# Supplementary material for: Identification of Candidate Genes for the Plateau Adaptation of a Tibetan Amphipod, Gammarus lacustris, Through Integration of Genome and Transcriptome Sequencing
Source: Front Genet. 2019 Feb 11;10:53. doi: 10.3389/fgene.2019.00053 (PMC6378286; doi:10.3389/fgene.2019.00053)
Supplement: Table S2 — Categories of Gene Ontology of G. lacustris full-length unigenes. [file Table_2.XLS]

#Gene	Num	GO_Anno
i0_HQ_sampled12fd9_c1053_f5p0_484	4	Molecular Function: ATP binding (GO:0005524);|Cellular Component: cytoplasm (GO:0005737);|Biological Process: protein folding (GO:0006457);|Molecular Function: unfolded protein binding (GO:0051082);
i0_HQ_sampled12fd9_c10769_f7p0_812	2	Cellular Component: mitochondrion (GO:0005739);|Cellular Component: membrane (GO:0016020);
i0_HQ_sampled12fd9_c11141_f8p0_655	4	Molecular Function: DNA binding (GO:0003677);|Molecular Function: DNA-directed 5'-3' RNA polymerase activity (GO:0003899);|Cellular Component: DNA-directed RNA polymerase II, core complex (GO:0005665);|Biological Process: transcription, DNA-templated (GO:0006351);
i0_HQ_sampled12fd9_c11203_f7p0_695	1	Molecular Function: structural constituent of cuticle (GO:0042302);
i0_HQ_sampled12fd9_c118752_f20p0_961	3	Molecular Function: structural constituent of ribosome (GO:0003735);|Biological Process: translation (GO:0006412);|Cellular Component: large ribosomal subunit (GO:0015934);
i0_HQ_sampled12fd9_c118757_f33p0_489	3	Molecular Function: structural constituent of ribosome (GO:0003735);|Cellular Component: ribosome (GO:0005840);|Biological Process: translation (GO:0006412);
i0_HQ_sampled12fd9_c118770_f40p0_575	1	Cellular Component: ribosome (GO:0005840);
i0_HQ_sampled12fd9_c118780_f22p0_658	2	Cellular Component: endoplasmic reticulum (GO:0005783);|Cellular Component: integral component of membrane (GO:0016021);
i0_HQ_sampled12fd9_c119035_f5p0_958	1	Molecular Function: nucleotide binding (GO:0000166);
i0_HQ_sampled12fd9_c119061_f23p0_995	9	Molecular Function: cytochrome-c oxidase activity (GO:0004129);|Molecular Function: iron ion binding (GO:0005506);|Cellular Component: mitochondrial inner membrane (GO:0005743);|Biological Process: oxidative phosphorylation (GO:0006119);|Biological Process: aerobic respiration (GO:0009060);|Cellular Component: integral component of membrane (GO:0016021);|Molecular Function: heme binding (GO:00200…
i0_HQ_sampled12fd9_c119173_f31p0_751	1	Molecular Function: structural constituent of cuticle (GO:0042302);
i0_HQ_sampled12fd9_c119182_f42p0_598	3	Molecular Function: structural constituent of ribosome (GO:0003735);|Cellular Component: ribosome (GO:0005840);|Biological Process: translation (GO:0006412);
i0_HQ_sampled12fd9_c119217_f34p0_562	4	Molecular Function: RNA binding (GO:0003723);|Molecular Function: structural constituent of ribosome (GO:0003735);|Cellular Component: ribosome (GO:0005840);|Biological Process: translation (GO:0006412);
i0_HQ_sampled12fd9_c119322_f29p0_895	1	Molecular Function: structural constituent of cuticle (GO:0042302);
i0_HQ_sampled12fd9_c119325_f34p0_394	3	Molecular Function: structural constituent of ribosome (GO:0003735);|Cellular Component: ribosome (GO:0005840);|Biological Process: translation (GO:0006412);
i0_HQ_sampled12fd9_c119380_f29p0_505	3	Molecular Function: structural constituent of ribosome (GO:0003735);|Cellular Component: ribosome (GO:0005840);|Biological Process: translation (GO:0006412);
i0_HQ_sampled12fd9_c119684_f3p0_845	5	Cellular Component: mitochondrial inner membrane (GO:0005743);|Molecular Function: NADH dehydrogenase (ubiquinone) activity (GO:0008137);|Cellular Component: integral component of membrane (GO:0016021);|Biological Process: ATP synthesis coupled electron transport (GO:0042773);|Cellular Component: respiratory chain (GO:0070469);
i0_HQ_sampled12fd9_c119738_f2p1_704	1	Molecular Function: ATP binding (GO:0005524);
i0_HQ_sampled12fd9_c12038_f6p0_746	5	Biological Process: cell cycle (GO:0007049);|Molecular Function: kinase activity (GO:0016301);|Molecular Function: cyclin-dependent protein serine/threonine kinase regulator activity (GO:0016538);|Biological Process: regulation of protein kinase activity (GO:0045859);|Biological Process: cell division (GO:0051301);
i0_HQ_sampled12fd9_c120579_f2p0_950	3	Cellular Component: extracellular region (GO:0005576);|Biological Process: chitin metabolic process (GO:0006030);|Molecular Function: chitin binding (GO:0008061);
i0_HQ_sampled12fd9_c120707_f2p0_271	9	Molecular Function: cytochrome-c oxidase activity (GO:0004129);|Molecular Function: iron ion binding (GO:0005506);|Cellular Component: mitochondrial inner membrane (GO:0005743);|Biological Process: oxidative phosphorylation (GO:0006119);|Biological Process: aerobic respiration (GO:0009060);|Cellular Component: integral component of membrane (GO:0016021);|Molecular Function: heme binding (GO:00200…
i0_HQ_sampled12fd9_c120715_f2p0_931	5	Molecular Function: adenylate kinase activity (GO:0004017);|Molecular Function: ATP binding (GO:0005524);|Cellular Component: cytoplasm (GO:0005737);|Biological Process: ATP metabolic process (GO:0046034);|Biological Process: nucleotide phosphorylation (GO:0046939);
i0_HQ_sampled12fd9_c121282_f2p0_515	3	Molecular Function: structural constituent of ribosome (GO:0003735);|Biological Process: translation (GO:0006412);|Cellular Component: large ribosomal subunit (GO:0015934);
i0_HQ_sampled12fd9_c12210_f4p1_504	2	Molecular Function: translation elongation factor activity (GO:0003746);|Biological Process: translational elongation (GO:0006414);
i0_HQ_sampled12fd9_c122286_f3p0_908	3	Molecular Function: structural constituent of ribosome (GO:0003735);|Cellular Component: ribosome (GO:0005840);|Biological Process: translation (GO:0006412);
i0_HQ_sampled12fd9_c128585_f2p0_696	4	Biological Process: ATP synthesis coupled proton transport (GO:0015986);|Cellular Component: proton-transporting ATP synthase complex, catalytic core F(1) (GO:0045261);|Molecular Function: proton-transporting ATP synthase activity, rotational mechanism (GO:0046933);|Molecular Function: proton-transporting ATPase activity, rotational mechanism (GO:0046961);
i0_HQ_sampled12fd9_c13649_f4p0_822	2	Molecular Function: dUTP diphosphatase activity (GO:0004170);|Biological Process: dUTP metabolic process (GO:0046080);
i0_HQ_sampled12fd9_c1368_f2p0_728	4	Molecular Function: dolichyl-diphosphooligosaccharide-protein glycotransferase activity (GO:0004579);|Biological Process: protein glycosylation (GO:0006486);|Cellular Component: oligosaccharyltransferase complex (GO:0008250);|Cellular Component: integral component of membrane (GO:0016021);
i0_HQ_sampled12fd9_c1371_f2p28_547	3	Molecular Function: structural constituent of ribosome (GO:0003735);|Cellular Component: ribosome (GO:0005840);|Biological Process: translation (GO:0006412);
i0_HQ_sampled12fd9_c13728_f12p0_653	4	Molecular Function: dolichyl-diphosphooligosaccharide-protein glycotransferase activity (GO:0004579);|Biological Process: protein glycosylation (GO:0006486);|Cellular Component: oligosaccharyltransferase complex (GO:0008250);|Cellular Component: integral component of membrane (GO:0016021);
i0_HQ_sampled12fd9_c1374_f6p0_858	3	Cellular Component: extracellular region (GO:0005576);|Biological Process: negative regulation of peptidase activity (GO:0010466);|Molecular Function: peptidase inhibitor activity (GO:0030414);
i0_HQ_sampled12fd9_c140802_f2p0_460	5	Molecular Function: structural constituent of ribosome (GO:0003735);|Cellular Component: ribosome (GO:0005840);|Biological Process: translation (GO:0006412);|Molecular Function: rRNA binding (GO:0019843);|Molecular Function: metal ion binding (GO:0046872);
i0_HQ_sampled12fd9_c141064_f4p0_691	1	Molecular Function: binding (GO:0005488);
i0_HQ_sampled12fd9_c1431_f2p0_611	1	Cellular Component: intracellular (GO:0005622);
i0_HQ_sampled12fd9_c1448_f8p0_259	1	Cellular Component: integral component of membrane (GO:0016021);
i0_HQ_sampled12fd9_c145698_f2p0_878	4	Cellular Component: mitochondrial inner membrane (GO:0005743);|Molecular Function: hydrogen ion transmembrane transporter activity (GO:0015078);|Biological Process: ATP synthesis coupled proton transport (GO:0015986);|Cellular Component: integral component of membrane (GO:0016021);
i0_HQ_sampled12fd9_c146118_f2p0_752	4	Molecular Function: ATP binding (GO:0005524);|Biological Process: protein folding (GO:0006457);|Biological Process: response to stress (GO:0006950);|Molecular Function: unfolded protein binding (GO:0051082);
i0_HQ_sampled12fd9_c14668_f3p0_728	1	Cellular Component: cytoplasm (GO:0005737);
i0_HQ_sampled12fd9_c1469_f7p0_990	1	Molecular Function: ATP binding (GO:0005524);
i0_HQ_sampled12fd9_c14767_f3p0_427	4	Molecular Function: ATP binding (GO:0005524);|Cellular Component: cytoplasm (GO:0005737);|Biological Process: protein folding (GO:0006457);|Molecular Function: unfolded protein binding (GO:0051082);
i0_HQ_sampled12fd9_c14919_f3p0_905	6	Molecular Function: GTPase activity (GO:0003924);|Molecular Function: structural constituent of cytoskeleton (GO:0005200);|Molecular Function: GTP binding (GO:0005525);|Cellular Component: cytoplasm (GO:0005737);|Cellular Component: microtubule (GO:0005874);|Biological Process: microtubule-based process (GO:0007017);
i0_HQ_sampled12fd9_c15188_f2p0_307	3	Molecular Function: structural constituent of ribosome (GO:0003735);|Biological Process: translation (GO:0006412);|Cellular Component: cytosolic large ribosomal subunit (GO:0022625);
i0_HQ_sampled12fd9_c1539_f28p0_880	9	Biological Process: sulfate assimilation (GO:0000103);|Cellular Component: mitochondrion (GO:0005739);|Biological Process: protein folding (GO:0006457);|Biological Process: glycerol ether metabolic process (GO:0006662);|Molecular Function: protein disulfide oxidoreductase activity (GO:0015035);|Molecular Function: oxidoreductase activity, acting on a sulfur group of donors, disulfide as acceptor …
i0_HQ_sampled12fd9_c15479_f3p0_620	4	Molecular Function: ATP binding (GO:0005524);|Cellular Component: cytoplasm (GO:0005737);|Biological Process: protein folding (GO:0006457);|Molecular Function: unfolded protein binding (GO:0051082);
i0_HQ_sampled12fd9_c155411_f3p0_987	1	Molecular Function: structural constituent of cuticle (GO:0042302);
i0_HQ_sampled12fd9_c15546_f6p5_707	1	Cellular Component: ribosome (GO:0005840);
i0_HQ_sampled12fd9_c1583_f11p0_996	1	Molecular Function: lysozyme activity (GO:0003796);
i0_HQ_sampled12fd9_c15861_f5p0_938	2	Biological Process: cellular process (GO:0009987);|Molecular Function: isomerase activity (GO:0016853);
i0_HQ_sampled12fd9_c158917_f3p2_911	1	Molecular Function: calcium ion binding (GO:0005509);
i0_HQ_sampled12fd9_c1636_f7p3_725	3	Cellular Component: Sec61 translocon complex (GO:0005784);|Biological Process: intracellular protein transport (GO:0006886);|Cellular Component: integral component of membrane (GO:0016021);
i0_HQ_sampled12fd9_c16371_f2p0_234	1	Molecular Function: calcium ion binding (GO:0005509);
i0_HQ_sampled12fd9_c17153_f2p0_260	1	Molecular Function: ATP binding (GO:0005524);
i0_HQ_sampled12fd9_c193257_f16p0_795	4	Molecular Function: ATP binding (GO:0005524);|Biological Process: protein folding (GO:0006457);|Biological Process: response to stress (GO:0006950);|Molecular Function: unfolded protein binding (GO:0051082);
i0_HQ_sampled12fd9_c193267_f4p0_591	3	Molecular Function: protein kinase activity (GO:0004672);|Molecular Function: ATP binding (GO:0005524);|Biological Process: protein phosphorylation (GO:0006468);
i0_HQ_sampled12fd9_c193409_f4p0_644	3	Molecular Function: cytochrome-c oxidase activity (GO:0004129);|Cellular Component: mitochondrial envelope (GO:0005740);|Biological Process: hydrogen ion transmembrane transport (GO:1902600);
i0_HQ_sampled12fd9_c193543_f8p0_834	1	Molecular Function: ATP binding (GO:0005524);
i0_HQ_sampled12fd9_c193561_f34p0_688	1	Cellular Component: intracellular ribonucleoprotein complex (GO:0030529);
i0_HQ_sampled12fd9_c193649_f5p0_934	3	Molecular Function: structural constituent of ribosome (GO:0003735);|Biological Process: translation (GO:0006412);|Cellular Component: large ribosomal subunit (GO:0015934);
i0_HQ_sampled12fd9_c193694_f3p0_301	2	Biological Process: metabolic process (GO:0008152);|Molecular Function: hydrolase activity (GO:0016787);
i0_HQ_sampled12fd9_c193701_f19p0_491	1	Cellular Component: intracellular (GO:0005622);
i0_HQ_sampled12fd9_c193781_f13p0_802	1	Cellular Component: intracellular (GO:0005622);
i0_HQ_sampled12fd9_c193816_f21p0_726	2	Cellular Component: mitochondrion (GO:0005739);|Cellular Component: membrane (GO:0016020);
i0_HQ_sampled12fd9_c193817_f27p0_927	4	Molecular Function: transporter activity (GO:0005215);|Cellular Component: mitochondrial inner membrane (GO:0005743);|Cellular Component: integral component of membrane (GO:0016021);|Biological Process: transmembrane transport (GO:0055085);
i0_HQ_sampled12fd9_c193846_f10p0_997	4	Molecular Function: calcium ion binding (GO:0005509);|Cellular Component: endoplasmic reticulum (GO:0005783);|Biological Process: protein folding (GO:0006457);|Molecular Function: unfolded protein binding (GO:0051082);
i0_HQ_sampled12fd9_c193942_f11p0_251	2	Cellular Component: mitochondrial outer membrane translocase complex (GO:0005742);|Biological Process: protein import into mitochondrial matrix (GO:0030150);
i0_HQ_sampled12fd9_c193950_f7p0_955	1	Molecular Function: ATP binding (GO:0005524);
i0_HQ_sampled12fd9_c194005_f4p0_930	6	Molecular Function: GTPase activity (GO:0003924);|Molecular Function: structural constituent of cytoskeleton (GO:0005200);|Molecular Function: GTP binding (GO:0005525);|Cellular Component: cytoplasm (GO:0005737);|Cellular Component: microtubule (GO:0005874);|Biological Process: microtubule-based process (GO:0007017);
i0_HQ_sampled12fd9_c194355_f26p0_477	4	Molecular Function: structural constituent of ribosome (GO:0003735);|Cellular Component: ribosome (GO:0005840);|Biological Process: translational elongation (GO:0006414);|Cellular Component: integral component of membrane (GO:0016021);
i0_HQ_sampled12fd9_c194640_f38p0_897	5	Molecular Function: hydrogen ion transmembrane transporter activity (GO:0015078);|Biological Process: ATP synthesis coupled proton transport (GO:0015986);|Biological Process: ATP hydrolysis coupled proton transport (GO:0015991);|Cellular Component: integral component of membrane (GO:0016021);|Cellular Component: proton-transporting ATP synthase complex, coupling factor F(o) (GO:0045263);
i0_HQ_sampled12fd9_c194905_f6p0_474	4	Molecular Function: structural constituent of ribosome (GO:0003735);|Cellular Component: ribosome (GO:0005840);|Biological Process: translational elongation (GO:0006414);|Cellular Component: integral component of membrane (GO:0016021);
i0_HQ_sampled12fd9_c194919_f4p0_894	2	Molecular Function: catalytic activity (GO:0003824);|Biological Process: organic substance metabolic process (GO:0071704);
i0_HQ_sampled12fd9_c194960_f5p0_579	3	Molecular Function: structural constituent of ribosome (GO:0003735);|Cellular Component: ribosome (GO:0005840);|Biological Process: translation (GO:0006412);
i0_HQ_sampled12fd9_c195267_f2p0_836	2	Cellular Component: cytoplasm (GO:0005737);|Biological Process: protein folding (GO:0006457);
i0_HQ_sampled12fd9_c195426_f2p0_350	1	Cellular Component: membrane (GO:0016020);
i0_HQ_sampled12fd9_c201352_f2p0_890	6	Molecular Function: ferroxidase activity (GO:0004322);|Cellular Component: cell (GO:0005623);|Biological Process: iron ion transport (GO:0006826);|Biological Process: cellular iron ion homeostasis (GO:0006879);|Molecular Function: ferric iron binding (GO:0008199);|Biological Process: oxidation-reduction process (GO:0055114);
i0_HQ_sampled12fd9_c2185_f5p0_943	1	Cellular Component: membrane (GO:0016020);
i0_HQ_sampled12fd9_c221670_f2p0_618	3	Molecular Function: structural constituent of ribosome (GO:0003735);|Cellular Component: ribosome (GO:0005840);|Biological Process: translation (GO:0006412);
i0_HQ_sampled12fd9_c23453_f15p2_556	3	Molecular Function: structural constituent of ribosome (GO:0003735);|Biological Process: translation (GO:0006412);|Cellular Component: small ribosomal subunit (GO:0015935);
i0_HQ_sampled12fd9_c23482_f11p2_719	3	Molecular Function: structural constituent of ribosome (GO:0003735);|Cellular Component: ribosome (GO:0005840);|Biological Process: translation (GO:0006412);
i0_HQ_sampled12fd9_c24066_f14p0_764	5	Molecular Function: cytochrome-c oxidase activity (GO:0004129);|Cellular Component: mitochondrion (GO:0005739);|Cellular Component: integral component of membrane (GO:0016021);|Biological Process: aerobic electron transport chain (GO:0019646);|Biological Process: hydrogen ion transmembrane transport (GO:1902600);
i0_HQ_sampled12fd9_c242189_f6p0_702	4	Biological Process: ribosomal small subunit assembly (GO:0000028);|Molecular Function: structural constituent of ribosome (GO:0003735);|Biological Process: translation (GO:0006412);|Cellular Component: cytosolic small ribosomal subunit (GO:0022627);
i0_HQ_sampled12fd9_c242199_f6p0_356	6	Molecular Function: GTPase activity (GO:0003924);|Molecular Function: structural constituent of cytoskeleton (GO:0005200);|Molecular Function: GTP binding (GO:0005525);|Cellular Component: cytoplasm (GO:0005737);|Cellular Component: microtubule (GO:0005874);|Biological Process: microtubule-based process (GO:0007017);
i0_HQ_sampled12fd9_c24475_f6p0_916	5	Molecular Function: threonine-type endopeptidase activity (GO:0004298);|Cellular Component: nucleus (GO:0005634);|Cellular Component: cytoplasm (GO:0005737);|Biological Process: ubiquitin-dependent protein catabolic process (GO:0006511);|Cellular Component: proteasome core complex, alpha-subunit complex (GO:0019773);
i0_HQ_sampled12fd9_c24728_f3p5_335	7	Molecular Function: G-protein coupled receptor activity (GO:0004930);|Biological Process: G-protein coupled receptor signaling pathway (GO:0007186);|Biological Process: visual perception (GO:0007601);|Biological Process: phototransduction (GO:0007602);|Molecular Function: photoreceptor activity (GO:0009881);|Cellular Component: integral component of membrane (GO:0016021);|Biological Process: prot…
i0_HQ_sampled12fd9_c24760_f3p0_602	1	Molecular Function: structural constituent of cuticle (GO:0042302);
i0_HQ_sampled12fd9_c24800_f3p0_855	2	Molecular Function: translation release factor activity (GO:0003747);|Biological Process: translational termination (GO:0006415);
i0_HQ_sampled12fd9_c24826_f2p0_322	5	Biological Process: DNA repair (GO:0006281);|Biological Process: chromatin remodeling (GO:0006338);|Biological Process: regulation of transcription, DNA-templated (GO:0006355);|Cellular Component: Ino80 complex (GO:0031011);|Cellular Component: NuA4 histone acetyltransferase complex (GO:0035267);
i0_HQ_sampled12fd9_c24909_f5p0_920	1	Molecular Function: ATP binding (GO:0005524);
i0_HQ_sampled12fd9_c24911_f3p0_853	9	Molecular Function: cytochrome-c oxidase activity (GO:0004129);|Molecular Function: iron ion binding (GO:0005506);|Cellular Component: mitochondrial inner membrane (GO:0005743);|Biological Process: oxidative phosphorylation (GO:0006119);|Biological Process: aerobic respiration (GO:0009060);|Cellular Component: integral component of membrane (GO:0016021);|Molecular Function: heme binding (GO:00200…
i0_HQ_sampled12fd9_c253182_f2p0_865	5	Molecular Function: phosphoenolpyruvate carboxykinase (GTP) activity (GO:0004613);|Molecular Function: GTP binding (GO:0005525);|Biological Process: gluconeogenesis (GO:0006094);|Molecular Function: kinase activity (GO:0016301);|Biological Process: phosphorylation (GO:0016310);
i0_HQ_sampled12fd9_c259_f24p0_885	1	Cellular Component: nucleus (GO:0005634);
i0_HQ_sampled12fd9_c26303_f4p0_954	4	Biological Process: maturation of 5.8S rRNA (GO:0000460);|Biological Process: maturation of LSU-rRNA (GO:0000470);|Cellular Component: nucleolus (GO:0005730);|Cellular Component: preribosome, large subunit precursor (GO:0030687);
i0_HQ_sampled12fd9_c263_f21p0_626	2	Molecular Function: NADH dehydrogenase activity (GO:0003954);|Cellular Component: membrane (GO:0016020);
i0_HQ_sampled12fd9_c26574_f2p0_903	3	Molecular Function: structural constituent of ribosome (GO:0003735);|Cellular Component: ribosome (GO:0005840);|Biological Process: translation (GO:0006412);
i0_HQ_sampled12fd9_c26657_f2p0_546	1	Cellular Component: intracellular ribonucleoprotein complex (GO:0030529);
i0_HQ_sampled12fd9_c27879_f3p0_947	6	Molecular Function: GTPase activity (GO:0003924);|Molecular Function: structural constituent of cytoskeleton (GO:0005200);|Molecular Function: GTP binding (GO:0005525);|Cellular Component: cytoplasm (GO:0005737);|Cellular Component: microtubule (GO:0005874);|Biological Process: microtubule-based process (GO:0007017);
i0_HQ_sampled12fd9_c286011_f48p0_452	1	Cellular Component: membrane (GO:0016020);
i0_HQ_sampled12fd9_c286024_f42p0_583	4	Molecular Function: RNA binding (GO:0003723);|Molecular Function: structural constituent of ribosome (GO:0003735);|Biological Process: translation (GO:0006412);|Cellular Component: small ribosomal subunit (GO:0015935);
i0_HQ_sampled12fd9_c286047_f38p0_542	1	Cellular Component: intracellular (GO:0005622);
i0_HQ_sampled12fd9_c286181_f21p0_527	3	Cellular Component: extracellular region (GO:0005576);|Biological Process: chitin metabolic process (GO:0006030);|Molecular Function: chitin binding (GO:0008061);
i0_HQ_sampled12fd9_c286196_f25p0_380	3	Cellular Component: mitochondrion (GO:0005739);|Cellular Component: membrane (GO:0016020);|Molecular Function: oxidoreductase activity (GO:0016491);
i0_HQ_sampled12fd9_c286224_f51p0_540	3	Molecular Function: structural constituent of ribosome (GO:0003735);|Biological Process: translation (GO:0006412);|Cellular Component: large ribosomal subunit (GO:0015934);
i0_HQ_sampled12fd9_c286275_f3p0_770	1	Molecular Function: ATP binding (GO:0005524);
i0_HQ_sampled12fd9_c286508_f4p0_696	7	Molecular Function: G-protein coupled receptor activity (GO:0004930);|Biological Process: G-protein coupled receptor signaling pathway (GO:0007186);|Biological Process: visual perception (GO:0007601);|Biological Process: phototransduction (GO:0007602);|Molecular Function: photoreceptor activity (GO:0009881);|Cellular Component: integral component of membrane (GO:0016021);|Biological Process: prot…
i0_HQ_sampled12fd9_c286515_f2p0_252	7	Cellular Component: mitochondrial inner membrane (GO:0005743);|Biological Process: mitochondrial electron transport, ubiquinol to cytochrome c (GO:0006122);|Molecular Function: ubiquinol-cytochrome-c reductase activity (GO:0008121);|Molecular Function: electron transfer activity (GO:0009055);|Cellular Component: respiratory chain complex III (GO:0045275);|Molecular Function: metal ion binding (GO…
i0_HQ_sampled12fd9_c286540_f3p0_628	9	Molecular Function: cytochrome-c oxidase activity (GO:0004129);|Molecular Function: iron ion binding (GO:0005506);|Cellular Component: mitochondrial inner membrane (GO:0005743);|Biological Process: oxidative phosphorylation (GO:0006119);|Biological Process: aerobic respiration (GO:0009060);|Cellular Component: integral component of membrane (GO:0016021);|Molecular Function: heme binding (GO:00200…
i0_HQ_sampled12fd9_c286579_f5p0_490	1	Cellular Component: intracellular (GO:0005622);
i0_HQ_sampled12fd9_c286648_f43p8_617	1	Cellular Component: integral component of membrane (GO:0016021);
i0_HQ_sampled12fd9_c286684_f45p0_468	5	Cellular Component: intracellular (GO:0005622);|Biological Process: protein targeting (GO:0006605);|Molecular Function: P-P-bond-hydrolysis-driven protein transmembrane transporter activity (GO:0015450);|Cellular Component: integral component of membrane (GO:0016021);|Biological Process: protein transmembrane transport (GO:0071806);
i0_HQ_sampled12fd9_c286693_f34p0_818	1	Cellular Component: integral component of membrane (GO:0016021);
i0_HQ_sampled12fd9_c286694_f69p0_335	3	Molecular Function: structural constituent of ribosome (GO:0003735);|Cellular Component: ribosome (GO:0005840);|Biological Process: translation (GO:0006412);
i0_HQ_sampled12fd9_c286765_f3p24_946	3	Cellular Component: extracellular region (GO:0005576);|Biological Process: negative regulation of peptidase activity (GO:0010466);|Molecular Function: peptidase inhibitor activity (GO:0030414);
i0_HQ_sampled12fd9_c286837_f4p0_950	2	Cellular Component: ribosome (GO:0005840);|Biological Process: ribosome biogenesis (GO:0042254);
i0_HQ_sampled12fd9_c286868_f26p0_305	3	Molecular Function: oxidoreductase activity (GO:0016491);|Molecular Function: metal ion binding (GO:0046872);|Biological Process: oxidation-reduction process (GO:0055114);
i0_HQ_sampled12fd9_c286888_f10p0_863	3	Molecular Function: oxidoreductase activity (GO:0016491);|Molecular Function: metal ion binding (GO:0046872);|Biological Process: oxidation-reduction process (GO:0055114);
i0_HQ_sampled12fd9_c286904_f19p0_982	5	Molecular Function: translation elongation factor activity (GO:0003746);|Molecular Function: GTPase activity (GO:0003924);|Molecular Function: GTP binding (GO:0005525);|Cellular Component: cytoplasm (GO:0005737);|Biological Process: translational elongation (GO:0006414);
i0_HQ_sampled12fd9_c286962_f29p15_414	1	Molecular Function: structural constituent of cuticle (GO:0042302);
i0_HQ_sampled12fd9_c287009_f29p0_749	4	Molecular Function: RNA binding (GO:0003723);|Molecular Function: structural constituent of ribosome (GO:0003735);|Biological Process: translation (GO:0006412);|Cellular Component: large ribosomal subunit (GO:0015934);
i0_HQ_sampled12fd9_c287017_f25p0_805	5	Molecular Function: translation elongation factor activity (GO:0003746);|Molecular Function: GTPase activity (GO:0003924);|Molecular Function: GTP binding (GO:0005525);|Cellular Component: cytoplasm (GO:0005737);|Biological Process: translational elongation (GO:0006414);
i0_HQ_sampled12fd9_c287059_f5p0_462	3	Molecular Function: structural constituent of ribosome (GO:0003735);|Cellular Component: ribosome (GO:0005840);|Biological Process: translation (GO:0006412);
i0_HQ_sampled12fd9_c287172_f4p0_675	3	Cellular Component: mitochondrial proton-transporting ATP synthase complex, coupling factor F(o) (GO:0000276);|Molecular Function: hydrogen ion transmembrane transporter activity (GO:0015078);|Biological Process: ATP synthesis coupled proton transport (GO:0015986);
i0_HQ_sampled12fd9_c287438_f13p0_779	1	Molecular Function: ATP binding (GO:0005524);
i0_HQ_sampled12fd9_c287665_f2p0_542	1	Molecular Function: ATP binding (GO:0005524);
i0_HQ_sampled12fd9_c287782_f4p0_754	5	Molecular Function: translation elongation factor activity (GO:0003746);|Molecular Function: GTPase activity (GO:0003924);|Molecular Function: GTP binding (GO:0005525);|Cellular Component: cytoplasm (GO:0005737);|Biological Process: translational elongation (GO:0006414);
i0_HQ_sampled12fd9_c287784_f5p0_677	4	Molecular Function: transporter activity (GO:0005215);|Cellular Component: mitochondrial inner membrane (GO:0005743);|Cellular Component: integral component of membrane (GO:0016021);|Biological Process: transmembrane transport (GO:0055085);
i0_HQ_sampled12fd9_c28782_f3p0_604	3	Cellular Component: extracellular region (GO:0005576);|Biological Process: chitin metabolic process (GO:0006030);|Molecular Function: chitin binding (GO:0008061);
i0_HQ_sampled12fd9_c287870_f3p0_425	4	Molecular Function: RNA binding (GO:0003723);|Molecular Function: structural constituent of ribosome (GO:0003735);|Biological Process: translation (GO:0006412);|Cellular Component: small ribosomal subunit (GO:0015935);
i0_HQ_sampled12fd9_c30030_f2p0_724	1	Cellular Component: mitochondrial inner membrane (GO:0005743);
i0_HQ_sampled12fd9_c30394_f4p0_880	3	Biological Process: carbohydrate metabolic process (GO:0005975);|Molecular Function: glycogen phosphorylase activity (GO:0008184);|Molecular Function: pyridoxal phosphate binding (GO:0030170);
i0_HQ_sampled12fd9_c305287_f6p0_838	1	Molecular Function: serine-type peptidase activity (GO:0008236);
i0_HQ_sampled12fd9_c3078_f4p0_937	3	Molecular Function: protein disulfide isomerase activity (GO:0003756);|Cellular Component: endoplasmic reticulum (GO:0005783);|Biological Process: cell redox homeostasis (GO:0045454);
i0_HQ_sampled12fd9_c31204_f3p0_547	1	Molecular Function: ATP binding (GO:0005524);
i0_HQ_sampled12fd9_c32506_f2p0_962	1	Molecular Function: hydrolase activity (GO:0016787);
i0_HQ_sampled12fd9_c3278_f2p0_890	3	Cellular Component: mitochondrion (GO:0005739);|Cellular Component: membrane (GO:0016020);|Molecular Function: oxidoreductase activity (GO:0016491);
i0_HQ_sampled12fd9_c32922_f3p0_351	1	Cellular Component: intracellular (GO:0005622);
i0_HQ_sampled12fd9_c330519_f6p0_484	1	Molecular Function: ATP binding (GO:0005524);
i0_HQ_sampled12fd9_c330538_f11p0_360	1	Molecular Function: zinc ion binding (GO:0008270);
i0_HQ_sampled12fd9_c330702_f4p0_333	3	Molecular Function: structural constituent of ribosome (GO:0003735);|Cellular Component: ribosome (GO:0005840);|Biological Process: translation (GO:0006412);
i0_HQ_sampled12fd9_c330729_f7p0_372	3	Molecular Function: oxidoreductase activity (GO:0016491);|Molecular Function: metal ion binding (GO:0046872);|Biological Process: oxidation-reduction process (GO:0055114);
i0_HQ_sampled12fd9_c330873_f5p0_239	1	Cellular Component: intracellular (GO:0005622);
i0_HQ_sampled12fd9_c331299_f4p0_410	3	Cellular Component: membrane (GO:0016020);|Molecular Function: oxidoreductase activity (GO:0016491);|Biological Process: ATP synthesis coupled electron transport (GO:0042773);
i0_HQ_sampled12fd9_c346580_f3p0_413	4	Molecular Function: structural constituent of ribosome (GO:0003735);|Cellular Component: ribosome (GO:0005840);|Biological Process: translation (GO:0006412);|Cellular Component: integral component of membrane (GO:0016021);
i0_HQ_sampled12fd9_c35193_f2p0_303	2	Biological Process: metabolic process (GO:0008152);|Molecular Function: hydrolase activity, acting on glycosyl bonds (GO:0016798);
i0_HQ_sampled12fd9_c355056_f4p0_583	4	Molecular Function: RNA binding (GO:0003723);|Cellular Component: nucleolus (GO:0005730);|Cellular Component: intracellular ribonucleoprotein complex (GO:0030529);|Biological Process: ribosome biogenesis (GO:0042254);
i0_HQ_sampled12fd9_c35564_f4p0_813	3	Molecular Function: ATP binding (GO:0005524);|Biological Process: protein sumoylation (GO:0016925);|Molecular Function: SUMO transferase activity (GO:0019789);
i0_HQ_sampled12fd9_c358_f27p0_665	4	Biological Process: mRNA splicing, via spliceosome (GO:0000398);|Molecular Function: RNA binding (GO:0003723);|Cellular Component: small nucleolar ribonucleoprotein complex (GO:0005732);|Cellular Component: viral nucleocapsid (GO:0019013);
i0_HQ_sampled12fd9_c36344_f3p0_368	4	Cellular Component: nucleosome (GO:0000786);|Molecular Function: DNA binding (GO:0003677);|Cellular Component: nucleus (GO:0005634);|Molecular Function: protein heterodimerization activity (GO:0046982);
i0_HQ_sampled12fd9_c364476_f6p0_477	8	Molecular Function: nucleic acid binding (GO:0003676);|Molecular Function: structural constituent of ribosome (GO:0003735);|Molecular Function: metalloendopeptidase activity (GO:0004222);|Cellular Component: ribosome (GO:0005840);|Biological Process: translation (GO:0006412);|Biological Process: proteolysis (GO:0006508);|Molecular Function: methyltransferase activity (GO:0008168);|Biological Proc…
i0_HQ_sampled12fd9_c36789_f2p1_543	3	Molecular Function: structural constituent of ribosome (GO:0003735);|Cellular Component: ribosome (GO:0005840);|Biological Process: translation (GO:0006412);
i0_HQ_sampled12fd9_c36795_f3p0_487	2	Biological Process: mRNA splicing, via spliceosome (GO:0000398);|Cellular Component: spliceosomal complex (GO:0005681);
i0_HQ_sampled12fd9_c374345_f11p0_507	3	Molecular Function: oxidoreductase activity (GO:0016491);|Molecular Function: metal ion binding (GO:0046872);|Biological Process: oxidation-reduction process (GO:0055114);
i0_HQ_sampled12fd9_c374355_f4p0_501	2	Molecular Function: hydrolase activity, hydrolyzing O-glycosyl compounds (GO:0004553);|Biological Process: metabolic process (GO:0008152);
i0_HQ_sampled12fd9_c374356_f64p0_655	1	Cellular Component: membrane (GO:0016020);
i0_HQ_sampled12fd9_c374420_f77p0_664	6	Molecular Function: ferroxidase activity (GO:0004322);|Cellular Component: cell (GO:0005623);|Biological Process: iron ion transport (GO:0006826);|Biological Process: cellular iron ion homeostasis (GO:0006879);|Molecular Function: ferric iron binding (GO:0008199);|Biological Process: oxidation-reduction process (GO:0055114);
i0_HQ_sampled12fd9_c374428_f11p0_507	1	Cellular Component: intracellular ribonucleoprotein complex (GO:0030529);
i0_HQ_sampled12fd9_c374482_f4p0_790	1	Biological Process: protein transport (GO:0015031);
i0_HQ_sampled12fd9_c374487_f18p0_252	2	Molecular Function: serine-type endopeptidase activity (GO:0004252);|Biological Process: proteolysis (GO:0006508);
i0_HQ_sampled12fd9_c374521_f87p0_441	1	Cellular Component: ribosome (GO:0005840);
i0_HQ_sampled12fd9_c374523_f2p0_792	2	Cellular Component: integral component of membrane (GO:0016021);|Biological Process: transmembrane transport (GO:0055085);
i0_HQ_sampled12fd9_c374526_f11p0_960	1	Molecular Function: hydrolase activity (GO:0016787);
i0_HQ_sampled12fd9_c374541_f10p0_894	1	Molecular Function: hydrolase activity (GO:0016787);
i0_HQ_sampled12fd9_c374562_f4p0_987	3	Cellular Component: mitochondrion (GO:0005739);|Biological Process: protein transport (GO:0015031);|Molecular Function: metal ion binding (GO:0046872);
i0_HQ_sampled12fd9_c374575_f3p0_324	1	Molecular Function: nucleotide binding (GO:0000166);
i0_HQ_sampled12fd9_c374578_f7p0_719	3	Molecular Function: hydrogen ion transmembrane transporter activity (GO:0015078);|Molecular Function: cation-transporting ATPase activity (GO:0019829);|Molecular Function: ATPase activity, coupled to transmembrane movement of ions, rotational mechanism (GO:0044769);
i0_HQ_sampled12fd9_c374632_f11p0_988	1	Molecular Function: structural constituent of cuticle (GO:0042302);
i0_HQ_sampled12fd9_c374648_f16p0_961	5	Molecular Function: ATP binding (GO:0005524);|Biological Process: ATP synthesis coupled proton transport (GO:0015986);|Biological Process: ATP hydrolysis coupled proton transport (GO:0015991);|Cellular Component: proton-transporting ATP synthase complex, catalytic core F(1) (GO:0045261);|Molecular Function: proton-transporting ATP synthase activity, rotational mechanism (GO:0046933);
i0_HQ_sampled12fd9_c374656_f3p0_946	1	Biological Process: translation (GO:0006412);
i0_HQ_sampled12fd9_c374684_f52p0_794	4	Molecular Function: cytochrome-c oxidase activity (GO:0004129);|Cellular Component: mitochondrial inner membrane (GO:0005743);|Biological Process: oxidation-reduction process (GO:0055114);|Biological Process: hydrogen ion transmembrane transport (GO:1902600);
i0_HQ_sampled12fd9_c374686_f11p0_910	3	Molecular Function: nucleic acid binding (GO:0003676);|Molecular Function: helicase activity (GO:0004386);|Molecular Function: ATP binding (GO:0005524);
i0_HQ_sampled12fd9_c374701_f11p0_517	2	Molecular Function: serine-type endopeptidase activity (GO:0004252);|Biological Process: proteolysis (GO:0006508);
i0_HQ_sampled12fd9_c374724_f5p0_860	3	Molecular Function: cytochrome-c oxidase activity (GO:0004129);|Cellular Component: integral component of membrane (GO:0016021);|Biological Process: hydrogen ion transmembrane transport (GO:1902600);
i0_HQ_sampled12fd9_c374765_f34p0_452	6	Molecular Function: glyceraldehyde-3-phosphate dehydrogenase (NAD+) (phosphorylating) activity (GO:0004365);|Biological Process: glucose metabolic process (GO:0006006);|Biological Process: glycolytic process (GO:0006096);|Molecular Function: NADP binding (GO:0050661);|Molecular Function: NAD binding (GO:0051287);|Biological Process: oxidation-reduction process (GO:0055114);
i0_HQ_sampled12fd9_c374767_f67p0_999	3	Molecular Function: arginine kinase activity (GO:0004054);|Molecular Function: ATP binding (GO:0005524);|Biological Process: phosphorylation (GO:0016310);
i0_HQ_sampled12fd9_c374778_f5p0_913	1	Molecular Function: ATP binding (GO:0005524);
i0_HQ_sampled12fd9_c374799_f72p0_921	3	Molecular Function: structural constituent of ribosome (GO:0003735);|Cellular Component: ribosome (GO:0005840);|Biological Process: translation (GO:0006412);
i0_HQ_sampled12fd9_c374822_f15p0_989	1	Molecular Function: ATP binding (GO:0005524);
i0_HQ_sampled12fd9_c374827_f75p0_828	4	Cellular Component: mitochondrion (GO:0005739);|Biological Process: mitochondrial electron transport, NADH to ubiquinone (GO:0006120);|Molecular Function: NADH dehydrogenase (ubiquinone) activity (GO:0008137);|Cellular Component: integral component of membrane (GO:0016021);
i0_HQ_sampled12fd9_c374835_f23p0_496	3	Molecular Function: structural constituent of ribosome (GO:0003735);|Biological Process: translation (GO:0006412);|Cellular Component: cytosolic small ribosomal subunit (GO:0022627);
i0_HQ_sampled12fd9_c374847_f7p0_940	1	Molecular Function: ATP binding (GO:0005524);
i0_HQ_sampled12fd9_c374866_f2p0_529	1	Molecular Function: ATP binding (GO:0005524);
i0_HQ_sampled12fd9_c374885_f4p0_511	3	Molecular Function: structural constituent of ribosome (GO:0003735);|Biological Process: translation (GO:0006412);|Cellular Component: large ribosomal subunit (GO:0015934);
i0_HQ_sampled12fd9_c374900_f2p0_614	3	Molecular Function: structural constituent of ribosome (GO:0003735);|Cellular Component: ribosome (GO:0005840);|Biological Process: translation (GO:0006412);
i0_HQ_sampled12fd9_c374906_f5p0_527	1	Cellular Component: intracellular (GO:0005622);
i0_HQ_sampled12fd9_c374921_f19p0_744	1	Molecular Function: carbohydrate binding (GO:0030246);
i0_HQ_sampled12fd9_c374923_f2p0_735	3	Molecular Function: nucleic acid binding (GO:0003676);|Molecular Function: helicase activity (GO:0004386);|Molecular Function: ATP binding (GO:0005524);
i0_HQ_sampled12fd9_c374980_f10p0_442	1	Molecular Function: ATP binding (GO:0005524);
i0_HQ_sampled12fd9_c375031_f61p0_769	3	Biological Process: cytoplasmic translation (GO:0002181);|Molecular Function: structural constituent of ribosome (GO:0003735);|Cellular Component: cytosolic large ribosomal subunit (GO:0022625);
i0_HQ_sampled12fd9_c375033_f12p0_467	4	Molecular Function: structural constituent of ribosome (GO:0003735);|Cellular Component: ribosome (GO:0005840);|Biological Process: translation (GO:0006412);|Molecular Function: rRNA binding (GO:0019843);
i0_HQ_sampled12fd9_c375039_f14p0_451	3	Biological Process: protein peptidyl-prolyl isomerization (GO:0000413);|Molecular Function: peptidyl-prolyl cis-trans isomerase activity (GO:0003755);|Biological Process: protein folding (GO:0006457);
i0_HQ_sampled12fd9_c375056_f11p0_432	1	Molecular Function: ATP binding (GO:0005524);
i0_HQ_sampled12fd9_c375082_f10p0_749	2	Molecular Function: peroxidase activity (GO:0004601);|Biological Process: response to stimulus (GO:0050896);
i0_HQ_sampled12fd9_c375128_f17p0_519	1	Molecular Function: ATP binding (GO:0005524);
i0_HQ_sampled12fd9_c375148_f42p0_577	3	Molecular Function: structural constituent of ribosome (GO:0003735);|Cellular Component: ribosome (GO:0005840);|Biological Process: translation (GO:0006412);
i0_HQ_sampled12fd9_c375172_f2p0_281	2	Molecular Function: translation elongation factor activity (GO:0003746);|Biological Process: translational elongation (GO:0006414);
i0_HQ_sampled12fd9_c375204_f2p0_908	1	Molecular Function: nucleic acid binding (GO:0003676);
i0_HQ_sampled12fd9_c375264_f9p0_969	3	Molecular Function: protein disulfide isomerase activity (GO:0003756);|Cellular Component: endoplasmic reticulum (GO:0005783);|Biological Process: cell redox homeostasis (GO:0045454);
i0_HQ_sampled12fd9_c375267_f19p0_477	3	Cellular Component: mitochondrial proton-transporting ATP synthase complex, coupling factor F(o) (GO:0000276);|Molecular Function: hydrogen ion transmembrane transporter activity (GO:0015078);|Biological Process: ATP synthesis coupled proton transport (GO:0015986);
i0_HQ_sampled12fd9_c375301_f4p0_604	4	Molecular Function: translation elongation factor activity (GO:0003746);|Molecular Function: GTPase activity (GO:0003924);|Molecular Function: GTP binding (GO:0005525);|Biological Process: translational elongation (GO:0006414);
i0_HQ_sampled12fd9_c375347_f10p0_951	4	Molecular Function: translation elongation factor activity (GO:0003746);|Molecular Function: GTPase activity (GO:0003924);|Molecular Function: GTP binding (GO:0005525);|Biological Process: translational elongation (GO:0006414);
i0_HQ_sampled12fd9_c375410_f2p0_702	2	Biological Process: cellular process (GO:0009987);|Molecular Function: isomerase activity (GO:0016853);
i0_HQ_sampled12fd9_c375429_f54p0_816	1	Cellular Component: membrane (GO:0016020);
i0_HQ_sampled12fd9_c375446_f14p0_430	2	Molecular Function: kinase activity (GO:0016301);|Biological Process: phosphorylation (GO:0016310);
i0_HQ_sampled12fd9_c375450_f25p0_318	1	Molecular Function: ATP binding (GO:0005524);
i0_HQ_sampled12fd9_c375457_f5p0_306	3	Molecular Function: structural constituent of ribosome (GO:0003735);|Biological Process: translation (GO:0006412);|Cellular Component: small ribosomal subunit (GO:0015935);
i0_HQ_sampled12fd9_c375470_f22p0_750	5	Molecular Function: phosphoenolpyruvate carboxykinase (GTP) activity (GO:0004613);|Molecular Function: GTP binding (GO:0005525);|Biological Process: gluconeogenesis (GO:0006094);|Molecular Function: kinase activity (GO:0016301);|Biological Process: phosphorylation (GO:0016310);
i0_HQ_sampled12fd9_c375499_f4p0_510	3	Cellular Component: extracellular region (GO:0005576);|Biological Process: negative regulation of peptidase activity (GO:0010466);|Molecular Function: peptidase inhibitor activity (GO:0030414);
i0_HQ_sampled12fd9_c375520_f19p0_671	1	Molecular Function: ATP binding (GO:0005524);
i0_HQ_sampled12fd9_c375522_f10p0_948	1	Molecular Function: ATP binding (GO:0005524);
i0_HQ_sampled12fd9_c375529_f57p0_982	6	Molecular Function: glyceraldehyde-3-phosphate dehydrogenase (NAD+) (phosphorylating) activity (GO:0004365);|Biological Process: glucose metabolic process (GO:0006006);|Biological Process: glycolytic process (GO:0006096);|Molecular Function: NADP binding (GO:0050661);|Molecular Function: NAD binding (GO:0051287);|Biological Process: oxidation-reduction process (GO:0055114);
i0_HQ_sampled12fd9_c375547_f10p0_515	4	Cellular Component: mitochondrion (GO:0005739);|Molecular Function: oxidoreductase activity (GO:0016491);|Cellular Component: membrane part (GO:0044425);|Biological Process: oxidation-reduction process (GO:0055114);
i0_HQ_sampled12fd9_c375549_f14p0_465	3	Molecular Function: nucleic acid binding (GO:0003676);|Molecular Function: helicase activity (GO:0004386);|Molecular Function: ATP binding (GO:0005524);
i0_HQ_sampled12fd9_c375581_f23p0_276	1	Cellular Component: membrane (GO:0016020);
i0_HQ_sampled12fd9_c375583_f17p0_874	4	Cellular Component: mitochondrial inner membrane (GO:0005743);|Molecular Function: NADH dehydrogenase (ubiquinone) activity (GO:0008137);|Cellular Component: integral component of membrane (GO:0016021);|Biological Process: oxidation-reduction process (GO:0055114);
i0_HQ_sampled12fd9_c375586_f31p0_657	7	Cellular Component: mitochondrial inner membrane (GO:0005743);|Biological Process: mitochondrial electron transport, ubiquinol to cytochrome c (GO:0006122);|Molecular Function: ubiquinol-cytochrome-c reductase activity (GO:0008121);|Molecular Function: electron transfer activity (GO:0009055);|Cellular Component: respiratory chain complex III (GO:0045275);|Molecular Function: metal ion binding (GO…
i0_HQ_sampled12fd9_c375705_f7p0_814	1	Molecular Function: peptidase activity (GO:0008233);
i0_HQ_sampled12fd9_c375731_f8p0_860	2	Molecular Function: catalytic activity (GO:0003824);|Biological Process: organic substance metabolic process (GO:0071704);
i0_HQ_sampled12fd9_c375836_f6p0_707	3	Molecular Function: oxidoreductase activity (GO:0016491);|Molecular Function: metal ion binding (GO:0046872);|Biological Process: oxidation-reduction process (GO:0055114);
i0_HQ_sampled12fd9_c375872_f4p0_789	1	Biological Process: protein transport (GO:0015031);
i0_HQ_sampled12fd9_c375980_f4p0_523	3	Molecular Function: structural constituent of ribosome (GO:0003735);|Cellular Component: ribosome (GO:0005840);|Biological Process: translation (GO:0006412);
i0_HQ_sampled12fd9_c376083_f5p0_426	4	Molecular Function: translation initiation factor activity (GO:0003743);|Biological Process: translational initiation (GO:0006413);|Molecular Function: translation initiation factor binding (GO:0031369);|Cellular Component: eukaryotic translation initiation factor 3 complex, eIF3m (GO:0071541);
i0_HQ_sampled12fd9_c376174_f6p0_584	6	Molecular Function: ATP binding (GO:0005524);|Biological Process: ATP synthesis coupled proton transport (GO:0015986);|Biological Process: ATP hydrolysis coupled proton transport (GO:0015991);|Cellular Component: proton-transporting ATP synthase complex, catalytic core F(1) (GO:0045261);|Molecular Function: proton-transporting ATP synthase activity, rotational mechanism (GO:0046933);|Molecular Fu…
i0_HQ_sampled12fd9_c376180_f3p0_299	1	Cellular Component: intracellular (GO:0005622);
i0_HQ_sampled12fd9_c376225_f4p0_826	2	Molecular Function: translation elongation factor activity (GO:0003746);|Biological Process: translational elongation (GO:0006414);
i0_HQ_sampled12fd9_c38250_f6p0_405	3	Molecular Function: structural constituent of ribosome (GO:0003735);|Cellular Component: ribosome (GO:0005840);|Biological Process: translation (GO:0006412);
i0_HQ_sampled12fd9_c38563_f3p0_904	4	Molecular Function: G-protein coupled receptor activity (GO:0004930);|Biological Process: G-protein coupled receptor signaling pathway (GO:0007186);|Biological Process: phototransduction (GO:0007602);|Cellular Component: integral component of membrane (GO:0016021);
i0_HQ_sampled12fd9_c38738_f3p1_391	3	Molecular Function: ATP binding (GO:0005524);|Biological Process: protein sumoylation (GO:0016925);|Molecular Function: SUMO transferase activity (GO:0019789);
i0_HQ_sampled12fd9_c397585_f5p0_910	3	Molecular Function: nucleic acid binding (GO:0003676);|Molecular Function: helicase activity (GO:0004386);|Molecular Function: ATP binding (GO:0005524);
i0_HQ_sampled12fd9_c400498_f3p0_924	5	Molecular Function: cytochrome-c oxidase activity (GO:0004129);|Cellular Component: mitochondrion (GO:0005739);|Cellular Component: integral component of membrane (GO:0016021);|Biological Process: aerobic electron transport chain (GO:0019646);|Biological Process: hydrogen ion transmembrane transport (GO:1902600);
i0_HQ_sampled12fd9_c402516_f2p0_249	3	Molecular Function: structural constituent of ribosome (GO:0003735);|Cellular Component: ribosome (GO:0005840);|Biological Process: translation (GO:0006412);
i0_HQ_sampled12fd9_c40360_f2p0_524	3	Molecular Function: structural constituent of ribosome (GO:0003735);|Biological Process: translation (GO:0006412);|Cellular Component: small ribosomal subunit (GO:0015935);
i0_HQ_sampled12fd9_c407269_f5p0_833	1	Molecular Function: hydrolase activity (GO:0016787);
i0_HQ_sampled12fd9_c411714_f3p0_630	6	Molecular Function: GTPase activity (GO:0003924);|Molecular Function: structural constituent of cytoskeleton (GO:0005200);|Molecular Function: GTP binding (GO:0005525);|Cellular Component: cytoplasm (GO:0005737);|Cellular Component: microtubule (GO:0005874);|Biological Process: microtubule-based process (GO:0007017);
i0_HQ_sampled12fd9_c411769_f3p0_493	2	Cellular Component: endoplasmic reticulum (GO:0005783);|Cellular Component: integral component of membrane (GO:0016021);
i0_HQ_sampled12fd9_c416122_f2p0_799	4	Biological Process: ribosomal small subunit assembly (GO:0000028);|Molecular Function: structural constituent of ribosome (GO:0003735);|Biological Process: translation (GO:0006412);|Cellular Component: cytosolic small ribosomal subunit (GO:0022627);
i0_HQ_sampled12fd9_c43051_f8p0_957	2	Biological Process: cellular process (GO:0009987);|Molecular Function: isomerase activity (GO:0016853);
i0_HQ_sampled12fd9_c43810_f3p0_507	1	Cellular Component: ribosome (GO:0005840);
i0_HQ_sampled12fd9_c44256_f2p0_911	2	Biological Process: transport (GO:0006810);|Cellular Component: membrane (GO:0016020);
i0_HQ_sampled12fd9_c45164_f2p0_536	4	Molecular Function: structural constituent of ribosome (GO:0003735);|Cellular Component: ribosome (GO:0005840);|Biological Process: translation (GO:0006412);|Molecular Function: metal ion binding (GO:0046872);
i0_HQ_sampled12fd9_c4551_f7p0_616	2	Molecular Function: nucleotide binding (GO:0000166);|Molecular Function: nucleic acid binding (GO:0003676);
i0_HQ_sampled12fd9_c459512_f8p0_549	2	Cellular Component: ribosome (GO:0005840);|Biological Process: ribosome biogenesis (GO:0042254);
i0_HQ_sampled12fd9_c459519_f8p0_542	7	Cellular Component: mitochondrial inner membrane (GO:0005743);|Biological Process: mitochondrial electron transport, ubiquinol to cytochrome c (GO:0006122);|Molecular Function: ubiquinol-cytochrome-c reductase activity (GO:0008121);|Molecular Function: electron transfer activity (GO:0009055);|Cellular Component: respiratory chain complex III (GO:0045275);|Molecular Function: metal ion binding (GO…
i0_HQ_sampled12fd9_c459520_f7p0_444	4	Cellular Component: mitochondrion (GO:0005739);|Molecular Function: oxidoreductase activity (GO:0016491);|Cellular Component: membrane part (GO:0044425);|Biological Process: oxidation-reduction process (GO:0055114);
i0_HQ_sampled12fd9_c459522_f6p0_593	3	Cellular Component: mitochondrion (GO:0005739);|Cellular Component: membrane (GO:0016020);|Molecular Function: oxidoreductase activity (GO:0016491);
i0_HQ_sampled12fd9_c459524_f8p0_489	5	Molecular Function: phosphoenolpyruvate carboxykinase (GTP) activity (GO:0004613);|Molecular Function: GTP binding (GO:0005525);|Biological Process: gluconeogenesis (GO:0006094);|Molecular Function: kinase activity (GO:0016301);|Biological Process: phosphorylation (GO:0016310);
i0_HQ_sampled12fd9_c459535_f7p0_422	1	Molecular Function: ATP binding (GO:0005524);
i0_HQ_sampled12fd9_c459536_f6p0_845	1	Molecular Function: ATP binding (GO:0005524);
i0_HQ_sampled12fd9_c459540_f7p0_791	4	Biological Process: ATP synthesis coupled proton transport (GO:0015986);|Cellular Component: proton-transporting ATP synthase complex, catalytic core F(1) (GO:0045261);|Molecular Function: proton-transporting ATP synthase activity, rotational mechanism (GO:0046933);|Molecular Function: proton-transporting ATPase activity, rotational mechanism (GO:0046961);
i0_HQ_sampled12fd9_c459542_f6p0_521	1	Molecular Function: ATP binding (GO:0005524);
i0_HQ_sampled12fd9_c459543_f7p0_985	1	Molecular Function: ATP binding (GO:0005524);
i0_HQ_sampled12fd9_c459544_f7p0_375	4	Molecular Function: structural constituent of ribosome (GO:0003735);|Cellular Component: ribosome (GO:0005840);|Biological Process: translation (GO:0006412);|Molecular Function: rRNA binding (GO:0019843);
i0_HQ_sampled12fd9_c459559_f7p0_467	4	Molecular Function: translation elongation factor activity (GO:0003746);|Molecular Function: GTPase activity (GO:0003924);|Molecular Function: GTP binding (GO:0005525);|Biological Process: translational elongation (GO:0006414);
i0_HQ_sampled12fd9_c459568_f2p0_557	1	Molecular Function: structural constituent of cuticle (GO:0042302);
i0_HQ_sampled12fd9_c459581_f6p0_645	3	Molecular Function: nucleotide binding (GO:0000166);|Molecular Function: poly(A) binding (GO:0008143);|Cellular Component: extracellular exosome (GO:0070062);
i0_HQ_sampled12fd9_c459593_f5p0_544	7	Molecular Function: cytochrome-c oxidase activity (GO:0004129);|Molecular Function: copper ion binding (GO:0005507);|Cellular Component: mitochondrial inner membrane (GO:0005743);|Cellular Component: integral component of membrane (GO:0016021);|Biological Process: electron transport chain (GO:0022900);|Cellular Component: respiratory chain (GO:0070469);|Biological Process: hydrogen ion transmembr…
i0_HQ_sampled12fd9_c459604_f4p0_628	4	Cellular Component: mitochondrion (GO:0005739);|Biological Process: mitochondrial electron transport, NADH to ubiquinone (GO:0006120);|Molecular Function: NADH dehydrogenase (ubiquinone) activity (GO:0008137);|Cellular Component: integral component of membrane (GO:0016021);
i0_HQ_sampled12fd9_c459619_f5p0_513	5	Molecular Function: translation elongation factor activity (GO:0003746);|Molecular Function: GTPase activity (GO:0003924);|Molecular Function: GTP binding (GO:0005525);|Cellular Component: cytoplasm (GO:0005737);|Biological Process: translational elongation (GO:0006414);
i0_HQ_sampled12fd9_c459627_f4p0_915	1	Molecular Function: ATP binding (GO:0005524);
i0_HQ_sampled12fd9_c459633_f4p0_742	3	Molecular Function: ATP binding (GO:0005524);|Molecular Function: kinase activity (GO:0016301);|Biological Process: phosphorylation (GO:0016310);
i0_HQ_sampled12fd9_c459635_f4p0_411	4	Cellular Component: mitochondrial proton-transporting ATP synthase complex, catalytic core F(1) (GO:0000275);|Biological Process: ATP synthesis coupled proton transport (GO:0015986);|Molecular Function: proton-transporting ATP synthase activity, rotational mechanism (GO:0046933);|Molecular Function: proton-transporting ATPase activity, rotational mechanism (GO:0046961);
i0_HQ_sampled12fd9_c459639_f4p0_385	4	Cellular Component: mitochondrial proton-transporting ATP synthase complex, catalytic core F(1) (GO:0000275);|Biological Process: ATP synthesis coupled proton transport (GO:0015986);|Molecular Function: proton-transporting ATP synthase activity, rotational mechanism (GO:0046933);|Molecular Function: proton-transporting ATPase activity, rotational mechanism (GO:0046961);
i0_HQ_sampled12fd9_c459642_f4p0_508	1	Molecular Function: ATP binding (GO:0005524);
i0_HQ_sampled12fd9_c459653_f4p0_347	4	Molecular Function: RNA binding (GO:0003723);|Molecular Function: structural constituent of ribosome (GO:0003735);|Biological Process: translation (GO:0006412);|Cellular Component: small ribosomal subunit (GO:0015935);
i0_HQ_sampled12fd9_c459672_f3p0_886	1	Cellular Component: membrane (GO:0016020);
i0_HQ_sampled12fd9_c459681_f3p0_653	3	Molecular Function: structural constituent of ribosome (GO:0003735);|Cellular Component: ribosome (GO:0005840);|Biological Process: translation (GO:0006412);
i0_HQ_sampled12fd9_c459692_f3p0_967	4	Cellular Component: mitochondrion (GO:0005739);|Molecular Function: oxidoreductase activity (GO:0016491);|Cellular Component: membrane part (GO:0044425);|Biological Process: oxidation-reduction process (GO:0055114);
i0_HQ_sampled12fd9_c459693_f3p0_526	5	Molecular Function: translation elongation factor activity (GO:0003746);|Molecular Function: GTPase activity (GO:0003924);|Molecular Function: GTP binding (GO:0005525);|Cellular Component: cytoplasm (GO:0005737);|Biological Process: translational elongation (GO:0006414);
i0_HQ_sampled12fd9_c459697_f3p0_679	1	Molecular Function: ATP binding (GO:0005524);
i0_HQ_sampled12fd9_c459702_f3p0_727	4	Molecular Function: structural constituent of ribosome (GO:0003735);|Biological Process: translation (GO:0006412);|Cellular Component: small ribosomal subunit (GO:0015935);|Molecular Function: rRNA binding (GO:0019843);
i0_HQ_sampled12fd9_c459758_f2p0_478	3	Molecular Function: structural constituent of ribosome (GO:0003735);|Cellular Component: ribosome (GO:0005840);|Biological Process: translation (GO:0006412);
i0_HQ_sampled12fd9_c459774_f2p0_554	9	Molecular Function: cytochrome-c oxidase activity (GO:0004129);|Molecular Function: iron ion binding (GO:0005506);|Cellular Component: mitochondrial inner membrane (GO:0005743);|Biological Process: oxidative phosphorylation (GO:0006119);|Biological Process: aerobic respiration (GO:0009060);|Cellular Component: integral component of membrane (GO:0016021);|Molecular Function: heme binding (GO:00200…
i0_HQ_sampled12fd9_c459780_f2p0_648	1	Biological Process: viral process (GO:0016032);
i0_HQ_sampled12fd9_c459783_f2p0_564	4	Cellular Component: mitochondrial inner membrane (GO:0005743);|Molecular Function: NADH dehydrogenase (ubiquinone) activity (GO:0008137);|Cellular Component: integral component of membrane (GO:0016021);|Biological Process: oxidation-reduction process (GO:0055114);
i0_HQ_sampled12fd9_c459794_f2p0_291	9	Molecular Function: cytochrome-c oxidase activity (GO:0004129);|Molecular Function: iron ion binding (GO:0005506);|Cellular Component: mitochondrial inner membrane (GO:0005743);|Biological Process: oxidative phosphorylation (GO:0006119);|Biological Process: aerobic respiration (GO:0009060);|Cellular Component: integral component of membrane (GO:0016021);|Molecular Function: heme binding (GO:00200…
i0_HQ_sampled12fd9_c459795_f2p0_248	3	Molecular Function: translation elongation factor activity (GO:0003746);|Cellular Component: eukaryotic translation elongation factor 1 complex (GO:0005853);|Biological Process: translational elongation (GO:0006414);
i0_HQ_sampled12fd9_c459798_f2p0_254	3	Cellular Component: membrane (GO:0016020);|Molecular Function: oxidoreductase activity (GO:0016491);|Biological Process: ATP synthesis coupled electron transport (GO:0042773);
i0_HQ_sampled12fd9_c475_f11p0_958	1	Molecular Function: calcium ion binding (GO:0005509);
i0_HQ_sampled12fd9_c495_f18p0_792	2	Molecular Function: peptidase activity (GO:0008233);|Cellular Component: intracellular part (GO:0044424);
i0_HQ_sampled12fd9_c5462_f2p0_904	3	Molecular Function: protein kinase activity (GO:0004672);|Molecular Function: ATP binding (GO:0005524);|Biological Process: protein phosphorylation (GO:0006468);
i0_HQ_sampled12fd9_c55140_f2p0_444	3	Molecular Function: structural constituent of ribosome (GO:0003735);|Cellular Component: ribosome (GO:0005840);|Biological Process: translation (GO:0006412);
i0_HQ_sampled12fd9_c6051_f2p0_390	5	Molecular Function: threonine-type endopeptidase activity (GO:0004298);|Cellular Component: nucleus (GO:0005634);|Cellular Component: cytoplasm (GO:0005737);|Biological Process: ubiquitin-dependent protein catabolic process (GO:0006511);|Cellular Component: proteasome core complex, alpha-subunit complex (GO:0019773);
i0_HQ_sampled12fd9_c62318_f35p0_732	4	Molecular Function: RNA binding (GO:0003723);|Molecular Function: structural constituent of ribosome (GO:0003735);|Biological Process: translation (GO:0006412);|Cellular Component: large ribosomal subunit (GO:0015934);
i0_HQ_sampled12fd9_c62325_f44p0_758	1	Cellular Component: intracellular ribonucleoprotein complex (GO:0030529);
i0_HQ_sampled12fd9_c62334_f12p0_605	1	Cellular Component: intracellular ribonucleoprotein complex (GO:0030529);
i0_HQ_sampled12fd9_c62346_f38p0_606	1	Cellular Component: integral component of membrane (GO:0016021);
i0_HQ_sampled12fd9_c62351_f32p0_993	3	Molecular Function: structural constituent of ribosome (GO:0003735);|Cellular Component: ribosome (GO:0005840);|Biological Process: translation (GO:0006412);
i0_HQ_sampled12fd9_c62365_f30p0_878	3	Molecular Function: structural constituent of ribosome (GO:0003735);|Cellular Component: ribosome (GO:0005840);|Biological Process: translation (GO:0006412);
i0_HQ_sampled12fd9_c62380_f33p0_719	3	Molecular Function: structural constituent of ribosome (GO:0003735);|Cellular Component: ribosome (GO:0005840);|Biological Process: translation (GO:0006412);
i0_HQ_sampled12fd9_c62687_f21p0_725	1	Molecular Function: fatty-acyl-CoA binding (GO:0000062);
i0_HQ_sampled12fd9_c63101_f24p0_498	3	Molecular Function: structural constituent of ribosome (GO:0003735);|Cellular Component: ribosome (GO:0005840);|Biological Process: translation (GO:0006412);
i0_HQ_sampled12fd9_c63126_f14p0_333	7	Cellular Component: mitochondrial inner membrane (GO:0005743);|Biological Process: mitochondrial electron transport, ubiquinol to cytochrome c (GO:0006122);|Molecular Function: ubiquinol-cytochrome-c reductase activity (GO:0008121);|Molecular Function: electron transfer activity (GO:0009055);|Cellular Component: respiratory chain complex III (GO:0045275);|Molecular Function: metal ion binding (GO…
i0_HQ_sampled12fd9_c63479_f9p0_530	3	Molecular Function: structural constituent of ribosome (GO:0003735);|Cellular Component: ribosome (GO:0005840);|Biological Process: translation (GO:0006412);
i0_HQ_sampled12fd9_c63797_f2p0_430	3	Molecular Function: structural constituent of ribosome (GO:0003735);|Cellular Component: ribosome (GO:0005840);|Biological Process: translation (GO:0006412);
i0_HQ_sampled12fd9_c63951_f3p0_883	3	Molecular Function: structural constituent of ribosome (GO:0003735);|Cellular Component: ribosome (GO:0005840);|Biological Process: translation (GO:0006412);
i0_HQ_sampled12fd9_c63980_f3p1_405	1	Molecular Function: carbohydrate binding (GO:0030246);
i0_HQ_sampled12fd9_c64073_f3p0_795	6	Molecular Function: GTPase activity (GO:0003924);|Molecular Function: GTP binding (GO:0005525);|Cellular Component: nucleus (GO:0005634);|Biological Process: intracellular protein transport (GO:0006886);|Biological Process: nucleocytoplasmic transport (GO:0006913);|Biological Process: small GTPase mediated signal transduction (GO:0007264);
i0_HQ_sampled12fd9_c64806_f2p0_561	1	Molecular Function: ATP binding (GO:0005524);
i0_HQ_sampled12fd9_c6519_f3p0_578	4	Biological Process: mRNA splicing, via spliceosome (GO:0000398);|Cellular Component: U2 snRNP (GO:0005686);|Cellular Component: U12-type spliceosomal complex (GO:0005689);|Cellular Component: precatalytic spliceosome (GO:0071011);
i0_HQ_sampled12fd9_c65350_f4p16_584	4	Molecular Function: nucleotide binding (GO:0000166);|Molecular Function: structural constituent of ribosome (GO:0003735);|Cellular Component: ribosome (GO:0005840);|Biological Process: translation (GO:0006412);
i0_HQ_sampled12fd9_c66861_f2p0_545	3	Molecular Function: structural constituent of ribosome (GO:0003735);|Cellular Component: ribosome (GO:0005840);|Biological Process: translation (GO:0006412);
i0_HQ_sampled12fd9_c669_f14p0_974	2	Molecular Function: electron transfer activity (GO:0009055);|Molecular Function: heme binding (GO:0020037);
i0_HQ_sampled12fd9_c67425_f2p0_574	2	Molecular Function: oxidoreductase activity, acting on the aldehyde or oxo group of donors, NAD or NADP as acceptor (GO:0016620);|Biological Process: metabolic process (GO:0044710);
i0_HQ_sampled12fd9_c69006_f2p0_509	3	Molecular Function: structural constituent of ribosome (GO:0003735);|Cellular Component: ribosome (GO:0005840);|Biological Process: translation (GO:0006412);
i0_HQ_sampled12fd9_c6947_f5p0_716	1	Molecular Function: peptide alpha-N-acetyltransferase activity (GO:0004596);
i0_HQ_sampled12fd9_c6982_f2p1_285	9	Molecular Function: cytochrome-c oxidase activity (GO:0004129);|Molecular Function: iron ion binding (GO:0005506);|Cellular Component: mitochondrial inner membrane (GO:0005743);|Biological Process: oxidative phosphorylation (GO:0006119);|Biological Process: aerobic respiration (GO:0009060);|Cellular Component: integral component of membrane (GO:0016021);|Molecular Function: heme binding (GO:00200…
i0_HQ_sampled12fd9_c71253_f4p2_864	4	Molecular Function: ATP binding (GO:0005524);|Biological Process: protein folding (GO:0006457);|Biological Process: response to stress (GO:0006950);|Molecular Function: unfolded protein binding (GO:0051082);
i0_HQ_sampled12fd9_c7162_f2p17_437	3	Molecular Function: structural constituent of ribosome (GO:0003735);|Cellular Component: ribosome (GO:0005840);|Biological Process: translation (GO:0006412);
i0_HQ_sampled12fd9_c72360_f2p0_268	3	Cellular Component: mitochondrion (GO:0005739);|Cellular Component: membrane (GO:0016020);|Molecular Function: oxidoreductase activity (GO:0016491);
i0_HQ_sampled12fd9_c737_f8p3_672	7	Molecular Function: nucleotide binding (GO:0000166);|Molecular Function: RNA binding (GO:0003723);|Cellular Component: cytoplasm (GO:0005737);|Biological Process: mRNA processing (GO:0006397);|Biological Process: RNA splicing (GO:0008380);|Cellular Component: nuclear speck (GO:0016607);|Biological Process: mRNA transport (GO:0051028);
i0_HQ_sampled12fd9_c75772_f2p0_568	5	Molecular Function: NADH dehydrogenase (ubiquinone) activity (GO:0008137);|Cellular Component: integral component of membrane (GO:0016021);|Cellular Component: mitochondrial membrane (GO:0031966);|Biological Process: oxidation-reduction process (GO:0055114);|Cellular Component: respiratory chain (GO:0070469);
i0_HQ_sampled12fd9_c76185_f2p0_995	1	Molecular Function: ligase activity (GO:0016874);
i0_HQ_sampled12fd9_c8132_f2p0_514	5	Cellular Component: mitochondrial inner membrane (GO:0005743);|Biological Process: mitochondrial electron transport, NADH to ubiquinone (GO:0006120);|Molecular Function: NADH dehydrogenase (ubiquinone) activity (GO:0008137);|Cellular Component: integral component of membrane (GO:0016021);|Cellular Component: respiratory chain (GO:0070469);
i0_HQ_sampled12fd9_c822_f4p0_373	1	Molecular Function: ATP binding (GO:0005524);
i0_HQ_sampled12fd9_c82457_f2p0_995	1	Molecular Function: calcium ion binding (GO:0005509);
i0_HQ_sampled12fd9_c83099_f3p0_459	4	Cellular Component: nucleosome (GO:0000786);|Molecular Function: DNA binding (GO:0003677);|Cellular Component: nucleus (GO:0005634);|Molecular Function: protein heterodimerization activity (GO:0046982);
i0_HQ_sampled12fd9_c85900_f3p0_332	3	Molecular Function: structural constituent of ribosome (GO:0003735);|Cellular Component: ribosome (GO:0005840);|Biological Process: translation (GO:0006412);
i0_HQ_sampled12fd9_c869_f3p0_961	6	Molecular Function: ferroxidase activity (GO:0004322);|Cellular Component: cell (GO:0005623);|Biological Process: iron ion transport (GO:0006826);|Biological Process: cellular iron ion homeostasis (GO:0006879);|Molecular Function: ferric iron binding (GO:0008199);|Biological Process: oxidation-reduction process (GO:0055114);
i0_HQ_sampled12fd9_c887_f7p0_890	4	Biological Process: ATP synthesis coupled proton transport (GO:0015986);|Cellular Component: proton-transporting ATP synthase complex, catalytic core F(1) (GO:0045261);|Molecular Function: proton-transporting ATP synthase activity, rotational mechanism (GO:0046933);|Molecular Function: proton-transporting ATPase activity, rotational mechanism (GO:0046961);
i0_HQ_sampled12fd9_c89739_f2p0_525	1	Cellular Component: membrane (GO:0016020);
i0_HQ_sampled12fd9_c8984_f2p0_951	3	Molecular Function: binding (GO:0005488);|Cellular Component: membrane (GO:0016020);|Biological Process: metabolic process (GO:0044710);
i0_HQ_sampled12fd9_c9121_f2p9_598	1	Molecular Function: structural constituent of cuticle (GO:0042302);
i0_HQ_sampled12fd9_c914_f8p0_751	1	Cellular Component: chromosome (GO:0005694);
i0_HQ_sampled12fd9_c92030_f2p0_904	3	Cellular Component: sodium:potassium-exchanging ATPase complex (GO:0005890);|Biological Process: potassium ion transport (GO:0006813);|Biological Process: sodium ion transport (GO:0006814);
i0_HQ_sampled12fd9_c93786_f2p0_288	2	Cellular Component: endoplasmic reticulum (GO:0005783);|Cellular Component: integral component of membrane (GO:0016021);
i0_HQ_sampled12fd9_c93858_f3p0_533	3	Molecular Function: structural constituent of ribosome (GO:0003735);|Biological Process: translation (GO:0006412);|Cellular Component: small ribosomal subunit (GO:0015935);
i0_HQ_sampled12fd9_c9504_f2p0_825	1	Biological Process: protein transport (GO:0015031);
i1_HQ_sampled12fd9_c10108_f5p1_1787	1	Molecular Function: nucleotide binding (GO:0000166);
i1_HQ_sampled12fd9_c10161_f8p0_1655	1	Biological Process: carbohydrate metabolic process (GO:0005975);
i1_HQ_sampled12fd9_c101633_f2p12_1580	1	Molecular Function: ATP binding (GO:0005524);
i1_HQ_sampled12fd9_c1029_f18p2_1660	1	Molecular Function: ATP binding (GO:0005524);
i1_HQ_sampled12fd9_c103336_f2p1_1506	2	Cellular Component: extracellular region part (GO:0044421);|Cellular Component: cell periphery (GO:0071944);
i1_HQ_sampled12fd9_c104011_f2p10_1491	4	Biological Process: proteolysis (GO:0006508);|Molecular Function: metallopeptidase activity (GO:0008237);|Molecular Function: dipeptidase activity (GO:0016805);|Molecular Function: tripeptidase activity (GO:0034701);
i1_HQ_sampled12fd9_c106464_f2p0_1895	3	Molecular Function: actin binding (GO:0003779);|Cellular Component: troponin complex (GO:0005861);|Molecular Function: metal ion binding (GO:0046872);
i1_HQ_sampled12fd9_c107470_f3p0_1842	2	Molecular Function: O-phospho-L-serine:2-oxoglutarate aminotransferase activity (GO:0004648);|Biological Process: cellular amino acid biosynthetic process (GO:0008652);
i1_HQ_sampled12fd9_c108220_f2p4_1335	8	Molecular Function: GTPase activity (GO:0003924);|Molecular Function: structural constituent of cytoskeleton (GO:0005200);|Molecular Function: GTP binding (GO:0005525);|Cellular Component: nucleus (GO:0005634);|Cellular Component: cytoplasm (GO:0005737);|Cellular Component: microtubule (GO:0005874);|Biological Process: cytoskeleton organization (GO:0007010);|Biological Process: microtubule-based …
i1_HQ_sampled12fd9_c109480_f2p18_1547	9	Molecular Function: cytochrome-c oxidase activity (GO:0004129);|Molecular Function: iron ion binding (GO:0005506);|Cellular Component: mitochondrial inner membrane (GO:0005743);|Biological Process: oxidative phosphorylation (GO:0006119);|Biological Process: aerobic respiration (GO:0009060);|Cellular Component: integral component of membrane (GO:0016021);|Molecular Function: heme binding (GO:00200…
i1_HQ_sampled12fd9_c11029_f4p3_1893	4	Molecular Function: superoxide dismutase activity (GO:0004784);|Biological Process: removal of superoxide radicals (GO:0019430);|Molecular Function: metal ion binding (GO:0046872);|Biological Process: oxidation-reduction process (GO:0055114);
i1_HQ_sampled12fd9_c110586_f2p3_1106	3	Molecular Function: structural constituent of ribosome (GO:0003735);|Cellular Component: ribosome (GO:0005840);|Biological Process: translation (GO:0006412);
i1_HQ_sampled12fd9_c110951_f2p0_1686	1	Molecular Function: hydrolase activity (GO:0016787);
i1_HQ_sampled12fd9_c11107_f5p17_2006	5	Molecular Function: magnesium ion binding (GO:0000287);|Molecular Function: pyruvate kinase activity (GO:0004743);|Biological Process: glycolytic process (GO:0006096);|Molecular Function: kinase activity (GO:0016301);|Molecular Function: potassium ion binding (GO:0030955);
i1_HQ_sampled12fd9_c113102_f2p1_1778	1	Cellular Component: membrane (GO:0016020);
i1_HQ_sampled12fd9_c114340_f2p30_1839	1	Molecular Function: peptidase activity (GO:0008233);
i1_HQ_sampled12fd9_c11448_f2p0_1778	3	Cellular Component: extracellular region (GO:0005576);|Biological Process: chitin metabolic process (GO:0006030);|Molecular Function: chitin binding (GO:0008061);
i1_HQ_sampled12fd9_c11501_f3p9_1203	1	Molecular Function: ATP binding (GO:0005524);
i1_HQ_sampled12fd9_c115931_f2p11_1247	2	Cellular Component: troponin complex (GO:0005861);|Biological Process: regulation of muscle contraction (GO:0006937);
i1_HQ_sampled12fd9_c11700_f4p2_1105	1	Cellular Component: membrane (GO:0016020);
i1_HQ_sampled12fd9_c11701_f2p0_1432	1	Molecular Function: zinc ion binding (GO:0008270);
i1_HQ_sampled12fd9_c117386_f2p8_1388	1	Molecular Function: calcium ion binding (GO:0005509);
i1_HQ_sampled12fd9_c1173_f9p3_1520	4	Molecular Function: thiol-dependent ubiquitin-specific protease activity (GO:0004843);|Cellular Component: intracellular (GO:0005622);|Biological Process: ubiquitin-dependent protein catabolic process (GO:0006511);|Biological Process: protein deubiquitination (GO:0016579);
i1_HQ_sampled12fd9_c11746_f4p1_1679	4	Molecular Function: serine-tRNA ligase activity (GO:0004828);|Molecular Function: ATP binding (GO:0005524);|Cellular Component: cytoplasm (GO:0005737);|Biological Process: seryl-tRNA aminoacylation (GO:0006434);
i1_HQ_sampled12fd9_c117811_f2p0_1214	1	Molecular Function: nucleic acid binding (GO:0003676);
i1_HQ_sampled12fd9_c1181_f14p2_1927	4	Molecular Function: magnesium ion binding (GO:0000287);|Molecular Function: inorganic diphosphatase activity (GO:0004427);|Cellular Component: cytoplasm (GO:0005737);|Biological Process: phosphate-containing compound metabolic process (GO:0006796);
i1_HQ_sampled12fd9_c119825_f2p0_1134	4	Molecular Function: ATP binding (GO:0005524);|Biological Process: protein folding (GO:0006457);|Biological Process: response to stress (GO:0006950);|Molecular Function: unfolded protein binding (GO:0051082);
i1_HQ_sampled12fd9_c1206_f14p0_1263	2	Biological Process: cellular protein modification process (GO:0006464);|Molecular Function: ubiquitin-like modifier activating enzyme activity (GO:0008641);
i1_HQ_sampled12fd9_c12232_f2p0_1926	3	Molecular Function: actin binding (GO:0003779);|Cellular Component: troponin complex (GO:0005861);|Molecular Function: metal ion binding (GO:0046872);
i1_HQ_sampled12fd9_c12245_f2p1_1181	4	Molecular Function: metallocarboxypeptidase activity (GO:0004181);|Cellular Component: extracellular region (GO:0005576);|Biological Process: proteolysis (GO:0006508);|Molecular Function: zinc ion binding (GO:0008270);
i1_HQ_sampled12fd9_c12411_f17p2_1281	5	Molecular Function: threonine-type endopeptidase activity (GO:0004298);|Cellular Component: nucleus (GO:0005634);|Cellular Component: cytoplasm (GO:0005737);|Biological Process: ubiquitin-dependent protein catabolic process (GO:0006511);|Cellular Component: proteasome core complex, alpha-subunit complex (GO:0019773);
i1_HQ_sampled12fd9_c12487_f7p2_1459	1	Molecular Function: serine-type peptidase activity (GO:0008236);
i1_HQ_sampled12fd9_c12534_f5p3_1295	4	Molecular Function: nucleic acid binding (GO:0003676);|Biological Process: translational initiation (GO:0006413);|Cellular Component: macromolecular complex (GO:0032991);|Cellular Component: cytoplasmic part (GO:0044444);
i1_HQ_sampled12fd9_c1296_f23p4_1494	1	Molecular Function: ATP binding (GO:0005524);
i1_HQ_sampled12fd9_c13122_f5p6_1287	3	Biological Process: nucleotide metabolic process (GO:0009117);|Biological Process: cellular nitrogen compound biosynthetic process (GO:0044271);|Biological Process: organonitrogen compound biosynthetic process (GO:1901566);
i1_HQ_sampled12fd9_c1314_f3p0_1550	2	Molecular Function: organic cyclic compound binding (GO:0097159);|Molecular Function: heterocyclic compound binding (GO:1901363);
i1_HQ_sampled12fd9_c13235_f2p4_1544	1	Cellular Component: extracellular space (GO:0005615);
i1_HQ_sampled12fd9_c13263_f4p5_1325	3	Molecular Function: GTP binding (GO:0005525);|Cellular Component: intracellular (GO:0005622);|Biological Process: small GTPase mediated signal transduction (GO:0007264);
i1_HQ_sampled12fd9_c1327_f23p5_1447	7	Molecular Function: G-protein coupled receptor activity (GO:0004930);|Biological Process: G-protein coupled receptor signaling pathway (GO:0007186);|Biological Process: visual perception (GO:0007601);|Biological Process: phototransduction (GO:0007602);|Molecular Function: photoreceptor activity (GO:0009881);|Cellular Component: integral component of membrane (GO:0016021);|Biological Process: prot…
i1_HQ_sampled12fd9_c1340_f8p3_1743	6	Molecular Function: ATP binding (GO:0005524);|Cellular Component: cytoplasm (GO:0005737);|Biological Process: proteolysis (GO:0006508);|Molecular Function: peptidase activity (GO:0008233);|Molecular Function: microtubule-severing ATPase activity (GO:0008568);|Biological Process: protein catabolic process (GO:0030163);
i1_HQ_sampled12fd9_c1342_f21p0_1273	2	Molecular Function: hydrolase activity, hydrolyzing O-glycosyl compounds (GO:0004553);|Biological Process: carbohydrate metabolic process (GO:0005975);
i1_HQ_sampled12fd9_c13435_f5p2_1962	4	Molecular Function: translation initiation factor activity (GO:0003743);|Molecular Function: helicase activity (GO:0004386);|Molecular Function: ATP binding (GO:0005524);|Biological Process: translational initiation (GO:0006413);
i1_HQ_sampled12fd9_c13559_f10p26_1325	1	Molecular Function: calcium ion binding (GO:0005509);
i1_HQ_sampled12fd9_c13566_f2p2_1411	2	Cellular Component: mitochondrion (GO:0005739);|Cellular Component: membrane (GO:0016020);
i1_HQ_sampled12fd9_c13583_f6p3_1783	2	Molecular Function: nucleic acid binding (GO:0003676);|Cellular Component: nucleus (GO:0005634);
i1_HQ_sampled12fd9_c1371_f17p28_1974	1	Molecular Function: hydrolase activity (GO:0016787);
i1_HQ_sampled12fd9_c137352_f2p32_1934	1	Molecular Function: ATP binding (GO:0005524);
i1_HQ_sampled12fd9_c138138_f2p1_1592	2	Molecular Function: transporter activity (GO:0005215);|Biological Process: transport (GO:0006810);
i1_HQ_sampled12fd9_c13877_f11p4_1350	2	Cellular Component: membrane (GO:0016020);|Molecular Function: transferase activity (GO:0016740);
i1_HQ_sampled12fd9_c140994_f15p53_1996	4	Molecular Function: translation elongation factor activity (GO:0003746);|Molecular Function: GTPase activity (GO:0003924);|Molecular Function: GTP binding (GO:0005525);|Biological Process: translational elongation (GO:0006414);
i1_HQ_sampled12fd9_c141026_f12p3_1496	10	Molecular Function: fatty-acyl-CoA binding (GO:0000062);|Molecular Function: acyl-CoA dehydrogenase activity (GO:0003995);|Molecular Function: electron transfer activity (GO:0009055);|Biological Process: animal organ morphogenesis (GO:0009887);|Biological Process: regulation of fatty acid beta-oxidation (GO:0031998);|Biological Process: fatty acid beta-oxidation using acyl-CoA dehydrogenase (GO:0…
i1_HQ_sampled12fd9_c141034_f14p26_1764	1	Molecular Function: calcium ion binding (GO:0005509);
i1_HQ_sampled12fd9_c141069_f4p6_1539	2	Biological Process: proteolysis (GO:0006508);|Molecular Function: thiol-dependent ubiquitinyl hydrolase activity (GO:0036459);
i1_HQ_sampled12fd9_c141118_f6p2_1265	1	Molecular Function: ATP binding (GO:0005524);
i1_HQ_sampled12fd9_c141123_f4p1_1622	2	Molecular Function: hydrolase activity, acting on glycosyl bonds (GO:0016798);|Biological Process: organic substance metabolic process (GO:0071704);
i1_HQ_sampled12fd9_c141130_f16p6_1695	5	Molecular Function: translation elongation factor activity (GO:0003746);|Molecular Function: GTPase activity (GO:0003924);|Molecular Function: GTP binding (GO:0005525);|Cellular Component: cytoplasm (GO:0005737);|Biological Process: translational elongation (GO:0006414);
i1_HQ_sampled12fd9_c141223_f2p0_1685	3	Molecular Function: nucleic acid binding (GO:0003676);|Molecular Function: helicase activity (GO:0004386);|Molecular Function: ATP binding (GO:0005524);
i1_HQ_sampled12fd9_c141244_f4p1_1888	1	Cellular Component: membrane (GO:0016020);
i1_HQ_sampled12fd9_c141268_f13p31_1992	4	Cellular Component: phosphopyruvate hydratase complex (GO:0000015);|Molecular Function: magnesium ion binding (GO:0000287);|Molecular Function: phosphopyruvate hydratase activity (GO:0004634);|Biological Process: glycolytic process (GO:0006096);
i1_HQ_sampled12fd9_c141284_f2p0_1063	1	Cellular Component: cell part (GO:0044464);
i1_HQ_sampled12fd9_c141657_f15p31_1628	1	Molecular Function: ATP binding (GO:0005524);
i1_HQ_sampled12fd9_c14166_f2p5_1103	2	Cellular Component: mitochondrion (GO:0005739);|Molecular Function: electron transfer activity (GO:0009055);
i1_HQ_sampled12fd9_c141907_f2p6_1239	4	Cellular Component: mitochondrion (GO:0005739);|Molecular Function: oxidoreductase activity (GO:0016491);|Cellular Component: membrane part (GO:0044425);|Biological Process: oxidation-reduction process (GO:0055114);
i1_HQ_sampled12fd9_c141921_f44p42_1963	2	Molecular Function: fructose-bisphosphate aldolase activity (GO:0004332);|Biological Process: glycolytic process (GO:0006096);
i1_HQ_sampled12fd9_c142055_f3p10_1390	3	Biological Process: carbohydrate metabolic process (GO:0005975);|Molecular Function: glycogen phosphorylase activity (GO:0008184);|Molecular Function: pyridoxal phosphate binding (GO:0030170);
i1_HQ_sampled12fd9_c142449_f22p3_1779	3	Molecular Function: arginine kinase activity (GO:0004054);|Molecular Function: ATP binding (GO:0005524);|Biological Process: phosphorylation (GO:0016310);
i1_HQ_sampled12fd9_c143073_f2p16_1471	1	Molecular Function: peptidase activity (GO:0008233);
i1_HQ_sampled12fd9_c14310_f4p2_1580	2	Molecular Function: catalytic activity (GO:0003824);|Biological Process: organic substance metabolic process (GO:0071704);
i1_HQ_sampled12fd9_c143462_f3p0_1081	1	Molecular Function: zinc ion binding (GO:0008270);
i1_HQ_sampled12fd9_c143589_f2p7_1056	1	Molecular Function: calcium ion binding (GO:0005509);
i1_HQ_sampled12fd9_c143636_f2p50_1634	7	Cellular Component: mitochondrial inner membrane (GO:0005743);|Biological Process: mitochondrial electron transport, ubiquinol to cytochrome c (GO:0006122);|Molecular Function: ubiquinol-cytochrome-c reductase activity (GO:0008121);|Molecular Function: electron transfer activity (GO:0009055);|Cellular Component: respiratory chain complex III (GO:0045275);|Molecular Function: metal ion binding (GO…
i1_HQ_sampled12fd9_c143641_f2p4_1905	2	Molecular Function: motor activity (GO:0003774);|Cellular Component: myosin complex (GO:0016459);
i1_HQ_sampled12fd9_c143725_f2p7_1563	2	Biological Process: transport (GO:0006810);|Cellular Component: integral component of membrane (GO:0016021);
i1_HQ_sampled12fd9_c143793_f3p5_1672	1	Biological Process: biological_process (GO:0044699);
i1_HQ_sampled12fd9_c143858_f2p4_1193	2	Biological Process: cellular process (GO:0009987);|Molecular Function: isomerase activity (GO:0016853);
i1_HQ_sampled12fd9_c143861_f2p7_1534	5	Cellular Component: vacuolar proton-transporting V-type ATPase, V0 domain (GO:0000220);|Biological Process: vacuolar acidification (GO:0007035);|Biological Process: ATP hydrolysis coupled proton transport (GO:0015991);|Cellular Component: integral component of membrane (GO:0016021);|Molecular Function: proton-transporting ATPase activity, rotational mechanism (GO:0046961);
i1_HQ_sampled12fd9_c14433_f2p1_1724	6	Molecular Function: GTPase activity (GO:0003924);|Molecular Function: structural constituent of cytoskeleton (GO:0005200);|Molecular Function: GTP binding (GO:0005525);|Cellular Component: cytoplasm (GO:0005737);|Cellular Component: microtubule (GO:0005874);|Biological Process: microtubule-based process (GO:0007017);
i1_HQ_sampled12fd9_c14439_f3p3_1606	1	Molecular Function: ATP binding (GO:0005524);
i1_HQ_sampled12fd9_c14444_f3p1_1341	1	Cellular Component: membrane (GO:0016020);
i1_HQ_sampled12fd9_c14462_f2p6_1729	2	Cellular Component: membrane (GO:0016020);|Molecular Function: transferase activity (GO:0016740);
i1_HQ_sampled12fd9_c1454_f19p14_1657	2	Molecular Function: hydrolase activity, hydrolyzing O-glycosyl compounds (GO:0004553);|Biological Process: chitin metabolic process (GO:0006030);
i1_HQ_sampled12fd9_c147437_f2p5_1513	1	Cellular Component: troponin complex (GO:0005861);
i1_HQ_sampled12fd9_c15042_f9p7_1988	5	Cellular Component: vacuolar proton-transporting V-type ATPase, V0 domain (GO:0000220);|Biological Process: vacuolar acidification (GO:0007035);|Biological Process: ATP hydrolysis coupled proton transport (GO:0015991);|Cellular Component: integral component of membrane (GO:0016021);|Molecular Function: proton-transporting ATPase activity, rotational mechanism (GO:0046961);
i1_HQ_sampled12fd9_c150507_f3p5_1494	3	Molecular Function: nucleotide binding (GO:0000166);|Molecular Function: kinase activity (GO:0016301);|Biological Process: phosphorylation (GO:0016310);
i1_HQ_sampled12fd9_c15181_f5p1_1832	3	Molecular Function: structural molecule activity (GO:0005198);|Biological Process: iron-sulfur cluster assembly (GO:0016226);|Molecular Function: iron-sulfur cluster binding (GO:0051536);
i1_HQ_sampled12fd9_c15292_f2p7_1976	1	Molecular Function: nucleotide binding (GO:0000166);
i1_HQ_sampled12fd9_c154432_f2p3_1246	1	Molecular Function: structural constituent of cuticle (GO:0042302);
i1_HQ_sampled12fd9_c154456_f4p1_1783	1	Cellular Component: intracellular (GO:0005622);
i1_HQ_sampled12fd9_c155451_f2p0_1183	1	Cellular Component: intracellular (GO:0005622);
i1_HQ_sampled12fd9_c15663_f2p5_1588	1	Molecular Function: nucleotide binding (GO:0000166);
i1_HQ_sampled12fd9_c15676_f4p7_1130	4	Biological Process: ATP synthesis coupled proton transport (GO:0015986);|Cellular Component: proton-transporting ATP synthase complex, catalytic core F(1) (GO:0045261);|Molecular Function: proton-transporting ATP synthase activity, rotational mechanism (GO:0046933);|Molecular Function: proton-transporting ATPase activity, rotational mechanism (GO:0046961);
i1_HQ_sampled12fd9_c156_f50p9_1437	1	Molecular Function: ATP binding (GO:0005524);
i1_HQ_sampled12fd9_c15769_f4p5_1889	3	Cellular Component: cell (GO:0005623);|Molecular Function: isomerase activity (GO:0016853);|Biological Process: cell redox homeostasis (GO:0045454);
i1_HQ_sampled12fd9_c158052_f2p9_1575	1	Molecular Function: calcium ion binding (GO:0005509);
i1_HQ_sampled12fd9_c158127_f2p6_1262	2	Cellular Component: nucleus (GO:0005634);|Biological Process: rRNA processing (GO:0006364);
i1_HQ_sampled12fd9_c1598_f5p2_1156	1	Cellular Component: membrane (GO:0016020);
i1_HQ_sampled12fd9_c1619_f7p24_1978	3	Molecular Function: translation initiation factor activity (GO:0003743);|Molecular Function: ATP-dependent RNA helicase activity (GO:0004004);|Biological Process: regulation of translational initiation (GO:0006446);
i1_HQ_sampled12fd9_c1626_f6p1_1902	3	Cellular Component: intracellular (GO:0005622);|Biological Process: Golgi vesicle transport (GO:0048193);|Molecular Function: phosphatidylinositol-4-phosphate binding (GO:0070273);
i1_HQ_sampled12fd9_c1651_f5p6_1907	2	Biological Process: proteolysis (GO:0006508);|Molecular Function: thiol-dependent ubiquitinyl hydrolase activity (GO:0036459);
i1_HQ_sampled12fd9_c1677_f10p0_1118	3	Cellular Component: integral component of membrane (GO:0016021);|Biological Process: positive regulation of protein dephosphorylation (GO:0035307);|Cellular Component: Nem1-Spo7 phosphatase complex (GO:0071595);
i1_HQ_sampled12fd9_c168651_f2p16_1875	3	Molecular Function: protein kinase activity (GO:0004672);|Molecular Function: ATP binding (GO:0005524);|Biological Process: protein phosphorylation (GO:0006468);
i1_HQ_sampled12fd9_c1692_f2p0_1719	2	Cellular Component: membrane (GO:0016020);|Molecular Function: transferase activity (GO:0016740);
i1_HQ_sampled12fd9_c170116_f2p22_1603	1	Molecular Function: peptidase activity (GO:0008233);
i1_HQ_sampled12fd9_c1710_f12p1_1685	1	Molecular Function: catalytic activity (GO:0003824);
i1_HQ_sampled12fd9_c171209_f2p42_1613	2	Molecular Function: fructose-bisphosphate aldolase activity (GO:0004332);|Biological Process: glycolytic process (GO:0006096);
i1_HQ_sampled12fd9_c1713_f11p1_1985	2	Molecular Function: hydrolase activity, hydrolyzing O-glycosyl compounds (GO:0004553);|Biological Process: chitin metabolic process (GO:0006030);
i1_HQ_sampled12fd9_c1745_f4p2_1669	4	Molecular Function: nucleotide binding (GO:0000166);|Molecular Function: DNA helicase activity (GO:0003678);|Biological Process: transcription, DNA-templated (GO:0006351);|Biological Process: cellular response to DNA damage stimulus (GO:0006974);
i1_HQ_sampled12fd9_c1750_f18p4_1754	2	Biological Process: polysaccharide catabolic process (GO:0000272);|Molecular Function: hydrolase activity, hydrolyzing O-glycosyl compounds (GO:0004553);
i1_HQ_sampled12fd9_c1752_f3p87_1737	1	Biological Process: metabolic process (GO:0008152);
i1_HQ_sampled12fd9_c1758_f10p3_1716	2	Molecular Function: translation initiation factor activity (GO:0003743);|Biological Process: IRES-dependent viral translational initiation (GO:0075522);
i1_HQ_sampled12fd9_c176614_f4p4_1233	1	Molecular Function: calcium ion binding (GO:0005509);
i1_HQ_sampled12fd9_c176715_f2p14_1630	3	Molecular Function: actin binding (GO:0003779);|Cellular Component: troponin complex (GO:0005861);|Molecular Function: metal ion binding (GO:0046872);
i1_HQ_sampled12fd9_c177167_f3p3_1055	5	Molecular Function: threonine-type endopeptidase activity (GO:0004298);|Cellular Component: nucleus (GO:0005634);|Cellular Component: cytoplasm (GO:0005737);|Biological Process: ubiquitin-dependent protein catabolic process (GO:0006511);|Cellular Component: proteasome core complex, alpha-subunit complex (GO:0019773);
i1_HQ_sampled12fd9_c177352_f2p2_1928	2	Cellular Component: mitochondrion (GO:0005739);|Cellular Component: membrane (GO:0016020);
i1_HQ_sampled12fd9_c177362_f2p7_1707	5	Cellular Component: vacuolar proton-transporting V-type ATPase, V0 domain (GO:0000220);|Biological Process: vacuolar acidification (GO:0007035);|Biological Process: ATP hydrolysis coupled proton transport (GO:0015991);|Cellular Component: integral component of membrane (GO:0016021);|Molecular Function: proton-transporting ATPase activity, rotational mechanism (GO:0046961);
i1_HQ_sampled12fd9_c177569_f4p2_1498	1	Biological Process: response to stimulus (GO:0050896);
i1_HQ_sampled12fd9_c183836_f2p4_1414	9	Molecular Function: cytochrome-c oxidase activity (GO:0004129);|Molecular Function: iron ion binding (GO:0005506);|Cellular Component: mitochondrial inner membrane (GO:0005743);|Biological Process: oxidative phosphorylation (GO:0006119);|Biological Process: aerobic respiration (GO:0009060);|Cellular Component: integral component of membrane (GO:0016021);|Molecular Function: heme binding (GO:00200…
i1_HQ_sampled12fd9_c1845_f2p0_1822	1	Biological Process: nucleotide metabolic process (GO:0009117);
i1_HQ_sampled12fd9_c1850_f4p0_1621	1	Molecular Function: ATP binding (GO:0005524);
i1_HQ_sampled12fd9_c1866_f3p4_1950	2	Molecular Function: alpha,alpha-trehalose-phosphate synthase (UDP-forming) activity (GO:0003825);|Biological Process: trehalose biosynthetic process (GO:0005992);
i1_HQ_sampled12fd9_c1910_f5p0_1923	2	Molecular Function: binding (GO:0005488);|Molecular Function: nucleotidyltransferase activity (GO:0016779);
i1_HQ_sampled12fd9_c1912_f4p36_1524	4	Cellular Component: mitochondrion (GO:0005739);|Molecular Function: oxidoreductase activity (GO:0016491);|Cellular Component: membrane part (GO:0044425);|Biological Process: oxidation-reduction process (GO:0055114);
i1_HQ_sampled12fd9_c1918_f9p3_1483	2	Molecular Function: nucleotide binding (GO:0000166);|Molecular Function: nucleic acid binding (GO:0003676);
i1_HQ_sampled12fd9_c1929_f7p1_1141	3	Molecular Function: cytidine deaminase activity (GO:0004126);|Molecular Function: zinc ion binding (GO:0008270);|Biological Process: cytidine deamination (GO:0009972);
i1_HQ_sampled12fd9_c1946_f10p1_1759	1	Molecular Function: nucleic acid binding (GO:0003676);
i1_HQ_sampled12fd9_c195265_f2p9_1691	1	Molecular Function: transferase activity (GO:0016740);
i1_HQ_sampled12fd9_c1961_f4p1_1331	1	Cellular Component: membrane part (GO:0044425);
i1_HQ_sampled12fd9_c2012_f2p0_1267	1	Molecular Function: ATP binding (GO:0005524);
i1_HQ_sampled12fd9_c20432_f11p0_1760	4	Cellular Component: mitochondrion (GO:0005739);|Molecular Function: oxidoreductase activity (GO:0016491);|Cellular Component: membrane part (GO:0044425);|Biological Process: oxidation-reduction process (GO:0055114);
i1_HQ_sampled12fd9_c2045_f5p0_1338	2	Molecular Function: catechol O-methyltransferase activity (GO:0016206);|Biological Process: methylation (GO:0032259);
i1_HQ_sampled12fd9_c204649_f24p5_1911	3	Molecular Function: binding (GO:0005488);|Cellular Component: membrane (GO:0016020);|Cellular Component: intracellular membrane-bounded organelle (GO:0043231);
i1_HQ_sampled12fd9_c204650_f18p4_1613	2	Biological Process: metabolic process (GO:0008152);|Molecular Function: hydrolase activity (GO:0016787);
i1_HQ_sampled12fd9_c204657_f4p13_1521	1	Biological Process: metabolic process (GO:0008152);
i1_HQ_sampled12fd9_c204681_f2p7_1804	3	Molecular Function: aconitate hydratase activity (GO:0003994);|Biological Process: tricarboxylic acid cycle (GO:0006099);|Molecular Function: 4 iron, 4 sulfur cluster binding (GO:0051539);
i1_HQ_sampled12fd9_c204693_f5p7_1253	4	Biological Process: ATP synthesis coupled proton transport (GO:0015986);|Cellular Component: proton-transporting ATP synthase complex, catalytic core F(1) (GO:0045261);|Molecular Function: proton-transporting ATP synthase activity, rotational mechanism (GO:0046933);|Molecular Function: proton-transporting ATPase activity, rotational mechanism (GO:0046961);
i1_HQ_sampled12fd9_c204703_f2p4_1048	2	Biological Process: carbohydrate metabolic process (GO:0005975);|Molecular Function: cellulose 1,4-beta-cellobiosidase activity (GO:0016162);
i1_HQ_sampled12fd9_c204758_f7p0_1155	6	Molecular Function: GTPase activity (GO:0003924);|Molecular Function: GTP binding (GO:0005525);|Cellular Component: nucleus (GO:0005634);|Biological Process: intracellular protein transport (GO:0006886);|Biological Process: nucleocytoplasmic transport (GO:0006913);|Biological Process: small GTPase mediated signal transduction (GO:0007264);
i1_HQ_sampled12fd9_c204779_f73p9_1867	9	Molecular Function: succinate-CoA ligase (ADP-forming) activity (GO:0004775);|Molecular Function: succinate-CoA ligase (GDP-forming) activity (GO:0004776);|Cellular Component: mitochondrial matrix (GO:0005759);|Cellular Component: cytosol (GO:0005829);|Biological Process: tricarboxylic acid cycle (GO:0006099);|Biological Process: succinyl-CoA metabolic process (GO:0006104);|Biological Process: su…
i1_HQ_sampled12fd9_c204786_f11p5_1634	3	Cellular Component: integral component of membrane (GO:0016021);|Cellular Component: intracellular membrane-bounded organelle (GO:0043231);|Molecular Function: 2 iron, 2 sulfur cluster binding (GO:0051537);
i1_HQ_sampled12fd9_c204811_f4p3_1667	2	Molecular Function: translation initiation factor activity (GO:0003743);|Biological Process: IRES-dependent viral translational initiation (GO:0075522);
i1_HQ_sampled12fd9_c204862_f4p2_1218	1	Molecular Function: sequence-specific DNA binding (GO:0043565);
i1_HQ_sampled12fd9_c20487_f47p8_1935	4	Molecular Function: ATP binding (GO:0005524);|Cellular Component: cytoplasm (GO:0005737);|Biological Process: protein folding (GO:0006457);|Molecular Function: unfolded protein binding (GO:0051082);
i1_HQ_sampled12fd9_c204901_f10p0_1222	6	Molecular Function: glyceraldehyde-3-phosphate dehydrogenase (NAD+) (phosphorylating) activity (GO:0004365);|Biological Process: glucose metabolic process (GO:0006006);|Biological Process: glycolytic process (GO:0006096);|Molecular Function: NADP binding (GO:0050661);|Molecular Function: NAD binding (GO:0051287);|Biological Process: oxidation-reduction process (GO:0055114);
i1_HQ_sampled12fd9_c20491_f45p6_1855	4	Cellular Component: membrane (GO:0016020);|Molecular Function: oxidoreductase activity, acting on NAD(P)H (GO:0016651);|Molecular Function: 4 iron, 4 sulfur cluster binding (GO:0051539);|Biological Process: oxidation-reduction process (GO:0055114);
i1_HQ_sampled12fd9_c204943_f45p1_1608	4	Cellular Component: mitochondrial outer membrane (GO:0005741);|Molecular Function: voltage-gated anion channel activity (GO:0008308);|Biological Process: regulation of cilium assembly (GO:1902017);|Biological Process: regulation of anion transmembrane transport (GO:1903959);
i1_HQ_sampled12fd9_c204948_f5p3_1692	2	Cellular Component: nucleus (GO:0005634);|Biological Process: nucleosome assembly (GO:0006334);
i1_HQ_sampled12fd9_c204949_f4p10_1452	5	Molecular Function: chitinase activity (GO:0004568);|Cellular Component: extracellular region (GO:0005576);|Cellular Component: cytoplasm (GO:0005737);|Biological Process: chitin catabolic process (GO:0006032);|Molecular Function: chitin binding (GO:0008061);
i1_HQ_sampled12fd9_c204951_f5p8_1714	2	Cellular Component: glycine cleavage complex (GO:0005960);|Biological Process: glycine decarboxylation via glycine cleavage system (GO:0019464);
i1_HQ_sampled12fd9_c204968_f10p6_1960	2	Molecular Function: fructose-bisphosphate aldolase activity (GO:0004332);|Biological Process: glycolytic process (GO:0006096);
i1_HQ_sampled12fd9_c204996_f6p2_1783	1	Biological Process: response to stimulus (GO:0050896);
i1_HQ_sampled12fd9_c204_f43p7_1483	4	Biological Process: ATP synthesis coupled proton transport (GO:0015986);|Cellular Component: proton-transporting ATP synthase complex, catalytic core F(1) (GO:0045261);|Molecular Function: proton-transporting ATP synthase activity, rotational mechanism (GO:0046933);|Molecular Function: proton-transporting ATPase activity, rotational mechanism (GO:0046961);
i1_HQ_sampled12fd9_c205021_f16p7_1623	6	Molecular Function: GTPase activity (GO:0003924);|Molecular Function: structural constituent of cytoskeleton (GO:0005200);|Molecular Function: GTP binding (GO:0005525);|Cellular Component: cytoplasm (GO:0005737);|Cellular Component: microtubule (GO:0005874);|Biological Process: microtubule-based process (GO:0007017);
i1_HQ_sampled12fd9_c205130_f8p0_1109	5	Molecular Function: threonine-type endopeptidase activity (GO:0004298);|Cellular Component: nucleus (GO:0005634);|Cellular Component: cytoplasm (GO:0005737);|Biological Process: ubiquitin-dependent protein catabolic process (GO:0006511);|Cellular Component: proteasome core complex, alpha-subunit complex (GO:0019773);
i1_HQ_sampled12fd9_c205159_f9p2_1156	1	Molecular Function: lysozyme activity (GO:0003796);
i1_HQ_sampled12fd9_c205168_f5p12_1106	5	Cellular Component: mitochondrial inner membrane (GO:0005743);|Biological Process: mitochondrial electron transport, NADH to ubiquinone (GO:0006120);|Molecular Function: NADH dehydrogenase (ubiquinone) activity (GO:0008137);|Cellular Component: integral component of membrane (GO:0016021);|Cellular Component: respiratory chain (GO:0070469);
i1_HQ_sampled12fd9_c20525_f28p6_1879	2	Biological Process: proteolysis (GO:0006508);|Molecular Function: thiol-dependent ubiquitinyl hydrolase activity (GO:0036459);
i1_HQ_sampled12fd9_c20531_f42p13_1319	4	Cellular Component: mitochondrial inner membrane (GO:0005743);|Molecular Function: NADH dehydrogenase (ubiquinone) activity (GO:0008137);|Cellular Component: integral component of membrane (GO:0016021);|Biological Process: oxidation-reduction process (GO:0055114);
i1_HQ_sampled12fd9_c205414_f2p19_1373	1	Molecular Function: ATP binding (GO:0005524);
i1_HQ_sampled12fd9_c205422_f25p6_1986	4	Molecular Function: oxidoreductase activity, acting on NAD(P)H (GO:0016651);|Molecular Function: quinone binding (GO:0048038);|Molecular Function: NAD binding (GO:0051287);|Biological Process: oxidation-reduction process (GO:0055114);
i1_HQ_sampled12fd9_c205449_f23p14_1828	3	Molecular Function: nucleic acid binding (GO:0003676);|Molecular Function: helicase activity (GO:0004386);|Molecular Function: ATP binding (GO:0005524);
i1_HQ_sampled12fd9_c205502_f2p13_1750	1	Molecular Function: calcium ion binding (GO:0005509);
i1_HQ_sampled12fd9_c205517_f21p34_1986	6	Molecular Function: GTPase activity (GO:0003924);|Molecular Function: structural constituent of cytoskeleton (GO:0005200);|Molecular Function: GTP binding (GO:0005525);|Cellular Component: cytoplasm (GO:0005737);|Cellular Component: microtubule (GO:0005874);|Biological Process: microtubule-based process (GO:0007017);
i1_HQ_sampled12fd9_c205578_f13p1_1915	3	Molecular Function: actin binding (GO:0003779);|Biological Process: cell adhesion (GO:0007155);|Biological Process: actin cytoskeleton reorganization (GO:0031532);
i1_HQ_sampled12fd9_c205608_f37p32_1579	4	Cellular Component: phosphopyruvate hydratase complex (GO:0000015);|Molecular Function: magnesium ion binding (GO:0000287);|Molecular Function: phosphopyruvate hydratase activity (GO:0004634);|Biological Process: glycolytic process (GO:0006096);
i1_HQ_sampled12fd9_c205624_f68p11_2018	4	Molecular Function: calcium ion binding (GO:0005509);|Cellular Component: endoplasmic reticulum (GO:0005783);|Biological Process: protein folding (GO:0006457);|Molecular Function: unfolded protein binding (GO:0051082);
i1_HQ_sampled12fd9_c205625_f74p7_1295	1	Molecular Function: calcium ion binding (GO:0005509);
i1_HQ_sampled12fd9_c205643_f21p3_1084	5	Molecular Function: threonine-type endopeptidase activity (GO:0004298);|Cellular Component: nucleus (GO:0005634);|Cellular Component: cytoplasm (GO:0005737);|Cellular Component: proteasome core complex (GO:0005839);|Biological Process: proteolysis involved in cellular protein catabolic process (GO:0051603);
i1_HQ_sampled12fd9_c205680_f2p35_1808	3	Molecular Function: protein disulfide isomerase activity (GO:0003756);|Cellular Component: endoplasmic reticulum (GO:0005783);|Biological Process: cell redox homeostasis (GO:0045454);
i1_HQ_sampled12fd9_c205719_f3p5_1112	4	Molecular Function: structural constituent of ribosome (GO:0003735);|Cellular Component: ribosome (GO:0005840);|Biological Process: translation (GO:0006412);|Molecular Function: 5S rRNA binding (GO:0008097);
i1_HQ_sampled12fd9_c205775_f12p1_1030	4	Molecular Function: structural constituent of ribosome (GO:0003735);|Cellular Component: ribosome (GO:0005840);|Biological Process: translation (GO:0006412);|Molecular Function: 5S rRNA binding (GO:0008097);
i1_HQ_sampled12fd9_c205894_f3p0_1714	3	Molecular Function: ATP binding (GO:0005524);|Molecular Function: kinase activity (GO:0016301);|Biological Process: phosphorylation (GO:0016310);
i1_HQ_sampled12fd9_c205971_f2p4_1267	3	Molecular Function: ATP binding (GO:0005524);|Biological Process: protein folding (GO:0006457);|Molecular Function: unfolded protein binding (GO:0051082);
i1_HQ_sampled12fd9_c205996_f3p10_1092	3	Biological Process: carbohydrate metabolic process (GO:0005975);|Molecular Function: glycogen phosphorylase activity (GO:0008184);|Molecular Function: pyridoxal phosphate binding (GO:0030170);
i1_HQ_sampled12fd9_c206040_f4p3_1126	3	Molecular Function: oxidoreductase activity (GO:0016491);|Molecular Function: metal ion binding (GO:0046872);|Biological Process: oxidation-reduction process (GO:0055114);
i1_HQ_sampled12fd9_c206069_f2p42_1264	4	Molecular Function: translation elongation factor activity (GO:0003746);|Molecular Function: GTPase activity (GO:0003924);|Molecular Function: GTP binding (GO:0005525);|Biological Process: translational elongation (GO:0006414);
i1_HQ_sampled12fd9_c206283_f15p8_1321	3	Cellular Component: sodium:potassium-exchanging ATPase complex (GO:0005890);|Biological Process: potassium ion transport (GO:0006813);|Biological Process: sodium ion transport (GO:0006814);
i1_HQ_sampled12fd9_c206299_f2p4_1700	5	Molecular Function: L-aspartate:2-oxoglutarate aminotransferase activity (GO:0004069);|Biological Process: cellular amino acid metabolic process (GO:0006520);|Biological Process: biosynthetic process (GO:0009058);|Molecular Function: pyridoxal phosphate binding (GO:0030170);|Molecular Function: L-phenylalanine:2-oxoglutarate aminotransferase activity (GO:0080130);
i1_HQ_sampled12fd9_c206496_f42p11_1351	2	Biological Process: superoxide metabolic process (GO:0006801);|Molecular Function: oxidoreductase activity (GO:0016491);
i1_HQ_sampled12fd9_c206523_f3p1_1272	1	Molecular Function: calcium ion binding (GO:0005509);
i1_HQ_sampled12fd9_c206638_f15p45_1440	4	Molecular Function: translation elongation factor activity (GO:0003746);|Molecular Function: GTPase activity (GO:0003924);|Molecular Function: GTP binding (GO:0005525);|Biological Process: translational elongation (GO:0006414);
i1_HQ_sampled12fd9_c20670_f4p1_1326	1	Molecular Function: ATP binding (GO:0005524);
i1_HQ_sampled12fd9_c20700_f16p0_1362	1	Molecular Function: ATP binding (GO:0005524);
i1_HQ_sampled12fd9_c207054_f3p1_1459	4	Cellular Component: mitochondrial outer membrane (GO:0005741);|Molecular Function: voltage-gated anion channel activity (GO:0008308);|Biological Process: regulation of cilium assembly (GO:1902017);|Biological Process: regulation of anion transmembrane transport (GO:1903959);
i1_HQ_sampled12fd9_c20709_f19p5_1530	3	Molecular Function: translation elongation factor activity (GO:0003746);|Cellular Component: eukaryotic translation elongation factor 1 complex (GO:0005853);|Biological Process: translational elongation (GO:0006414);
i1_HQ_sampled12fd9_c207149_f7p35_1974	3	Molecular Function: protein disulfide isomerase activity (GO:0003756);|Cellular Component: endoplasmic reticulum (GO:0005783);|Biological Process: cell redox homeostasis (GO:0045454);
i1_HQ_sampled12fd9_c207196_f3p9_1571	2	Molecular Function: hydrolase activity, hydrolyzing O-glycosyl compounds (GO:0004553);|Biological Process: chitin metabolic process (GO:0006030);
i1_HQ_sampled12fd9_c207202_f6p7_1684	3	Molecular Function: aconitate hydratase activity (GO:0003994);|Biological Process: tricarboxylic acid cycle (GO:0006099);|Molecular Function: 4 iron, 4 sulfur cluster binding (GO:0051539);
i1_HQ_sampled12fd9_c2072_f13p0_1432	5	Cellular Component: nuclear lumen (GO:0031981);|Cellular Component: protein complex (GO:0043234);|Biological Process: cellular macromolecule metabolic process (GO:0044260);|Biological Process: nucleic acid metabolic process (GO:0090304);|Cellular Component: catalytic complex (GO:1902494);
i1_HQ_sampled12fd9_c20764_f3p5_1161	1	Molecular Function: peptidase activity (GO:0008233);
i1_HQ_sampled12fd9_c20766_f5p41_1918	2	Molecular Function: fructose-bisphosphate aldolase activity (GO:0004332);|Biological Process: glycolytic process (GO:0006096);
i1_HQ_sampled12fd9_c20778_f3p16_1424	6	Molecular Function: peroxidase activity (GO:0004601);|Biological Process: response to oxidative stress (GO:0006979);|Molecular Function: heme binding (GO:0020037);|Cellular Component: chorion (GO:0042600);|Biological Process: oxidation-reduction process (GO:0055114);|Biological Process: cellular oxidant detoxification (GO:0098869);
i1_HQ_sampled12fd9_c20836_f2p3_1532	2	Molecular Function: organic cyclic compound binding (GO:0097159);|Molecular Function: heterocyclic compound binding (GO:1901363);
i1_HQ_sampled12fd9_c20866_f2p10_1043	4	Cellular Component: mitochondrion (GO:0005739);|Biological Process: mitochondrial electron transport, NADH to ubiquinone (GO:0006120);|Molecular Function: NADH dehydrogenase (ubiquinone) activity (GO:0008137);|Cellular Component: integral component of membrane (GO:0016021);
i1_HQ_sampled12fd9_c20924_f23p0_1571	2	Molecular Function: nucleic acid binding (GO:0003676);|Biological Process: transcription, DNA-templated (GO:0006351);
i1_HQ_sampled12fd9_c209268_f3p5_1435	2	Molecular Function: translation initiation factor activity (GO:0003743);|Biological Process: translational initiation (GO:0006413);
i1_HQ_sampled12fd9_c2093_f3p0_1329	3	Molecular Function: structural constituent of ribosome (GO:0003735);|Cellular Component: ribosome (GO:0005840);|Biological Process: translation (GO:0006412);
i1_HQ_sampled12fd9_c2100_f12p4_1436	4	Molecular Function: oxidoreductase activity (GO:0016491);|Molecular Function: metal ion binding (GO:0046872);|Molecular Function: 2 iron, 2 sulfur cluster binding (GO:0051537);|Biological Process: oxidation-reduction process (GO:0055114);
i1_HQ_sampled12fd9_c21052_f14p0_1340	1	Molecular Function: ATP binding (GO:0005524);
i1_HQ_sampled12fd9_c21058_f11p0_1574	1	Molecular Function: calcium ion binding (GO:0005509);
i1_HQ_sampled12fd9_c214470_f3p2_1148	6	Molecular Function: ferroxidase activity (GO:0004322);|Cellular Component: cell (GO:0005623);|Biological Process: iron ion transport (GO:0006826);|Biological Process: cellular iron ion homeostasis (GO:0006879);|Molecular Function: ferric iron binding (GO:0008199);|Biological Process: oxidation-reduction process (GO:0055114);
i1_HQ_sampled12fd9_c2149_f20p4_1403	8	Cellular Component: mitochondrial inner membrane (GO:0005743);|Biological Process: tricarboxylic acid cycle (GO:0006099);|Molecular Function: succinate dehydrogenase (ubiquinone) activity (GO:0008177);|Molecular Function: electron transfer activity (GO:0009055);|Molecular Function: metal ion binding (GO:0046872);|Molecular Function: 2 iron, 2 sulfur cluster binding (GO:0051537);|Molecular Functio…
i1_HQ_sampled12fd9_c21604_f12p1_1270	2	Biological Process: translational initiation (GO:0006413);|Cellular Component: translation preinitiation complex (GO:0070993);
i1_HQ_sampled12fd9_c21629_f12p1_1974	2	Molecular Function: retinal dehydrogenase activity (GO:0001758);|Biological Process: oxidation-reduction process (GO:0055114);
i1_HQ_sampled12fd9_c21765_f8p6_1677	6	Molecular Function: GTPase activity (GO:0003924);|Molecular Function: structural constituent of cytoskeleton (GO:0005200);|Molecular Function: GTP binding (GO:0005525);|Cellular Component: cytoplasm (GO:0005737);|Cellular Component: microtubule (GO:0005874);|Biological Process: microtubule-based process (GO:0007017);
i1_HQ_sampled12fd9_c21775_f14p3_1735	1	Biological Process: biological regulation (GO:0065007);
i1_HQ_sampled12fd9_c21816_f5p14_1649	4	Cellular Component: mitochondrial inner membrane (GO:0005743);|Molecular Function: NADH dehydrogenase (ubiquinone) activity (GO:0008137);|Cellular Component: integral component of membrane (GO:0016021);|Biological Process: oxidation-reduction process (GO:0055114);
i1_HQ_sampled12fd9_c21819_f3p1_1957	5	Molecular Function: chitinase activity (GO:0004568);|Cellular Component: extracellular region (GO:0005576);|Biological Process: carbohydrate metabolic process (GO:0005975);|Biological Process: chitin catabolic process (GO:0006032);|Molecular Function: chitin binding (GO:0008061);
i1_HQ_sampled12fd9_c21865_f3p7_1792	2	Biological Process: metabolic process (GO:0008152);|Molecular Function: transferase activity, transferring acyl groups other than amino-acyl groups (GO:0016747);
i1_HQ_sampled12fd9_c2192_f2p31_1864	4	Molecular Function: glutamine-fructose-6-phosphate transaminase (isomerizing) activity (GO:0004360);|Biological Process: carbohydrate metabolic process (GO:0005975);|Molecular Function: carbohydrate binding (GO:0030246);|Biological Process: carbohydrate derivative biosynthetic process (GO:1901137);
i1_HQ_sampled12fd9_c22003_f3p2_1409	1	Molecular Function: peptidase activity (GO:0008233);
i1_HQ_sampled12fd9_c22038_f5p0_1352	1	Molecular Function: ATP binding (GO:0005524);
i1_HQ_sampled12fd9_c22050_f11p1_1632	2	Cellular Component: endoplasmic reticulum membrane (GO:0005789);|Cellular Component: integral component of membrane (GO:0016021);
i1_HQ_sampled12fd9_c22052_f2p0_1757	8	Biological Process: multicellular organism development (GO:0007275);|Cellular Component: nuclear lumen (GO:0031981);|Biological Process: cellular macromolecule metabolic process (GO:0044260);|Biological Process: cellular process (GO:0044763);|Biological Process: positive regulation of biological process (GO:0048518);|Biological Process: regulation of cellular process (GO:0050794);|Biological Proc…
i1_HQ_sampled12fd9_c22054_f4p5_1860	3	Cellular Component: extracellular region (GO:0005576);|Biological Process: chitin metabolic process (GO:0006030);|Molecular Function: chitin binding (GO:0008061);
i1_HQ_sampled12fd9_c22061_f4p30_1865	4	Molecular Function: glutamine-fructose-6-phosphate transaminase (isomerizing) activity (GO:0004360);|Biological Process: carbohydrate metabolic process (GO:0005975);|Molecular Function: carbohydrate binding (GO:0030246);|Biological Process: carbohydrate derivative biosynthetic process (GO:1901137);
i1_HQ_sampled12fd9_c22068_f7p5_1504	3	Molecular Function: translation elongation factor activity (GO:0003746);|Cellular Component: eukaryotic translation elongation factor 1 complex (GO:0005853);|Biological Process: translational elongation (GO:0006414);
i1_HQ_sampled12fd9_c22074_f3p0_1821	1	Molecular Function: hydrolase activity, acting on ester bonds (GO:0016788);
i1_HQ_sampled12fd9_c22101_f4p1_1290	1	Molecular Function: GTP binding (GO:0005525);
i1_HQ_sampled12fd9_c22216_f16p0_1361	3	Cellular Component: proteasome complex (GO:0000502);|Molecular Function: endopeptidase activity (GO:0004175);|Biological Process: proteolysis (GO:0006508);
i1_HQ_sampled12fd9_c22248_f3p0_1566	1	Biological Process: carbohydrate metabolic process (GO:0005975);
i1_HQ_sampled12fd9_c22253_f3p0_1455	3	Molecular Function: ATP binding (GO:0005524);|Cellular Component: cytoplasm (GO:0005737);|Cellular Component: cytoskeleton (GO:0005856);
i1_HQ_sampled12fd9_c22487_f2p10_1433	5	Molecular Function: calcium-transporting ATPase activity (GO:0005388);|Molecular Function: ATP binding (GO:0005524);|Cellular Component: integral component of membrane (GO:0016021);|Molecular Function: metal ion binding (GO:0046872);|Biological Process: calcium ion transmembrane transport (GO:0070588);
i1_HQ_sampled12fd9_c2282_f2p0_1842	2	Molecular Function: organic cyclic compound binding (GO:0097159);|Molecular Function: heterocyclic compound binding (GO:1901363);
i1_HQ_sampled12fd9_c22994_f2p23_1091	5	Molecular Function: translation elongation factor activity (GO:0003746);|Molecular Function: GTPase activity (GO:0003924);|Molecular Function: GTP binding (GO:0005525);|Cellular Component: cytoplasm (GO:0005737);|Biological Process: translational elongation (GO:0006414);
i1_HQ_sampled12fd9_c230787_f2p3_1687	2	Molecular Function: nucleotide binding (GO:0000166);|Cellular Component: cytoskeleton (GO:0005856);
i1_HQ_sampled12fd9_c234998_f2p9_1509	1	Molecular Function: ATP binding (GO:0005524);
i1_HQ_sampled12fd9_c235210_f6p0_1648	3	Molecular Function: transporter activity (GO:0005215);|Biological Process: transport (GO:0006810);|Molecular Function: lipid binding (GO:0008289);
i1_HQ_sampled12fd9_c235337_f7p2_1063	1	Cellular Component: nucleus (GO:0005634);
i1_HQ_sampled12fd9_c235339_f4p15_1924	2	Biological Process: metabolic process (GO:0008152);|Molecular Function: hydrolase activity (GO:0016787);
i1_HQ_sampled12fd9_c235507_f7p4_1598	5	Molecular Function: L-aspartate:2-oxoglutarate aminotransferase activity (GO:0004069);|Biological Process: cellular amino acid metabolic process (GO:0006520);|Biological Process: biosynthetic process (GO:0009058);|Molecular Function: pyridoxal phosphate binding (GO:0030170);|Molecular Function: L-phenylalanine:2-oxoglutarate aminotransferase activity (GO:0080130);
i1_HQ_sampled12fd9_c235611_f4p0_1038	1	Molecular Function: DNA binding (GO:0003677);
i1_HQ_sampled12fd9_c236004_f3p52_1903	4	Molecular Function: translation elongation factor activity (GO:0003746);|Molecular Function: GTPase activity (GO:0003924);|Molecular Function: GTP binding (GO:0005525);|Biological Process: translational elongation (GO:0006414);
i1_HQ_sampled12fd9_c236198_f4p30_1141	1	Molecular Function: ATP binding (GO:0005524);
i1_HQ_sampled12fd9_c238085_f2p1_1042	6	Molecular Function: GTPase activity (GO:0003924);|Molecular Function: structural constituent of cytoskeleton (GO:0005200);|Molecular Function: GTP binding (GO:0005525);|Cellular Component: cytoplasm (GO:0005737);|Cellular Component: microtubule (GO:0005874);|Biological Process: microtubule-based process (GO:0007017);
i1_HQ_sampled12fd9_c23838_f2p6_1593	1	Biological Process: RNA modification (GO:0009451);
i1_HQ_sampled12fd9_c238747_f5p4_1776	7	Molecular Function: Rab GDP-dissociation inhibitor activity (GO:0005093);|Cellular Component: intracellular (GO:0005622);|Biological Process: small GTPase mediated signal transduction (GO:0007264);|Biological Process: protein transport (GO:0015031);|Molecular Function: oxidoreductase activity (GO:0016491);|Biological Process: regulation of catalytic activity (GO:0050790);|Biological Process: oxid…
i1_HQ_sampled12fd9_c24505_f4p3_1956	2	Molecular Function: citrate (Si)-synthase activity (GO:0004108);|Biological Process: tricarboxylic acid cycle (GO:0006099);
i1_HQ_sampled12fd9_c245877_f2p11_1313	9	Molecular Function: cytochrome-c oxidase activity (GO:0004129);|Molecular Function: iron ion binding (GO:0005506);|Cellular Component: mitochondrial inner membrane (GO:0005743);|Biological Process: oxidative phosphorylation (GO:0006119);|Biological Process: aerobic respiration (GO:0009060);|Cellular Component: integral component of membrane (GO:0016021);|Molecular Function: heme binding (GO:00200…
i1_HQ_sampled12fd9_c24843_f2p4_1636	5	Molecular Function: translation elongation factor activity (GO:0003746);|Molecular Function: GTPase activity (GO:0003924);|Molecular Function: GTP binding (GO:0005525);|Cellular Component: cytoplasm (GO:0005737);|Biological Process: translational elongation (GO:0006414);
i1_HQ_sampled12fd9_c248763_f2p21_1677	2	Cellular Component: troponin complex (GO:0005861);|Biological Process: regulation of muscle contraction (GO:0006937);
i1_HQ_sampled12fd9_c25512_f6p0_1187	1	Molecular Function: hydrolase activity (GO:0016787);
i1_HQ_sampled12fd9_c26094_f2p5_1792	3	Biological Process: proteolysis (GO:0006508);|Molecular Function: peptidase activity (GO:0008233);|Cellular Component: membrane (GO:0016020);
i1_HQ_sampled12fd9_c26333_f2p0_1914	2	Molecular Function: organic cyclic compound binding (GO:0097159);|Molecular Function: heterocyclic compound binding (GO:1901363);
i1_HQ_sampled12fd9_c264145_f2p6_1297	1	Molecular Function: metal ion binding (GO:0046872);
i1_HQ_sampled12fd9_c264151_f10p1_1060	1	Molecular Function: calcium ion binding (GO:0005509);
i1_HQ_sampled12fd9_c264284_f2p0_1070	2	Molecular Function: monooxygenase activity (GO:0004497);|Biological Process: peptidyl-lysine modification to peptidyl-hypusine (GO:0008612);
i1_HQ_sampled12fd9_c264362_f2p5_1519	1	Molecular Function: nucleotide binding (GO:0000166);
i1_HQ_sampled12fd9_c264395_f59p48_1867	1	Molecular Function: ATP binding (GO:0005524);
i1_HQ_sampled12fd9_c264396_f35p24_1668	5	Cellular Component: extracellular region (GO:0005576);|Biological Process: carbohydrate metabolic process (GO:0005975);|Biological Process: chitin metabolic process (GO:0006030);|Molecular Function: chitin binding (GO:0008061);|Molecular Function: hydrolase activity, acting on carbon-nitrogen (but not peptide) bonds (GO:0016810);
i1_HQ_sampled12fd9_c264443_f53p6_1143	2	Cellular Component: ribosome (GO:0005840);|Biological Process: ribosome biogenesis (GO:0042254);
i1_HQ_sampled12fd9_c264495_f3p4_1945	7	Molecular Function: Rab GDP-dissociation inhibitor activity (GO:0005093);|Cellular Component: intracellular (GO:0005622);|Biological Process: small GTPase mediated signal transduction (GO:0007264);|Biological Process: protein transport (GO:0015031);|Molecular Function: oxidoreductase activity (GO:0016491);|Biological Process: regulation of catalytic activity (GO:0050790);|Biological Process: oxid…
i1_HQ_sampled12fd9_c264538_f36p10_1643	3	Cellular Component: extracellular region (GO:0005576);|Biological Process: chitin metabolic process (GO:0006030);|Molecular Function: chitin binding (GO:0008061);
i1_HQ_sampled12fd9_c264539_f4p34_1209	3	Molecular Function: protein disulfide isomerase activity (GO:0003756);|Cellular Component: endoplasmic reticulum (GO:0005783);|Biological Process: cell redox homeostasis (GO:0045454);
i1_HQ_sampled12fd9_c264563_f12p8_1334	1	Molecular Function: ATP binding (GO:0005524);
i1_HQ_sampled12fd9_c264568_f22p5_1196	6	Molecular Function: ferroxidase activity (GO:0004322);|Cellular Component: cell (GO:0005623);|Biological Process: iron ion transport (GO:0006826);|Biological Process: cellular iron ion homeostasis (GO:0006879);|Molecular Function: ferric iron binding (GO:0008199);|Biological Process: oxidation-reduction process (GO:0055114);
i1_HQ_sampled12fd9_c264589_f4p3_1826	1	Molecular Function: structural constituent of cuticle (GO:0042302);
i1_HQ_sampled12fd9_c264651_f111p9_1599	3	Cellular Component: membrane (GO:0016020);|Molecular Function: oxidoreductase activity (GO:0016491);|Biological Process: ATP synthesis coupled electron transport (GO:0042773);
i1_HQ_sampled12fd9_c264661_f22p0_1675	9	Molecular Function: cytochrome-c oxidase activity (GO:0004129);|Molecular Function: iron ion binding (GO:0005506);|Cellular Component: mitochondrial inner membrane (GO:0005743);|Biological Process: oxidative phosphorylation (GO:0006119);|Biological Process: aerobic respiration (GO:0009060);|Cellular Component: integral component of membrane (GO:0016021);|Molecular Function: heme binding (GO:00200…
i1_HQ_sampled12fd9_c264698_f15p0_1741	1	Molecular Function: ATP binding (GO:0005524);
i1_HQ_sampled12fd9_c264708_f17p42_1753	2	Molecular Function: fructose-bisphosphate aldolase activity (GO:0004332);|Biological Process: glycolytic process (GO:0006096);
i1_HQ_sampled12fd9_c264744_f16p4_1635	5	Molecular Function: translation elongation factor activity (GO:0003746);|Molecular Function: GTPase activity (GO:0003924);|Molecular Function: GTP binding (GO:0005525);|Cellular Component: cytoplasm (GO:0005737);|Biological Process: translational elongation (GO:0006414);
i1_HQ_sampled12fd9_c264746_f2p9_1064	6	Molecular Function: nucleoside diphosphate kinase activity (GO:0004550);|Molecular Function: ATP binding (GO:0005524);|Biological Process: nucleoside diphosphate phosphorylation (GO:0006165);|Biological Process: GTP biosynthetic process (GO:0006183);|Biological Process: UTP biosynthetic process (GO:0006228);|Biological Process: CTP biosynthetic process (GO:0006241);
i1_HQ_sampled12fd9_c264750_f3p24_1218	5	Cellular Component: extracellular region (GO:0005576);|Biological Process: carbohydrate metabolic process (GO:0005975);|Biological Process: chitin metabolic process (GO:0006030);|Molecular Function: chitin binding (GO:0008061);|Molecular Function: hydrolase activity, acting on carbon-nitrogen (but not peptide) bonds (GO:0016810);
i1_HQ_sampled12fd9_c264754_f5p13_1537	3	Molecular Function: nucleic acid binding (GO:0003676);|Molecular Function: helicase activity (GO:0004386);|Molecular Function: ATP binding (GO:0005524);
i1_HQ_sampled12fd9_c264818_f43p31_1967	2	Molecular Function: motor activity (GO:0003774);|Cellular Component: myosin complex (GO:0016459);
i1_HQ_sampled12fd9_c264845_f5p14_1368	3	Molecular Function: protein disulfide isomerase activity (GO:0003756);|Cellular Component: endoplasmic reticulum (GO:0005783);|Biological Process: cell redox homeostasis (GO:0045454);
i1_HQ_sampled12fd9_c264846_f2p10_1402	4	Molecular Function: ATP binding (GO:0005524);|Biological Process: protein folding (GO:0006457);|Biological Process: response to stress (GO:0006950);|Molecular Function: unfolded protein binding (GO:0051082);
i1_HQ_sampled12fd9_c264848_f6p1_1342	4	Molecular Function: DNA binding (GO:0003677);|Cellular Component: nucleus (GO:0005634);|Biological Process: regulation of DNA replication (GO:0006275);|Molecular Function: DNA polymerase processivity factor activity (GO:0030337);
i1_HQ_sampled12fd9_c264862_f2p1_1796	3	Biological Process: transcription elongation from RNA polymerase II promoter (GO:0006368);|Biological Process: histone modification (GO:0016570);|Cellular Component: Cdc73/Paf1 complex (GO:0016593);
i1_HQ_sampled12fd9_c264883_f4p3_1377	2	Molecular Function: nucleotide binding (GO:0000166);|Molecular Function: nucleic acid binding (GO:0003676);
i1_HQ_sampled12fd9_c26489_f4p0_1870	1	Biological Process: ribosome biogenesis (GO:0042254);
i1_HQ_sampled12fd9_c264919_f2p4_1708	1	Cellular Component: membrane (GO:0016020);
i1_HQ_sampled12fd9_c264924_f8p2_1080	1	Cellular Component: membrane (GO:0016020);
i1_HQ_sampled12fd9_c264925_f4p6_1074	7	Molecular Function: G-protein coupled receptor activity (GO:0004930);|Biological Process: G-protein coupled receptor signaling pathway (GO:0007186);|Biological Process: visual perception (GO:0007601);|Biological Process: phototransduction (GO:0007602);|Molecular Function: photoreceptor activity (GO:0009881);|Cellular Component: integral component of membrane (GO:0016021);|Biological Process: prot…
i1_HQ_sampled12fd9_c264930_f4p0_1228	2	Molecular Function: hydrolase activity, hydrolyzing O-glycosyl compounds (GO:0004553);|Biological Process: metabolic process (GO:0008152);
i1_HQ_sampled12fd9_c264931_f14p5_1542	4	Molecular Function: triose-phosphate isomerase activity (GO:0004807);|Biological Process: gluconeogenesis (GO:0006094);|Biological Process: glycolytic process (GO:0006096);|Biological Process: pentose-phosphate shunt (GO:0006098);
i1_HQ_sampled12fd9_c264946_f4p0_1381	3	Cellular Component: extracellular region (GO:0005576);|Biological Process: chitin metabolic process (GO:0006030);|Molecular Function: chitin binding (GO:0008061);
i1_HQ_sampled12fd9_c264956_f4p16_1941	3	Molecular Function: protein kinase activity (GO:0004672);|Molecular Function: ATP binding (GO:0005524);|Biological Process: protein phosphorylation (GO:0006468);
i1_HQ_sampled12fd9_c264974_f7p1_1087	3	Biological Process: ribosomal large subunit assembly (GO:0000027);|Molecular Function: RNA binding (GO:0003723);|Cellular Component: nucleolus (GO:0005730);
i1_HQ_sampled12fd9_c264983_f38p34_1720	5	Molecular Function: phosphoenolpyruvate carboxykinase (GTP) activity (GO:0004613);|Molecular Function: GTP binding (GO:0005525);|Biological Process: gluconeogenesis (GO:0006094);|Molecular Function: kinase activity (GO:0016301);|Biological Process: phosphorylation (GO:0016310);
i1_HQ_sampled12fd9_c264990_f17p13_1794	4	Molecular Function: ATP binding (GO:0005524);|Biological Process: protein folding (GO:0006457);|Biological Process: response to stress (GO:0006950);|Molecular Function: unfolded protein binding (GO:0051082);
i1_HQ_sampled12fd9_c264995_f13p13_1535	4	Molecular Function: ATP binding (GO:0005524);|Biological Process: protein folding (GO:0006457);|Biological Process: response to stress (GO:0006950);|Molecular Function: unfolded protein binding (GO:0051082);
i1_HQ_sampled12fd9_c265020_f18p4_1587	1	Cellular Component: cytosol (GO:0005829);
i1_HQ_sampled12fd9_c265050_f11p9_1445	6	Molecular Function: GTPase activity (GO:0003924);|Molecular Function: structural constituent of cytoskeleton (GO:0005200);|Molecular Function: GTP binding (GO:0005525);|Cellular Component: cytoplasm (GO:0005737);|Cellular Component: microtubule (GO:0005874);|Biological Process: microtubule-based process (GO:0007017);
i1_HQ_sampled12fd9_c265053_f15p20_1425	4	Molecular Function: translation initiation factor activity (GO:0003743);|Molecular Function: ATP-dependent RNA helicase activity (GO:0004004);|Molecular Function: ATP binding (GO:0005524);|Biological Process: regulation of translational initiation (GO:0006446);
i1_HQ_sampled12fd9_c265063_f13p3_1731	6	Molecular Function: GTPase activity (GO:0003924);|Molecular Function: structural constituent of cytoskeleton (GO:0005200);|Molecular Function: GTP binding (GO:0005525);|Cellular Component: cytoplasm (GO:0005737);|Cellular Component: microtubule (GO:0005874);|Biological Process: microtubule-based process (GO:0007017);
i1_HQ_sampled12fd9_c265067_f11p17_1905	3	Molecular Function: protein kinase activity (GO:0004672);|Molecular Function: ATP binding (GO:0005524);|Biological Process: protein phosphorylation (GO:0006468);
i1_HQ_sampled12fd9_c265101_f4p1_1324	1	Molecular Function: cysteine-type peptidase activity (GO:0008234);
i1_HQ_sampled12fd9_c265108_f64p23_1575	6	Molecular Function: GTPase activity (GO:0003924);|Molecular Function: structural constituent of cytoskeleton (GO:0005200);|Molecular Function: GTP binding (GO:0005525);|Cellular Component: cytoplasm (GO:0005737);|Cellular Component: microtubule (GO:0005874);|Biological Process: microtubule-based process (GO:0007017);
i1_HQ_sampled12fd9_c265132_f67p24_1134	5	Cellular Component: mitochondrion (GO:0005739);|Cellular Component: integral component of membrane (GO:0016021);|Molecular Function: oxidoreductase activity (GO:0016491);|Biological Process: respiratory electron transport chain (GO:0022904);|Cellular Component: respiratory chain (GO:0070469);
i1_HQ_sampled12fd9_c265145_f34p4_1600	2	Biological Process: carbohydrate metabolic process (GO:0005975);|Molecular Function: cellulose 1,4-beta-cellobiosidase activity (GO:0016162);
i1_HQ_sampled12fd9_c265158_f2p1_1491	3	Molecular Function: nucleic acid binding (GO:0003676);|Molecular Function: helicase activity (GO:0004386);|Molecular Function: ATP binding (GO:0005524);
i1_HQ_sampled12fd9_c265187_f55p7_1562	2	Biological Process: transport (GO:0006810);|Cellular Component: integral component of membrane (GO:0016021);
i1_HQ_sampled12fd9_c265190_f53p19_1333	2	Molecular Function: peroxidase activity (GO:0004601);|Biological Process: response to stimulus (GO:0050896);
i1_HQ_sampled12fd9_c265192_f26p1_1428	1	Molecular Function: ATP binding (GO:0005524);
i1_HQ_sampled12fd9_c265193_f14p6_1125	2	Molecular Function: peroxidase activity (GO:0004601);|Biological Process: response to stimulus (GO:0050896);
i1_HQ_sampled12fd9_c265223_f3p13_1120	3	Molecular Function: nucleic acid binding (GO:0003676);|Molecular Function: helicase activity (GO:0004386);|Molecular Function: ATP binding (GO:0005524);
i1_HQ_sampled12fd9_c265228_f5p3_1068	1	Molecular Function: structural constituent of cuticle (GO:0042302);
i1_HQ_sampled12fd9_c265240_f6p17_1705	5	Molecular Function: magnesium ion binding (GO:0000287);|Molecular Function: pyruvate kinase activity (GO:0004743);|Biological Process: glycolytic process (GO:0006096);|Molecular Function: kinase activity (GO:0016301);|Molecular Function: potassium ion binding (GO:0030955);
i1_HQ_sampled12fd9_c265247_f2p6_1074	2	Molecular Function: fructose-bisphosphate aldolase activity (GO:0004332);|Biological Process: glycolytic process (GO:0006096);
i1_HQ_sampled12fd9_c265262_f2p12_1532	5	Molecular Function: translation elongation factor activity (GO:0003746);|Molecular Function: GTPase activity (GO:0003924);|Molecular Function: GTP binding (GO:0005525);|Cellular Component: cytoplasm (GO:0005737);|Biological Process: translational elongation (GO:0006414);
i1_HQ_sampled12fd9_c265272_f72p2_1524	6	Molecular Function: GTPase activity (GO:0003924);|Molecular Function: structural constituent of cytoskeleton (GO:0005200);|Molecular Function: GTP binding (GO:0005525);|Cellular Component: cytoplasm (GO:0005737);|Cellular Component: microtubule (GO:0005874);|Biological Process: microtubule-based process (GO:0007017);
i1_HQ_sampled12fd9_c265274_f59p8_1648	3	Molecular Function: nucleic acid binding (GO:0003676);|Molecular Function: helicase activity (GO:0004386);|Molecular Function: ATP binding (GO:0005524);
i1_HQ_sampled12fd9_c265288_f2p13_1089	6	Molecular Function: GTPase activity (GO:0003924);|Molecular Function: structural constituent of cytoskeleton (GO:0005200);|Molecular Function: GTP binding (GO:0005525);|Cellular Component: cytoplasm (GO:0005737);|Cellular Component: microtubule (GO:0005874);|Biological Process: microtubule-based process (GO:0007017);
i1_HQ_sampled12fd9_c265302_f25p22_1634	3	Molecular Function: hydrolase activity (GO:0016787);|Biological Process: macromolecule metabolic process (GO:0043170);|Biological Process: primary metabolic process (GO:0044238);
i1_HQ_sampled12fd9_c265305_f2p22_1909	4	Molecular Function: translation initiation factor activity (GO:0003743);|Molecular Function: ATP-dependent RNA helicase activity (GO:0004004);|Molecular Function: ATP binding (GO:0005524);|Biological Process: regulation of translational initiation (GO:0006446);
i1_HQ_sampled12fd9_c265309_f67p7_1684	3	Molecular Function: alpha-amylase activity (GO:0004556);|Biological Process: carbohydrate metabolic process (GO:0005975);|Molecular Function: cation binding (GO:0043169);
i1_HQ_sampled12fd9_c265316_f25p47_1521	1	Molecular Function: ATP binding (GO:0005524);
i1_HQ_sampled12fd9_c26532_f3p14_1423	2	Molecular Function: serine-type endopeptidase activity (GO:0004252);|Cellular Component: cytoplasm (GO:0005737);
i1_HQ_sampled12fd9_c265351_f23p11_1268	4	Molecular Function: calcium ion binding (GO:0005509);|Cellular Component: endoplasmic reticulum (GO:0005783);|Biological Process: protein folding (GO:0006457);|Molecular Function: unfolded protein binding (GO:0051082);
i1_HQ_sampled12fd9_c265390_f3p32_1340	4	Cellular Component: phosphopyruvate hydratase complex (GO:0000015);|Molecular Function: magnesium ion binding (GO:0000287);|Molecular Function: phosphopyruvate hydratase activity (GO:0004634);|Biological Process: glycolytic process (GO:0006096);
i1_HQ_sampled12fd9_c265399_f11p6_1309	1	Molecular Function: DNA binding (GO:0003677);
i1_HQ_sampled12fd9_c265415_f17p18_1743	2	Molecular Function: extracellular matrix structural constituent (GO:0005201);|Cellular Component: collagen trimer (GO:0005581);
i1_HQ_sampled12fd9_c265424_f11p169_1748	3	Molecular Function: glutamate-ammonia ligase activity (GO:0004356);|Molecular Function: ATP binding (GO:0005524);|Biological Process: glutamine biosynthetic process (GO:0006542);
i1_HQ_sampled12fd9_c265496_f6p1_1021	1	Molecular Function: peptidase activity (GO:0008233);
i1_HQ_sampled12fd9_c265518_f16p26_1840	5	Molecular Function: translation elongation factor activity (GO:0003746);|Molecular Function: GTPase activity (GO:0003924);|Molecular Function: GTP binding (GO:0005525);|Cellular Component: cytoplasm (GO:0005737);|Biological Process: translational elongation (GO:0006414);
i1_HQ_sampled12fd9_c265536_f14p3_1236	1	Molecular Function: ATP binding (GO:0005524);
i1_HQ_sampled12fd9_c265604_f2p6_1260	1	Molecular Function: ATP binding (GO:0005524);
i1_HQ_sampled12fd9_c265648_f11p26_1348	5	Molecular Function: translation elongation factor activity (GO:0003746);|Molecular Function: GTPase activity (GO:0003924);|Molecular Function: GTP binding (GO:0005525);|Cellular Component: cytoplasm (GO:0005737);|Biological Process: translational elongation (GO:0006414);
i1_HQ_sampled12fd9_c265662_f13p3_1519	1	Molecular Function: zinc ion binding (GO:0008270);
i1_HQ_sampled12fd9_c265666_f91p0_1579	1	Molecular Function: calcium ion binding (GO:0005509);
i1_HQ_sampled12fd9_c265672_f20p3_1332	3	Molecular Function: structural constituent of ribosome (GO:0003735);|Cellular Component: ribosome (GO:0005840);|Biological Process: translation (GO:0006412);
i1_HQ_sampled12fd9_c265679_f15p6_1752	3	Molecular Function: nucleic acid binding (GO:0003676);|Molecular Function: helicase activity (GO:0004386);|Molecular Function: ATP binding (GO:0005524);
i1_HQ_sampled12fd9_c265692_f19p63_1077	3	Molecular Function: oxidoreductase activity (GO:0016491);|Molecular Function: metal ion binding (GO:0046872);|Biological Process: oxidation-reduction process (GO:0055114);
i1_HQ_sampled12fd9_c265694_f10p3_1716	1	Molecular Function: zinc ion binding (GO:0008270);
i1_HQ_sampled12fd9_c265700_f122p9_1894	4	Biological Process: carbohydrate metabolic process (GO:0005975);|Biological Process: malate metabolic process (GO:0006108);|Molecular Function: L-malate dehydrogenase activity (GO:0030060);|Biological Process: oxidation-reduction process (GO:0055114);
i1_HQ_sampled12fd9_c265703_f65p10_1401	3	Cellular Component: extracellular region (GO:0005576);|Biological Process: negative regulation of peptidase activity (GO:0010466);|Molecular Function: peptidase inhibitor activity (GO:0030414);
i1_HQ_sampled12fd9_c265738_f107p19_1436	1	Molecular Function: transferase activity (GO:0016740);
i1_HQ_sampled12fd9_c265741_f85p44_2003	1	Biological Process: biological_process (GO:0044699);
i1_HQ_sampled12fd9_c265745_f4p7_1399	1	Cellular Component: membrane (GO:0016020);
i1_HQ_sampled12fd9_c265772_f23p78_1490	5	Cellular Component: extracellular region (GO:0005576);|Biological Process: carbohydrate metabolic process (GO:0005975);|Biological Process: chitin metabolic process (GO:0006030);|Molecular Function: chitin binding (GO:0008061);|Molecular Function: hydrolase activity, acting on carbon-nitrogen (but not peptide) bonds (GO:0016810);
i1_HQ_sampled12fd9_c265799_f19p78_1253	5	Cellular Component: extracellular region (GO:0005576);|Biological Process: carbohydrate metabolic process (GO:0005975);|Biological Process: chitin metabolic process (GO:0006030);|Molecular Function: chitin binding (GO:0008061);|Molecular Function: hydrolase activity, acting on carbon-nitrogen (but not peptide) bonds (GO:0016810);
i1_HQ_sampled12fd9_c265921_f36p51_1478	4	Molecular Function: translation elongation factor activity (GO:0003746);|Molecular Function: GTPase activity (GO:0003924);|Molecular Function: GTP binding (GO:0005525);|Biological Process: translational elongation (GO:0006414);
i1_HQ_sampled12fd9_c265925_f204p38_1858	6	Molecular Function: GTPase activity (GO:0003924);|Molecular Function: structural constituent of cytoskeleton (GO:0005200);|Molecular Function: GTP binding (GO:0005525);|Cellular Component: cytoplasm (GO:0005737);|Cellular Component: microtubule (GO:0005874);|Biological Process: microtubule-based process (GO:0007017);
i1_HQ_sampled12fd9_c265928_f10p162_1543	3	Molecular Function: glutamate-ammonia ligase activity (GO:0004356);|Molecular Function: ATP binding (GO:0005524);|Biological Process: glutamine biosynthetic process (GO:0006542);
i1_HQ_sampled12fd9_c265930_f105p13_1915	4	Molecular Function: triose-phosphate isomerase activity (GO:0004807);|Biological Process: gluconeogenesis (GO:0006094);|Biological Process: glycolytic process (GO:0006096);|Biological Process: pentose-phosphate shunt (GO:0006098);
i1_HQ_sampled12fd9_c265944_f12p33_1282	5	Molecular Function: phosphoenolpyruvate carboxykinase (GTP) activity (GO:0004613);|Molecular Function: GTP binding (GO:0005525);|Biological Process: gluconeogenesis (GO:0006094);|Molecular Function: kinase activity (GO:0016301);|Biological Process: phosphorylation (GO:0016310);
i1_HQ_sampled12fd9_c265948_f2p27_1586	6	Molecular Function: GTPase activity (GO:0003924);|Molecular Function: structural constituent of cytoskeleton (GO:0005200);|Molecular Function: GTP binding (GO:0005525);|Cellular Component: cytoplasm (GO:0005737);|Cellular Component: microtubule (GO:0005874);|Biological Process: microtubule-based process (GO:0007017);
i1_HQ_sampled12fd9_c266054_f3p2_1535	2	Cellular Component: membrane (GO:0016020);|Biological Process: biological_process (GO:0044699);
i1_HQ_sampled12fd9_c266162_f10p6_1404	3	Cellular Component: membrane (GO:0016020);|Molecular Function: oxidoreductase activity (GO:0016491);|Biological Process: ATP synthesis coupled electron transport (GO:0042773);
i1_HQ_sampled12fd9_c266202_f2p20_1539	9	Molecular Function: cytochrome-c oxidase activity (GO:0004129);|Molecular Function: iron ion binding (GO:0005506);|Cellular Component: mitochondrial inner membrane (GO:0005743);|Biological Process: oxidative phosphorylation (GO:0006119);|Biological Process: aerobic respiration (GO:0009060);|Cellular Component: integral component of membrane (GO:0016021);|Molecular Function: heme binding (GO:00200…
i1_HQ_sampled12fd9_c266204_f2p10_1529	3	Molecular Function: binding (GO:0005488);|Cellular Component: membrane (GO:0016020);|Biological Process: metabolic process (GO:0044710);
i1_HQ_sampled12fd9_c266238_f2p12_1722	3	Molecular Function: arginine kinase activity (GO:0004054);|Molecular Function: ATP binding (GO:0005524);|Biological Process: phosphorylation (GO:0016310);
i1_HQ_sampled12fd9_c266488_f2p24_1682	3	Molecular Function: motor activity (GO:0003774);|Cellular Component: integral component of membrane (GO:0016021);|Cellular Component: myosin complex (GO:0016459);
i1_HQ_sampled12fd9_c266666_f2p11_1072	1	Molecular Function: structural constituent of cuticle (GO:0042302);
i1_HQ_sampled12fd9_c266790_f3p0_1585	5	Molecular Function: translation elongation factor activity (GO:0003746);|Molecular Function: GTPase activity (GO:0003924);|Molecular Function: GTP binding (GO:0005525);|Cellular Component: cytoplasm (GO:0005737);|Biological Process: translational elongation (GO:0006414);
i1_HQ_sampled12fd9_c266824_f2p4_1352	1	Molecular Function: ATP binding (GO:0005524);
i1_HQ_sampled12fd9_c266826_f2p8_1667	6	Molecular Function: GTPase activity (GO:0003924);|Molecular Function: structural constituent of cytoskeleton (GO:0005200);|Molecular Function: GTP binding (GO:0005525);|Cellular Component: cytoplasm (GO:0005737);|Cellular Component: microtubule (GO:0005874);|Biological Process: microtubule-based process (GO:0007017);
i1_HQ_sampled12fd9_c266883_f2p9_1138	9	Molecular Function: cytochrome-c oxidase activity (GO:0004129);|Molecular Function: iron ion binding (GO:0005506);|Cellular Component: mitochondrial inner membrane (GO:0005743);|Biological Process: oxidative phosphorylation (GO:0006119);|Biological Process: aerobic respiration (GO:0009060);|Cellular Component: integral component of membrane (GO:0016021);|Molecular Function: heme binding (GO:00200…
i1_HQ_sampled12fd9_c266909_f2p6_1382	1	Molecular Function: calcium ion binding (GO:0005509);
i1_HQ_sampled12fd9_c267207_f2p7_1648	1	Cellular Component: troponin complex (GO:0005861);
i1_HQ_sampled12fd9_c267259_f2p26_1465	4	Molecular Function: glutamine-fructose-6-phosphate transaminase (isomerizing) activity (GO:0004360);|Biological Process: carbohydrate metabolic process (GO:0005975);|Molecular Function: carbohydrate binding (GO:0030246);|Biological Process: carbohydrate derivative biosynthetic process (GO:1901137);
i1_HQ_sampled12fd9_c267278_f2p4_1645	2	Molecular Function: binding (GO:0005488);|Biological Process: organic substance metabolic process (GO:0071704);
i1_HQ_sampled12fd9_c267374_f2p6_1101	2	Molecular Function: fructose-bisphosphate aldolase activity (GO:0004332);|Biological Process: glycolytic process (GO:0006096);
i1_HQ_sampled12fd9_c26886_f2p16_1754	3	Molecular Function: protein kinase activity (GO:0004672);|Molecular Function: ATP binding (GO:0005524);|Biological Process: protein phosphorylation (GO:0006468);
i1_HQ_sampled12fd9_c27027_f2p10_1189	4	Biological Process: proteolysis (GO:0006508);|Molecular Function: metallopeptidase activity (GO:0008237);|Molecular Function: dipeptidase activity (GO:0016805);|Molecular Function: tripeptidase activity (GO:0034701);
i1_HQ_sampled12fd9_c27204_f4p14_1633	1	Cellular Component: cytoplasm (GO:0005737);
i1_HQ_sampled12fd9_c272696_f4p10_1144	5	Molecular Function: cytochrome-c oxidase activity (GO:0004129);|Cellular Component: mitochondrion (GO:0005739);|Cellular Component: integral component of membrane (GO:0016021);|Biological Process: aerobic electron transport chain (GO:0019646);|Biological Process: hydrogen ion transmembrane transport (GO:1902600);
i1_HQ_sampled12fd9_c27269_f2p2_1178	4	Cellular Component: mitochondrial outer membrane (GO:0005741);|Molecular Function: voltage-gated anion channel activity (GO:0008308);|Biological Process: regulation of cilium assembly (GO:1902017);|Biological Process: regulation of anion transmembrane transport (GO:1903959);
i1_HQ_sampled12fd9_c273135_f4p4_1919	3	Molecular Function: Rho GDP-dissociation inhibitor activity (GO:0005094);|Cellular Component: cytoplasm (GO:0005737);|Biological Process: regulation of catalytic activity (GO:0050790);
i1_HQ_sampled12fd9_c2744_f2p2_1474	6	Biological Process: formation of translation preinitiation complex (GO:0001731);|Molecular Function: translation initiation factor activity (GO:0003743);|Cellular Component: eukaryotic translation initiation factor 3 complex (GO:0005852);|Biological Process: regulation of translational initiation (GO:0006446);|Cellular Component: eukaryotic 43S preinitiation complex (GO:0016282);|Cellular Compone…
i1_HQ_sampled12fd9_c276391_f2p1_1348	3	Molecular Function: nucleic acid binding (GO:0003676);|Molecular Function: helicase activity (GO:0004386);|Molecular Function: ATP binding (GO:0005524);
i1_HQ_sampled12fd9_c2809_f2p0_1609	1	Molecular Function: hydrolase activity (GO:0016787);
i1_HQ_sampled12fd9_c283471_f13p11_1009	6	Molecular Function: nucleoside diphosphate kinase activity (GO:0004550);|Molecular Function: ATP binding (GO:0005524);|Biological Process: nucleoside diphosphate phosphorylation (GO:0006165);|Biological Process: GTP biosynthetic process (GO:0006183);|Biological Process: UTP biosynthetic process (GO:0006228);|Biological Process: CTP biosynthetic process (GO:0006241);
i1_HQ_sampled12fd9_c28684_f2p4_1621	1	Biological Process: protein folding (GO:0006457);
i1_HQ_sampled12fd9_c288559_f2p36_1084	3	Molecular Function: oxidoreductase activity (GO:0016491);|Molecular Function: metal ion binding (GO:0046872);|Biological Process: oxidation-reduction process (GO:0055114);
i1_HQ_sampled12fd9_c294064_f2p2_1638	1	Cellular Component: troponin complex (GO:0005861);
i1_HQ_sampled12fd9_c294292_f2p37_1520	1	Molecular Function: zinc ion binding (GO:0008270);
i1_HQ_sampled12fd9_c294455_f2p5_1499	1	Molecular Function: ATP binding (GO:0005524);
i1_HQ_sampled12fd9_c294483_f2p37_1291	3	Molecular Function: oxidoreductase activity (GO:0016491);|Molecular Function: metal ion binding (GO:0046872);|Biological Process: oxidation-reduction process (GO:0055114);
i1_HQ_sampled12fd9_c294597_f3p14_1285	3	Molecular Function: protein disulfide isomerase activity (GO:0003756);|Cellular Component: endoplasmic reticulum (GO:0005783);|Biological Process: cell redox homeostasis (GO:0045454);
i1_HQ_sampled12fd9_c294646_f2p6_1494	1	Molecular Function: ATP binding (GO:0005524);
i1_HQ_sampled12fd9_c2964_f2p4_1633	2	Molecular Function: binding (GO:0005488);|Molecular Function: oxidoreductase activity (GO:0016491);
i1_HQ_sampled12fd9_c2969_f9p4_1277	3	Biological Process: RNA processing (GO:0006396);|Cellular Component: viral nucleocapsid (GO:0019013);|Cellular Component: intracellular ribonucleoprotein complex (GO:0030529);
i1_HQ_sampled12fd9_c3009_f2p4_1840	1	Molecular Function: ATP binding (GO:0005524);
i1_HQ_sampled12fd9_c30414_f3p2_1906	2	Molecular Function: motor activity (GO:0003774);|Cellular Component: myosin complex (GO:0016459);
i1_HQ_sampled12fd9_c30855_f3p4_1622	3	Molecular Function: cysteine-type endopeptidase inhibitor activity (GO:0004869);|Molecular Function: cysteine-type peptidase activity (GO:0008234);|Biological Process: negative regulation of endopeptidase activity (GO:0010951);
i1_HQ_sampled12fd9_c30904_f2p7_1501	4	Molecular Function: ATP binding (GO:0005524);|Cellular Component: cytoplasm (GO:0005737);|Biological Process: protein folding (GO:0006457);|Molecular Function: unfolded protein binding (GO:0051082);
i1_HQ_sampled12fd9_c31127_f2p1_1807	2	Biological Process: polysaccharide catabolic process (GO:0000272);|Molecular Function: hydrolase activity, hydrolyzing O-glycosyl compounds (GO:0004553);
i1_HQ_sampled12fd9_c3118_f2p1_1742	4	Molecular Function: actin binding (GO:0003779);|Biological Process: cell adhesion (GO:0007155);|Cellular Component: integral component of membrane (GO:0016021);|Biological Process: actin cytoskeleton reorganization (GO:0031532);
i1_HQ_sampled12fd9_c3120_f6p0_1474	1	Molecular Function: hydrolase activity (GO:0016787);
i1_HQ_sampled12fd9_c3150_f16p2_1785	5	Molecular Function: ATP binding (GO:0005524);|Cellular Component: cytoplasm (GO:0005737);|Biological Process: proteolysis (GO:0006508);|Molecular Function: peptidase activity (GO:0008233);|Biological Process: protein catabolic process (GO:0030163);
i1_HQ_sampled12fd9_c3168_f7p0_1242	3	Biological Process: nuclear-transcribed mRNA catabolic process (GO:0000956);|Molecular Function: nuclease activity (GO:0004518);|Cellular Component: intracellular part (GO:0044424);
i1_HQ_sampled12fd9_c31769_f3p2_1725	1	Molecular Function: peptidase activity (GO:0008233);
i1_HQ_sampled12fd9_c31886_f2p1_1322	3	Molecular Function: ATP binding (GO:0005524);|Cellular Component: cytoplasm (GO:0005737);|Cellular Component: cytoskeleton (GO:0005856);
i1_HQ_sampled12fd9_c3199_f3p5_1949	4	Biological Process: cytoplasmic translational termination (GO:0002184);|Molecular Function: translation release factor activity (GO:0003747);|Molecular Function: GTPase activity (GO:0003924);|Cellular Component: translation release factor complex (GO:0018444);
i1_HQ_sampled12fd9_c319_f53p3_1351	5	Cellular Component: cytosol (GO:0005829);|Biological Process: gluconeogenesis (GO:0006094);|Biological Process: glycolytic process (GO:0006096);|Biological Process: regulation of pentose-phosphate shunt (GO:0043456);|Molecular Function: 2,3-bisphosphoglycerate-dependent phosphoglycerate mutase activity (GO:0046538);
i1_HQ_sampled12fd9_c32017_f2p1_1353	1	Molecular Function: ATP binding (GO:0005524);
i1_HQ_sampled12fd9_c320377_f9p18_1364	3	Molecular Function: phosphoglycerate kinase activity (GO:0004618);|Molecular Function: ATP binding (GO:0005524);|Biological Process: glycolytic process (GO:0006096);
i1_HQ_sampled12fd9_c320393_f9p1_1417	4	Molecular Function: metallocarboxypeptidase activity (GO:0004181);|Cellular Component: extracellular region (GO:0005576);|Biological Process: proteolysis (GO:0006508);|Molecular Function: zinc ion binding (GO:0008270);
i1_HQ_sampled12fd9_c320415_f8p5_1189	4	Molecular Function: calcium ion binding (GO:0005509);|Cellular Component: proteinaceous extracellular matrix (GO:0005578);|Cellular Component: extracellular space (GO:0005615);|Biological Process: signal transduction (GO:0007165);
i1_HQ_sampled12fd9_c320420_f7p11_1362	6	Molecular Function: GTPase activity (GO:0003924);|Molecular Function: structural constituent of cytoskeleton (GO:0005200);|Molecular Function: GTP binding (GO:0005525);|Cellular Component: cytoplasm (GO:0005737);|Cellular Component: microtubule (GO:0005874);|Biological Process: microtubule-based process (GO:0007017);
i1_HQ_sampled12fd9_c320423_f5p11_1275	4	Molecular Function: triose-phosphate isomerase activity (GO:0004807);|Biological Process: gluconeogenesis (GO:0006094);|Biological Process: glycolytic process (GO:0006096);|Biological Process: pentose-phosphate shunt (GO:0006098);
i1_HQ_sampled12fd9_c320439_f2p6_1668	3	Molecular Function: nucleotide binding (GO:0000166);|Molecular Function: kinase activity (GO:0016301);|Biological Process: phosphorylation (GO:0016310);
i1_HQ_sampled12fd9_c320446_f4p11_1459	4	Molecular Function: triose-phosphate isomerase activity (GO:0004807);|Biological Process: gluconeogenesis (GO:0006094);|Biological Process: glycolytic process (GO:0006096);|Biological Process: pentose-phosphate shunt (GO:0006098);
i1_HQ_sampled12fd9_c320451_f6p50_1343	3	Molecular Function: glutamate-ammonia ligase activity (GO:0004356);|Molecular Function: ATP binding (GO:0005524);|Biological Process: glutamine biosynthetic process (GO:0006542);
i1_HQ_sampled12fd9_c320462_f6p19_1222	1	Molecular Function: transferase activity (GO:0016740);
i1_HQ_sampled12fd9_c320464_f4p12_1606	3	Molecular Function: protein kinase activity (GO:0004672);|Molecular Function: ATP binding (GO:0005524);|Biological Process: protein phosphorylation (GO:0006468);
i1_HQ_sampled12fd9_c320467_f5p27_1106	5	Molecular Function: ATP binding (GO:0005524);|Biological Process: ATP synthesis coupled proton transport (GO:0015986);|Biological Process: ATP hydrolysis coupled proton transport (GO:0015991);|Cellular Component: proton-transporting ATP synthase complex, catalytic core F(1) (GO:0045261);|Molecular Function: proton-transporting ATP synthase activity, rotational mechanism (GO:0046933);
i1_HQ_sampled12fd9_c320475_f5p0_1617	2	Molecular Function: organic cyclic compound binding (GO:0097159);|Molecular Function: heterocyclic compound binding (GO:1901363);
i1_HQ_sampled12fd9_c320485_f5p0_1962	5	Molecular Function: cytochrome-c oxidase activity (GO:0004129);|Cellular Component: mitochondrion (GO:0005739);|Cellular Component: integral component of membrane (GO:0016021);|Biological Process: aerobic electron transport chain (GO:0019646);|Biological Process: hydrogen ion transmembrane transport (GO:1902600);
i1_HQ_sampled12fd9_c320497_f4p22_1529	4	Molecular Function: translation initiation factor activity (GO:0003743);|Molecular Function: ATP-dependent RNA helicase activity (GO:0004004);|Molecular Function: ATP binding (GO:0005524);|Biological Process: regulation of translational initiation (GO:0006446);
i1_HQ_sampled12fd9_c320501_f4p94_1920	2	Molecular Function: motor activity (GO:0003774);|Cellular Component: myosin complex (GO:0016459);
i1_HQ_sampled12fd9_c320529_f2p22_1767	4	Molecular Function: translation initiation factor activity (GO:0003743);|Molecular Function: ATP-dependent RNA helicase activity (GO:0004004);|Molecular Function: ATP binding (GO:0005524);|Biological Process: regulation of translational initiation (GO:0006446);
i1_HQ_sampled12fd9_c320530_f4p2_1343	1	Molecular Function: cysteine-type peptidase activity (GO:0008234);
i1_HQ_sampled12fd9_c320534_f4p32_1179	4	Cellular Component: phosphopyruvate hydratase complex (GO:0000015);|Molecular Function: magnesium ion binding (GO:0000287);|Molecular Function: phosphopyruvate hydratase activity (GO:0004634);|Biological Process: glycolytic process (GO:0006096);
i1_HQ_sampled12fd9_c320550_f3p0_1580	1	Molecular Function: peptidase activity (GO:0008233);
i1_HQ_sampled12fd9_c320557_f2p5_1450	3	Molecular Function: protein kinase activity (GO:0004672);|Molecular Function: ATP binding (GO:0005524);|Biological Process: protein phosphorylation (GO:0006468);
i1_HQ_sampled12fd9_c320559_f4p0_1553	2	Cellular Component: troponin complex (GO:0005861);|Biological Process: regulation of muscle contraction (GO:0006937);
i1_HQ_sampled12fd9_c320564_f3p0_1276	1	Molecular Function: peptidase activity (GO:0008233);
i1_HQ_sampled12fd9_c320566_f3p3_1313	1	Molecular Function: zinc ion binding (GO:0008270);
i1_HQ_sampled12fd9_c320573_f3p7_1467	3	Molecular Function: alpha-amylase activity (GO:0004556);|Biological Process: carbohydrate metabolic process (GO:0005975);|Molecular Function: cation binding (GO:0043169);
i1_HQ_sampled12fd9_c320702_f2p24_1187	6	Molecular Function: GTPase activity (GO:0003924);|Molecular Function: structural constituent of cytoskeleton (GO:0005200);|Molecular Function: GTP binding (GO:0005525);|Cellular Component: cytoplasm (GO:0005737);|Cellular Component: microtubule (GO:0005874);|Biological Process: microtubule-based process (GO:0007017);
i1_HQ_sampled12fd9_c320714_f2p22_1008	7	Cellular Component: mitochondrial inner membrane (GO:0005743);|Biological Process: mitochondrial electron transport, ubiquinol to cytochrome c (GO:0006122);|Molecular Function: ubiquinol-cytochrome-c reductase activity (GO:0008121);|Molecular Function: electron transfer activity (GO:0009055);|Cellular Component: respiratory chain complex III (GO:0045275);|Molecular Function: metal ion binding (GO…
i1_HQ_sampled12fd9_c320721_f2p0_1578	1	Molecular Function: ATP binding (GO:0005524);
i1_HQ_sampled12fd9_c320767_f2p8_1207	3	Molecular Function: nucleic acid binding (GO:0003676);|Molecular Function: helicase activity (GO:0004386);|Molecular Function: ATP binding (GO:0005524);
i1_HQ_sampled12fd9_c320768_f2p0_1475	1	Cellular Component: membrane (GO:0016020);
i1_HQ_sampled12fd9_c320769_f2p0_1327	1	Molecular Function: ATP binding (GO:0005524);
i1_HQ_sampled12fd9_c32116_f2p10_1943	1	Cellular Component: nucleus (GO:0005634);
i1_HQ_sampled12fd9_c32150_f2p2_1134	7	Cellular Component: mitochondrial inner membrane (GO:0005743);|Biological Process: mitochondrial electron transport, ubiquinol to cytochrome c (GO:0006122);|Molecular Function: ubiquinol-cytochrome-c reductase activity (GO:0008121);|Molecular Function: electron transfer activity (GO:0009055);|Cellular Component: respiratory chain complex III (GO:0045275);|Molecular Function: metal ion binding (GO…
i1_HQ_sampled12fd9_c32303_f4p0_1595	4	Molecular Function: aminocarboxymuconate-semialdehyde decarboxylase activity (GO:0001760);|Biological Process: tryptophan metabolic process (GO:0006568);|Molecular Function: hydrolase activity (GO:0016787);|Biological Process: regulation of quinolinate biosynthetic process (GO:1904984);
i1_HQ_sampled12fd9_c32384_f4p3_1974	2	Molecular Function: fumarylacetoacetase activity (GO:0004334);|Biological Process: aromatic amino acid family metabolic process (GO:0009072);
i1_HQ_sampled12fd9_c32493_f3p0_1174	1	Molecular Function: hydrolase activity (GO:0016787);
i1_HQ_sampled12fd9_c32616_f4p0_1163	4	Molecular Function: transporter activity (GO:0005215);|Cellular Component: mitochondrial inner membrane (GO:0005743);|Cellular Component: integral component of membrane (GO:0016021);|Biological Process: transmembrane transport (GO:0055085);
i1_HQ_sampled12fd9_c32941_f2p29_1557	3	Molecular Function: oxidoreductase activity (GO:0016491);|Molecular Function: metal ion binding (GO:0046872);|Biological Process: oxidation-reduction process (GO:0055114);
i1_HQ_sampled12fd9_c3316_f2p1_1663	2	Molecular Function: nucleotide binding (GO:0000166);|Molecular Function: nucleic acid binding (GO:0003676);
i1_HQ_sampled12fd9_c33317_f3p4_1868	4	Molecular Function: ATP binding (GO:0005524);|Biological Process: protein folding (GO:0006457);|Biological Process: response to stress (GO:0006950);|Molecular Function: unfolded protein binding (GO:0051082);
i1_HQ_sampled12fd9_c3435_f2p6_1143	2	Biological Process: metabolic process (GO:0008152);|Molecular Function: transferase activity, transferring acyl groups other than amino-acyl groups (GO:0016747);
i1_HQ_sampled12fd9_c35653_f2p5_1271	3	Molecular Function: nucleotide binding (GO:0000166);|Molecular Function: kinase activity (GO:0016301);|Biological Process: phosphorylation (GO:0016310);
i1_HQ_sampled12fd9_c35841_f6p1_1459	5	Biological Process: threonine catabolic process (GO:0006567);|Molecular Function: glycine C-acetyltransferase activity (GO:0008890);|Biological Process: biosynthetic process (GO:0009058);|Molecular Function: ligase activity (GO:0016874);|Molecular Function: pyridoxal phosphate binding (GO:0030170);
i1_HQ_sampled12fd9_c36162_f3p32_1947	2	Molecular Function: motor activity (GO:0003774);|Cellular Component: myosin complex (GO:0016459);
i1_HQ_sampled12fd9_c36297_f2p33_1861	1	Molecular Function: isomerase activity (GO:0016853);
i1_HQ_sampled12fd9_c36595_f7p0_1288	6	Molecular Function: glyceraldehyde-3-phosphate dehydrogenase (NAD+) (phosphorylating) activity (GO:0004365);|Biological Process: glucose metabolic process (GO:0006006);|Biological Process: glycolytic process (GO:0006096);|Molecular Function: NADP binding (GO:0050661);|Molecular Function: NAD binding (GO:0051287);|Biological Process: oxidation-reduction process (GO:0055114);
i1_HQ_sampled12fd9_c36669_f2p1_1565	4	Cellular Component: nucleus (GO:0005634);|Biological Process: translation (GO:0006412);|Biological Process: ribosome biogenesis (GO:0042254);|Molecular Function: ribonucleoprotein complex binding (GO:0043021);
i1_HQ_sampled12fd9_c36712_f2p0_1726	1	Molecular Function: binding (GO:0005488);
i1_HQ_sampled12fd9_c36714_f4p1_1593	1	Molecular Function: hydrolase activity (GO:0016787);
i1_HQ_sampled12fd9_c37483_f6p0_1409	1	Molecular Function: ATP binding (GO:0005524);
i1_HQ_sampled12fd9_c37505_f2p6_1400	6	Cellular Component: nuclear pore (GO:0005643);|Cellular Component: nucleoplasm (GO:0005654);|Cellular Component: cytosol (GO:0005829);|Biological Process: NLS-bearing protein import into nucleus (GO:0006607);|Molecular Function: nuclear localization sequence binding (GO:0008139);|Molecular Function: protein transporter activity (GO:0008565);
i1_HQ_sampled12fd9_c37539_f2p0_1327	1	Biological Process: transcription, DNA-templated (GO:0006351);
i1_HQ_sampled12fd9_c3825_f15p0_1580	1	Molecular Function: transferase activity, transferring glycosyl groups (GO:0016757);
i1_HQ_sampled12fd9_c38433_f6p27_1937	1	Molecular Function: hydrolase activity (GO:0016787);
i1_HQ_sampled12fd9_c38666_f2p5_1258	7	Molecular Function: translation initiation factor activity (GO:0003743);|Molecular Function: translation elongation factor activity (GO:0003746);|Biological Process: translational initiation (GO:0006413);|Biological Process: translational frameshifting (GO:0006452);|Molecular Function: ribosome binding (GO:0043022);|Biological Process: positive regulation of translational elongation (GO:0045901);…
i1_HQ_sampled12fd9_c389_f33p4_1519	3	Biological Process: pyrimidine nucleotide biosynthetic process (GO:0006221);|Biological Process: cell cycle (GO:0007049);|Biological Process: positive regulation of Notch signaling pathway (GO:0045747);
i1_HQ_sampled12fd9_c3975_f8p4_1339	1	Molecular Function: ATP binding (GO:0005524);
i1_HQ_sampled12fd9_c3980_f3p6_1636	3	Molecular Function: peroxiredoxin activity (GO:0051920);|Biological Process: oxidation-reduction process (GO:0055114);|Biological Process: cellular oxidant detoxification (GO:0098869);
i1_HQ_sampled12fd9_c3992_f5p0_1605	5	Molecular Function: translation elongation factor activity (GO:0003746);|Molecular Function: GTPase activity (GO:0003924);|Molecular Function: GTP binding (GO:0005525);|Cellular Component: cytoplasm (GO:0005737);|Biological Process: translational elongation (GO:0006414);
i1_HQ_sampled12fd9_c4002_f5p1_1633	1	Molecular Function: ATP binding (GO:0005524);
i1_HQ_sampled12fd9_c40651_f2p3_1640	1	Cellular Component: troponin complex (GO:0005861);
i1_HQ_sampled12fd9_c41729_f4p0_1555	1	Molecular Function: zinc ion binding (GO:0008270);
i1_HQ_sampled12fd9_c4487_f2p26_1811	3	Molecular Function: glutamine-fructose-6-phosphate transaminase (isomerizing) activity (GO:0004360);|Biological Process: fructose 6-phosphate metabolic process (GO:0006002);|Biological Process: UDP-N-acetylglucosamine metabolic process (GO:0006047);
i1_HQ_sampled12fd9_c4495_f4p6_1617	6	Molecular Function: GTPase activity (GO:0003924);|Molecular Function: structural constituent of cytoskeleton (GO:0005200);|Molecular Function: GTP binding (GO:0005525);|Cellular Component: cytoplasm (GO:0005737);|Cellular Component: microtubule (GO:0005874);|Biological Process: microtubule-based process (GO:0007017);
i1_HQ_sampled12fd9_c4511_f3p4_1615	1	Molecular Function: carbohydrate binding (GO:0030246);
i1_HQ_sampled12fd9_c45476_f3p4_1645	4	Molecular Function: superoxide dismutase activity (GO:0004784);|Biological Process: removal of superoxide radicals (GO:0019430);|Molecular Function: metal ion binding (GO:0046872);|Biological Process: oxidation-reduction process (GO:0055114);
i1_HQ_sampled12fd9_c4749_f6p5_1668	6	Biological Process: cytoplasmic translational termination (GO:0002184);|Molecular Function: translation release factor activity (GO:0003747);|Molecular Function: GTPase activity (GO:0003924);|Molecular Function: GTP binding (GO:0005525);|Cellular Component: cytosol (GO:0005829);|Cellular Component: translation release factor complex (GO:0018444);
i1_HQ_sampled12fd9_c49640_f34p6_1985	1	Molecular Function: ATP binding (GO:0005524);
i1_HQ_sampled12fd9_c49646_f33p5_1581	2	Molecular Function: oxidoreductase activity (GO:0016491);|Biological Process: oxidation-reduction process (GO:0055114);
i1_HQ_sampled12fd9_c49681_f40p6_1996	2	Biological Process: metabolic process (GO:0008152);|Molecular Function: transferase activity, transferring acyl groups other than amino-acyl groups (GO:0016747);
i1_HQ_sampled12fd9_c49699_f30p9_1864	2	Cellular Component: glycine cleavage complex (GO:0005960);|Biological Process: glycine decarboxylation via glycine cleavage system (GO:0019464);
i1_HQ_sampled12fd9_c49705_f27p6_1998	2	Molecular Function: fructose-bisphosphate aldolase activity (GO:0004332);|Biological Process: glycolytic process (GO:0006096);
i1_HQ_sampled12fd9_c49708_f25p9_1256	3	Molecular Function: DNA binding (GO:0003677);|Cellular Component: cytoplasm (GO:0005737);|Biological Process: regulation of transcription, DNA-templated (GO:0006355);
i1_HQ_sampled12fd9_c49710_f40p4_1878	3	Biological Process: protein peptidyl-prolyl isomerization (GO:0000413);|Molecular Function: peptidyl-prolyl cis-trans isomerase activity (GO:0003755);|Biological Process: protein folding (GO:0006457);
i1_HQ_sampled12fd9_c49743_f18p3_1836	2	Cellular Component: nucleus (GO:0005634);|Biological Process: nucleosome assembly (GO:0006334);
i1_HQ_sampled12fd9_c49944_f4p0_1327	1	Molecular Function: zinc ion binding (GO:0008270);
i1_HQ_sampled12fd9_c50007_f41p5_1208	7	Molecular Function: translation initiation factor activity (GO:0003743);|Molecular Function: translation elongation factor activity (GO:0003746);|Biological Process: translational initiation (GO:0006413);|Biological Process: translational frameshifting (GO:0006452);|Molecular Function: ribosome binding (GO:0043022);|Biological Process: positive regulation of translational elongation (GO:0045901);…
i1_HQ_sampled12fd9_c50017_f26p7_1233	1	Molecular Function: structural constituent of cuticle (GO:0042302);
i1_HQ_sampled12fd9_c50027_f3p0_1628	1	Cellular Component: troponin complex (GO:0005861);
i1_HQ_sampled12fd9_c50082_f11p0_1716	3	Molecular Function: ATP binding (GO:0005524);|Molecular Function: kinase activity (GO:0016301);|Biological Process: phosphorylation (GO:0016310);
i1_HQ_sampled12fd9_c50203_f2p0_1613	2	Molecular Function: organic cyclic compound binding (GO:0097159);|Molecular Function: heterocyclic compound binding (GO:1901363);
i1_HQ_sampled12fd9_c50220_f4p0_1816	3	Molecular Function: ATP binding (GO:0005524);|Molecular Function: kinase activity (GO:0016301);|Biological Process: phosphorylation (GO:0016310);
i1_HQ_sampled12fd9_c50488_f68p0_1450	4	Molecular Function: transporter activity (GO:0005215);|Cellular Component: mitochondrial inner membrane (GO:0005743);|Cellular Component: integral component of membrane (GO:0016021);|Biological Process: transmembrane transport (GO:0055085);
i1_HQ_sampled12fd9_c51339_f5p1_1927	1	Biological Process: cellular process (GO:0009987);
i1_HQ_sampled12fd9_c51467_f6p11_1961	5	Molecular Function: GTPase activity (GO:0003924);|Molecular Function: structural constituent of cytoskeleton (GO:0005200);|Molecular Function: GTP binding (GO:0005525);|Cellular Component: microtubule (GO:0005874);|Biological Process: microtubule-based process (GO:0007017);
i1_HQ_sampled12fd9_c5149_f2p0_1288	1	Cellular Component: ribosome (GO:0005840);
i1_HQ_sampled12fd9_c51593_f2p4_1251	2	Biological Process: polysaccharide catabolic process (GO:0000272);|Molecular Function: hydrolase activity, hydrolyzing O-glycosyl compounds (GO:0004553);
i1_HQ_sampled12fd9_c51653_f2p6_1761	3	Molecular Function: nucleic acid binding (GO:0003676);|Molecular Function: helicase activity (GO:0004386);|Molecular Function: ATP binding (GO:0005524);
i1_HQ_sampled12fd9_c51695_f2p0_1692	7	Molecular Function: nucleotide binding (GO:0000166);|Biological Process: formation of translation preinitiation complex (GO:0001731);|Molecular Function: translation initiation factor activity (GO:0003743);|Cellular Component: eukaryotic translation initiation factor 3 complex (GO:0005852);|Biological Process: regulation of translational initiation (GO:0006446);|Cellular Component: eukaryotic 43S…
i1_HQ_sampled12fd9_c51754_f3p3_1234	3	Molecular Function: ATP binding (GO:0005524);|Cellular Component: cytoplasm (GO:0005737);|Biological Process: protein refolding (GO:0042026);
i1_HQ_sampled12fd9_c51764_f3p0_1743	3	Molecular Function: arginine kinase activity (GO:0004054);|Molecular Function: ATP binding (GO:0005524);|Biological Process: phosphorylation (GO:0016310);
i1_HQ_sampled12fd9_c52313_f2p1_1744	1	Molecular Function: ATP binding (GO:0005524);
i1_HQ_sampled12fd9_c52450_f2p2_1361	3	Molecular Function: GTP binding (GO:0005525);|Cellular Component: intracellular (GO:0005622);|Biological Process: small GTPase mediated signal transduction (GO:0007264);
i1_HQ_sampled12fd9_c5365_f2p1_1789	3	Molecular Function: nucleic acid binding (GO:0003676);|Molecular Function: helicase activity (GO:0004386);|Molecular Function: ATP binding (GO:0005524);
i1_HQ_sampled12fd9_c5372_f2p5_1309	3	Molecular Function: metalloendopeptidase activity (GO:0004222);|Cellular Component: integral component of membrane (GO:0016021);|Biological Process: CAAX-box protein processing (GO:0071586);
i1_HQ_sampled12fd9_c54414_f2p28_1686	5	Molecular Function: translation elongation factor activity (GO:0003746);|Molecular Function: GTPase activity (GO:0003924);|Molecular Function: GTP binding (GO:0005525);|Cellular Component: cytoplasm (GO:0005737);|Biological Process: translational elongation (GO:0006414);
i1_HQ_sampled12fd9_c56147_f2p1_1482	2	Molecular Function: catalytic activity (GO:0003824);|Biological Process: metabolic process (GO:0008152);
i1_HQ_sampled12fd9_c56197_f2p26_1452	1	Molecular Function: calcium ion binding (GO:0005509);
i1_HQ_sampled12fd9_c56850_f2p2_1128	3	Biological Process: mRNA splicing, via spliceosome (GO:0000398);|Molecular Function: RNA binding (GO:0003723);|Cellular Component: small nucleolar ribonucleoprotein complex (GO:0005732);
i1_HQ_sampled12fd9_c57560_f2p4_1255	1	Molecular Function: ATP binding (GO:0005524);
i1_HQ_sampled12fd9_c5765_f2p3_1438	2	Molecular Function: fumarylacetoacetase activity (GO:0004334);|Biological Process: aromatic amino acid family metabolic process (GO:0009072);
i1_HQ_sampled12fd9_c57813_f2p1_1710	3	Molecular Function: protein kinase activity (GO:0004672);|Molecular Function: ATP binding (GO:0005524);|Biological Process: protein phosphorylation (GO:0006468);
i1_HQ_sampled12fd9_c58_f5p0_1594	5	Molecular Function: translation elongation factor activity (GO:0003746);|Molecular Function: GTPase activity (GO:0003924);|Molecular Function: GTP binding (GO:0005525);|Cellular Component: cytoplasm (GO:0005737);|Biological Process: translational elongation (GO:0006414);
i1_HQ_sampled12fd9_c5911_f2p0_1601	4	Biological Process: carbohydrate metabolic process (GO:0005975);|Biological Process: phosphorylation (GO:0016310);|Molecular Function: transferase activity, transferring phosphorus-containing groups (GO:0016772);|Molecular Function: small molecule binding (GO:0036094);
i1_HQ_sampled12fd9_c60693_f2p0_1522	3	Molecular Function: nucleotide binding (GO:0000166);|Molecular Function: protein kinase activity (GO:0004672);|Biological Process: phosphorylation (GO:0016310);
i1_HQ_sampled12fd9_c60814_f3p3_1714	4	Molecular Function: cystathionine beta-synthase activity (GO:0004122);|Cellular Component: cytoplasm (GO:0005737);|Biological Process: cysteine biosynthetic process from serine (GO:0006535);|Biological Process: cysteine biosynthetic process via cystathionine (GO:0019343);
i1_HQ_sampled12fd9_c6238_f2p0_1255	4	Biological Process: ATP synthesis coupled proton transport (GO:0015986);|Cellular Component: proton-transporting ATP synthase complex, catalytic core F(1) (GO:0045261);|Molecular Function: proton-transporting ATP synthase activity, rotational mechanism (GO:0046933);|Molecular Function: proton-transporting ATPase activity, rotational mechanism (GO:0046961);
i1_HQ_sampled12fd9_c63451_f4p5_1827	1	Cellular Component: intracellular ribonucleoprotein complex (GO:0030529);
i1_HQ_sampled12fd9_c64424_f2p4_1078	3	Biological Process: RNA processing (GO:0006396);|Cellular Component: viral nucleocapsid (GO:0019013);|Cellular Component: intracellular ribonucleoprotein complex (GO:0030529);
i1_HQ_sampled12fd9_c64497_f3p0_1891	6	Molecular Function: GTPase activity (GO:0003924);|Molecular Function: structural constituent of cytoskeleton (GO:0005200);|Molecular Function: GTP binding (GO:0005525);|Cellular Component: cytoplasm (GO:0005737);|Cellular Component: microtubule (GO:0005874);|Biological Process: microtubule-based process (GO:0007017);
i1_HQ_sampled12fd9_c64701_f2p0_1657	1	Cellular Component: intracellular part (GO:0044424);
i1_HQ_sampled12fd9_c67798_f2p2_1676	6	Molecular Function: ferroxidase activity (GO:0004322);|Cellular Component: cell (GO:0005623);|Biological Process: iron ion transport (GO:0006826);|Biological Process: cellular iron ion homeostasis (GO:0006879);|Molecular Function: ferric iron binding (GO:0008199);|Biological Process: oxidation-reduction process (GO:0055114);
i1_HQ_sampled12fd9_c6791_f2p9_1406	9	Molecular Function: succinate-CoA ligase (ADP-forming) activity (GO:0004775);|Molecular Function: succinate-CoA ligase (GDP-forming) activity (GO:0004776);|Cellular Component: mitochondrial matrix (GO:0005759);|Cellular Component: cytosol (GO:0005829);|Biological Process: tricarboxylic acid cycle (GO:0006099);|Biological Process: succinyl-CoA metabolic process (GO:0006104);|Biological Process: su…
i1_HQ_sampled12fd9_c68027_f2p27_1982	1	Molecular Function: ATP binding (GO:0005524);
i1_HQ_sampled12fd9_c68108_f5p5_1355	2	Molecular Function: oxidoreductase activity (GO:0016491);|Biological Process: oxidation-reduction process (GO:0055114);
i1_HQ_sampled12fd9_c68421_f3p5_1358	1	Molecular Function: zinc ion binding (GO:0008270);
i1_HQ_sampled12fd9_c6973_f2p0_1538	1	Molecular Function: GTP binding (GO:0005525);
i1_HQ_sampled12fd9_c69970_f2p7_1097	3	Molecular Function: oxidoreductase activity (GO:0016491);|Molecular Function: metal ion binding (GO:0046872);|Biological Process: oxidation-reduction process (GO:0055114);
i1_HQ_sampled12fd9_c69996_f2p1_1461	1	Biological Process: cellular process (GO:0009987);
i1_HQ_sampled12fd9_c70161_f3p13_1813	6	Molecular Function: GTPase activity (GO:0003924);|Molecular Function: structural constituent of cytoskeleton (GO:0005200);|Molecular Function: GTP binding (GO:0005525);|Cellular Component: cytoplasm (GO:0005737);|Cellular Component: microtubule (GO:0005874);|Biological Process: microtubule-based process (GO:0007017);
i1_HQ_sampled12fd9_c70224_f3p1_1951	1	Biological Process: carbohydrate metabolic process (GO:0005975);
i1_HQ_sampled12fd9_c71337_f3p3_1609	5	Molecular Function: ATP binding (GO:0005524);|Cellular Component: cytoplasm (GO:0005737);|Biological Process: proteolysis (GO:0006508);|Molecular Function: peptidase activity (GO:0008233);|Biological Process: protein catabolic process (GO:0030163);
i1_HQ_sampled12fd9_c72229_f2p0_1702	1	Biological Process: transport (GO:0006810);
i1_HQ_sampled12fd9_c72328_f5p0_1438	1	Cellular Component: membrane (GO:0016020);
i1_HQ_sampled12fd9_c7295_f5p2_1285	1	Molecular Function: oxidoreductase activity (GO:0016491);
i1_HQ_sampled12fd9_c7318_f4p4_1883	3	Molecular Function: protein serine/threonine kinase activity (GO:0004674);|Molecular Function: ATP binding (GO:0005524);|Biological Process: protein phosphorylation (GO:0006468);
i1_HQ_sampled12fd9_c73287_f2p3_1513	3	Molecular Function: binding (GO:0005488);|Cellular Component: membrane (GO:0016020);|Biological Process: metabolic process (GO:0044710);
i1_HQ_sampled12fd9_c7332_f5p7_1910	3	Molecular Function: nucleotide binding (GO:0000166);|Molecular Function: kinase activity (GO:0016301);|Biological Process: phosphorylation (GO:0016310);
i1_HQ_sampled12fd9_c73888_f5p16_1054	6	Molecular Function: peroxidase activity (GO:0004601);|Biological Process: response to oxidative stress (GO:0006979);|Molecular Function: heme binding (GO:0020037);|Cellular Component: chorion (GO:0042600);|Biological Process: oxidation-reduction process (GO:0055114);|Biological Process: cellular oxidant detoxification (GO:0098869);
i1_HQ_sampled12fd9_c738_f34p1_1725	6	Molecular Function: GTPase activity (GO:0003924);|Molecular Function: structural constituent of cytoskeleton (GO:0005200);|Molecular Function: GTP binding (GO:0005525);|Cellular Component: cytoplasm (GO:0005737);|Cellular Component: microtubule (GO:0005874);|Biological Process: microtubule-based process (GO:0007017);
i1_HQ_sampled12fd9_c7409_f2p0_1999	1	Biological Process: DNA metabolic process (GO:0006259);
i1_HQ_sampled12fd9_c74215_f2p4_1311	8	Cellular Component: mitochondrial inner membrane (GO:0005743);|Biological Process: tricarboxylic acid cycle (GO:0006099);|Molecular Function: succinate dehydrogenase (ubiquinone) activity (GO:0008177);|Molecular Function: electron transfer activity (GO:0009055);|Molecular Function: metal ion binding (GO:0046872);|Molecular Function: 2 iron, 2 sulfur cluster binding (GO:0051537);|Molecular Functio…
i1_HQ_sampled12fd9_c778_f28p5_1749	3	Biological Process: ubiquitin-dependent protein catabolic process (GO:0006511);|Molecular Function: kinase activity (GO:0016301);|Biological Process: phosphorylation (GO:0016310);
i1_HQ_sampled12fd9_c8050_f2p0_1596	1	Molecular Function: hydrolase activity (GO:0016787);
i1_HQ_sampled12fd9_c81749_f2p7_1034	3	Cellular Component: mitochondrion (GO:0005739);|Cellular Component: membrane (GO:0016020);|Molecular Function: oxidoreductase activity (GO:0016491);
i1_HQ_sampled12fd9_c8250_f2p0_1682	3	Molecular Function: nucleotide binding (GO:0000166);|Molecular Function: helicase activity (GO:0004386);|Biological Process: DNA replication (GO:0006260);
i1_HQ_sampled12fd9_c8264_f3p2_1146	6	Molecular Function: ferroxidase activity (GO:0004322);|Cellular Component: cell (GO:0005623);|Biological Process: iron ion transport (GO:0006826);|Biological Process: cellular iron ion homeostasis (GO:0006879);|Molecular Function: ferric iron binding (GO:0008199);|Biological Process: oxidation-reduction process (GO:0055114);
i1_HQ_sampled12fd9_c8441_f4p3_1382	1	Molecular Function: hydrolase activity (GO:0016787);
i1_HQ_sampled12fd9_c8461_f2p1_1936	2	Molecular Function: transaminase activity (GO:0008483);|Molecular Function: pyridoxal phosphate binding (GO:0030170);
i1_HQ_sampled12fd9_c8567_f7p2_1581	4	Molecular Function: RNA binding (GO:0003723);|Molecular Function: ATP binding (GO:0005524);|Biological Process: immune response (GO:0006955);|Molecular Function: transferase activity (GO:0016740);
i1_HQ_sampled12fd9_c8741_f2p5_1413	2	Cellular Component: cytoplasm (GO:0005737);|Biological Process: ER to Golgi vesicle-mediated transport (GO:0006888);
i1_HQ_sampled12fd9_c87595_f3p4_1616	1	Cellular Component: troponin complex (GO:0005861);
i1_HQ_sampled12fd9_c88110_f2p0_1535	1	Molecular Function: ATP binding (GO:0005524);
i1_HQ_sampled12fd9_c8853_f8p0_1619	2	Biological Process: cellular process (GO:0009987);|Molecular Function: metal ion binding (GO:0046872);
i1_HQ_sampled12fd9_c89568_f32p4_1449	3	Biological Process: protein peptidyl-prolyl isomerization (GO:0000413);|Molecular Function: peptidyl-prolyl cis-trans isomerase activity (GO:0003755);|Biological Process: protein folding (GO:0006457);
i1_HQ_sampled12fd9_c89580_f19p8_1435	1	Molecular Function: ATP binding (GO:0005524);
i1_HQ_sampled12fd9_c89588_f25p28_1547	6	Molecular Function: GTPase activity (GO:0003924);|Molecular Function: structural constituent of cytoskeleton (GO:0005200);|Molecular Function: GTP binding (GO:0005525);|Cellular Component: cytoplasm (GO:0005737);|Cellular Component: microtubule (GO:0005874);|Biological Process: microtubule-based process (GO:0007017);
i1_HQ_sampled12fd9_c89621_f15p3_1768	2	Molecular Function: fumarylacetoacetase activity (GO:0004334);|Biological Process: aromatic amino acid family metabolic process (GO:0009072);
i1_HQ_sampled12fd9_c89695_f4p6_1692	1	Molecular Function: nucleotide binding (GO:0000166);
i1_HQ_sampled12fd9_c89887_f3p0_1342	1	Molecular Function: ATP binding (GO:0005524);
i1_HQ_sampled12fd9_c90050_f17p11_1762	3	Biological Process: carbohydrate metabolic process (GO:0005975);|Molecular Function: glycogen phosphorylase activity (GO:0008184);|Molecular Function: pyridoxal phosphate binding (GO:0030170);
i1_HQ_sampled12fd9_c90074_f3p2_1131	2	Molecular Function: catalytic activity (GO:0003824);|Biological Process: organic substance metabolic process (GO:0071704);
i1_HQ_sampled12fd9_c90083_f23p1_1775	3	Molecular Function: ATP binding (GO:0005524);|Molecular Function: kinase activity (GO:0016301);|Biological Process: phosphorylation (GO:0016310);
i1_HQ_sampled12fd9_c90178_f35p5_1087	3	Molecular Function: ATP binding (GO:0005524);|Cellular Component: cytoplasm (GO:0005737);|Biological Process: protein folding (GO:0006457);
i1_HQ_sampled12fd9_c90193_f54p6_1320	6	Molecular Function: ubiquinol-cytochrome-c reductase activity (GO:0008121);|Molecular Function: zinc ion binding (GO:0008270);|Cellular Component: membrane (GO:0016020);|Molecular Function: 2 iron, 2 sulfur cluster binding (GO:0051537);|Biological Process: oxidation-reduction process (GO:0055114);|Biological Process: hydrogen ion transmembrane transport (GO:1902600);
i1_HQ_sampled12fd9_c90432_f5p2_1305	1	Cellular Component: membrane (GO:0016020);
i1_HQ_sampled12fd9_c90725_f4p4_1928	3	Molecular Function: oxidoreductase activity (GO:0016491);|Molecular Function: metal ion binding (GO:0046872);|Biological Process: oxidation-reduction process (GO:0055114);
i1_HQ_sampled12fd9_c90779_f7p22_1976	1	Molecular Function: hydrolase activity (GO:0016787);
i1_HQ_sampled12fd9_c90851_f25p0_1438	1	Molecular Function: ATP binding (GO:0005524);
i1_HQ_sampled12fd9_c90911_f20p35_1455	3	Molecular Function: protein disulfide isomerase activity (GO:0003756);|Cellular Component: endoplasmic reticulum (GO:0005783);|Biological Process: cell redox homeostasis (GO:0045454);
i1_HQ_sampled12fd9_c91638_f2p1_1255	3	Molecular Function: protein kinase activity (GO:0004672);|Molecular Function: ATP binding (GO:0005524);|Biological Process: protein phosphorylation (GO:0006468);
i1_HQ_sampled12fd9_c916_f10p3_1632	1	Cellular Component: extracellular region (GO:0005576);
i1_HQ_sampled12fd9_c9173_f3p0_1217	3	Molecular Function: nucleotide binding (GO:0000166);|Molecular Function: nucleic acid binding (GO:0003676);|Molecular Function: zinc ion binding (GO:0008270);
i1_HQ_sampled12fd9_c91921_f2p6_1312	3	Biological Process: signal transduction (GO:0007165);|Cellular Component: membrane (GO:0016020);|Molecular Function: signaling receptor activity (GO:0038023);
i1_HQ_sampled12fd9_c91933_f2p7_1619	2	Biological Process: transport (GO:0006810);|Cellular Component: integral component of membrane (GO:0016021);
i1_HQ_sampled12fd9_c92025_f2p0_1299	2	Molecular Function: ferrochelatase activity (GO:0004325);|Biological Process: heme biosynthetic process (GO:0006783);
i1_HQ_sampled12fd9_c92096_f2p0_1907	1	Cellular Component: membrane (GO:0016020);
i1_HQ_sampled12fd9_c924_f16p6_1309	4	Molecular Function: superoxide dismutase activity (GO:0004784);|Biological Process: removal of superoxide radicals (GO:0019430);|Molecular Function: metal ion binding (GO:0046872);|Biological Process: oxidation-reduction process (GO:0055114);
i1_HQ_sampled12fd9_c93779_f2p5_1742	1	Molecular Function: ATP binding (GO:0005524);
i1_HQ_sampled12fd9_c951_f13p0_1628	4	Molecular Function: translation initiation factor activity (GO:0003743);|Molecular Function: GTPase activity (GO:0003924);|Molecular Function: GTP binding (GO:0005525);|Biological Process: translational initiation (GO:0006413);
i1_HQ_sampled12fd9_c9568_f4p11_1228	2	Biological Process: metabolic process (GO:0008152);|Molecular Function: hydrolase activity (GO:0016787);
i1_HQ_sampled12fd9_c962_f18p1_1190	6	Biological Process: formation of translation preinitiation complex (GO:0001731);|Molecular Function: translation initiation factor activity (GO:0003743);|Cellular Component: eukaryotic translation initiation factor 3 complex (GO:0005852);|Biological Process: regulation of translational initiation (GO:0006446);|Cellular Component: eukaryotic 43S preinitiation complex (GO:0016282);|Cellular Compone…
i1_HQ_sampled12fd9_c9734_f2p16_1715	6	Molecular Function: peroxidase activity (GO:0004601);|Biological Process: response to oxidative stress (GO:0006979);|Molecular Function: heme binding (GO:0020037);|Cellular Component: chorion (GO:0042600);|Biological Process: oxidation-reduction process (GO:0055114);|Biological Process: cellular oxidant detoxification (GO:0098869);
i1_HQ_sampled12fd9_c9869_f2p1_1868	2	Molecular Function: nucleotide binding (GO:0000166);|Cellular Component: cytoskeleton (GO:0005856);
i1_HQ_sampled12fd9_c9890_f6p0_1571	1	Molecular Function: oxidoreductase activity (GO:0016491);
i1_HQ_sampled12fd9_c9994_f3p0_1483	9	Cellular Component: mitochondrial respiratory chain complex I (GO:0005747);|Biological Process: brain development (GO:0007420);|Molecular Function: NADH dehydrogenase (ubiquinone) activity (GO:0008137);|Biological Process: cAMP-mediated signaling (GO:0019933);|Biological Process: mitochondrial respiratory chain complex I assembly (GO:0032981);|Biological Process: cellular respiration (GO:0045333)…
i2_HQ_sampled12fd9_c10079_f3p0_2930	5	Molecular Function: calcium-transporting ATPase activity (GO:0005388);|Molecular Function: ATP binding (GO:0005524);|Cellular Component: integral component of membrane (GO:0016021);|Molecular Function: metal ion binding (GO:0046872);|Biological Process: calcium ion transmembrane transport (GO:0070588);
i2_HQ_sampled12fd9_c10090_f2p30_2604	1	Cellular Component: membrane (GO:0016020);
i2_HQ_sampled12fd9_c1020_f12p0_2300	5	Cellular Component: nucleus (GO:0005634);|Biological Process: nucleosome assembly (GO:0006334);|Biological Process: nucleosome disassembly (GO:0006337);|Biological Process: histone acetylation (GO:0016573);|Molecular Function: histone binding (GO:0042393);
i2_HQ_sampled12fd9_c10274_f5p0_2361	3	Molecular Function: aconitate hydratase activity (GO:0003994);|Biological Process: tricarboxylic acid cycle (GO:0006099);|Molecular Function: 4 iron, 4 sulfur cluster binding (GO:0051539);
i2_HQ_sampled12fd9_c1030_f6p0_2595	1	Molecular Function: lyase activity (GO:0016829);
i2_HQ_sampled12fd9_c10578_f3p0_2493	2	Cellular Component: membrane (GO:0016020);|Molecular Function: transferase activity (GO:0016740);
i2_HQ_sampled12fd9_c10812_f4p0_2318	1	Molecular Function: hydrolase activity (GO:0016787);
i2_HQ_sampled12fd9_c10825_f2p0_2488	4	Molecular Function: translation elongation factor activity (GO:0003746);|Molecular Function: GTPase activity (GO:0003924);|Molecular Function: GTP binding (GO:0005525);|Biological Process: translational elongation (GO:0006414);
i2_HQ_sampled12fd9_c10972_f2p0_2714	4	Molecular Function: glutamine-fructose-6-phosphate transaminase (isomerizing) activity (GO:0004360);|Biological Process: carbohydrate metabolic process (GO:0005975);|Molecular Function: carbohydrate binding (GO:0030246);|Biological Process: carbohydrate derivative biosynthetic process (GO:1901137);
i2_HQ_sampled12fd9_c1116_f16p0_2117	5	Molecular Function: ATP binding (GO:0005524);|Cellular Component: cytoplasm (GO:0005737);|Biological Process: proteolysis (GO:0006508);|Molecular Function: peptidase activity (GO:0008233);|Biological Process: protein catabolic process (GO:0030163);
i2_HQ_sampled12fd9_c1117_f13p0_2204	2	Molecular Function: ATPase activity, coupled to transmembrane movement of substances (GO:0042626);|Biological Process: transmembrane transport (GO:0055085);
i2_HQ_sampled12fd9_c1133_f7p0_2888	6	Molecular Function: methionine adenosyltransferase activity (GO:0004478);|Molecular Function: ATP binding (GO:0005524);|Cellular Component: cytosol (GO:0005829);|Biological Process: S-adenosylmethionine biosynthetic process (GO:0006556);|Biological Process: one-carbon metabolic process (GO:0006730);|Molecular Function: metal ion binding (GO:0046872);
i2_HQ_sampled12fd9_c1143_f10p0_2208	1	Cellular Component: integral component of membrane (GO:0016021);
i2_HQ_sampled12fd9_c1150_f9p0_2383	3	Molecular Function: alpha-amylase activity (GO:0004556);|Biological Process: carbohydrate metabolic process (GO:0005975);|Molecular Function: cation binding (GO:0043169);
i2_HQ_sampled12fd9_c11575_f2p0_2583	1	Molecular Function: nucleotide binding (GO:0000166);
i2_HQ_sampled12fd9_c11636_f2p0_2861	5	Molecular Function: calcium:sodium antiporter activity (GO:0005432);|Biological Process: calcium ion transport (GO:0006816);|Biological Process: cell communication (GO:0007154);|Cellular Component: integral component of membrane (GO:0016021);|Biological Process: sodium ion transmembrane transport (GO:0035725);
i2_HQ_sampled12fd9_c11671_f2p0_2939	1	Molecular Function: lyase activity (GO:0016829);
i2_HQ_sampled12fd9_c1193_f8p2_2741	5	Cellular Component: mitochondrial inner membrane (GO:0005743);|Biological Process: tricarboxylic acid cycle (GO:0006099);|Molecular Function: succinate dehydrogenase (ubiquinone) activity (GO:0008177);|Biological Process: electron transport chain (GO:0022900);|Molecular Function: flavin adenine dinucleotide binding (GO:0050660);
i2_HQ_sampled12fd9_c1194_f10p0_2580	8	Molecular Function: DNA helicase activity (GO:0003678);|Molecular Function: chromatin binding (GO:0003682);|Molecular Function: DNA replication origin binding (GO:0003688);|Molecular Function: ATP binding (GO:0005524);|Cellular Component: nucleus (GO:0005634);|Biological Process: DNA replication initiation (GO:0006270);|Biological Process: DNA duplex unwinding (GO:0032508);|Cellular Component: MC…
i2_HQ_sampled12fd9_c1195_f14p0_2648	1	Molecular Function: ATP binding (GO:0005524);
i2_HQ_sampled12fd9_c12144_f2p0_2529	3	Cellular Component: intracellular (GO:0005622);|Molecular Function: exopeptidase activity (GO:0008238);|Biological Process: protein metabolic process (GO:0019538);
i2_HQ_sampled12fd9_c1268_f4p0_2311	3	Biological Process: carbohydrate metabolic process (GO:0005975);|Molecular Function: glycogen phosphorylase activity (GO:0008184);|Molecular Function: pyridoxal phosphate binding (GO:0030170);
i2_HQ_sampled12fd9_c12706_f2p0_2877	1	Cellular Component: cytoplasmic part (GO:0044444);
i2_HQ_sampled12fd9_c12745_f2p0_2125	3	Molecular Function: oxidoreductase activity (GO:0016491);|Molecular Function: metal ion binding (GO:0046872);|Biological Process: oxidation-reduction process (GO:0055114);
i2_HQ_sampled12fd9_c1290_f10p0_2117	5	Cellular Component: nucleus (GO:0005634);|Biological Process: cellular process (GO:0009987);|Biological Process: ribosome biogenesis (GO:0042254);|Cellular Component: intracellular non-membrane-bounded organelle (GO:0043232);|Cellular Component: intracellular organelle part (GO:0044446);
i2_HQ_sampled12fd9_c1299_f8p0_2461	4	Molecular Function: nucleotide binding (GO:0000166);|Molecular Function: nucleic acid binding (GO:0003676);|Cellular Component: viral nucleocapsid (GO:0019013);|Cellular Component: intracellular ribonucleoprotein complex (GO:0030529);
i2_HQ_sampled12fd9_c13010_f2p0_2516	4	Molecular Function: actin binding (GO:0003779);|Molecular Function: structural constituent of cytoskeleton (GO:0005200);|Molecular Function: phospholipid binding (GO:0005543);|Cellular Component: spectrin (GO:0008091);
i2_HQ_sampled12fd9_c13059_f3p1_2137	3	Biological Process: translation (GO:0006412);|Molecular Function: aminoacyl-tRNA ligase activity (GO:0016876);|Biological Process: tRNA aminoacylation (GO:0043039);
i2_HQ_sampled12fd9_c1313_f5p0_2332	3	Cellular Component: cell (GO:0005623);|Molecular Function: isomerase activity (GO:0016853);|Biological Process: cell redox homeostasis (GO:0045454);
i2_HQ_sampled12fd9_c1326_f8p0_2795	3	Molecular Function: phosphogluconate dehydrogenase (decarboxylating) activity (GO:0004616);|Biological Process: pentose-phosphate shunt (GO:0006098);|Biological Process: oxidation-reduction process (GO:0055114);
i2_HQ_sampled12fd9_c1329_f8p0_2993	1	Cellular Component: membrane (GO:0016020);
i2_HQ_sampled12fd9_c1336_f16p0_2922	3	Molecular Function: ATP binding (GO:0005524);|Biological Process: protein folding (GO:0006457);|Molecular Function: unfolded protein binding (GO:0051082);
i2_HQ_sampled12fd9_c1338_f5p0_2267	9	Molecular Function: cytochrome-c oxidase activity (GO:0004129);|Molecular Function: iron ion binding (GO:0005506);|Cellular Component: mitochondrial inner membrane (GO:0005743);|Biological Process: oxidative phosphorylation (GO:0006119);|Biological Process: aerobic respiration (GO:0009060);|Cellular Component: integral component of membrane (GO:0016021);|Molecular Function: heme binding (GO:00200…
i2_HQ_sampled12fd9_c1345_f6p0_2400	4	Biological Process: pentose-phosphate shunt (GO:0006098);|Molecular Function: xylose isomerase activity (GO:0009045);|Biological Process: D-xylose metabolic process (GO:0042732);|Molecular Function: metal ion binding (GO:0046872);
i2_HQ_sampled12fd9_c1348_f7p0_2348	3	Molecular Function: GTP binding (GO:0005525);|Cellular Component: intracellular (GO:0005622);|Biological Process: small GTPase mediated signal transduction (GO:0007264);
i2_HQ_sampled12fd9_c1355_f8p0_2815	3	Molecular Function: nucleic acid binding (GO:0003676);|Molecular Function: helicase activity (GO:0004386);|Molecular Function: ATP binding (GO:0005524);
i2_HQ_sampled12fd9_c1361_f6p0_2815	5	Cellular Component: cytoplasm (GO:0005737);|Biological Process: proteolysis (GO:0006508);|Molecular Function: metal ion binding (GO:0046872);|Molecular Function: metalloaminopeptidase activity (GO:0070006);|Biological Process: protein initiator methionine removal (GO:0070084);
i2_HQ_sampled12fd9_c1363_f5p0_2174	1	Cellular Component: membrane (GO:0016020);
i2_HQ_sampled12fd9_c13668_f3p0_2885	4	Biological Process: pentose-phosphate shunt (GO:0006098);|Molecular Function: xylose isomerase activity (GO:0009045);|Biological Process: D-xylose metabolic process (GO:0042732);|Molecular Function: metal ion binding (GO:0046872);
i2_HQ_sampled12fd9_c13706_f2p0_2961	2	Cellular Component: nucleus (GO:0005634);|Biological Process: rRNA processing (GO:0006364);
i2_HQ_sampled12fd9_c13969_f2p0_2162	3	Molecular Function: nucleic acid binding (GO:0003676);|Molecular Function: helicase activity (GO:0004386);|Molecular Function: ATP binding (GO:0005524);
i2_HQ_sampled12fd9_c1396_f5p0_2804	4	Cellular Component: plasma membrane (GO:0005886);|Cellular Component: gap junction (GO:0005921);|Biological Process: ion transport (GO:0006811);|Cellular Component: integral component of membrane (GO:0016021);
i2_HQ_sampled12fd9_c1400_f5p0_2465	3	Molecular Function: oxidoreductase activity (GO:0016491);|Molecular Function: metal ion binding (GO:0046872);|Biological Process: oxidation-reduction process (GO:0055114);
i2_HQ_sampled12fd9_c14035_f2p0_2163	1	Cellular Component: intracellular part (GO:0044424);
i2_HQ_sampled12fd9_c1446_f3p0_2453	1	Molecular Function: zinc ion binding (GO:0008270);
i2_HQ_sampled12fd9_c1468_f9p0_2581	4	Molecular Function: fumarate hydratase activity (GO:0004333);|Biological Process: tricarboxylic acid cycle (GO:0006099);|Biological Process: fumarate metabolic process (GO:0006106);|Cellular Component: tricarboxylic acid cycle enzyme complex (GO:0045239);
i2_HQ_sampled12fd9_c1471_f7p0_2787	4	Molecular Function: hydrogen ion transmembrane transporter activity (GO:0015078);|Biological Process: ATP hydrolysis coupled proton transport (GO:0015991);|Cellular Component: integral component of membrane (GO:0016021);|Cellular Component: proton-transporting V-type ATPase, V0 domain (GO:0033179);
i2_HQ_sampled12fd9_c1477_f11p0_2114	3	Biological Process: protein peptidyl-prolyl isomerization (GO:0000413);|Molecular Function: peptidyl-prolyl cis-trans isomerase activity (GO:0003755);|Biological Process: protein folding (GO:0006457);
i2_HQ_sampled12fd9_c1491_f9p0_2680	1	Molecular Function: hydrolase activity (GO:0016787);
i2_HQ_sampled12fd9_c1495_f4p0_2678	1	Molecular Function: structural constituent of cuticle (GO:0042302);
i2_HQ_sampled12fd9_c1501_f4p0_2625	2	Biological Process: metabolic process (GO:0008152);|Molecular Function: transferase activity, transferring acyl groups other than amino-acyl groups (GO:0016747);
i2_HQ_sampled12fd9_c1506_f3p18_2911	5	Molecular Function: chitinase activity (GO:0004568);|Cellular Component: extracellular region (GO:0005576);|Biological Process: carbohydrate metabolic process (GO:0005975);|Biological Process: chitin catabolic process (GO:0006032);|Molecular Function: chitin binding (GO:0008061);
i2_HQ_sampled12fd9_c1541_f12p0_2363	1	Molecular Function: zinc ion binding (GO:0008270);
i2_HQ_sampled12fd9_c1544_f4p0_2308	4	Molecular Function: tryptophan-tRNA ligase activity (GO:0004830);|Molecular Function: ATP binding (GO:0005524);|Cellular Component: cytoplasm (GO:0005737);|Biological Process: tryptophanyl-tRNA aminoacylation (GO:0006436);
i2_HQ_sampled12fd9_c1545_f4p12_2105	1	Molecular Function: hydrolase activity (GO:0016787);
i2_HQ_sampled12fd9_c1551_f5p0_2886	1	Molecular Function: ATP binding (GO:0005524);
i2_HQ_sampled12fd9_c1589_f7p0_2273	2	Biological Process: ribosome biogenesis (GO:0042254);|Cellular Component: intracellular part (GO:0044424);
i2_HQ_sampled12fd9_c1605_f10p1_2173	1	Molecular Function: DNA binding (GO:0003677);
i2_HQ_sampled12fd9_c1607_f3p1_2970	5	Molecular Function: calcium-transporting ATPase activity (GO:0005388);|Molecular Function: ATP binding (GO:0005524);|Cellular Component: integral component of membrane (GO:0016021);|Molecular Function: metal ion binding (GO:0046872);|Biological Process: calcium ion transmembrane transport (GO:0070588);
i2_HQ_sampled12fd9_c1625_f4p26_2424	1	Molecular Function: lyase activity (GO:0016829);
i2_HQ_sampled12fd9_c1628_f7p0_2878	4	Molecular Function: nucleotide binding (GO:0000166);|Molecular Function: RNA binding (GO:0003723);|Cellular Component: nucleus (GO:0005634);|Biological Process: mRNA processing (GO:0006397);
i2_HQ_sampled12fd9_c1636_f3p3_2604	2	Biological Process: polysaccharide catabolic process (GO:0000272);|Molecular Function: hydrolase activity, hydrolyzing O-glycosyl compounds (GO:0004553);
i2_HQ_sampled12fd9_c1642_f4p0_2574	6	Molecular Function: methionine adenosyltransferase activity (GO:0004478);|Molecular Function: ATP binding (GO:0005524);|Cellular Component: cytosol (GO:0005829);|Biological Process: S-adenosylmethionine biosynthetic process (GO:0006556);|Biological Process: one-carbon metabolic process (GO:0006730);|Molecular Function: metal ion binding (GO:0046872);
i2_HQ_sampled12fd9_c1667_f5p0_2379	1	Biological Process: metabolic process (GO:0008152);
i2_HQ_sampled12fd9_c1673_f8p1_2444	1	Molecular Function: ATP binding (GO:0005524);
i2_HQ_sampled12fd9_c1675_f4p0_2374	7	Molecular Function: actin binding (GO:0003779);|Molecular Function: calcium ion binding (GO:0005509);|Cellular Component: cytoplasm (GO:0005737);|Cellular Component: cytoskeleton (GO:0005856);|Biological Process: actin nucleation (GO:0045010);|Biological Process: actin filament severing (GO:0051014);|Biological Process: barbed-end actin filament capping (GO:0051016);
i2_HQ_sampled12fd9_c1688_f4p0_2858	3	Molecular Function: zinc ion binding (GO:0008270);|Cellular Component: integral component of membrane (GO:0016021);|Molecular Function: ligase activity (GO:0016874);
i2_HQ_sampled12fd9_c1692_f5p0_2207	4	Biological Process: ATP synthesis coupled proton transport (GO:0015986);|Cellular Component: proton-transporting ATP synthase complex, catalytic core F(1) (GO:0045261);|Molecular Function: proton-transporting ATP synthase activity, rotational mechanism (GO:0046933);|Molecular Function: proton-transporting ATPase activity, rotational mechanism (GO:0046961);
i2_HQ_sampled12fd9_c1753_f7p1_2488	4	Molecular Function: fumarate hydratase activity (GO:0004333);|Biological Process: tricarboxylic acid cycle (GO:0006099);|Biological Process: fumarate metabolic process (GO:0006106);|Cellular Component: tricarboxylic acid cycle enzyme complex (GO:0045239);
i2_HQ_sampled12fd9_c1761_f3p0_2183	3	Molecular Function: protein kinase activity (GO:0004672);|Molecular Function: ATP binding (GO:0005524);|Biological Process: protein phosphorylation (GO:0006468);
i2_HQ_sampled12fd9_c1790_f3p5_2426	3	Molecular Function: ATP binding (GO:0005524);|Cellular Component: cytoplasm (GO:0005737);|Biological Process: protein refolding (GO:0042026);
i2_HQ_sampled12fd9_c1796_f2p0_2143	1	Molecular Function: nucleotide binding (GO:0000166);
i2_HQ_sampled12fd9_c18048_f32p0_2184	1	Molecular Function: nucleotide binding (GO:0000166);
i2_HQ_sampled12fd9_c18057_f27p9_2118	4	Molecular Function: ATP binding (GO:0005524);|Cellular Component: cytoplasm (GO:0005737);|Biological Process: protein folding (GO:0006457);|Molecular Function: unfolded protein binding (GO:0051082);
i2_HQ_sampled12fd9_c18103_f26p0_2192	4	Molecular Function: ATP binding (GO:0005524);|Biological Process: metabolic process (GO:0008152);|Molecular Function: ligase activity (GO:0016874);|Molecular Function: metal ion binding (GO:0046872);
i2_HQ_sampled12fd9_c18106_f32p0_2103	2	Molecular Function: NADH dehydrogenase (ubiquinone) activity (GO:0008137);|Biological Process: oxidation-reduction process (GO:0055114);
i2_HQ_sampled12fd9_c18115_f19p0_2069	1	Molecular Function: DNA binding (GO:0003677);
i2_HQ_sampled12fd9_c18118_f20p0_2134	5	Molecular Function: GTP binding (GO:0005525);|Cellular Component: endoplasmic reticulum (GO:0005783);|Cellular Component: Golgi apparatus (GO:0005794);|Biological Process: intracellular protein transport (GO:0006886);|Biological Process: vesicle-mediated transport (GO:0016192);
i2_HQ_sampled12fd9_c1811_f8p1_2304	4	Cellular Component: mitochondrial inner membrane (GO:0005743);|Molecular Function: NADH dehydrogenase (ubiquinone) activity (GO:0008137);|Cellular Component: integral component of membrane (GO:0016021);|Biological Process: oxidation-reduction process (GO:0055114);
i2_HQ_sampled12fd9_c18142_f26p0_2693	2	Molecular Function: hydrolase activity, acting on glycosyl bonds (GO:0016798);|Biological Process: organic substance metabolic process (GO:0071704);
i2_HQ_sampled12fd9_c18269_f12p0_2700	3	Biological Process: transport (GO:0006810);|Cellular Component: membrane (GO:0016020);|Cellular Component: cell junction (GO:0030054);
i2_HQ_sampled12fd9_c18296_f8p0_2377	10	Biological Process: formation of translation preinitiation complex (GO:0001731);|Molecular Function: translation initiation factor activity (GO:0003743);|Cellular Component: nucleus (GO:0005634);|Cellular Component: eukaryotic translation initiation factor 3 complex (GO:0005852);|Biological Process: regulation of translational initiation (GO:0006446);|Cellular Component: eukaryotic 43S preinitiat…
i2_HQ_sampled12fd9_c18305_f15p0_2101	4	Molecular Function: ATP binding (GO:0005524);|Cellular Component: cytoplasm (GO:0005737);|Biological Process: protein folding (GO:0006457);|Molecular Function: unfolded protein binding (GO:0051082);
i2_HQ_sampled12fd9_c18339_f5p0_2899	2	Molecular Function: GTPase activity (GO:0003924);|Molecular Function: GTP binding (GO:0005525);
i2_HQ_sampled12fd9_c1837_f4p0_2555	1	Cellular Component: membrane (GO:0016020);
i2_HQ_sampled12fd9_c18454_f10p0_2242	1	Cellular Component: extracellular region (GO:0005576);
i2_HQ_sampled12fd9_c1851_f10p0_2118	2	Molecular Function: transferase activity (GO:0016740);|Molecular Function: ligase activity (GO:0016874);
i2_HQ_sampled12fd9_c18544_f2p0_2065	4	Molecular Function: threonine-tRNA ligase activity (GO:0004829);|Molecular Function: ATP binding (GO:0005524);|Cellular Component: cytoplasm (GO:0005737);|Biological Process: threonyl-tRNA aminoacylation (GO:0006435);
i2_HQ_sampled12fd9_c1856_f3p0_2663	1	Molecular Function: ATP binding (GO:0005524);
i2_HQ_sampled12fd9_c1860_f4p1_2605	1	Molecular Function: transferase activity (GO:0016740);
i2_HQ_sampled12fd9_c1862_f4p5_2714	1	Cellular Component: membrane (GO:0016020);
i2_HQ_sampled12fd9_c18642_f3p0_2345	3	Molecular Function: glutamate-ammonia ligase activity (GO:0004356);|Molecular Function: ATP binding (GO:0005524);|Biological Process: glutamine biosynthetic process (GO:0006542);
i2_HQ_sampled12fd9_c1868_f3p7_2889	4	Molecular Function: translation initiation factor activity (GO:0003743);|Molecular Function: ATP-dependent RNA helicase activity (GO:0004004);|Molecular Function: ATP binding (GO:0005524);|Biological Process: regulation of translational initiation (GO:0006446);
i2_HQ_sampled12fd9_c18701_f18p0_2254	2	Molecular Function: catalytic activity (GO:0003824);|Biological Process: organic substance metabolic process (GO:0071704);
i2_HQ_sampled12fd9_c18702_f35p0_2654	2	Molecular Function: fructose-bisphosphate aldolase activity (GO:0004332);|Biological Process: glycolytic process (GO:0006096);
i2_HQ_sampled12fd9_c18746_f34p0_2180	3	Molecular Function: protein disulfide isomerase activity (GO:0003756);|Cellular Component: endoplasmic reticulum (GO:0005783);|Biological Process: cell redox homeostasis (GO:0045454);
i2_HQ_sampled12fd9_c1875_f3p0_2808	1	Molecular Function: ATP binding (GO:0005524);
i2_HQ_sampled12fd9_c18790_f15p0_2328	3	Molecular Function: protein disulfide isomerase activity (GO:0003756);|Cellular Component: endoplasmic reticulum (GO:0005783);|Biological Process: cell redox homeostasis (GO:0045454);
i2_HQ_sampled12fd9_c1886_f5p0_2400	2	Molecular Function: organic cyclic compound binding (GO:0097159);|Molecular Function: heterocyclic compound binding (GO:1901363);
i2_HQ_sampled12fd9_c18872_f5p0_2232	6	Molecular Function: GTPase activity (GO:0003924);|Molecular Function: structural constituent of cytoskeleton (GO:0005200);|Molecular Function: GTP binding (GO:0005525);|Cellular Component: cytoplasm (GO:0005737);|Cellular Component: microtubule (GO:0005874);|Biological Process: microtubule-based process (GO:0007017);
i2_HQ_sampled12fd9_c1891_f3p0_2947	4	Molecular Function: translation elongation factor activity (GO:0003746);|Molecular Function: GTPase activity (GO:0003924);|Molecular Function: GTP binding (GO:0005525);|Biological Process: translational elongation (GO:0006414);
i2_HQ_sampled12fd9_c1902_f8p3_2619	2	Biological Process: transport (GO:0006810);|Cellular Component: integral component of membrane (GO:0016021);
i2_HQ_sampled12fd9_c1911_f9p0_2164	3	Molecular Function: peroxiredoxin activity (GO:0051920);|Biological Process: oxidation-reduction process (GO:0055114);|Biological Process: cellular oxidant detoxification (GO:0098869);
i2_HQ_sampled12fd9_c1922_f4p0_2407	10	Biological Process: formation of translation preinitiation complex (GO:0001731);|Molecular Function: translation initiation factor activity (GO:0003743);|Cellular Component: nucleus (GO:0005634);|Cellular Component: eukaryotic translation initiation factor 3 complex (GO:0005852);|Biological Process: regulation of translational initiation (GO:0006446);|Cellular Component: eukaryotic 43S preinitiat…
i2_HQ_sampled12fd9_c1935_f2p1_2540	3	Molecular Function: protein kinase activity (GO:0004672);|Molecular Function: ATP binding (GO:0005524);|Biological Process: protein phosphorylation (GO:0006468);
i2_HQ_sampled12fd9_c1936_f2p1_2780	3	Molecular Function: aconitate hydratase activity (GO:0003994);|Biological Process: tricarboxylic acid cycle (GO:0006099);|Molecular Function: 4 iron, 4 sulfur cluster binding (GO:0051539);
i2_HQ_sampled12fd9_c1944_f7p0_2490	1	Molecular Function: ATP binding (GO:0005524);
i2_HQ_sampled12fd9_c1951_f7p0_2843	1	Biological Process: transport (GO:0006810);
i2_HQ_sampled12fd9_c19596_f7p0_2910	3	Biological Process: cellular amino acid metabolic process (GO:0006520);|Molecular Function: oxidoreductase activity (GO:0016491);|Biological Process: oxidation-reduction process (GO:0055114);
i2_HQ_sampled12fd9_c1960_f2p0_3004	3	Molecular Function: ATP binding (GO:0005524);|Cellular Component: cytoplasm (GO:0005737);|Biological Process: protein refolding (GO:0042026);
i2_HQ_sampled12fd9_c1973_f9p0_2719	2	Biological Process: primary metabolic process (GO:0044238);|Biological Process: cellular macromolecule metabolic process (GO:0044260);
i2_HQ_sampled12fd9_c19761_f5p0_2327	1	Molecular Function: hydrolase activity (GO:0016787);
i2_HQ_sampled12fd9_c19796_f7p0_2968	3	Molecular Function: nucleotide binding (GO:0000166);|Molecular Function: kinase activity (GO:0016301);|Biological Process: phosphorylation (GO:0016310);
i2_HQ_sampled12fd9_c19847_f3p0_2255	1	Molecular Function: ion binding (GO:0043167);
i2_HQ_sampled12fd9_c19855_f11p0_2640	6	Biological Process: formation of translation preinitiation complex (GO:0001731);|Molecular Function: translation initiation factor activity (GO:0003743);|Cellular Component: eukaryotic translation initiation factor 3 complex (GO:0005852);|Biological Process: regulation of translational initiation (GO:0006446);|Cellular Component: eukaryotic 43S preinitiation complex (GO:0016282);|Cellular Compone…
i2_HQ_sampled12fd9_c19915_f3p0_2328	4	Cellular Component: phosphopyruvate hydratase complex (GO:0000015);|Molecular Function: magnesium ion binding (GO:0000287);|Molecular Function: phosphopyruvate hydratase activity (GO:0004634);|Biological Process: glycolytic process (GO:0006096);
i2_HQ_sampled12fd9_c19976_f3p0_2811	1	Molecular Function: ATP binding (GO:0005524);
i2_HQ_sampled12fd9_c20011_f4p0_2498	11	Molecular Function: fatty-acyl-CoA binding (GO:0000062);|Molecular Function: long-chain-acyl-CoA dehydrogenase activity (GO:0004466);|Cellular Component: mitochondrion (GO:0005739);|Molecular Function: electron transfer activity (GO:0009055);|Molecular Function: palmitoyl-CoA oxidase activity (GO:0016401);|Biological Process: carnitine metabolic process, CoA-linked (GO:0019254);|Biological Proces…
i2_HQ_sampled12fd9_c20030_f2p0_2103	2	Molecular Function: peroxidase activity (GO:0004601);|Biological Process: response to stimulus (GO:0050896);
i2_HQ_sampled12fd9_c2007_f4p0_2274	1	Molecular Function: ATP binding (GO:0005524);
i2_HQ_sampled12fd9_c20080_f2p0_2369	1	Molecular Function: lyase activity (GO:0016829);
i2_HQ_sampled12fd9_c20091_f2p0_2537	3	Molecular Function: nucleic acid binding (GO:0003676);|Molecular Function: helicase activity (GO:0004386);|Molecular Function: ATP binding (GO:0005524);
i2_HQ_sampled12fd9_c20121_f2p0_2573	1	Molecular Function: GTP binding (GO:0005525);
i2_HQ_sampled12fd9_c20124_f2p0_2076	4	Molecular Function: nucleotide binding (GO:0000166);|Molecular Function: RNA binding (GO:0003723);|Cellular Component: nucleus (GO:0005634);|Biological Process: mRNA processing (GO:0006397);
i2_HQ_sampled12fd9_c20152_f2p0_2246	2	Biological Process: protein deubiquitination (GO:0016579);|Molecular Function: hydrolase activity (GO:0016787);
i2_HQ_sampled12fd9_c2018_f2p0_2266	3	Molecular Function: oxidoreductase activity (GO:0016491);|Molecular Function: metal ion binding (GO:0046872);|Biological Process: oxidation-reduction process (GO:0055114);
i2_HQ_sampled12fd9_c20231_f2p0_2239	11	Molecular Function: nucleotide binding (GO:0000166);|Molecular Function: translation repressor activity, nucleic acid binding (GO:0000900);|Molecular Function: mRNA 3'-UTR binding (GO:0003730);|Cellular Component: nucleus (GO:0005634);|Cellular Component: cytoplasm (GO:0005737);|Molecular Function: translation factor activity, RNA binding (GO:0008135);|Cellular Component: neuron projection (GO:00…
i2_HQ_sampled12fd9_c2040_f2p1_2497	2	Cellular Component: integral component of membrane (GO:0016021);|Biological Process: transmembrane transport (GO:0055085);
i2_HQ_sampled12fd9_c2042_f9p2_2334	3	Molecular Function: zinc ion binding (GO:0008270);|Molecular Function: oxidoreductase activity (GO:0016491);|Biological Process: oxidation-reduction process (GO:0055114);
i2_HQ_sampled12fd9_c2058_f7p1_2789	3	Molecular Function: glucose-6-phosphate isomerase activity (GO:0004347);|Biological Process: gluconeogenesis (GO:0006094);|Biological Process: glycolytic process (GO:0006096);
i2_HQ_sampled12fd9_c2066_f2p11_2160	2	Biological Process: protein transport (GO:0015031);|Cellular Component: integral component of membrane (GO:0016021);
i2_HQ_sampled12fd9_c2090_f3p0_2253	1	Molecular Function: structural constituent of cuticle (GO:0042302);
i2_HQ_sampled12fd9_c2102_f3p0_2849	2	Molecular Function: alpha,alpha-trehalose-phosphate synthase (UDP-forming) activity (GO:0003825);|Biological Process: trehalose biosynthetic process (GO:0005992);
i2_HQ_sampled12fd9_c2110_f2p4_2645	1	Cellular Component: membrane (GO:0016020);
i2_HQ_sampled12fd9_c2117_f11p0_2637	4	Molecular Function: actin binding (GO:0003779);|Cellular Component: cytoplasm (GO:0005737);|Cellular Component: Arp2/3 protein complex (GO:0005885);|Biological Process: Arp2/3 complex-mediated actin nucleation (GO:0034314);
i2_HQ_sampled12fd9_c2128_f2p3_2257	4	Molecular Function: glycine-tRNA ligase activity (GO:0004820);|Molecular Function: ATP binding (GO:0005524);|Cellular Component: cytoplasm (GO:0005737);|Biological Process: glycyl-tRNA aminoacylation (GO:0006426);
i2_HQ_sampled12fd9_c2133_f5p0_2266	1	Molecular Function: ATP binding (GO:0005524);
i2_HQ_sampled12fd9_c21391_f2p0_2399	3	Molecular Function: protein kinase activity (GO:0004672);|Molecular Function: ATP binding (GO:0005524);|Biological Process: protein phosphorylation (GO:0006468);
i2_HQ_sampled12fd9_c2146_f3p0_2508	1	Molecular Function: ATP binding (GO:0005524);
i2_HQ_sampled12fd9_c21606_f2p0_2509	2	Biological Process: protein transport (GO:0015031);|Cellular Component: integral component of membrane (GO:0016021);
i2_HQ_sampled12fd9_c2166_f2p1_2410	2	Molecular Function: translation initiation factor activity (GO:0003743);|Biological Process: translational initiation (GO:0006413);
i2_HQ_sampled12fd9_c2183_f2p0_2759	1	Molecular Function: zinc ion binding (GO:0008270);
i2_HQ_sampled12fd9_c2206_f7p0_2429	4	Cellular Component: protein kinase CK2 complex (GO:0005956);|Molecular Function: kinase activity (GO:0016301);|Molecular Function: protein kinase regulator activity (GO:0019887);|Biological Process: regulation of protein kinase activity (GO:0045859);
i2_HQ_sampled12fd9_c2212_f2p0_2514	4	Cellular Component: plasma membrane (GO:0005886);|Cellular Component: gap junction (GO:0005921);|Biological Process: ion transport (GO:0006811);|Cellular Component: integral component of membrane (GO:0016021);
i2_HQ_sampled12fd9_c2229_f5p0_2212	4	Molecular Function: translation initiation factor activity (GO:0003743);|Biological Process: transcription from RNA polymerase II promoter (GO:0006366);|Biological Process: translational initiation (GO:0006413);|Molecular Function: protein heterodimerization activity (GO:0046982);
i2_HQ_sampled12fd9_c2230_f6p0_2562	3	Molecular Function: nucleic acid binding (GO:0003676);|Molecular Function: helicase activity (GO:0004386);|Molecular Function: ATP binding (GO:0005524);
i2_HQ_sampled12fd9_c2232_f2p0_2344	2	Molecular Function: oxidoreductase activity, acting on the aldehyde or oxo group of donors, NAD or NADP as acceptor (GO:0016620);|Biological Process: oxidation-reduction process (GO:0055114);
i2_HQ_sampled12fd9_c2236_f2p0_2139	2	Molecular Function: ATP binding (GO:0005524);|Molecular Function: ATPase activity (GO:0016887);
i2_HQ_sampled12fd9_c23047_f2p2_2384	2	Molecular Function: transporter activity (GO:0005215);|Cellular Component: membrane (GO:0016020);
i2_HQ_sampled12fd9_c23999_f2p9_2837	2	Molecular Function: dioxygenase activity (GO:0051213);|Biological Process: oxidation-reduction process (GO:0055114);
i2_HQ_sampled12fd9_c24367_f3p0_2600	7	Molecular Function: actin binding (GO:0003779);|Molecular Function: calcium ion binding (GO:0005509);|Cellular Component: cytoplasm (GO:0005737);|Cellular Component: cytoskeleton (GO:0005856);|Biological Process: actin nucleation (GO:0045010);|Biological Process: actin filament severing (GO:0051014);|Biological Process: barbed-end actin filament capping (GO:0051016);
i2_HQ_sampled12fd9_c244_f22p0_2404	4	Molecular Function: ATP binding (GO:0005524);|Cellular Component: cytoplasm (GO:0005737);|Biological Process: protein folding (GO:0006457);|Molecular Function: unfolded protein binding (GO:0051082);
i2_HQ_sampled12fd9_c2458_f6p0_2123	5	Molecular Function: GTP binding (GO:0005525);|Cellular Component: endoplasmic reticulum (GO:0005783);|Cellular Component: Golgi apparatus (GO:0005794);|Biological Process: intracellular protein transport (GO:0006886);|Biological Process: vesicle-mediated transport (GO:0016192);
i2_HQ_sampled12fd9_c24725_f2p3_2599	1	Biological Process: transport (GO:0006810);
i2_HQ_sampled12fd9_c25302_f2p0_2863	1	Molecular Function: transferase activity (GO:0016740);
i2_HQ_sampled12fd9_c25327_f2p0_2122	3	Molecular Function: oxidoreductase activity (GO:0016491);|Molecular Function: metal ion binding (GO:0046872);|Biological Process: oxidation-reduction process (GO:0055114);
i2_HQ_sampled12fd9_c2574_f4p0_2226	2	Molecular Function: hydrolase activity, hydrolyzing O-glycosyl compounds (GO:0004553);|Biological Process: chitin metabolic process (GO:0006030);
i2_HQ_sampled12fd9_c26377_f2p0_2628	3	Molecular Function: nucleotide binding (GO:0000166);|Molecular Function: ligase activity (GO:0016874);|Molecular Function: ion binding (GO:0043167);
i2_HQ_sampled12fd9_c26989_f2p840_2212	2	Molecular Function: motor activity (GO:0003774);|Cellular Component: myosin complex (GO:0016459);
i2_HQ_sampled12fd9_c27145_f3p18_2661	4	Biological Process: carbohydrate metabolic process (GO:0005975);|Biological Process: tricarboxylic acid cycle (GO:0006099);|Biological Process: malate metabolic process (GO:0006108);|Molecular Function: L-malate dehydrogenase activity (GO:0030060);
i2_HQ_sampled12fd9_c27557_f2p16_2423	1	Molecular Function: nucleotide binding (GO:0000166);
i2_HQ_sampled12fd9_c27689_f2p0_2611	3	Molecular Function: hydrogen ion transmembrane transporter activity (GO:0015078);|Biological Process: ATP hydrolysis coupled proton transport (GO:0015991);|Cellular Component: proton-transporting V-type ATPase, V1 domain (GO:0033180);
i2_HQ_sampled12fd9_c2780_f2p0_2311	1	Molecular Function: calcium ion binding (GO:0005509);
i2_HQ_sampled12fd9_c28383_f2p0_2885	2	Cellular Component: membrane (GO:0016020);|Biological Process: biological regulation (GO:0065007);
i2_HQ_sampled12fd9_c2879_f2p1_2380	3	Molecular Function: cysteine-type endopeptidase inhibitor activity (GO:0004869);|Molecular Function: cysteine-type peptidase activity (GO:0008234);|Biological Process: negative regulation of endopeptidase activity (GO:0010951);
i2_HQ_sampled12fd9_c29056_f3p0_2848	6	Molecular Function: glutamine-fructose-6-phosphate transaminase (isomerizing) activity (GO:0004360);|Biological Process: carbohydrate metabolic process (GO:0005975);|Biological Process: fructose 6-phosphate metabolic process (GO:0006002);|Biological Process: UDP-N-acetylglucosamine metabolic process (GO:0006047);|Molecular Function: carbohydrate binding (GO:0030246);|Biological Process: carbohydr…
i2_HQ_sampled12fd9_c2984_f2p15_2847	4	Cellular Component: plasma membrane (GO:0005886);|Cellular Component: gap junction (GO:0005921);|Biological Process: ion transport (GO:0006811);|Cellular Component: integral component of membrane (GO:0016021);
i2_HQ_sampled12fd9_c29957_f2p80_2257	2	Molecular Function: citrate (Si)-synthase activity (GO:0004108);|Biological Process: tricarboxylic acid cycle (GO:0006099);
i2_HQ_sampled12fd9_c30907_f2p4_2575	1	Molecular Function: nucleic acid binding (GO:0003676);
i2_HQ_sampled12fd9_c3230_f2p0_2828	1	Molecular Function: hydrolase activity (GO:0016787);
i2_HQ_sampled12fd9_c32461_f2p2_2269	1	Molecular Function: ATP binding (GO:0005524);
i2_HQ_sampled12fd9_c33625_f2p0_2630	1	Molecular Function: transaminase activity (GO:0008483);
i2_HQ_sampled12fd9_c3426_f2p1_2192	3	Molecular Function: metal ion binding (GO:0046872);|Molecular Function: organic cyclic compound binding (GO:0097159);|Molecular Function: heterocyclic compound binding (GO:1901363);
i2_HQ_sampled12fd9_c34722_f4p0_2015	5	Molecular Function: methionine adenosyltransferase activity (GO:0004478);|Molecular Function: ATP binding (GO:0005524);|Biological Process: S-adenosylmethionine biosynthetic process (GO:0006556);|Biological Process: one-carbon metabolic process (GO:0006730);|Molecular Function: metal ion binding (GO:0046872);
i2_HQ_sampled12fd9_c34977_f3p0_2259	2	Molecular Function: transporter activity (GO:0005215);|Biological Process: transport (GO:0006810);
i2_HQ_sampled12fd9_c35097_f2p0_2019	3	Molecular Function: glucose-6-phosphate isomerase activity (GO:0004347);|Biological Process: gluconeogenesis (GO:0006094);|Biological Process: glycolytic process (GO:0006096);
i2_HQ_sampled12fd9_c35133_f2p0_2032	5	Molecular Function: GTP binding (GO:0005525);|Cellular Component: endoplasmic reticulum (GO:0005783);|Cellular Component: Golgi apparatus (GO:0005794);|Biological Process: intracellular protein transport (GO:0006886);|Biological Process: vesicle-mediated transport (GO:0016192);
i2_HQ_sampled12fd9_c35167_f2p0_2032	4	Molecular Function: protein serine/threonine kinase activity (GO:0004674);|Molecular Function: ATP binding (GO:0005524);|Biological Process: protein phosphorylation (GO:0006468);|Biological Process: cell division (GO:0051301);
i2_HQ_sampled12fd9_c35173_f2p0_2186	5	Molecular Function: calcium-transporting ATPase activity (GO:0005388);|Molecular Function: ATP binding (GO:0005524);|Cellular Component: integral component of membrane (GO:0016021);|Molecular Function: metal ion binding (GO:0046872);|Biological Process: calcium ion transmembrane transport (GO:0070588);
i2_HQ_sampled12fd9_c40413_f26p0_2355	7	Molecular Function: Rab GDP-dissociation inhibitor activity (GO:0005093);|Cellular Component: intracellular (GO:0005622);|Biological Process: small GTPase mediated signal transduction (GO:0007264);|Biological Process: protein transport (GO:0015031);|Molecular Function: oxidoreductase activity (GO:0016491);|Biological Process: regulation of catalytic activity (GO:0050790);|Biological Process: oxid…
i2_HQ_sampled12fd9_c40423_f13p0_2892	1	Molecular Function: catalytic activity (GO:0003824);
i2_HQ_sampled12fd9_c40449_f11p0_2461	1	Molecular Function: transferase activity (GO:0016740);
i2_HQ_sampled12fd9_c40451_f21p0_2303	1	Cellular Component: membrane (GO:0016020);
i2_HQ_sampled12fd9_c40476_f2p0_2226	2	Cellular Component: troponin complex (GO:0005861);|Biological Process: regulation of muscle contraction (GO:0006937);
i2_HQ_sampled12fd9_c40585_f4p0_2697	3	Molecular Function: ATP binding (GO:0005524);|Biological Process: protein folding (GO:0006457);|Molecular Function: unfolded protein binding (GO:0051082);
i2_HQ_sampled12fd9_c40734_f2p0_2156	3	Biological Process: lipid metabolic process (GO:0006629);|Cellular Component: membrane (GO:0016020);|Molecular Function: oxidoreductase activity (GO:0016491);
i2_HQ_sampled12fd9_c40757_f32p0_2200	3	Molecular Function: oxidoreductase activity (GO:0016491);|Molecular Function: metal ion binding (GO:0046872);|Biological Process: oxidation-reduction process (GO:0055114);
i2_HQ_sampled12fd9_c40760_f39p0_2229	2	Cellular Component: macromolecular complex (GO:0032991);|Cellular Component: cytoplasmic part (GO:0044444);
i2_HQ_sampled12fd9_c40783_f22p0_2277	3	Molecular Function: oxidoreductase activity (GO:0016491);|Molecular Function: metal ion binding (GO:0046872);|Biological Process: oxidation-reduction process (GO:0055114);
i2_HQ_sampled12fd9_c40805_f12p0_2463	4	Cellular Component: protein kinase CK2 complex (GO:0005956);|Molecular Function: kinase activity (GO:0016301);|Molecular Function: protein kinase regulator activity (GO:0019887);|Biological Process: regulation of protein kinase activity (GO:0045859);
i2_HQ_sampled12fd9_c40817_f12p0_2128	3	Biological Process: ATP hydrolysis coupled proton transport (GO:0015991);|Cellular Component: proton-transporting V-type ATPase, V1 domain (GO:0033180);|Molecular Function: proton-transporting ATPase activity, rotational mechanism (GO:0046961);
i2_HQ_sampled12fd9_c40844_f2p0_2013	6	Molecular Function: GTPase activity (GO:0003924);|Molecular Function: structural constituent of cytoskeleton (GO:0005200);|Molecular Function: GTP binding (GO:0005525);|Cellular Component: cytoplasm (GO:0005737);|Cellular Component: microtubule (GO:0005874);|Biological Process: microtubule-based process (GO:0007017);
i2_HQ_sampled12fd9_c40860_f5p0_2079	3	Molecular Function: ATP binding (GO:0005524);|Cellular Component: cytoplasm (GO:0005737);|Biological Process: protein refolding (GO:0042026);
i2_HQ_sampled12fd9_c40911_f4p0_2345	4	Cellular Component: phosphopyruvate hydratase complex (GO:0000015);|Molecular Function: magnesium ion binding (GO:0000287);|Molecular Function: phosphopyruvate hydratase activity (GO:0004634);|Biological Process: glycolytic process (GO:0006096);
i2_HQ_sampled12fd9_c41046_f3p0_2224	3	Molecular Function: translation initiation factor activity (GO:0003743);|Molecular Function: ATP-dependent RNA helicase activity (GO:0004004);|Biological Process: regulation of translational initiation (GO:0006446);
i2_HQ_sampled12fd9_c41103_f5p0_2261	1	Biological Process: biological_process (GO:0044699);
i2_HQ_sampled12fd9_c41111_f2p0_2425	3	Molecular Function: protein kinase activity (GO:0004672);|Molecular Function: ATP binding (GO:0005524);|Biological Process: protein phosphorylation (GO:0006468);
i2_HQ_sampled12fd9_c4116_f2p0_2565	1	Molecular Function: binding (GO:0005488);
i2_HQ_sampled12fd9_c41210_f4p0_2262	1	Biological Process: biological_process (GO:0044699);
i2_HQ_sampled12fd9_c41376_f12p0_2306	5	Molecular Function: translation elongation factor activity (GO:0003746);|Molecular Function: GTPase activity (GO:0003924);|Molecular Function: GTP binding (GO:0005525);|Cellular Component: cytoplasm (GO:0005737);|Biological Process: translational elongation (GO:0006414);
i2_HQ_sampled12fd9_c41475_f18p0_2436	1	Molecular Function: catalytic activity (GO:0003824);
i2_HQ_sampled12fd9_c41506_f13p0_2188	2	Cellular Component: Arp2/3 protein complex (GO:0005885);|Biological Process: Arp2/3 complex-mediated actin nucleation (GO:0034314);
i2_HQ_sampled12fd9_c42108_f2p1_2395	3	Molecular Function: oxidoreductase activity (GO:0016491);|Molecular Function: metal ion binding (GO:0046872);|Biological Process: oxidation-reduction process (GO:0055114);
i2_HQ_sampled12fd9_c42139_f3p0_2686	1	Molecular Function: catalytic activity (GO:0003824);
i2_HQ_sampled12fd9_c424_f27p0_2122	3	Molecular Function: Rho GDP-dissociation inhibitor activity (GO:0005094);|Cellular Component: cytoplasm (GO:0005737);|Biological Process: regulation of catalytic activity (GO:0050790);
i2_HQ_sampled12fd9_c4257_f2p0_2595	3	Biological Process: cellular amino acid metabolic process (GO:0006520);|Molecular Function: oxidoreductase activity (GO:0016491);|Biological Process: oxidation-reduction process (GO:0055114);
i2_HQ_sampled12fd9_c4264_f2p0_2077	3	Molecular Function: nucleic acid binding (GO:0003676);|Molecular Function: helicase activity (GO:0004386);|Molecular Function: ATP binding (GO:0005524);
i2_HQ_sampled12fd9_c426_f23p0_2733	1	Cellular Component: membrane (GO:0016020);
i2_HQ_sampled12fd9_c429_f25p0_2121	3	Molecular Function: oxidoreductase activity (GO:0016491);|Molecular Function: metal ion binding (GO:0046872);|Biological Process: oxidation-reduction process (GO:0055114);
i2_HQ_sampled12fd9_c4403_f2p0_2664	3	Biological Process: transport (GO:0006810);|Cellular Component: membrane (GO:0016020);|Cellular Component: cell junction (GO:0030054);
i2_HQ_sampled12fd9_c442_f4p0_2108	3	Molecular Function: oxidoreductase activity (GO:0016491);|Molecular Function: metal ion binding (GO:0046872);|Biological Process: oxidation-reduction process (GO:0055114);
i2_HQ_sampled12fd9_c44674_f2p0_2361	3	Biological Process: cellular amino acid metabolic process (GO:0006520);|Molecular Function: oxidoreductase activity (GO:0016491);|Biological Process: oxidation-reduction process (GO:0055114);
i2_HQ_sampled12fd9_c45437_f3p0_2358	5	Molecular Function: actin binding (GO:0003779);|Molecular Function: calcium ion binding (GO:0005509);|Biological Process: actin nucleation (GO:0045010);|Biological Process: actin filament severing (GO:0051014);|Biological Process: barbed-end actin filament capping (GO:0051016);
i2_HQ_sampled12fd9_c46692_f2p0_2462	4	Cellular Component: protein kinase CK2 complex (GO:0005956);|Molecular Function: kinase activity (GO:0016301);|Molecular Function: protein kinase regulator activity (GO:0019887);|Biological Process: regulation of protein kinase activity (GO:0045859);
i2_HQ_sampled12fd9_c47126_f2p0_2050	1	Molecular Function: catalytic activity (GO:0003824);
i2_HQ_sampled12fd9_c48814_f2p1_2234	1	Molecular Function: ATP binding (GO:0005524);
i2_HQ_sampled12fd9_c48859_f2p0_2107	1	Molecular Function: calcium ion binding (GO:0005509);
i2_HQ_sampled12fd9_c49445_f2p0_2125	3	Molecular Function: oxidoreductase activity (GO:0016491);|Molecular Function: metal ion binding (GO:0046872);|Biological Process: oxidation-reduction process (GO:0055114);
i2_HQ_sampled12fd9_c50217_f4p0_2365	1	Molecular Function: peptidase activity (GO:0008233);
i2_HQ_sampled12fd9_c50221_f10p0_2077	1	Molecular Function: hydrolase activity (GO:0016787);
i2_HQ_sampled12fd9_c504_f25p0_2551	2	Biological Process: metabolic process (GO:0008152);|Molecular Function: transferase activity, transferring acyl groups other than amino-acyl groups (GO:0016747);
i2_HQ_sampled12fd9_c5060_f2p0_2202	1	Molecular Function: catalytic activity (GO:0003824);
i2_HQ_sampled12fd9_c50640_f6p0_2044	1	Molecular Function: hydrolase activity (GO:0016787);
i2_HQ_sampled12fd9_c50984_f3p0_2048	2	Cellular Component: mitochondrial outer membrane (GO:0005741);|Biological Process: protein targeting to mitochondrion (GO:0006626);
i2_HQ_sampled12fd9_c51101_f2p0_2022	3	Molecular Function: nucleotide binding (GO:0000166);|Molecular Function: kinase activity (GO:0016301);|Biological Process: phosphorylation (GO:0016310);
i2_HQ_sampled12fd9_c51117_f2p0_2356	1	Molecular Function: transferase activity (GO:0016740);
i2_HQ_sampled12fd9_c5111_f3p0_2908	1	Cellular Component: integral component of membrane (GO:0016021);
i2_HQ_sampled12fd9_c51141_f4p0_2922	3	Cellular Component: endoplasmic reticulum (GO:0005783);|Molecular Function: transferase activity, transferring glycosyl groups (GO:0016757);|Cellular Component: membrane part (GO:0044425);
i2_HQ_sampled12fd9_c51154_f2p0_2020	3	Molecular Function: peroxiredoxin activity (GO:0051920);|Biological Process: oxidation-reduction process (GO:0055114);|Biological Process: cellular oxidant detoxification (GO:0098869);
i2_HQ_sampled12fd9_c51179_f2p0_2046	5	Molecular Function: L-aspartate:2-oxoglutarate aminotransferase activity (GO:0004069);|Biological Process: cellular amino acid metabolic process (GO:0006520);|Biological Process: biosynthetic process (GO:0009058);|Molecular Function: pyridoxal phosphate binding (GO:0030170);|Molecular Function: L-phenylalanine:2-oxoglutarate aminotransferase activity (GO:0080130);
i2_HQ_sampled12fd9_c5178_f2p0_2918	1	Cellular Component: integral component of membrane (GO:0016021);
i2_HQ_sampled12fd9_c5197_f3p0_2831	2	Molecular Function: motor activity (GO:0003774);|Cellular Component: myosin complex (GO:0016459);
i2_HQ_sampled12fd9_c5250_f2p0_2879	4	Molecular Function: nucleotide binding (GO:0000166);|Molecular Function: nucleic acid binding (GO:0003676);|Cellular Component: viral nucleocapsid (GO:0019013);|Cellular Component: intracellular ribonucleoprotein complex (GO:0030529);
i2_HQ_sampled12fd9_c53282_f2p0_2536	2	Molecular Function: fructose-bisphosphate aldolase activity (GO:0004332);|Biological Process: glycolytic process (GO:0006096);
i2_HQ_sampled12fd9_c5341_f2p0_2501	5	Molecular Function: calcium-transporting ATPase activity (GO:0005388);|Molecular Function: ATP binding (GO:0005524);|Cellular Component: integral component of membrane (GO:0016021);|Molecular Function: metal ion binding (GO:0046872);|Biological Process: calcium ion transmembrane transport (GO:0070588);
i2_HQ_sampled12fd9_c5701_f2p12_2438	1	Cellular Component: membrane (GO:0016020);
i2_HQ_sampled12fd9_c57220_f11p2_2333	3	Molecular Function: nucleic acid binding (GO:0003676);|Molecular Function: helicase activity (GO:0004386);|Molecular Function: ATP binding (GO:0005524);
i2_HQ_sampled12fd9_c57230_f12p0_2041	3	Biological Process: transport (GO:0006810);|Molecular Function: symporter activity (GO:0015293);|Cellular Component: membrane (GO:0016020);
i2_HQ_sampled12fd9_c57232_f10p0_2378	3	Biological Process: transport (GO:0006810);|Cellular Component: membrane (GO:0016020);|Cellular Component: cell junction (GO:0030054);
i2_HQ_sampled12fd9_c57244_f16p0_2109	3	Cellular Component: extracellular region (GO:0005576);|Biological Process: chitin metabolic process (GO:0006030);|Molecular Function: chitin binding (GO:0008061);
i2_HQ_sampled12fd9_c57249_f10p0_2875	1	Molecular Function: peptidase activity (GO:0008233);
i2_HQ_sampled12fd9_c57253_f11p0_2349	3	Molecular Function: hydrogen ion transmembrane transporter activity (GO:0015078);|Biological Process: ATP hydrolysis coupled proton transport (GO:0015991);|Cellular Component: proton-transporting V-type ATPase, V0 domain (GO:0033179);
i2_HQ_sampled12fd9_c57276_f5p0_2530	4	Molecular Function: ATP binding (GO:0005524);|Biological Process: protein folding (GO:0006457);|Biological Process: response to stress (GO:0006950);|Molecular Function: unfolded protein binding (GO:0051082);
i2_HQ_sampled12fd9_c57303_f4p0_2263	2	Cellular Component: troponin complex (GO:0005861);|Biological Process: regulation of muscle contraction (GO:0006937);
i2_HQ_sampled12fd9_c57329_f3p0_2070	3	Molecular Function: oxidoreductase activity (GO:0016491);|Molecular Function: metal ion binding (GO:0046872);|Biological Process: oxidation-reduction process (GO:0055114);
i2_HQ_sampled12fd9_c57349_f2p0_2475	2	Molecular Function: motor activity (GO:0003774);|Cellular Component: myosin complex (GO:0016459);
i2_HQ_sampled12fd9_c57365_f13p0_2631	1	Molecular Function: catalytic activity (GO:0003824);
i2_HQ_sampled12fd9_c57371_f4p0_2111	3	Cellular Component: extracellular region part (GO:0044421);|Biological Process: cellular process (GO:0044763);|Biological Process: regulation of cellular process (GO:0050794);
i2_HQ_sampled12fd9_c57388_f14p0_2317	4	Cellular Component: phosphopyruvate hydratase complex (GO:0000015);|Molecular Function: magnesium ion binding (GO:0000287);|Molecular Function: phosphopyruvate hydratase activity (GO:0004634);|Biological Process: glycolytic process (GO:0006096);
i2_HQ_sampled12fd9_c57411_f11p0_2341	3	Molecular Function: protein disulfide isomerase activity (GO:0003756);|Cellular Component: endoplasmic reticulum (GO:0005783);|Biological Process: cell redox homeostasis (GO:0045454);
i2_HQ_sampled12fd9_c57425_f23p0_2063	2	Molecular Function: catalytic activity (GO:0003824);|Biological Process: organic substance metabolic process (GO:0071704);
i2_HQ_sampled12fd9_c57456_f37p0_2297	1	Molecular Function: carbohydrate binding (GO:0030246);
i2_HQ_sampled12fd9_c57475_f25p0_2699	1	Molecular Function: nucleic acid binding (GO:0003676);
i2_HQ_sampled12fd9_c57483_f3p0_2992	2	Molecular Function: motor activity (GO:0003774);|Cellular Component: myosin complex (GO:0016459);
i2_HQ_sampled12fd9_c57503_f40p0_2804	7	Molecular Function: inorganic phosphate transmembrane transporter activity (GO:0005315);|Molecular Function: sodium:phosphate symporter activity (GO:0005436);|Cellular Component: cytoplasm (GO:0005737);|Cellular Component: plasma membrane (GO:0005886);|Biological Process: ion transport (GO:0006811);|Molecular Function: sodium-dependent phosphate transmembrane transporter activity (GO:0015321);|Bi…
i2_HQ_sampled12fd9_c57533_f19p0_2117	1	Molecular Function: calcium ion binding (GO:0005509);
i2_HQ_sampled12fd9_c57577_f12p2_2285	3	Molecular Function: protein kinase activity (GO:0004672);|Molecular Function: ATP binding (GO:0005524);|Biological Process: protein phosphorylation (GO:0006468);
i2_HQ_sampled12fd9_c57579_f11p0_2276	3	Molecular Function: glutamate-ammonia ligase activity (GO:0004356);|Molecular Function: ATP binding (GO:0005524);|Biological Process: glutamine biosynthetic process (GO:0006542);
i2_HQ_sampled12fd9_c57583_f34p1_2235	3	Molecular Function: nucleic acid binding (GO:0003676);|Molecular Function: helicase activity (GO:0004386);|Molecular Function: ATP binding (GO:0005524);
i2_HQ_sampled12fd9_c57588_f13p0_2868	3	Cellular Component: vacuolar proton-transporting V-type ATPase, V1 domain (GO:0000221);|Biological Process: ATP hydrolysis coupled proton transport (GO:0015991);|Molecular Function: proton-transporting ATPase activity, rotational mechanism (GO:0046961);
i2_HQ_sampled12fd9_c57594_f14p0_2306	2	Molecular Function: organic cyclic compound binding (GO:0097159);|Molecular Function: heterocyclic compound binding (GO:1901363);
i2_HQ_sampled12fd9_c57608_f27p0_2928	5	Molecular Function: ATP binding (GO:0005524);|Biological Process: ATP hydrolysis coupled proton transport (GO:0015991);|Cellular Component: proton-transporting V-type ATPase, V1 domain (GO:0033180);|Biological Process: ATP metabolic process (GO:0046034);|Molecular Function: proton-transporting ATPase activity, rotational mechanism (GO:0046961);
i2_HQ_sampled12fd9_c57627_f11p0_2419	5	Molecular Function: malate dehydrogenase activity (GO:0016615);|Molecular Function: oxidoreductase activity, acting on the CH-OH group of donors, NAD or NADP as acceptor (GO:0016616);|Biological Process: carboxylic acid metabolic process (GO:0019752);|Biological Process: primary metabolic process (GO:0044238);|Biological Process: oxidation-reduction process (GO:0055114);
i2_HQ_sampled12fd9_c57658_f5p0_2120	3	Molecular Function: oxidoreductase activity (GO:0016491);|Molecular Function: metal ion binding (GO:0046872);|Biological Process: oxidation-reduction process (GO:0055114);
i2_HQ_sampled12fd9_c57672_f3p0_2567	1	Cellular Component: nucleus (GO:0005634);
i2_HQ_sampled12fd9_c57686_f52p9_2923	2	Biological Process: proteolysis (GO:0006508);|Molecular Function: cysteine-type peptidase activity (GO:0008234);
i2_HQ_sampled12fd9_c57693_f48p14_2475	4	Molecular Function: ATP binding (GO:0005524);|Biological Process: protein folding (GO:0006457);|Biological Process: response to stress (GO:0006950);|Molecular Function: unfolded protein binding (GO:0051082);
i2_HQ_sampled12fd9_c57694_f22p1_2798	3	Molecular Function: RNA binding (GO:0003723);|Biological Process: translational initiation (GO:0006413);|Cellular Component: translation preinitiation complex (GO:0070993);
i2_HQ_sampled12fd9_c57697_f41p1_2140	5	Molecular Function: L-aspartate:2-oxoglutarate aminotransferase activity (GO:0004069);|Biological Process: cellular amino acid metabolic process (GO:0006520);|Biological Process: biosynthetic process (GO:0009058);|Molecular Function: pyridoxal phosphate binding (GO:0030170);|Molecular Function: L-phenylalanine:2-oxoglutarate aminotransferase activity (GO:0080130);
i2_HQ_sampled12fd9_c57712_f2p0_2286	3	Molecular Function: protein kinase activity (GO:0004672);|Molecular Function: ATP binding (GO:0005524);|Biological Process: protein phosphorylation (GO:0006468);
i2_HQ_sampled12fd9_c57742_f3p1_2564	3	Molecular Function: protein disulfide isomerase activity (GO:0003756);|Cellular Component: endoplasmic reticulum (GO:0005783);|Biological Process: cell redox homeostasis (GO:0045454);
i2_HQ_sampled12fd9_c57752_f4p0_2385	1	Biological Process: biological_process (GO:0044699);
i2_HQ_sampled12fd9_c57761_f5p0_2124	7	Molecular Function: Rab GDP-dissociation inhibitor activity (GO:0005093);|Cellular Component: intracellular (GO:0005622);|Biological Process: small GTPase mediated signal transduction (GO:0007264);|Biological Process: protein transport (GO:0015031);|Molecular Function: oxidoreductase activity (GO:0016491);|Biological Process: regulation of catalytic activity (GO:0050790);|Biological Process: oxid…
i2_HQ_sampled12fd9_c57791_f40p0_2289	1	Molecular Function: structural constituent of cuticle (GO:0042302);
i2_HQ_sampled12fd9_c57801_f27p0_2199	3	Molecular Function: glutamate-ammonia ligase activity (GO:0004356);|Molecular Function: ATP binding (GO:0005524);|Biological Process: glutamine biosynthetic process (GO:0006542);
i2_HQ_sampled12fd9_c57802_f6p0_2601	5	Molecular Function: chitinase activity (GO:0004568);|Cellular Component: extracellular region (GO:0005576);|Biological Process: carbohydrate metabolic process (GO:0005975);|Biological Process: chitin catabolic process (GO:0006032);|Molecular Function: chitin binding (GO:0008061);
i2_HQ_sampled12fd9_c57818_f47p0_2431	4	Molecular Function: translation initiation factor activity (GO:0003743);|Molecular Function: ATP-dependent RNA helicase activity (GO:0004004);|Molecular Function: ATP binding (GO:0005524);|Biological Process: regulation of translational initiation (GO:0006446);
i2_HQ_sampled12fd9_c57824_f59p0_2227	1	Molecular Function: hydrolase activity (GO:0016787);
i2_HQ_sampled12fd9_c57842_f12p0_2140	1	Molecular Function: hydrolase activity (GO:0016787);
i2_HQ_sampled12fd9_c57850_f3p15_2859	2	Molecular Function: motor activity (GO:0003774);|Cellular Component: myosin complex (GO:0016459);
i2_HQ_sampled12fd9_c57860_f22p0_2238	1	Molecular Function: protein domain specific binding (GO:0019904);
i2_HQ_sampled12fd9_c57986_f2p9_2586	2	Molecular Function: organic cyclic compound binding (GO:0097159);|Molecular Function: heterocyclic compound binding (GO:1901363);
i2_HQ_sampled12fd9_c58036_f2p0_2014	1	Cellular Component: extracellular region part (GO:0044421);
i2_HQ_sampled12fd9_c5812_f2p0_2133	1	Cellular Component: extracellular space (GO:0005615);
i2_HQ_sampled12fd9_c58144_f46p0_2236	3	Molecular Function: protein disulfide isomerase activity (GO:0003756);|Cellular Component: endoplasmic reticulum (GO:0005783);|Biological Process: cell redox homeostasis (GO:0045454);
i2_HQ_sampled12fd9_c58151_f11p0_2360	2	Molecular Function: fructose-bisphosphate aldolase activity (GO:0004332);|Biological Process: glycolytic process (GO:0006096);
i2_HQ_sampled12fd9_c58182_f101p0_2386	3	Molecular Function: phosphoglycerate kinase activity (GO:0004618);|Molecular Function: ATP binding (GO:0005524);|Biological Process: glycolytic process (GO:0006096);
i2_HQ_sampled12fd9_c58205_f18p0_2636	1	Molecular Function: actin filament binding (GO:0051015);
i2_HQ_sampled12fd9_c58249_f18p0_2732	6	Molecular Function: GTPase activity (GO:0003924);|Molecular Function: structural constituent of cytoskeleton (GO:0005200);|Molecular Function: GTP binding (GO:0005525);|Cellular Component: cytoplasm (GO:0005737);|Cellular Component: microtubule (GO:0005874);|Biological Process: microtubule-based process (GO:0007017);
i2_HQ_sampled12fd9_c58252_f12p0_2641	1	Molecular Function: peptidase activity (GO:0008233);
i2_HQ_sampled12fd9_c58269_f43p0_2717	2	Molecular Function: DNA binding (GO:0003677);|Biological Process: regulation of transcription, DNA-templated (GO:0006355);
i2_HQ_sampled12fd9_c58270_f14p0_2466	1	Molecular Function: nucleic acid binding (GO:0003676);
i2_HQ_sampled12fd9_c58284_f15p0_2716	6	Molecular Function: GTPase activity (GO:0003924);|Molecular Function: structural constituent of cytoskeleton (GO:0005200);|Molecular Function: GTP binding (GO:0005525);|Cellular Component: cytoplasm (GO:0005737);|Cellular Component: microtubule (GO:0005874);|Biological Process: microtubule-based process (GO:0007017);
i2_HQ_sampled12fd9_c58290_f55p0_2720	2	Molecular Function: motor activity (GO:0003774);|Cellular Component: myosin complex (GO:0016459);
i2_HQ_sampled12fd9_c58297_f14p0_2199	6	Molecular Function: GTPase activity (GO:0003924);|Molecular Function: structural constituent of cytoskeleton (GO:0005200);|Molecular Function: GTP binding (GO:0005525);|Cellular Component: cytoplasm (GO:0005737);|Cellular Component: microtubule (GO:0005874);|Biological Process: microtubule-based process (GO:0007017);
i2_HQ_sampled12fd9_c5870_f2p2_2095	3	Molecular Function: peroxiredoxin activity (GO:0051920);|Biological Process: oxidation-reduction process (GO:0055114);|Biological Process: cellular oxidant detoxification (GO:0098869);
i2_HQ_sampled12fd9_c58779_f3p2_2100	2	Molecular Function: motor activity (GO:0003774);|Cellular Component: myosin complex (GO:0016459);
i2_HQ_sampled12fd9_c58786_f2p0_2297	5	Molecular Function: ATP binding (GO:0005524);|Biological Process: ATP hydrolysis coupled proton transport (GO:0015991);|Cellular Component: proton-transporting V-type ATPase, V1 domain (GO:0033180);|Biological Process: ATP metabolic process (GO:0046034);|Molecular Function: proton-transporting ATPase activity, rotational mechanism (GO:0046961);
i2_HQ_sampled12fd9_c58890_f3p0_2531	5	Molecular Function: L-aspartate:2-oxoglutarate aminotransferase activity (GO:0004069);|Biological Process: cellular amino acid metabolic process (GO:0006520);|Biological Process: biosynthetic process (GO:0009058);|Molecular Function: pyridoxal phosphate binding (GO:0030170);|Molecular Function: L-phenylalanine:2-oxoglutarate aminotransferase activity (GO:0080130);
i2_HQ_sampled12fd9_c58981_f2p0_2600	2	Biological Process: transport (GO:0006810);|Cellular Component: membrane (GO:0016020);
i2_HQ_sampled12fd9_c59002_f2p0_2469	2	Biological Process: proteolysis (GO:0006508);|Molecular Function: cysteine-type peptidase activity (GO:0008234);
i2_HQ_sampled12fd9_c59004_f4p0_2399	1	Molecular Function: ATP binding (GO:0005524);
i2_HQ_sampled12fd9_c60281_f3p0_2748	4	Molecular Function: translation elongation factor activity (GO:0003746);|Molecular Function: GTPase activity (GO:0003924);|Molecular Function: GTP binding (GO:0005525);|Biological Process: translational elongation (GO:0006414);
i2_HQ_sampled12fd9_c6039_f2p1_2402	2	Molecular Function: L-serine transmembrane transporter activity (GO:0015194);|Cellular Component: integral component of membrane (GO:0016021);
i2_HQ_sampled12fd9_c6275_f3p0_2531	1	Cellular Component: intracellular part (GO:0044424);
i2_HQ_sampled12fd9_c63578_f5p1_2460	5	Molecular Function: ATP binding (GO:0005524);|Biological Process: ATP hydrolysis coupled proton transport (GO:0015991);|Molecular Function: hydrolase activity, acting on acid anhydrides, catalyzing transmembrane movement of substances (GO:0016820);|Cellular Component: proton-transporting V-type ATPase, V1 domain (GO:0033180);|Biological Process: ATP metabolic process (GO:0046034);
i2_HQ_sampled12fd9_c65642_f2p0_2916	1	Cellular Component: cytoplasm (GO:0005737);
i2_HQ_sampled12fd9_c68789_f7p0_2263	5	Molecular Function: phosphoenolpyruvate carboxykinase (GTP) activity (GO:0004613);|Molecular Function: GTP binding (GO:0005525);|Biological Process: gluconeogenesis (GO:0006094);|Molecular Function: kinase activity (GO:0016301);|Biological Process: phosphorylation (GO:0016310);
i2_HQ_sampled12fd9_c68792_f8p0_2125	1	Molecular Function: hydrolase activity (GO:0016787);
i2_HQ_sampled12fd9_c68797_f8p0_2196	1	Molecular Function: zinc ion binding (GO:0008270);
i2_HQ_sampled12fd9_c68798_f7p0_2611	1	Molecular Function: ATP binding (GO:0005524);
i2_HQ_sampled12fd9_c68804_f7p0_2409	2	Molecular Function: motor activity (GO:0003774);|Cellular Component: myosin complex (GO:0016459);
i2_HQ_sampled12fd9_c68822_f2p0_2184	3	Molecular Function: nucleotide binding (GO:0000166);|Biological Process: nitrogen compound metabolic process (GO:0006807);|Molecular Function: ligase activity (GO:0016874);
i2_HQ_sampled12fd9_c68824_f5p0_2544	2	Molecular Function: fructose-bisphosphate aldolase activity (GO:0004332);|Biological Process: glycolytic process (GO:0006096);
i2_HQ_sampled12fd9_c68840_f5p0_2543	3	Molecular Function: protein kinase activity (GO:0004672);|Molecular Function: ATP binding (GO:0005524);|Biological Process: protein phosphorylation (GO:0006468);
i2_HQ_sampled12fd9_c68853_f5p0_2394	6	Molecular Function: GTPase activity (GO:0003924);|Molecular Function: structural constituent of cytoskeleton (GO:0005200);|Molecular Function: GTP binding (GO:0005525);|Cellular Component: cytoplasm (GO:0005737);|Cellular Component: microtubule (GO:0005874);|Biological Process: microtubule-based process (GO:0007017);
i2_HQ_sampled12fd9_c68855_f5p0_2125	3	Molecular Function: oxidoreductase activity (GO:0016491);|Molecular Function: metal ion binding (GO:0046872);|Biological Process: oxidation-reduction process (GO:0055114);
i2_HQ_sampled12fd9_c68858_f5p0_2176	1	Molecular Function: actin filament binding (GO:0051015);
i2_HQ_sampled12fd9_c68877_f4p0_2394	6	Molecular Function: GTPase activity (GO:0003924);|Molecular Function: structural constituent of cytoskeleton (GO:0005200);|Molecular Function: GTP binding (GO:0005525);|Cellular Component: cytoplasm (GO:0005737);|Cellular Component: microtubule (GO:0005874);|Biological Process: microtubule-based process (GO:0007017);
i2_HQ_sampled12fd9_c6891_f3p0_2855	5	Molecular Function: nucleotide binding (GO:0000166);|Biological Process: mRNA splicing, via spliceosome (GO:0000398);|Molecular Function: RNA binding (GO:0003723);|Molecular Function: metal ion binding (GO:0046872);|Cellular Component: U2AF (GO:0089701);
i2_HQ_sampled12fd9_c68933_f3p0_2719	1	Molecular Function: peptidase activity (GO:0008233);
i2_HQ_sampled12fd9_c68950_f2p0_2410	1	Molecular Function: ATP binding (GO:0005524);
i2_HQ_sampled12fd9_c6895_f2p0_2686	2	Biological Process: primary metabolic process (GO:0044238);|Biological Process: cellular macromolecule metabolic process (GO:0044260);
i2_HQ_sampled12fd9_c68973_f2p0_2019	2	Molecular Function: organic cyclic compound binding (GO:0097159);|Molecular Function: heterocyclic compound binding (GO:1901363);
i2_HQ_sampled12fd9_c7259_f2p0_2075	3	Cellular Component: mitochondrial respiratory chain complex I (GO:0005747);|Molecular Function: oxidoreductase activity, acting on NAD(P)H (GO:0016651);|Biological Process: oxidation-reduction process (GO:0055114);
i2_HQ_sampled12fd9_c7319_f2p0_2218	6	Molecular Function: GTPase activity (GO:0003924);|Molecular Function: structural constituent of cytoskeleton (GO:0005200);|Molecular Function: GTP binding (GO:0005525);|Cellular Component: cytoplasm (GO:0005737);|Cellular Component: microtubule (GO:0005874);|Biological Process: microtubule-based process (GO:0007017);
i2_HQ_sampled12fd9_c7460_f2p0_2099	1	Cellular Component: integral component of membrane (GO:0016021);
i2_HQ_sampled12fd9_c751_f13p0_2898	2	Cellular Component: nucleus (GO:0005634);|Biological Process: rRNA processing (GO:0006364);
i2_HQ_sampled12fd9_c8063_f2p0_2138	4	Molecular Function: ATP binding (GO:0005524);|Biological Process: protein folding (GO:0006457);|Biological Process: response to stress (GO:0006950);|Molecular Function: unfolded protein binding (GO:0051082);
i2_HQ_sampled12fd9_c820_f3p0_2107	1	Molecular Function: peptidase activity (GO:0008233);
i2_HQ_sampled12fd9_c8396_f5p9_2598	1	Biological Process: metabolic process (GO:0044710);
i2_HQ_sampled12fd9_c883_f19p0_2263	5	Molecular Function: sedoheptulose-7-phosphate:D-glyceraldehyde-3-phosphate glyceronetransferase activity (GO:0004801);|Cellular Component: cytoplasm (GO:0005737);|Biological Process: carbohydrate metabolic process (GO:0005975);|Biological Process: pentose-phosphate shunt (GO:0006098);|Cellular Component: integral component of membrane (GO:0016021);
i2_HQ_sampled12fd9_c90_f10p0_2127	1	Molecular Function: calcium ion binding (GO:0005509);
i2_HQ_sampled12fd9_c912_f3p0_2929	5	Molecular Function: magnesium ion binding (GO:0000287);|Molecular Function: pyruvate kinase activity (GO:0004743);|Biological Process: glycolytic process (GO:0006096);|Molecular Function: kinase activity (GO:0016301);|Molecular Function: potassium ion binding (GO:0030955);
i2_HQ_sampled12fd9_c9209_f5p0_2423	2	Molecular Function: alpha,alpha-trehalose-phosphate synthase (UDP-forming) activity (GO:0003825);|Biological Process: trehalose biosynthetic process (GO:0005992);
i2_HQ_sampled12fd9_c9262_f3p0_2279	4	Cellular Component: plasma membrane (GO:0005886);|Cellular Component: gap junction (GO:0005921);|Biological Process: ion transport (GO:0006811);|Cellular Component: integral component of membrane (GO:0016021);
i2_HQ_sampled12fd9_c9555_f2p0_2201	4	Molecular Function: motor activity (GO:0003774);|Molecular Function: actin binding (GO:0003779);|Molecular Function: ATP binding (GO:0005524);|Cellular Component: myosin complex (GO:0016459);
i2_HQ_sampled12fd9_c959_f10p0_2397	5	Molecular Function: magnesium ion binding (GO:0000287);|Molecular Function: isocitrate dehydrogenase (NAD+) activity (GO:0004449);|Cellular Component: mitochondrion (GO:0005739);|Biological Process: tricarboxylic acid cycle (GO:0006099);|Molecular Function: NAD binding (GO:0051287);
i2_HQ_sampled12fd9_c972_f12p3_2616	5	Molecular Function: dihydrolipoyl dehydrogenase activity (GO:0004148);|Cellular Component: cell (GO:0005623);|Biological Process: cell redox homeostasis (GO:0045454);|Molecular Function: flavin adenine dinucleotide binding (GO:0050660);|Biological Process: oxidation-reduction process (GO:0055114);
i2_HQ_sampled12fd9_c984_f12p0_2347	3	Molecular Function: oxidoreductase activity, acting on the CH-OH group of donors, NAD or NADP as acceptor (GO:0016616);|Molecular Function: metal ion binding (GO:0046872);|Biological Process: oxidation-reduction process (GO:0055114);
i3_HQ_sampled12fd9_c1018_f2p0_3536	2	Molecular Function: binding (GO:0005488);|Biological Process: ion transport (GO:0006811);
i3_HQ_sampled12fd9_c1032_f2p0_3615	3	Molecular Function: GTP binding (GO:0005525);|Cellular Component: intracellular (GO:0005622);|Biological Process: small GTPase mediated signal transduction (GO:0007264);
i3_HQ_sampled12fd9_c1041_f2p0_3633	2	Biological Process: protein complex assembly (GO:0006461);|Biological Process: regulation of phosphoprotein phosphatase activity (GO:0034047);
i3_HQ_sampled12fd9_c1051_f2p0_3170	1	Cellular Component: integral component of membrane (GO:0016021);
i3_HQ_sampled12fd9_c117_f14p0_3375	3	Molecular Function: GTP binding (GO:0005525);|Cellular Component: intracellular (GO:0005622);|Biological Process: small GTPase mediated signal transduction (GO:0007264);
i3_HQ_sampled12fd9_c1583_f2p0_3285	1	Molecular Function: nucleotide binding (GO:0000166);
i3_HQ_sampled12fd9_c208_f3p6_3840	2	Molecular Function: motor activity (GO:0003774);|Cellular Component: myosin complex (GO:0016459);
i3_HQ_sampled12fd9_c221_f11p0_3687	4	Molecular Function: ATP binding (GO:0005524);|Biological Process: protein folding (GO:0006457);|Biological Process: response to stress (GO:0006950);|Molecular Function: unfolded protein binding (GO:0051082);
i3_HQ_sampled12fd9_c267_f9p0_3535	3	Molecular Function: ATP binding (GO:0005524);|Cellular Component: cytoplasm (GO:0005737);|Biological Process: protein refolding (GO:0042026);
i3_HQ_sampled12fd9_c312_f7p0_3638	5	Molecular Function: L-lactate dehydrogenase activity (GO:0004459);|Cellular Component: cytoplasm (GO:0005737);|Biological Process: carbohydrate metabolic process (GO:0005975);|Biological Process: carboxylic acid metabolic process (GO:0019752);|Biological Process: oxidation-reduction process (GO:0055114);
i3_HQ_sampled12fd9_c313_f8p0_3674	3	Molecular Function: GTP binding (GO:0005525);|Cellular Component: intracellular (GO:0005622);|Biological Process: small GTPase mediated signal transduction (GO:0007264);
i3_HQ_sampled12fd9_c314_f8p0_3109	4	Molecular Function: GTPase activity (GO:0003924);|Molecular Function: GTP binding (GO:0005525);|Cellular Component: viral nucleocapsid (GO:0019013);|Cellular Component: intracellular ribonucleoprotein complex (GO:0030529);
i3_HQ_sampled12fd9_c374_f7p0_3388	2	Cellular Component: membrane (GO:0016020);|Molecular Function: transferase activity, transferring acyl groups (GO:0016746);
i3_HQ_sampled12fd9_c375_f5p0_3483	8	Molecular Function: sodium:potassium-exchanging ATPase activity (GO:0005391);|Molecular Function: ATP binding (GO:0005524);|Biological Process: potassium ion transport (GO:0006813);|Biological Process: sodium ion transport (GO:0006814);|Biological Process: establishment or maintenance of transmembrane electrochemical gradient (GO:0010248);|Cellular Component: integral component of membrane (GO:00…
i3_HQ_sampled12fd9_c376_f6p0_3109	3	Molecular Function: GTP binding (GO:0005525);|Cellular Component: intracellular (GO:0005622);|Biological Process: small GTPase mediated signal transduction (GO:0007264);
i3_HQ_sampled12fd9_c388_f3p0_3923	2	Molecular Function: actin binding (GO:0003779);|Molecular Function: calcium ion binding (GO:0005509);
i3_HQ_sampled12fd9_c404_f6p0_3884	5	Biological Process: autophagosome assembly (GO:0000045);|Cellular Component: autophagosome membrane (GO:0000421);|Biological Process: autophagy of mitochondrion (GO:0000422);|Cellular Component: cytosol (GO:0005829);|Biological Process: cellular response to nitrogen starvation (GO:0006995);
i3_HQ_sampled12fd9_c405_f6p0_3277	3	Biological Process: protein transport (GO:0015031);|Cellular Component: membrane coat (GO:0030117);|Cellular Component: COPI-coated vesicle membrane (GO:0030663);
i3_HQ_sampled12fd9_c408_f5p0_3307	1	Molecular Function: actin filament binding (GO:0051015);
i3_HQ_sampled12fd9_c413_f6p0_3289	1	Biological Process: metabolic process (GO:0008152);
i3_HQ_sampled12fd9_c414_f6p0_3112	1	Molecular Function: catalytic activity (GO:0003824);
i3_HQ_sampled12fd9_c416_f6p0_3256	1	Biological Process: metabolic process (GO:0008152);
i3_HQ_sampled12fd9_c432_f5p0_3129	2	Molecular Function: binding (GO:0005488);|Biological Process: intracellular protein transport (GO:0006886);
i3_HQ_sampled12fd9_c466_f3p2_3419	2	Molecular Function: motor activity (GO:0003774);|Cellular Component: myosin complex (GO:0016459);
i3_HQ_sampled12fd9_c471_f5p0_3426	4	Biological Process: deoxyribonucleoside diphosphate metabolic process (GO:0009186);|Cellular Component: integral component of membrane (GO:0016021);|Molecular Function: oxidoreductase activity (GO:0016491);|Biological Process: oxidation-reduction process (GO:0055114);
i3_HQ_sampled12fd9_c475_f5p0_3222	2	Molecular Function: organic cyclic compound binding (GO:0097159);|Molecular Function: heterocyclic compound binding (GO:1901363);
i3_HQ_sampled12fd9_c492_f4p0_3341	4	Cellular Component: plasma membrane (GO:0005886);|Cellular Component: gap junction (GO:0005921);|Biological Process: ion transport (GO:0006811);|Cellular Component: integral component of membrane (GO:0016021);
i3_HQ_sampled12fd9_c508_f5p0_3036	2	Biological Process: protein methylation (GO:0006479);|Molecular Function: transferase activity (GO:0016740);
i3_HQ_sampled12fd9_c511_f3p0_3718	2	Molecular Function: motor activity (GO:0003774);|Cellular Component: myosin complex (GO:0016459);
i3_HQ_sampled12fd9_c517_f4p0_3278	1	Molecular Function: ATP binding (GO:0005524);
i3_HQ_sampled12fd9_c521_f4p0_3758	2	Biological Process: primary metabolic process (GO:0044238);|Biological Process: cellular macromolecule metabolic process (GO:0044260);
i3_HQ_sampled12fd9_c525_f4p0_3172	2	Molecular Function: ATP binding (GO:0005524);|Molecular Function: ATPase activity (GO:0016887);
i3_HQ_sampled12fd9_c532_f3p0_3634	4	Cellular Component: plasma membrane (GO:0005886);|Cellular Component: gap junction (GO:0005921);|Biological Process: ion transport (GO:0006811);|Cellular Component: integral component of membrane (GO:0016021);
i3_HQ_sampled12fd9_c535_f4p0_3355	3	Molecular Function: hydrolase activity, hydrolyzing O-glycosyl compounds (GO:0004553);|Biological Process: chitin metabolic process (GO:0006030);|Cellular Component: membrane (GO:0016020);
i3_HQ_sampled12fd9_c537_f4p0_3981	3	Cellular Component: sodium:potassium-exchanging ATPase complex (GO:0005890);|Biological Process: potassium ion transport (GO:0006813);|Biological Process: sodium ion transport (GO:0006814);
i3_HQ_sampled12fd9_c579_f3p0_3332	5	Molecular Function: calcium-transporting ATPase activity (GO:0005388);|Molecular Function: ATP binding (GO:0005524);|Cellular Component: integral component of membrane (GO:0016021);|Molecular Function: metal ion binding (GO:0046872);|Biological Process: calcium ion transmembrane transport (GO:0070588);
i3_HQ_sampled12fd9_c594_f4p0_3781	3	Molecular Function: ATP binding (GO:0005524);|Cellular Component: cytoplasm (GO:0005737);|Biological Process: protein refolding (GO:0042026);
i3_HQ_sampled12fd9_c598_f3p0_3866	3	Cellular Component: extracellular region (GO:0005576);|Biological Process: chitin metabolic process (GO:0006030);|Molecular Function: chitin binding (GO:0008061);
i3_HQ_sampled12fd9_c614_f3p0_3256	4	Molecular Function: nucleotide binding (GO:0000166);|Molecular Function: nucleic acid binding (GO:0003676);|Cellular Component: viral nucleocapsid (GO:0019013);|Cellular Component: intracellular ribonucleoprotein complex (GO:0030529);
i3_HQ_sampled12fd9_c621_f3p0_3129	1	Cellular Component: integral component of membrane (GO:0016021);
i3_HQ_sampled12fd9_c627_f3p0_3708	6	Molecular Function: ATP binding (GO:0005524);|Biological Process: protein folding (GO:0006457);|Biological Process: response to heat (GO:0009408);|Molecular Function: heat shock protein binding (GO:0031072);|Molecular Function: metal ion binding (GO:0046872);|Molecular Function: unfolded protein binding (GO:0051082);
i3_HQ_sampled12fd9_c6430_f2p0_3145	3	Molecular Function: GTP binding (GO:0005525);|Cellular Component: intracellular (GO:0005622);|Biological Process: small GTPase mediated signal transduction (GO:0007264);
i3_HQ_sampled12fd9_c645_f3p0_3109	1	Molecular Function: serine-type peptidase activity (GO:0008236);
i3_HQ_sampled12fd9_c660_f3p0_3844	1	Molecular Function: oxidoreductase activity (GO:0016491);
i3_HQ_sampled12fd9_c671_f3p0_3581	6	Molecular Function: glutamine-fructose-6-phosphate transaminase (isomerizing) activity (GO:0004360);|Biological Process: carbohydrate metabolic process (GO:0005975);|Biological Process: fructose 6-phosphate metabolic process (GO:0006002);|Biological Process: UDP-N-acetylglucosamine metabolic process (GO:0006047);|Molecular Function: carbohydrate binding (GO:0030246);|Biological Process: carbohydr…
i3_HQ_sampled12fd9_c688_f3p0_3519	2	Biological Process: cellular process (GO:0009987);|Molecular Function: isomerase activity (GO:0016853);
i3_HQ_sampled12fd9_c690_f3p0_3257	1	Biological Process: metabolic process (GO:0008152);
i3_HQ_sampled12fd9_c693_f3p0_3141	1	Cellular Component: membrane (GO:0016020);
i3_HQ_sampled12fd9_c712_f3p0_3586	2	Biological Process: fatty acid alpha-oxidation (GO:0001561);|Molecular Function: phytanoyl-CoA dioxygenase activity (GO:0048244);
i3_HQ_sampled12fd9_c721_f3p0_3474	1	Cellular Component: membrane (GO:0016020);
i3_HQ_sampled12fd9_c752_f2p0_3082	5	Molecular Function: actin binding (GO:0003779);|Molecular Function: calcium ion binding (GO:0005509);|Biological Process: actin nucleation (GO:0045010);|Biological Process: actin filament severing (GO:0051014);|Biological Process: barbed-end actin filament capping (GO:0051016);
i3_HQ_sampled12fd9_c767_f2p0_3285	5	Molecular Function: calcium-transporting ATPase activity (GO:0005388);|Molecular Function: ATP binding (GO:0005524);|Cellular Component: integral component of membrane (GO:0016021);|Molecular Function: metal ion binding (GO:0046872);|Biological Process: calcium ion transmembrane transport (GO:0070588);
i3_HQ_sampled12fd9_c773_f2p0_3748	1	Molecular Function: actin filament binding (GO:0051015);
i3_HQ_sampled12fd9_c785_f2p0_3186	3	Molecular Function: protein serine/threonine kinase activity (GO:0004674);|Molecular Function: ATP binding (GO:0005524);|Biological Process: protein phosphorylation (GO:0006468);
i3_HQ_sampled12fd9_c787_f2p0_3484	4	Molecular Function: aminopeptidase activity (GO:0004177);|Biological Process: proteolysis (GO:0006508);|Molecular Function: serine-type peptidase activity (GO:0008236);|Cellular Component: integral component of membrane (GO:0016021);
i3_HQ_sampled12fd9_c791_f2p0_3533	3	Molecular Function: protein serine/threonine kinase activity (GO:0004674);|Molecular Function: ATP binding (GO:0005524);|Biological Process: protein phosphorylation (GO:0006468);
i3_HQ_sampled12fd9_c7979_f6p0_3050	3	Molecular Function: hydrogen ion transmembrane transporter activity (GO:0015078);|Biological Process: ATP hydrolysis coupled proton transport (GO:0015991);|Cellular Component: proton-transporting V-type ATPase, V1 domain (GO:0033180);
i3_HQ_sampled12fd9_c8006_f3p0_3021	2	Molecular Function: motor activity (GO:0003774);|Cellular Component: myosin complex (GO:0016459);
i3_HQ_sampled12fd9_c8033_f2p0_3004	4	Molecular Function: ATP binding (GO:0005524);|Biological Process: protein folding (GO:0006457);|Biological Process: response to stress (GO:0006950);|Molecular Function: unfolded protein binding (GO:0051082);
i3_HQ_sampled12fd9_c8038_f2p0_3034	5	Molecular Function: malate dehydrogenase (decarboxylating) (NAD+) activity (GO:0004471);|Biological Process: malate metabolic process (GO:0006108);|Molecular Function: metal ion binding (GO:0046872);|Molecular Function: NAD binding (GO:0051287);|Biological Process: oxidation-reduction process (GO:0055114);
i3_HQ_sampled12fd9_c836_f2p0_3549	4	Molecular Function: glycine-tRNA ligase activity (GO:0004820);|Molecular Function: ATP binding (GO:0005524);|Cellular Component: cytoplasm (GO:0005737);|Biological Process: glycyl-tRNA aminoacylation (GO:0006426);
i3_HQ_sampled12fd9_c876_f2p0_3592	2	Molecular Function: purine-nucleoside phosphorylase activity (GO:0004731);|Biological Process: nucleoside metabolic process (GO:0009116);
i3_HQ_sampled12fd9_c8779_f35p56_3215	4	Biological Process: carbohydrate metabolic process (GO:0005975);|Biological Process: tricarboxylic acid cycle (GO:0006099);|Biological Process: malate metabolic process (GO:0006108);|Molecular Function: L-malate dehydrogenase activity (GO:0030060);
i3_HQ_sampled12fd9_c8789_f18p0_3333	2	Molecular Function: phosphoprotein phosphatase activity (GO:0004721);|Biological Process: protein dephosphorylation (GO:0006470);
i3_HQ_sampled12fd9_c8792_f18p2_3644	3	Molecular Function: aconitate hydratase activity (GO:0003994);|Biological Process: tricarboxylic acid cycle (GO:0006099);|Molecular Function: 4 iron, 4 sulfur cluster binding (GO:0051539);
i3_HQ_sampled12fd9_c8801_f38p0_3087	4	Molecular Function: translation initiation factor activity (GO:0003743);|Molecular Function: ATP-dependent RNA helicase activity (GO:0004004);|Molecular Function: ATP binding (GO:0005524);|Biological Process: regulation of translational initiation (GO:0006446);
i3_HQ_sampled12fd9_c8815_f27p0_3239	3	Biological Process: carbohydrate metabolic process (GO:0005975);|Molecular Function: glycogen phosphorylase activity (GO:0008184);|Molecular Function: pyridoxal phosphate binding (GO:0030170);
i3_HQ_sampled12fd9_c8820_f15p0_3270	4	Cellular Component: plasma membrane (GO:0005886);|Cellular Component: gap junction (GO:0005921);|Biological Process: ion transport (GO:0006811);|Cellular Component: integral component of membrane (GO:0016021);
i3_HQ_sampled12fd9_c8826_f21p0_3019	5	Molecular Function: magnesium ion binding (GO:0000287);|Molecular Function: isocitrate dehydrogenase (NADP+) activity (GO:0004450);|Biological Process: tricarboxylic acid cycle (GO:0006099);|Biological Process: isocitrate metabolic process (GO:0006102);|Molecular Function: NAD binding (GO:0051287);
i3_HQ_sampled12fd9_c8851_f7p0_3326	3	Biological Process: carbohydrate metabolic process (GO:0005975);|Biological Process: dephosphorylation (GO:0016311);|Molecular Function: fructose 1,6-bisphosphate 1-phosphatase activity (GO:0042132);
i3_HQ_sampled12fd9_c8856_f6p6_3714	2	Molecular Function: actin binding (GO:0003779);|Molecular Function: calcium ion binding (GO:0005509);
i3_HQ_sampled12fd9_c8857_f7p2_3931	11	Molecular Function: nucleotide binding (GO:0000166);|Molecular Function: translation repressor activity, nucleic acid binding (GO:0000900);|Molecular Function: mRNA 3'-UTR binding (GO:0003730);|Cellular Component: nucleus (GO:0005634);|Cellular Component: cytoplasm (GO:0005737);|Molecular Function: translation factor activity, RNA binding (GO:0008135);|Cellular Component: neuron projection (GO:00…
i3_HQ_sampled12fd9_c8861_f7p0_3437	1	Molecular Function: transferase activity (GO:0016740);
i3_HQ_sampled12fd9_c8864_f7p5_3112	8	Molecular Function: thioredoxin-disulfide reductase activity (GO:0004791);|Cellular Component: cell (GO:0005623);|Molecular Function: electron transfer activity (GO:0009055);|Molecular Function: protein disulfide oxidoreductase activity (GO:0015035);|Biological Process: cell redox homeostasis (GO:0045454);|Molecular Function: flavin adenine dinucleotide binding (GO:0050660);|Biological Process: o…
i3_HQ_sampled12fd9_c8865_f6p0_3539	1	Molecular Function: hydrolase activity (GO:0016787);
i3_HQ_sampled12fd9_c8870_f6p0_3146	3	Biological Process: multicellular organismal process (GO:0044707);|Biological Process: developmental process (GO:0044767);|Biological Process: anatomical structure development (GO:0048856);
i3_HQ_sampled12fd9_c8875_f3p1_3849	2	Molecular Function: motor activity (GO:0003774);|Cellular Component: myosin complex (GO:0016459);
i3_HQ_sampled12fd9_c8876_f5p0_3178	2	Molecular Function: actin binding (GO:0003779);|Molecular Function: calcium ion binding (GO:0005509);
i3_HQ_sampled12fd9_c8880_f4p0_3848	1	Molecular Function: catalytic activity (GO:0003824);
i3_HQ_sampled12fd9_c8886_f5p0_3155	2	Molecular Function: extracellular matrix structural constituent (GO:0005201);|Cellular Component: collagen trimer (GO:0005581);
i3_HQ_sampled12fd9_c8889_f13p0_3405	4	Cellular Component: plasma membrane (GO:0005886);|Cellular Component: gap junction (GO:0005921);|Biological Process: ion transport (GO:0006811);|Cellular Component: integral component of membrane (GO:0016021);
i3_HQ_sampled12fd9_c8892_f8p0_3178	3	Molecular Function: nucleic acid binding (GO:0003676);|Molecular Function: helicase activity (GO:0004386);|Molecular Function: ATP binding (GO:0005524);
i3_HQ_sampled12fd9_c8897_f4p0_3364	2	Biological Process: cytoskeleton organization (GO:0007010);|Biological Process: actin filament-based process (GO:0030029);
i3_HQ_sampled12fd9_c8917_f3p0_3086	6	Molecular Function: methionine adenosyltransferase activity (GO:0004478);|Molecular Function: ATP binding (GO:0005524);|Cellular Component: cytosol (GO:0005829);|Biological Process: S-adenosylmethionine biosynthetic process (GO:0006556);|Biological Process: one-carbon metabolic process (GO:0006730);|Molecular Function: metal ion binding (GO:0046872);
i3_HQ_sampled12fd9_c8918_f3p0_3183	8	Molecular Function: sodium:potassium-exchanging ATPase activity (GO:0005391);|Molecular Function: ATP binding (GO:0005524);|Biological Process: potassium ion transport (GO:0006813);|Biological Process: sodium ion transport (GO:0006814);|Biological Process: establishment or maintenance of transmembrane electrochemical gradient (GO:0010248);|Cellular Component: integral component of membrane (GO:00…
i3_HQ_sampled12fd9_c8924_f2p0_3715	3	Molecular Function: protein serine/threonine kinase activity (GO:0004674);|Molecular Function: ATP binding (GO:0005524);|Biological Process: protein phosphorylation (GO:0006468);
i3_HQ_sampled12fd9_c8926_f3p0_3108	5	Cellular Component: vacuolar membrane (GO:0005774);|Molecular Function: hydrogen ion transmembrane transporter activity (GO:0015078);|Biological Process: ATP hydrolysis coupled proton transport (GO:0015991);|Cellular Component: integral component of membrane (GO:0016021);|Cellular Component: proton-transporting V-type ATPase, V0 domain (GO:0033179);
i3_HQ_sampled12fd9_c8927_f3p0_3787	1	Cellular Component: cytoplasm (GO:0005737);
i3_HQ_sampled12fd9_c8931_f3p0_3180	3	Molecular Function: catalytic activity (GO:0003824);|Biological Process: proteolysis (GO:0006508);|Molecular Function: metal ion binding (GO:0046872);
i3_HQ_sampled12fd9_c8932_f3p0_3162	6	Biological Process: nuclear-transcribed mRNA catabolic process, deadenylation-dependent decay (GO:0000288);|Molecular Function: translation release factor activity (GO:0003747);|Molecular Function: GTPase activity (GO:0003924);|Molecular Function: sulfate adenylyltransferase (ATP) activity (GO:0004781);|Molecular Function: GTP binding (GO:0005525);|Biological Process: translational termination (G…
i3_HQ_sampled12fd9_c894_f2p0_3100	4	Molecular Function: nucleic acid binding (GO:0003676);|Molecular Function: helicase activity (GO:0004386);|Molecular Function: ATP binding (GO:0005524);|Molecular Function: zinc ion binding (GO:0008270);
i3_HQ_sampled12fd9_c8959_f2p0_2986	2	Molecular Function: transferase activity (GO:0016740);|Biological Process: tetrapyrrole biosynthetic process (GO:0033014);
i3_HQ_sampled12fd9_c904_f2p0_3490	1	Molecular Function: transferase activity, transferring acyl groups (GO:0016746);
i3_HQ_sampled12fd9_c9053_f40p2_3072	5	Molecular Function: ATP binding (GO:0005524);|Biological Process: ATP hydrolysis coupled proton transport (GO:0015991);|Molecular Function: hydrolase activity, acting on acid anhydrides, catalyzing transmembrane movement of substances (GO:0016820);|Cellular Component: proton-transporting V-type ATPase, V1 domain (GO:0033180);|Biological Process: ATP metabolic process (GO:0046034);
i3_HQ_sampled12fd9_c9057_f31p0_3370	4	Molecular Function: peptidyl-prolyl cis-trans isomerase activity (GO:0003755);|Molecular Function: FK506 binding (GO:0005528);|Cellular Component: endoplasmic reticulum membrane (GO:0005789);|Biological Process: chaperone-mediated protein folding (GO:0061077);
i3_HQ_sampled12fd9_c9058_f15p0_3422	3	Molecular Function: peptidase activity (GO:0008233);|Biological Process: negative regulation of peptidase activity (GO:0010466);|Molecular Function: peptidase inhibitor activity (GO:0030414);
i3_HQ_sampled12fd9_c9068_f3p0_3376	1	Molecular Function: binding (GO:0005488);
i3_HQ_sampled12fd9_c9120_f4p0_3617	2	Molecular Function: motor activity (GO:0003774);|Cellular Component: myosin complex (GO:0016459);
i3_HQ_sampled12fd9_c913_f2p0_3191	2	Molecular Function: motor activity (GO:0003774);|Cellular Component: myosin complex (GO:0016459);
i3_HQ_sampled12fd9_c914_f2p0_3918	4	Molecular Function: glutathione peroxidase activity (GO:0004602);|Biological Process: response to oxidative stress (GO:0006979);|Biological Process: oxidation-reduction process (GO:0055114);|Biological Process: cellular oxidant detoxification (GO:0098869);
i3_HQ_sampled12fd9_c9431_f8p0_3969	2	Molecular Function: motor activity (GO:0003774);|Cellular Component: myosin complex (GO:0016459);
i3_HQ_sampled12fd9_c943_f2p0_3067	6	Molecular Function: ATP binding (GO:0005524);|Cellular Component: endoplasmic reticulum (GO:0005783);|Biological Process: transport (GO:0006810);|Molecular Function: ATPase activity (GO:0016887);|Biological Process: protein insertion into ER membrane (GO:0045048);|Molecular Function: metal ion binding (GO:0046872);
i3_HQ_sampled12fd9_c9444_f3p1_3166	2	Molecular Function: motor activity (GO:0003774);|Cellular Component: myosin complex (GO:0016459);
i3_HQ_sampled12fd9_c950_f2p0_3329	2	Molecular Function: microtubule motor activity (GO:0003777);|Cellular Component: kinesin complex (GO:0005871);
i3_HQ_sampled12fd9_c955_f2p0_3177	1	Cellular Component: integral component of membrane (GO:0016021);
i3_HQ_sampled12fd9_c971_f2p0_3965	2	Biological Process: transport (GO:0006810);|Cellular Component: membrane (GO:0016020);
i3_HQ_sampled12fd9_c975_f2p0_3608	1	Molecular Function: actin filament binding (GO:0051015);
i3_HQ_sampled12fd9_c989_f2p0_3222	4	Biological Process: carbohydrate metabolic process (GO:0005975);|Biological Process: malate metabolic process (GO:0006108);|Molecular Function: L-malate dehydrogenase activity (GO:0030060);|Biological Process: oxidation-reduction process (GO:0055114);
i3_HQ_sampled12fd9_c996_f2p0_3360	1	Cellular Component: integral component of membrane (GO:0016021);
i4_HQ_sampled12fd9_c126_f3p0_4412	1	Cellular Component: membrane (GO:0016020);
i4_HQ_sampled12fd9_c130_f3p0_4461	4	Molecular Function: dihydrolipoyllysine-residue acetyltransferase activity (GO:0004742);|Cellular Component: mitochondrial matrix (GO:0005759);|Biological Process: pyruvate metabolic process (GO:0006090);|Cellular Component: pyruvate dehydrogenase complex (GO:0045254);
i4_HQ_sampled12fd9_c146_f3p0_4330	1	Biological Process: cellular process (GO:0009987);
i4_HQ_sampled12fd9_c159_f2p0_4492	4	Molecular Function: glutamine-fructose-6-phosphate transaminase (isomerizing) activity (GO:0004360);|Biological Process: carbohydrate metabolic process (GO:0005975);|Molecular Function: carbohydrate binding (GO:0030246);|Biological Process: carbohydrate derivative biosynthetic process (GO:1901137);
i4_HQ_sampled12fd9_c160_f2p0_4751	2	Molecular Function: RNA binding (GO:0003723);|Biological Process: RNA metabolic process (GO:0016070);
i4_HQ_sampled12fd9_c167_f2p0_4836	3	Molecular Function: hydrolase activity (GO:0016787);|Biological Process: macromolecule metabolic process (GO:0043170);|Biological Process: primary metabolic process (GO:0044238);
i4_HQ_sampled12fd9_c183_f2p0_4952	3	Molecular Function: glutamate-ammonia ligase activity (GO:0004356);|Molecular Function: ATP binding (GO:0005524);|Biological Process: glutamine biosynthetic process (GO:0006542);
i4_HQ_sampled12fd9_c186_f2p0_4875	4	Molecular Function: motor activity (GO:0003774);|Molecular Function: actin binding (GO:0003779);|Molecular Function: ATP binding (GO:0005524);|Cellular Component: myosin complex (GO:0016459);
i4_HQ_sampled12fd9_c195_f2p0_4219	5	Molecular Function: calcium-transporting ATPase activity (GO:0005388);|Molecular Function: ATP binding (GO:0005524);|Cellular Component: integral component of membrane (GO:0016021);|Molecular Function: metal ion binding (GO:0046872);|Biological Process: calcium ion transmembrane transport (GO:0070588);
i4_HQ_sampled12fd9_c209_f2p0_4822	2	Molecular Function: motor activity (GO:0003774);|Cellular Component: myosin complex (GO:0016459);
i4_HQ_sampled12fd9_c217_f2p0_4658	4	Molecular Function: nucleic acid binding (GO:0003676);|Cellular Component: nucleus (GO:0005634);|Biological Process: chromatin remodeling (GO:0006338);|Molecular Function: hydrolase activity, acting on acid anhydrides, in phosphorus-containing anhydrides (GO:0016818);
i4_HQ_sampled12fd9_c238_f2p0_4471	1	Cellular Component: cytoplasm (GO:0005737);
i4_HQ_sampled12fd9_c2577_f10p0_4995	4	Molecular Function: motor activity (GO:0003774);|Molecular Function: actin binding (GO:0003779);|Molecular Function: ATP binding (GO:0005524);|Cellular Component: myosin complex (GO:0016459);
i4_HQ_sampled12fd9_c2579_f5p1_4181	2	Molecular Function: motor activity (GO:0003774);|Cellular Component: myosin complex (GO:0016459);
i4_HQ_sampled12fd9_c2582_f6p0_4076	3	Cellular Component: sodium:potassium-exchanging ATPase complex (GO:0005890);|Biological Process: potassium ion transport (GO:0006813);|Biological Process: sodium ion transport (GO:0006814);
i4_HQ_sampled12fd9_c2584_f5p0_4019	1	Molecular Function: catalytic activity (GO:0003824);
i4_HQ_sampled12fd9_c2589_f5p2_4114	3	Cellular Component: endoplasmic reticulum membrane (GO:0005789);|Biological Process: transport (GO:0006810);|Cellular Component: integral component of membrane (GO:0016021);
i4_HQ_sampled12fd9_c2592_f4p5_4472	5	Molecular Function: actin binding (GO:0003779);|Molecular Function: calcium ion binding (GO:0005509);|Biological Process: actin nucleation (GO:0045010);|Biological Process: actin filament severing (GO:0051014);|Biological Process: barbed-end actin filament capping (GO:0051016);
i4_HQ_sampled12fd9_c2594_f4p15_4120	6	Molecular Function: aminoacyl-tRNA editing activity (GO:0002161);|Molecular Function: isoleucine-tRNA ligase activity (GO:0004822);|Molecular Function: ATP binding (GO:0005524);|Cellular Component: cytosol (GO:0005829);|Biological Process: isoleucyl-tRNA aminoacylation (GO:0006428);|Biological Process: regulation of translational fidelity (GO:0006450);
i4_HQ_sampled12fd9_c2597_f2p6_4550	3	Molecular Function: glutamate-ammonia ligase activity (GO:0004356);|Molecular Function: ATP binding (GO:0005524);|Biological Process: glutamine biosynthetic process (GO:0006542);
i4_HQ_sampled12fd9_c2598_f4p0_4539	3	Molecular Function: protein kinase activity (GO:0004672);|Molecular Function: ATP binding (GO:0005524);|Biological Process: protein phosphorylation (GO:0006468);
i4_HQ_sampled12fd9_c2599_f2p0_4701	2	Molecular Function: kinase activity (GO:0016301);|Biological Process: phosphorylation (GO:0016310);
i4_HQ_sampled12fd9_c2601_f3p0_4310	2	Molecular Function: actin binding (GO:0003779);|Molecular Function: calcium ion binding (GO:0005509);
i4_HQ_sampled12fd9_c2608_f3p0_4085	2	Molecular Function: UDP-glucose 4-epimerase activity (GO:0003978);|Biological Process: galactose metabolic process (GO:0006012);
i4_HQ_sampled12fd9_c2618_f2p0_4008	1	Cellular Component: cytoplasm (GO:0005737);
i4_HQ_sampled12fd9_c30_f13p0_4387	4	Cellular Component: plasma membrane (GO:0005886);|Cellular Component: gap junction (GO:0005921);|Biological Process: ion transport (GO:0006811);|Cellular Component: integral component of membrane (GO:0016021);
i4_HQ_sampled12fd9_c46_f7p0_4593	1	Molecular Function: actin filament binding (GO:0051015);
i4_HQ_sampled12fd9_c60_f6p0_4613	1	Molecular Function: catalytic activity (GO:0003824);
i4_HQ_sampled12fd9_c65_f7p0_4686	2	Molecular Function: hydrolase activity, hydrolyzing O-glycosyl compounds (GO:0004553);|Biological Process: chitin metabolic process (GO:0006030);
i4_HQ_sampled12fd9_c822_f2p0_4548	2	Molecular Function: motor activity (GO:0003774);|Cellular Component: myosin complex (GO:0016459);
i5_HQ_sampled12fd9_c25_f11p0_5625	3	Molecular Function: glutamate-ammonia ligase activity (GO:0004356);|Molecular Function: ATP binding (GO:0005524);|Biological Process: glutamine biosynthetic process (GO:0006542);
i5_HQ_sampled12fd9_c33_f6p0_5288	1	Molecular Function: catalytic activity (GO:0003824);
i5_HQ_sampled12fd9_c34_f4p0_5392	4	Molecular Function: motor activity (GO:0003774);|Molecular Function: actin binding (GO:0003779);|Molecular Function: ATP binding (GO:0005524);|Cellular Component: myosin complex (GO:0016459);
i5_HQ_sampled12fd9_c35_f4p0_5610	1	Molecular Function: catalytic activity (GO:0003824);
i5_HQ_sampled12fd9_c47_f3p0_5304	5	Molecular Function: calcium-transporting ATPase activity (GO:0005388);|Molecular Function: ATP binding (GO:0005524);|Cellular Component: integral component of membrane (GO:0016021);|Molecular Function: metal ion binding (GO:0046872);|Biological Process: calcium ion transmembrane transport (GO:0070588);
i5_HQ_sampled12fd9_c56_f2p0_5202	1	Biological Process: transport (GO:0006810);
i5_HQ_sampled12fd9_c64_f2p0_5705	2	Molecular Function: actin binding (GO:0003779);|Cellular Component: cytoskeleton (GO:0005856);
i5_HQ_sampled12fd9_c67_f2p0_5773	13	Molecular Function: protein binding (GO:0005515);|Biological Process: positive regulation of heart rate (GO:0010460);|Molecular Function: glutamate:sodium symporter activity (GO:0015501);|Cellular Component: integral component of membrane (GO:0016021);|Cellular Component: apical plasma membrane (GO:0016324);|Molecular Function: glutamate binding (GO:0016595);|Molecular Function: cysteine transmem…
i5_HQ_sampled12fd9_c857_f2p0_5080	3	Molecular Function: signal transducer activity (GO:0004871);|Cellular Component: heterotrimeric G-protein complex (GO:0005834);|Biological Process: G-protein coupled receptor signaling pathway (GO:0007186);
i5_HQ_sampled12fd9_c954_f19p0_5112	2	Molecular Function: kinase activity (GO:0016301);|Biological Process: phosphorylation (GO:0016310);
i6_HQ_sampled12fd9_c17_f2p0_6306	7	Molecular Function: nucleotide binding (GO:0000166);|Biological Process: monovalent inorganic cation transport (GO:0015672);|Cellular Component: membrane (GO:0016020);|Molecular Function: hydrolase activity (GO:0016787);|Biological Process: metal ion transport (GO:0030001);|Molecular Function: ion binding (GO:0043167);|Biological Process: transmembrane transport (GO:0055085);
i6_HQ_sampled12fd9_c18_f2p0_6519	1	Molecular Function: catalytic activity (GO:0003824);
i7_HQ_sampled12fd9_c0_f6p0_7271	4	Molecular Function: motor activity (GO:0003774);|Molecular Function: actin binding (GO:0003779);|Molecular Function: ATP binding (GO:0005524);|Cellular Component: myosin complex (GO:0016459);
i7_HQ_sampled12fd9_c105_f2p0_7051	4	Molecular Function: motor activity (GO:0003774);|Molecular Function: actin binding (GO:0003779);|Molecular Function: ATP binding (GO:0005524);|Cellular Component: myosin complex (GO:0016459);
