# Supplementary material for: Identification of Candidate Genes for the Plateau Adaptation of a Tibetan Amphipod, Gammarus lacustris, Through Integration of Genome and Transcriptome Sequencing
Source: Front Genet. 2019 Feb 11;10:53. doi: 10.3389/fgene.2019.00053 (PMC6378286; doi:10.3389/fgene.2019.00053)
Supplement: Table S3 — Categories of COG of G. lacustris full-length unigenes. [file Table_3.XLS]

#Gene name	Portein name in KOG	E value	Identity	Score	Organism	KOG id	KOG defination	Function code	Functional categories	Function class defination
i0_HQ_sampled12fd9_c1053_f5p0_484	Hs5453603	5.6e-34	73/107(68.22)	143	hsa	KOG0363	Chaperonin complex component, TCP-1 beta subunit (CCT2)	[O]	CELLULAR PROCESSES AND SIGNALING	Posttranslational modification, protein turnover, chaperones
i0_HQ_sampled12fd9_c119035_f5p0_958	Hs5902146	2.6e-54	103/170(60.59)	211	hsa	KOG0421	Ubiquitin-protein ligase	[O]	CELLULAR PROCESSES AND SIGNALING	Posttranslational modification, protein turnover, chaperones
i0_HQ_sampled12fd9_c119380_f29p0_505	Hs4507761	1.1e-61	112/128(87.50)	235	hsa	KOG0003	Ubiquitin/60s ribosomal protein L40 fusion	[J]	INFORMATION STORAGE AND PROCESSING	Translation, ribosomal structure and biogenesis
i0_HQ_sampled12fd9_c119738_f2p1_704	Hs4501881	5.4e-70	120/134(89.55)	263	hsa	KOG0676	Actin and related proteins	[Z]	CELLULAR PROCESSES AND SIGNALING	Cytoskeleton
i0_HQ_sampled12fd9_c1208_f5p0_905	Hs4506189	1.8e-94	172/231(74.46)	345	hsa	KOG0183	20S proteasome, regulatory subunit alpha type PSMA7/PRE6	[O]	CELLULAR PROCESSES AND SIGNALING	Posttranslational modification, protein turnover, chaperones
i0_HQ_sampled12fd9_c12915_f2p8_319	Hs11024714	5.2e-44	88/93(94.62)	176	hsa	KOG0001	Ubiquitin and ubiquitin-like proteins	[OR]	CELLULAR PROCESSES AND SIGNALING|POORLY CHARACTERIZED	Posttranslational modification, protein turnover, chaperones |General function prediction only
i0_HQ_sampled12fd9_c130899_f2p0_855	Hs22044917	3.2e-32	68/116(58.62)	138	hsa	KOG0107	Alternative splicing factor SRp20/9G8 (RRM superfamily)	[A]	INFORMATION STORAGE AND PROCESSING	RNA processing and modification
i0_HQ_sampled12fd9_c146118_f2p0_752	Hs13129150	1.4e-34	77/105(73.33)	146	hsa	KOG0019	Molecular chaperone (HSP90 family)	[O]	CELLULAR PROCESSES AND SIGNALING	Posttranslational modification, protein turnover, chaperones
i0_HQ_sampled12fd9_c14668_f3p0_728	Hs16163829	2.0e-115	210/228(92.11)	414	hsa	KOG0001	Ubiquitin and ubiquitin-like proteins	[OR]	CELLULAR PROCESSES AND SIGNALING|POORLY CHARACTERIZED	Posttranslational modification, protein turnover, chaperones |General function prediction only
i0_HQ_sampled12fd9_c1469_f7p0_990	7290649	2.8e-149	259/265(97.74)	527	dme	KOG0676	Actin and related proteins	[Z]	CELLULAR PROCESSES AND SIGNALING	Cytoskeleton
i0_HQ_sampled12fd9_c14767_f3p0_427	7299092	7.0e-12	32/51(62.75)	69	dme	KOG0361	Chaperonin complex component, TCP-1 eta subunit (CCT7)	[O]	CELLULAR PROCESSES AND SIGNALING	Posttranslational modification, protein turnover, chaperones
i0_HQ_sampled12fd9_c148862_f2p0_911	Hs4506725	1.9e-115	194/257(75.49)	414	hsa	KOG0378	40S ribosomal protein S4	[J]	INFORMATION STORAGE AND PROCESSING	Translation, ribosomal structure and biogenesis
i0_HQ_sampled12fd9_c15479_f3p0_620	Hs5174727	2.5e-18	48/62(77.42)	91	hsa	KOG0364	Chaperonin complex component, TCP-1 gamma subunit (CCT3)	[O]	CELLULAR PROCESSES AND SIGNALING	Posttranslational modification, protein turnover, chaperones
i0_HQ_sampled12fd9_c158917_f3p2_911	7303635	1.2e-45	89/149(59.73)	183	dme	KOG0027	Calmodulin and related proteins (EF-Hand superfamily)	[T]	CELLULAR PROCESSES AND SIGNALING	Signal transduction mechanisms
i0_HQ_sampled12fd9_c17153_f2p0_260	Hs4501881	1.1e-33	64/70(91.43)	141	hsa	KOG0676	Actin and related proteins	[Z]	CELLULAR PROCESSES AND SIGNALING	Cytoskeleton
i0_HQ_sampled12fd9_c193257_f16p0_795	Hs13129150	9.1e-106	192/227(84.58)	382	hsa	KOG0019	Molecular chaperone (HSP90 family)	[O]	CELLULAR PROCESSES AND SIGNALING	Posttranslational modification, protein turnover, chaperones
i0_HQ_sampled12fd9_c193543_f8p0_834	Hs4501887	1.8e-112	195/210(92.86)	404	hsa	KOG0676	Actin and related proteins	[Z]	CELLULAR PROCESSES AND SIGNALING	Cytoskeleton
i0_HQ_sampled12fd9_c193561_f34p0_688	CE13968	2.0e-40	73/99(73.74)	165	cel	KOG0397	60S ribosomal protein L11	[J]	INFORMATION STORAGE AND PROCESSING	Translation, ribosomal structure and biogenesis
i0_HQ_sampled12fd9_c193817_f27p0_927	Hs13647558	7.9e-61	111/153(72.55)	233	hsa	KOG0749	Mitochondrial ADP/ATP carrier proteins	[C]	METABOLISM	Energy production and conversion
i0_HQ_sampled12fd9_c193846_f10p0_997	Hs4757900	3.0e-13	35/50(70.00)	75	hsa	KOG0674	Calreticulin	[O]	CELLULAR PROCESSES AND SIGNALING	Posttranslational modification, protein turnover, chaperones
i0_HQ_sampled12fd9_c193950_f7p0_955	7290649	8.1e-101	193/281(68.68)	366	dme	KOG0676	Actin and related proteins	[Z]	CELLULAR PROCESSES AND SIGNALING	Cytoskeleton
i0_HQ_sampled12fd9_c194960_f5p0_579	7290855	2.0e-70	129/151(85.43)	264	dme	KOG0407	40S ribosomal protein S14	[J]	INFORMATION STORAGE AND PROCESSING	Translation, ribosomal structure and biogenesis
i0_HQ_sampled12fd9_c221670_f2p0_618	At2g36160	7.2e-58	108/148(72.97)	223	ath	KOG0407	40S ribosomal protein S14	[J]	INFORMATION STORAGE AND PROCESSING	Translation, ribosomal structure and biogenesis
i0_HQ_sampled12fd9_c235534_f2p0_578	Hs14774499	3.3e-57	96/173(55.49)	220	hsa	KOG0174	20S proteasome, regulatory subunit beta type PSMB6/PSMB9/PRE3	[O]	CELLULAR PROCESSES AND SIGNALING	Posttranslational modification, protein turnover, chaperones
i0_HQ_sampled12fd9_c242189_f6p0_702	Hs9845502	1.1e-49	100/140(71.43)	196	hsa	KOG0830	40S ribosomal protein SA (P40)/Laminin receptor 1	[J]	INFORMATION STORAGE AND PROCESSING	Translation, ribosomal structure and biogenesis
i0_HQ_sampled12fd9_c24475_f6p0_916	Hs4506183	5.4e-94	166/255(65.10)	343	hsa	KOG0184	20S proteasome, regulatory subunit alpha type PSMA3/PRE10	[O]	CELLULAR PROCESSES AND SIGNALING	Posttranslational modification, protein turnover, chaperones
i0_HQ_sampled12fd9_c24826_f2p0_322	7302793	9.6e-22	45/59(76.27)	102	dme	KOG0679	Actin-related protein - Arp4p/Act3p	[Z]	CELLULAR PROCESSES AND SIGNALING	Cytoskeleton
i0_HQ_sampled12fd9_c24909_f5p0_920	7290649	1.0e-145	253/278(91.01)	515	dme	KOG0676	Actin and related proteins	[Z]	CELLULAR PROCESSES AND SIGNALING	Cytoskeleton
i2_HQ_sampled12fd9_c6910_f2p0_2542	7292157	2.1e-143	256/323(79.26)	509	dme	KOG0040	Ca2+-binding actin-bundling protein (spectrin), alpha chain (EF-Hand protein superfamily)	[Z]	CELLULAR PROCESSES AND SIGNALING	Cytoskeleton
i2_HQ_sampled12fd9_c751_f13p0_2898	7302708	1.1e-153	266/609(43.68)	543	dme	KOG0650	WD40 repeat nucleolar protein Bop1, involved in ribosome biogenesis	[J]	INFORMATION STORAGE AND PROCESSING	Translation, ribosomal structure and biogenesis
i2_HQ_sampled12fd9_c7527_f2p0_2720	Hs4502181	2.4e-28	66/198(33.33)	127	hsa	KOG0223	Aquaporin (major intrinsic protein family)	[G]	METABOLISM	Carbohydrate transport and metabolism
i2_HQ_sampled12fd9_c7685_f3p0_2611	Hs21327715	2.9e-39	78/132(59.09)	163	hsa	KOG0155	Transcription factor CA150	[K]	INFORMATION STORAGE AND PROCESSING	Transcription
i2_HQ_sampled12fd9_c8010_f3p92_2843	Hs7705365	7.5e-110	273/532(51.32)	397	hsa	KOG0110	RNA-binding protein (RRM superfamily)	[R]	POORLY CHARACTERIZED	General function prediction only
i2_HQ_sampled12fd9_c8063_f2p0_2138	At5g56010	5.9e-192	375/681(55.07)	670	ath	KOG0019	Molecular chaperone (HSP90 family)	[O]	CELLULAR PROCESSES AND SIGNALING	Posttranslational modification, protein turnover, chaperones
i2_HQ_sampled12fd9_c8169_f2p0_2662	7300662	1.0e-36	70/114(61.40)	154	dme	KOG0027	Calmodulin and related proteins (EF-Hand superfamily)	[T]	CELLULAR PROCESSES AND SIGNALING	Signal transduction mechanisms
i2_HQ_sampled12fd9_c90_f10p0_2127	7290684	1.3e-79	146/174(83.91)	297	dme	KOG0031	Myosin regulatory light chain, EF-Hand protein superfamily	[Z]	CELLULAR PROCESSES AND SIGNALING	Cytoskeleton
i2_HQ_sampled12fd9_c959_f10p0_2397	7300799	8.5e-131	234/381(61.42)	467	dme	KOG0784	Isocitrate dehydrogenase, gamma subunit	[E]	METABOLISM	Amino acid transport and metabolism
i2_HQ_sampled12fd9_c984_f12p0_2347	7293593	7.1e-114	211/308(68.51)	411	dme	KOG0785	Isocitrate dehydrogenase, alpha subunit	[E]	METABOLISM	Amino acid transport and metabolism
i2_HQ_sampled12fd9_c9869_f2p1_2341	7293774	7.5e-140	276/517(53.38)	497	dme	KOG0062	ATPase component of ABC transporters with duplicated ATPase domains/Translation elongation factor EF-3b	[EJ]	METABOLISM|INFORMATION STORAGE AND PROCESSING	Amino acid transport and metabolism |Translation, ribosomal structure and biogenesis
i3_HQ_sampled12fd9_c1018_f2p0_3536	7291680	2.4e-65	149/309(48.22)	250	dme	KOG0202	Ca2+ transporting ATPase	[P]	METABOLISM	Inorganic ion transport and metabolism
i3_HQ_sampled12fd9_c1032_f2p0_3615	Hs7705849	2.4e-73	131/150(87.33)	276	hsa	KOG0078	GTP-binding protein SEC4, small G protein superfamily, and related Ras family GTP-binding proteins	[TU]	CELLULAR PROCESSES AND SIGNALING|CELLULAR PROCESSES AND SIGNALING	Signal transduction mechanisms |Intracellular trafficking, secretion, and vesicular transport
i3_HQ_sampled12fd9_c1041_f2p0_3633	Hs21361399	1.2e-43	96/130(73.85)	178	hsa	KOG0211	Protein phosphatase 2A regulatory subunit A and related proteins	[T]	CELLULAR PROCESSES AND SIGNALING	Signal transduction mechanisms
i3_HQ_sampled12fd9_c117_f14p0_3375	Hs4758988	4.5e-61	121/151(80.13)	236	hsa	KOG0084	GTPase Rab1/YPT1, small G protein superfamily, and related GTP-binding proteins	[TU]	CELLULAR PROCESSES AND SIGNALING|CELLULAR PROCESSES AND SIGNALING	Signal transduction mechanisms |Intracellular trafficking, secretion, and vesicular transport
i3_HQ_sampled12fd9_c1583_f2p0_3285	Hs20558376	8.6e-33	106/224(47.32)	142	hsa	KOG0161	Myosin class II heavy chain	[Z]	CELLULAR PROCESSES AND SIGNALING	Cytoskeleton
i3_HQ_sampled12fd9_c208_f3p6_3840	CE07306	2.8e-27	89/216(41.20)	124	cel	KOG0161	Myosin class II heavy chain	[Z]	CELLULAR PROCESSES AND SIGNALING	Cytoskeleton
i3_HQ_sampled12fd9_c221_f11p0_3687	7301648	1.7e-279	529/762(69.42)	961	dme	KOG0020	Endoplasmic reticulum glucose-regulated protein (GRP94/endoplasmin), HSP90 family	[O]	CELLULAR PROCESSES AND SIGNALING	Posttranslational modification, protein turnover, chaperones
i3_HQ_sampled12fd9_c2241_f2p0_3559	CE09349	4.9e-26	74/140(52.86)	119	cel	KOG0161	Myosin class II heavy chain	[Z]	CELLULAR PROCESSES AND SIGNALING	Cytoskeleton
i3_HQ_sampled12fd9_c242_f10p0_3256	Hs4505489	1.9e-96	186/391(47.57)	353	hsa	KOG0622	Ornithine decarboxylase	[E]	METABOLISM	Amino acid transport and metabolism
i3_HQ_sampled12fd9_c245_f10p0_3283	Hs4501857	2.8e-161	283/430(65.81)	568	hsa	KOG0141	Isovaleryl-CoA dehydrogenase	[EI]	METABOLISM|METABOLISM	Amino acid transport and metabolism |Lipid transport and metabolism
i3_HQ_sampled12fd9_c267_f9p0_3535	7292599	5.4e-235	419/543(77.16)	813	dme	KOG0356	Mitochondrial chaperonin, Cpn60/Hsp60p	[O]	CELLULAR PROCESSES AND SIGNALING	Posttranslational modification, protein turnover, chaperones
i3_HQ_sampled12fd9_c269_f9p0_3493	7296589	4.5e-48	94/96(97.92)	193	dme	KOG0070	GTP-binding ADP-ribosylation factor Arf1	[U]	CELLULAR PROCESSES AND SIGNALING	Intracellular trafficking, secretion, and vesicular transport
i3_HQ_sampled12fd9_c313_f8p0_3674	7304353	8.6e-58	106/124(85.48)	225	dme	KOG0070	GTP-binding ADP-ribosylation factor Arf1	[U]	CELLULAR PROCESSES AND SIGNALING	Intracellular trafficking, secretion, and vesicular transport
i3_HQ_sampled12fd9_c314_f8p0_3109	Hs4759280	0.0e+00	720/974(73.92)	1448	hsa	KOG0468	U5 snRNP-specific protein	[J]	INFORMATION STORAGE AND PROCESSING	Translation, ribosomal structure and biogenesis
i3_HQ_sampled12fd9_c342_f7p0_3440	7295043	1.6e-127	440/876(50.23)	456	dme	KOG0161	Myosin class II heavy chain	[Z]	CELLULAR PROCESSES AND SIGNALING	Cytoskeleton
i3_HQ_sampled12fd9_c348_f7p0_3248	7294180	4.8e-129	222/375(59.20)	461	dme	KOG0625	Phosphoglucomutase	[G]	METABOLISM	Carbohydrate transport and metabolism
i3_HQ_sampled12fd9_c360_f7p0_3807	7302996	5.5e-100	173/188(92.02)	365	dme	KOG0393	Ras-related small GTPase, Rho type	[R]	POORLY CHARACTERIZED	General function prediction only
i3_HQ_sampled12fd9_c374_f7p0_3388	Hs6912332	2.9e-100	200/448(44.64)	366	hsa	KOG0380	Sterol O-acyltransferase/Diacylglycerol O-acyltransferase	[I]	METABOLISM	Lipid transport and metabolism
i3_HQ_sampled12fd9_c375_f5p0_3483	7300678	3.2e-54	97/135(71.85)	213	dme	KOG0203	Na+/K+ ATPase, alpha subunit	[P]	METABOLISM	Inorganic ion transport and metabolism
i3_HQ_sampled12fd9_c376_f6p0_3109	7293635	1.6e-92	164/191(85.86)	340	dme	KOG0393	Ras-related small GTPase, Rho type	[R]	POORLY CHARACTERIZED	General function prediction only
i3_HQ_sampled12fd9_c388_f3p0_3923	7290243	2.3e-173	299/379(78.89)	609	dme	KOG0035	Ca2+-binding actin-bundling protein (actinin), alpha chain (EF-Hand protein superfamily)	[Z]	CELLULAR PROCESSES AND SIGNALING	Cytoskeleton
i3_HQ_sampled12fd9_c394_f6p0_3136	Hs14327896	1.4e-80	151/294(51.36)	300	hsa	KOG0653	Cyclin B and related kinase-activating proteins	[D]	CELLULAR PROCESSES AND SIGNALING	Cell cycle control, cell division, chromosome partitioning
i3_HQ_sampled12fd9_c407_f6p0_3641	Hs4507793	5.0e-50	95/112(84.82)	199	hsa	KOG0417	Ubiquitin-protein ligase	[O]	CELLULAR PROCESSES AND SIGNALING	Posttranslational modification, protein turnover, chaperones
i3_HQ_sampled12fd9_c408_f5p0_3307	7300226	9.7e-186	307/484(63.43)	650	dme	KOG0518	Actin-binding cytoskeleton protein, filamin	[Z]	CELLULAR PROCESSES AND SIGNALING	Cytoskeleton
i3_HQ_sampled12fd9_c413_f6p0_3289	At1g08830	8.6e-25	65/158(41.14)	115	ath	KOG0441	Cu2+/Zn2+ superoxide dismutase SOD1	[P]	METABOLISM	Inorganic ion transport and metabolism
i3_HQ_sampled12fd9_c416_f6p0_3256	At1g08830	4.2e-24	64/158(40.51)	113	ath	KOG0441	Cu2+/Zn2+ superoxide dismutase SOD1	[P]	METABOLISM	Inorganic ion transport and metabolism
i3_HQ_sampled12fd9_c432_f5p0_3129	7292603	1.8e-128	257/457(56.24)	459	dme	KOG0781	Signal recognition particle receptor, alpha subunit	[U]	CELLULAR PROCESSES AND SIGNALING	Intracellular trafficking, secretion, and vesicular transport
i3_HQ_sampled12fd9_c463_f5p0_3126	CE16798	2.2e-163	277/397(69.77)	575	cel	KOG0141	Isovaleryl-CoA dehydrogenase	[EI]	METABOLISM|METABOLISM	Amino acid transport and metabolism |Lipid transport and metabolism
i3_HQ_sampled12fd9_c466_f3p2_3419	CE09349	7.3e-27	75/140(53.57)	122	cel	KOG0161	Myosin class II heavy chain	[Z]	CELLULAR PROCESSES AND SIGNALING	Cytoskeleton
i3_HQ_sampled12fd9_c475_f5p0_3222	7298863	9.3e-24	50/78(64.10)	112	dme	KOG0533	RRM motif-containing protein	[A]	INFORMATION STORAGE AND PROCESSING	RNA processing and modification
i3_HQ_sampled12fd9_c483_f5p0_3110	7299803	8.0e-81	140/165(84.85)	301	dme	KOG0425	Ubiquitin-protein ligase	[O]	CELLULAR PROCESSES AND SIGNALING	Posttranslational modification, protein turnover, chaperones
i3_HQ_sampled12fd9_c484_f5p0_3328	Hs4504897	8.0e-63	327/518(63.13)	241	hsa	KOG0166	Karyopherin (importin) alpha	[U]	CELLULAR PROCESSES AND SIGNALING	Intracellular trafficking, secretion, and vesicular transport
i3_HQ_sampled12fd9_c508_f5p0_3036	Hs20070220	4.1e-199	352/632(55.70)	694	hsa	KOG0822	Protein kinase inhibitor	[D]	CELLULAR PROCESSES AND SIGNALING	Cell cycle control, cell division, chromosome partitioning
i3_HQ_sampled12fd9_c511_f3p0_3718	CE09349	7.9e-27	75/140(53.57)	122	cel	KOG0161	Myosin class II heavy chain	[Z]	CELLULAR PROCESSES AND SIGNALING	Cytoskeleton
i3_HQ_sampled12fd9_c517_f4p0_3278	7294260	1.2e-95	160/193(82.90)	350	dme	KOG0425	Ubiquitin-protein ligase	[O]	CELLULAR PROCESSES AND SIGNALING	Posttranslational modification, protein turnover, chaperones
i3_HQ_sampled12fd9_c520_f4p0_3947	7298093	3.4e-60	115/232(49.57)	233	dme	KOG0382	Carbonic anhydrase	[R]	POORLY CHARACTERIZED	General function prediction only
i3_HQ_sampled12fd9_c521_f4p0_3758	CE27822	3.6e-19	67/173(38.73)	97	cel	KOG0419	Ubiquitin-protein ligase	[O]	CELLULAR PROCESSES AND SIGNALING	Posttranslational modification, protein turnover, chaperones
i3_HQ_sampled12fd9_c530_f4p0_3610	7303488	1.6e-19	48/48(100.00)	98	dme	KOG0027	Calmodulin and related proteins (EF-Hand superfamily)	[T]	CELLULAR PROCESSES AND SIGNALING	Signal transduction mechanisms
i3_HQ_sampled12fd9_c579_f3p0_3332	7291680	0.0e+00	809/993(81.47)	1595	dme	KOG0202	Ca2+ transporting ATPase	[P]	METABOLISM	Inorganic ion transport and metabolism
i3_HQ_sampled12fd9_c594_f4p0_3781	7292599	2.0e-235	420/543(77.35)	815	dme	KOG0356	Mitochondrial chaperonin, Cpn60/Hsp60p	[O]	CELLULAR PROCESSES AND SIGNALING	Posttranslational modification, protein turnover, chaperones
i3_HQ_sampled12fd9_c599_f4p0_3829	Hs14719420_2	6.2e-67	148/328(45.12)	255	hsa	KOG0653	Cyclin B and related kinase-activating proteins	[D]	CELLULAR PROCESSES AND SIGNALING	Cell cycle control, cell division, chromosome partitioning
i3_HQ_sampled12fd9_c625_f3p0_3995	Hs4885431	5.3e-45	101/254(39.76)	183	hsa	KOG0101	Molecular chaperones HSP70/HSC70, HSP70 superfamily	[O]	CELLULAR PROCESSES AND SIGNALING	Posttranslational modification, protein turnover, chaperones
i3_HQ_sampled12fd9_c627_f3p0_3708	Hs4504511	5.0e-114	214/401(53.37)	412	hsa	KOG0712	Molecular chaperone (DnaJ superfamily)	[O]	CELLULAR PROCESSES AND SIGNALING	Posttranslational modification, protein turnover, chaperones
i3_HQ_sampled12fd9_c635_f3p0_3589	7295615	1.9e-30	80/165(48.48)	134	dme	KOG0078	GTP-binding protein SEC4, small G protein superfamily, and related Ras family GTP-binding proteins	[TU]	CELLULAR PROCESSES AND SIGNALING|CELLULAR PROCESSES AND SIGNALING	Signal transduction mechanisms |Intracellular trafficking, secretion, and vesicular transport
i3_HQ_sampled12fd9_c639_f3p5_3706	7296698	5.8e-70	130/188(69.15)	265	dme	KOG0034	Ca2+/calmodulin-dependent protein phosphatase (calcineurin subunit B), EF-Hand superfamily protein	[T]	CELLULAR PROCESSES AND SIGNALING	Signal transduction mechanisms
i3_HQ_sampled12fd9_c6430_f2p0_3145	Hs4758988	6.2e-73	142/171(83.04)	275	hsa	KOG0084	GTPase Rab1/YPT1, small G protein superfamily, and related GTP-binding proteins	[TU]	CELLULAR PROCESSES AND SIGNALING|CELLULAR PROCESSES AND SIGNALING	Signal transduction mechanisms |Intracellular trafficking, secretion, and vesicular transport
i3_HQ_sampled12fd9_c659_f3p0_3661	7292656	2.3e-31	62/106(58.49)	137	dme	KOG0032	Ca2+/calmodulin-dependent protein kinase, EF-Hand protein superfamily	[T]	CELLULAR PROCESSES AND SIGNALING	Signal transduction mechanisms
i3_HQ_sampled12fd9_c688_f3p0_3519	Hs4758304	1.1e-110	216/479(45.09)	401	hsa	KOG0190	Protein disulfide isomerase (prolyl 4-hydroxylase beta subunit)	[O]	CELLULAR PROCESSES AND SIGNALING	Posttranslational modification, protein turnover, chaperones
i3_HQ_sampled12fd9_c690_f3p0_3257	At1g08830	4.2e-24	64/158(40.51)	113	ath	KOG0441	Cu2+/Zn2+ superoxide dismutase SOD1	[P]	METABOLISM	Inorganic ion transport and metabolism
i3_HQ_sampled12fd9_c715_f2p0_3329	7300630	5.6e-16	67/245(27.35)	86	dme	KOG0381	HMG box-containing protein	[R]	POORLY CHARACTERIZED	General function prediction only
i3_HQ_sampled12fd9_c731_f3p0_3066	7290243	0.0e+00	735/913(80.50)	1480	dme	KOG0035	Ca2+-binding actin-bundling protein (actinin), alpha chain (EF-Hand protein superfamily)	[Z]	CELLULAR PROCESSES AND SIGNALING	Cytoskeleton
i3_HQ_sampled12fd9_c749_f2p0_3315	Hs20336279	2.4e-75	180/541(33.27)	283	hsa	KOG0236	Sulfate/bicarbonate/oxalate exchanger SAT-1 and related transporters (SLC26 family)	[P]	METABOLISM	Inorganic ion transport and metabolism
i3_HQ_sampled12fd9_c752_f2p0_3082	Hs17572824	2.2e-67	140/320(43.75)	256	hsa	KOG0443	Actin regulatory proteins (gelsolin/villin family)	[Z]	CELLULAR PROCESSES AND SIGNALING	Cytoskeleton
i3_HQ_sampled12fd9_c767_f2p0_3285	7291680	6.9e-107	191/243(78.60)	388	dme	KOG0202	Ca2+ transporting ATPase	[P]	METABOLISM	Inorganic ion transport and metabolism
i3_HQ_sampled12fd9_c769_f2p0_3785	Hs20548671	1.4e-10	44/114(38.60)	68	hsa	KOG0508	Ankyrin repeat protein	[R]	POORLY CHARACTERIZED	General function prediction only
i3_HQ_sampled12fd9_c773_f2p0_3748	7300226	5.1e-183	307/494(62.15)	641	dme	KOG0518	Actin-binding cytoskeleton protein, filamin	[Z]	CELLULAR PROCESSES AND SIGNALING	Cytoskeleton
i3_HQ_sampled12fd9_c785_f2p0_3186	7290150	1.4e-141	263/477(55.14)	503	dme	KOG0583	Serine/threonine protein kinase	[T]	CELLULAR PROCESSES AND SIGNALING	Signal transduction mechanisms
i3_HQ_sampled12fd9_c791_f2p0_3533	7298926	1.2e-93	163/252(64.68)	344	dme	KOG0578	p21-activated serine/threonine protein kinase	[T]	CELLULAR PROCESSES AND SIGNALING	Signal transduction mechanisms
i3_HQ_sampled12fd9_c796_f2p0_3532	Hs20548671	1.9e-09	41/103(39.81)	64	hsa	KOG0508	Ankyrin repeat protein	[R]	POORLY CHARACTERIZED	General function prediction only
i3_HQ_sampled12fd9_c7986_f3p0_3062	CE07306	3.5e-20	58/138(42.03)	100	cel	KOG0161	Myosin class II heavy chain	[Z]	CELLULAR PROCESSES AND SIGNALING	Cytoskeleton
i3_HQ_sampled12fd9_c8006_f3p0_3021	7295044	4.4e-76	160/273(58.61)	285	dme	KOG0161	Myosin class II heavy chain	[Z]	CELLULAR PROCESSES AND SIGNALING	Cytoskeleton
i3_HQ_sampled12fd9_c8033_f2p0_3004	Hs4507677	6.7e-242	452/736(61.41)	836	hsa	KOG0020	Endoplasmic reticulum glucose-regulated protein (GRP94/endoplasmin), HSP90 family	[O]	CELLULAR PROCESSES AND SIGNALING	Posttranslational modification, protein turnover, chaperones
i3_HQ_sampled12fd9_c804_f2p0_3571	CE27325	6.1e-16	54/92(58.70)	86	cel	KOG0027	Calmodulin and related proteins (EF-Hand superfamily)	[T]	CELLULAR PROCESSES AND SIGNALING	Signal transduction mechanisms
i3_HQ_sampled12fd9_c831_f2p0_3342	7297638	1.2e-10	30/87(34.48)	68	dme	KOG0107	Alternative splicing factor SRp20/9G8 (RRM superfamily)	[A]	INFORMATION STORAGE AND PROCESSING	RNA processing and modification
i3_HQ_sampled12fd9_c839_f2p0_3623	7291642	3.6e-101	176/368(47.83)	369	dme	KOG0526	Nucleosome-binding factor SPN, POB3 subunit	[KLB]	INFORMATION STORAGE AND PROCESSING|INFORMATION STORAGE AND PROCESSING|INFORMATION STORAGE AND PROCESSING	Transcription |Replication, recombination and repair |Chromatin structure and dynamics
i3_HQ_sampled12fd9_c845_f2p0_3248	7294008	1.4e-16	45/65(69.23)	88	dme	KOG0731	AAA+-type ATPase containing the peptidase M41 domain	[O]	CELLULAR PROCESSES AND SIGNALING	Posttranslational modification, protein turnover, chaperones
i3_HQ_sampled12fd9_c848_f2p0_3182	Hs4557235	7.5e-26	75/163(46.01)	119	hsa	KOG0137	Very-long-chain acyl-CoA dehydrogenase	[I]	METABOLISM	Lipid transport and metabolism
i3_HQ_sampled12fd9_c868_f2p0_3425	7295389	6.9e-126	239/518(46.14)	451	dme	KOG0255	Synaptic vesicle transporter SVOP and related transporters (major facilitator superfamily)	[R]	POORLY CHARACTERIZED	General function prediction only
i3_HQ_sampled12fd9_c8764_f29p0_3294	7294609	3.3e-40	89/283(31.45)	166	dme	KOG0382	Carbonic anhydrase	[R]	POORLY CHARACTERIZED	General function prediction only
i3_HQ_sampled12fd9_c8789_f18p0_3333	Hs4506017	1.2e-178	291/309(94.17)	626	hsa	KOG0371	Serine/threonine protein phosphatase 2A, catalytic subunit	[T]	CELLULAR PROCESSES AND SIGNALING	Signal transduction mechanisms
i3_HQ_sampled12fd9_c8792_f18p2_3644	Hs4501867	0.0e+00	568/761(74.64)	1192	hsa	KOG0453	Aconitase/homoaconitase (aconitase superfamily)	[CE]	METABOLISM|METABOLISM	Energy production and conversion |Amino acid transport and metabolism
i3_HQ_sampled12fd9_c8801_f38p0_3087	Hs4503531	3.9e-181	315/406(77.59)	634	hsa	KOG0327	Translation initiation factor 4F, helicase subunit (eIF-4A) and related helicases	[J]	INFORMATION STORAGE AND PROCESSING	Translation, ribosomal structure and biogenesis
i3_HQ_sampled12fd9_c8802_f19p0_3074	Hs4557014	3.0e-205	335/504(66.47)	714	hsa	KOG0047	Catalase	[P]	METABOLISM	Inorganic ion transport and metabolism
i3_HQ_sampled12fd9_c8842_f9p0_3226	Hs4502611	6.8e-67	132/255(51.76)	255	hsa	KOG0654	G2/Mitotic-specific cyclin A	[D]	CELLULAR PROCESSES AND SIGNALING	Cell cycle control, cell division, chromosome partitioning
i3_HQ_sampled12fd9_c8856_f6p6_3714	7290243	1.9e-185	320/410(78.05)	649	dme	KOG0035	Ca2+-binding actin-bundling protein (actinin), alpha chain (EF-Hand protein superfamily)	[Z]	CELLULAR PROCESSES AND SIGNALING	Cytoskeleton
i3_HQ_sampled12fd9_c8857_f7p2_3931	Hs19923836	5.7e-116	206/307(67.10)	418	hsa	KOG0129	Predicted RNA-binding protein (RRM superfamily)	[J]	INFORMATION STORAGE AND PROCESSING	Translation, ribosomal structure and biogenesis
i3_HQ_sampled12fd9_c8861_f7p0_3437	7304283	2.2e-103	204/387(52.71)	376	dme	KOG0613	Projectin/twitchin and related proteins	[Z]	CELLULAR PROCESSES AND SIGNALING	Cytoskeleton
i3_HQ_sampled12fd9_c8875_f3p1_3849	CE09349	8.2e-27	75/140(53.57)	122	cel	KOG0161	Myosin class II heavy chain	[Z]	CELLULAR PROCESSES AND SIGNALING	Cytoskeleton
i3_HQ_sampled12fd9_c8876_f5p0_3178	7290243	2.0e-119	211/263(80.23)	429	dme	KOG0035	Ca2+-binding actin-bundling protein (actinin), alpha chain (EF-Hand protein superfamily)	[Z]	CELLULAR PROCESSES AND SIGNALING	Cytoskeleton
i3_HQ_sampled12fd9_c8892_f8p0_3178	7297629	9.0e-197	338/427(79.16)	686	dme	KOG0326	ATP-dependent RNA helicase	[A]	INFORMATION STORAGE AND PROCESSING	RNA processing and modification
i3_HQ_sampled12fd9_c8897_f4p0_3364	Hs6005944	7.7e-154	294/724(40.61)	544	hsa	KOG0443	Actin regulatory proteins (gelsolin/villin family)	[Z]	CELLULAR PROCESSES AND SIGNALING	Cytoskeleton
i3_HQ_sampled12fd9_c8905_f4p0_3759	Hs10280624	4.2e-60	120/272(44.12)	233	hsa	KOG0224	Aquaporin (major intrinsic protein family)	[G]	METABOLISM	Carbohydrate transport and metabolism
i3_HQ_sampled12fd9_c8909_f3p0_3721	7295043	8.0e-104	254/526(48.29)	378	dme	KOG0161	Myosin class II heavy chain	[Z]	CELLULAR PROCESSES AND SIGNALING	Cytoskeleton
i3_HQ_sampled12fd9_c8913_f3p0_3712	Hs20143914	2.5e-65	202/712(28.37)	250	hsa	KOG0613	Projectin/twitchin and related proteins	[Z]	CELLULAR PROCESSES AND SIGNALING	Cytoskeleton
i3_HQ_sampled12fd9_c8918_f3p0_3183	7300678	8.6e-22	47/60(78.33)	105	dme	KOG0203	Na+/K+ ATPase, alpha subunit	[P]	METABOLISM	Inorganic ion transport and metabolism
i3_HQ_sampled12fd9_c8924_f2p0_3715	7301719	8.2e-141	234/320(73.12)	501	dme	KOG0671	LAMMER dual specificity kinases	[T]	CELLULAR PROCESSES AND SIGNALING	Signal transduction mechanisms
i3_HQ_sampled12fd9_c8926_f3p0_3108	7302268	4.6e-20	65/72(90.28)	99	dme	KOG0232	Vacuolar H+-ATPase V0 sector, subunits c/c'	[C]	METABOLISM	Energy production and conversion
i3_HQ_sampled12fd9_c8927_f3p0_3787	CE01921	0.0e+00	720/735(97.96)	1376	cel	KOG0001	Ubiquitin and ubiquitin-like proteins	[OR]	CELLULAR PROCESSES AND SIGNALING|POORLY CHARACTERIZED	Posttranslational modification, protein turnover, chaperones |General function prediction only
i3_HQ_sampled12fd9_c8932_f3p0_3162	7297950	5.6e-199	325/428(75.93)	694	dme	KOG0459	Polypeptide release factor 3	[J]	INFORMATION STORAGE AND PROCESSING	Translation, ribosomal structure and biogenesis
i3_HQ_sampled12fd9_c8934_f2p0_3216	7295044	8.8e-91	202/373(54.16)	334	dme	KOG0161	Myosin class II heavy chain	[Z]	CELLULAR PROCESSES AND SIGNALING	Cytoskeleton
i3_HQ_sampled12fd9_c894_f2p0_3100	7298204	1.0e-99	196/394(49.75)	364	dme	KOG0335	ATP-dependent RNA helicase	[A]	INFORMATION STORAGE AND PROCESSING	RNA processing and modification
i3_HQ_sampled12fd9_c895_f2p0_3262	7292671	1.2e-111	197/252(78.17)	404	dme	KOG0066	eIF2-interacting protein ABC50 (ABC superfamily)	[J]	INFORMATION STORAGE AND PROCESSING	Translation, ribosomal structure and biogenesis
i3_HQ_sampled12fd9_c8978_f3p0_3006	7293923	1.0e-77	192/505(38.02)	291	dme	KOG0236	Sulfate/bicarbonate/oxalate exchanger SAT-1 and related transporters (SLC26 family)	[P]	METABOLISM	Inorganic ion transport and metabolism
i3_HQ_sampled12fd9_c8982_f2p6_3069	Hs4506029	1.0e-80	132/182(72.53)	301	hsa	KOG0373	Serine/threonine specific protein phosphatase involved in cell cycle control, PP2A-related	[DT]	CELLULAR PROCESSES AND SIGNALING|CELLULAR PROCESSES AND SIGNALING	Cell cycle control, cell division, chromosome partitioning |Signal transduction mechanisms
i3_HQ_sampled12fd9_c9009_f25p5_3292	7294609	1.5e-40	94/286(32.87)	167	dme	KOG0382	Carbonic anhydrase	[R]	POORLY CHARACTERIZED	General function prediction only
i3_HQ_sampled12fd9_c9016_f27p7_3536	7294609	4.1e-41	94/286(32.87)	169	dme	KOG0382	Carbonic anhydrase	[R]	POORLY CHARACTERIZED	General function prediction only
i3_HQ_sampled12fd9_c9057_f31p0_3370	7291296	1.8e-57	122/209(58.37)	224	dme	KOG0549	FKBP-type peptidyl-prolyl cis-trans isomerase	[O]	CELLULAR PROCESSES AND SIGNALING	Posttranslational modification, protein turnover, chaperones
i3_HQ_sampled12fd9_c9068_f3p0_3376	Hs20558376	4.8e-31	96/225(42.67)	136	hsa	KOG0161	Myosin class II heavy chain	[Z]	CELLULAR PROCESSES AND SIGNALING	Cytoskeleton
i3_HQ_sampled12fd9_c9076_f33p0_3531	7303485	5.2e-28	144/149(96.64)	126	dme	KOG0027	Calmodulin and related proteins (EF-Hand superfamily)	[T]	CELLULAR PROCESSES AND SIGNALING	Signal transduction mechanisms
i3_HQ_sampled12fd9_c9100_f2p6_3717	7295043	8.0e-104	254/526(48.29)	378	dme	KOG0161	Myosin class II heavy chain	[Z]	CELLULAR PROCESSES AND SIGNALING	Cytoskeleton
i3_HQ_sampled12fd9_c9120_f4p0_3617	CE09349	7.7e-27	75/140(53.57)	122	cel	KOG0161	Myosin class II heavy chain	[Z]	CELLULAR PROCESSES AND SIGNALING	Cytoskeleton
i3_HQ_sampled12fd9_c913_f2p0_3191	7295044	1.4e-69	141/234(60.26)	264	dme	KOG0161	Myosin class II heavy chain	[Z]	CELLULAR PROCESSES AND SIGNALING	Cytoskeleton
i3_HQ_sampled12fd9_c9429_f9p0_3206	7294609	3.2e-40	89/283(31.45)	166	dme	KOG0382	Carbonic anhydrase	[R]	POORLY CHARACTERIZED	General function prediction only
i3_HQ_sampled12fd9_c9430_f8p11_3425	CE04755	2.6e-32	75/205(36.59)	140	cel	KOG0382	Carbonic anhydrase	[R]	POORLY CHARACTERIZED	General function prediction only
i3_HQ_sampled12fd9_c9431_f8p0_3969	CE09349	8.5e-27	75/140(53.57)	122	cel	KOG0161	Myosin class II heavy chain	[Z]	CELLULAR PROCESSES AND SIGNALING	Cytoskeleton
i3_HQ_sampled12fd9_c9441_f5p0_3961	7295043	8.5e-104	254/526(48.29)	378	dme	KOG0161	Myosin class II heavy chain	[Z]	CELLULAR PROCESSES AND SIGNALING	Cytoskeleton
i3_HQ_sampled12fd9_c9444_f3p1_3166	CE09349	6.8e-27	75/140(53.57)	122	cel	KOG0161	Myosin class II heavy chain	[Z]	CELLULAR PROCESSES AND SIGNALING	Cytoskeleton
i3_HQ_sampled12fd9_c951_f2p0_3931	Hs6912732	2.7e-174	676/937(72.15)	612	hsa	KOG0495	HAT repeat protein	[A]	INFORMATION STORAGE AND PROCESSING	RNA processing and modification
i3_HQ_sampled12fd9_c963_f2p0_3280	Hs4826710	6.4e-12	85/368(23.10)	72	hsa	KOG0401	Translation initiation factor 4F, ribosome/mRNA-bridging subunit (eIF-4G)	[J]	INFORMATION STORAGE AND PROCESSING	Translation, ribosomal structure and biogenesis
i3_HQ_sampled12fd9_c975_f2p0_3608	7300226	7.4e-147	249/403(61.79)	521	dme	KOG0518	Actin-binding cytoskeleton protein, filamin	[Z]	CELLULAR PROCESSES AND SIGNALING	Cytoskeleton
i3_HQ_sampled12fd9_c984_f2p0_3132	7293378	3.0e-43	81/102(79.41)	176	dme	KOG0423	Ubiquitin-protein ligase	[O]	CELLULAR PROCESSES AND SIGNALING	Posttranslational modification, protein turnover, chaperones
i3_HQ_sampled12fd9_c996_f2p0_3360	CE24200	1.8e-14	33/50(66.00)	81	cel	KOG0748	Predicted membrane proteins, contain hemolysin III domain	[RT]	POORLY CHARACTERIZED|CELLULAR PROCESSES AND SIGNALING	General function prediction only |Signal transduction mechanisms
i4_HQ_sampled12fd9_c100_f4p0_4280	CE01921	0.0e+00	824/836(98.56)	1576	cel	KOG0001	Ubiquitin and ubiquitin-like proteins	[OR]	CELLULAR PROCESSES AND SIGNALING|POORLY CHARACTERIZED	Posttranslational modification, protein turnover, chaperones |General function prediction only
i4_HQ_sampled12fd9_c108_f4p0_4802	7303202	1.1e-15	71/311(22.83)	85	dme	KOG0619	FOG: Leucine rich repeat	[R]	POORLY CHARACTERIZED	General function prediction only
i4_HQ_sampled12fd9_c114_f4p0_4296	7297714	1.2e-34	83/234(35.47)	148	dme	KOG0164	Myosin class I heavy chain	[Z]	CELLULAR PROCESSES AND SIGNALING	Cytoskeleton
i4_HQ_sampled12fd9_c129_f3p0_4327	7297659	4.2e-80	156/336(46.43)	299	dme	KOG0762	Mitochondrial carrier protein	[C]	METABOLISM	Energy production and conversion
i4_HQ_sampled12fd9_c130_f3p0_4461	Hs17458911	9.7e-80	152/233(65.24)	298	hsa	KOG0557	Dihydrolipoamide acetyltransferase	[C]	METABOLISM	Energy production and conversion
i4_HQ_sampled12fd9_c139_f3p0_4378	Hs4758032	1.8e-219	466/654(71.25)	762	hsa	KOG0276	Vesicle coat complex COPI, beta' subunit	[U]	CELLULAR PROCESSES AND SIGNALING	Intracellular trafficking, secretion, and vesicular transport
i4_HQ_sampled12fd9_c140_f3p0_4610	7292172	9.4e-86	160/186(86.02)	318	dme	KOG0395	Ras-related GTPase	[R]	POORLY CHARACTERIZED	General function prediction only
i4_HQ_sampled12fd9_c144_f3p0_4543	Hs4758192	3.9e-68	126/276(45.65)	260	hsa	KOG0032	Ca2+/calmodulin-dependent protein kinase, EF-Hand protein superfamily	[T]	CELLULAR PROCESSES AND SIGNALING	Signal transduction mechanisms
i4_HQ_sampled12fd9_c169_f2p0_4606	7302285	6.5e-87	165/319(51.72)	322	dme	KOG0628	Aromatic-L-amino-acid/L-histidine decarboxylase	[E]	METABOLISM	Amino acid transport and metabolism
i4_HQ_sampled12fd9_c183_f2p0_4952	7292645	8.0e-75	126/171(73.68)	282	dme	KOG0683	Glutamine synthetase	[E]	METABOLISM	Amino acid transport and metabolism
i4_HQ_sampled12fd9_c186_f2p0_4875	CE12204	3.8e-45	95/224(42.41)	183	cel	KOG0161	Myosin class II heavy chain	[Z]	CELLULAR PROCESSES AND SIGNALING	Cytoskeleton
i4_HQ_sampled12fd9_c195_f2p0_4219	7291680	4.1e-128	230/285(80.70)	459	dme	KOG0202	Ca2+ transporting ATPase	[P]	METABOLISM	Inorganic ion transport and metabolism
i4_HQ_sampled12fd9_c209_f2p0_4822	7295043	4.0e-79	166/280(59.29)	296	dme	KOG0161	Myosin class II heavy chain	[Z]	CELLULAR PROCESSES AND SIGNALING	Cytoskeleton
i4_HQ_sampled12fd9_c217_f2p0_4658	7303422	1.9e-248	470/731(64.30)	859	dme	KOG0385	Chromatin remodeling complex WSTF-ISWI, small subunit	[K]	INFORMATION STORAGE AND PROCESSING	Transcription
i4_HQ_sampled12fd9_c226_f2p0_4828	SPCC330.12c	5.9e-06	23/43(53.49)	53	spo	KOG0449	Succinate dehydrogenase, cytochrome b subunit	[G]	METABOLISM	Carbohydrate transport and metabolism
i4_HQ_sampled12fd9_c235_f2p0_4967	7303202	4.5e-09	77/316(24.37)	63	dme	KOG0619	FOG: Leucine rich repeat	[R]	POORLY CHARACTERIZED	General function prediction only
i4_HQ_sampled12fd9_c238_f2p0_4471	CE01921	4.9e-257	464/472(98.31)	887	cel	KOG0001	Ubiquitin and ubiquitin-like proteins	[OR]	CELLULAR PROCESSES AND SIGNALING|POORLY CHARACTERIZED	Posttranslational modification, protein turnover, chaperones |General function prediction only
i4_HQ_sampled12fd9_c2571_f22p3_4585	7295043	4.9e-119	418/837(49.94)	429	dme	KOG0161	Myosin class II heavy chain	[Z]	CELLULAR PROCESSES AND SIGNALING	Cytoskeleton
i4_HQ_sampled12fd9_c2577_f10p0_4995	CE09349	1.1e-26	75/140(53.57)	122	cel	KOG0161	Myosin class II heavy chain	[Z]	CELLULAR PROCESSES AND SIGNALING	Cytoskeleton
i4_HQ_sampled12fd9_c2579_f5p1_4181	CE09349	8.9e-27	75/140(53.57)	122	cel	KOG0161	Myosin class II heavy chain	[Z]	CELLULAR PROCESSES AND SIGNALING	Cytoskeleton
i4_HQ_sampled12fd9_c2592_f4p5_4472	Hs17572824	1.0e-108	226/585(38.63)	394	hsa	KOG0443	Actin regulatory proteins (gelsolin/villin family)	[Z]	CELLULAR PROCESSES AND SIGNALING	Cytoskeleton
i4_HQ_sampled12fd9_c2594_f4p15_4120	Hs4504555	0.0e+00	535/831(64.38)	1143	hsa	KOG0434	Isoleucyl-tRNA synthetase	[J]	INFORMATION STORAGE AND PROCESSING	Translation, ribosomal structure and biogenesis
i4_HQ_sampled12fd9_c2597_f2p6_4550	YPR035w	5.7e-11	31/45(68.89)	70	sce	KOG0683	Glutamine synthetase	[E]	METABOLISM	Amino acid transport and metabolism
i4_HQ_sampled12fd9_c2598_f4p0_4539	7304283	0.0e+00	669/1074(62.29)	1357	dme	KOG0613	Projectin/twitchin and related proteins	[Z]	CELLULAR PROCESSES AND SIGNALING	Cytoskeleton
i4_HQ_sampled12fd9_c2599_f2p0_4701	7299507	2.3e-92	176/391(45.01)	340	dme	KOG0607	MAP kinase-interacting kinase and related serine/threonine protein kinases	[T]	CELLULAR PROCESSES AND SIGNALING	Signal transduction mechanisms
i4_HQ_sampled12fd9_c2601_f3p0_4310	7290243	3.7e-137	239/302(79.14)	489	dme	KOG0035	Ca2+-binding actin-bundling protein (actinin), alpha chain (EF-Hand protein superfamily)	[Z]	CELLULAR PROCESSES AND SIGNALING	Cytoskeleton
i4_HQ_sampled12fd9_c2607_f3p0_4128	7299507	1.8e-24	49/79(62.03)	114	dme	KOG0607	MAP kinase-interacting kinase and related serine/threonine protein kinases	[T]	CELLULAR PROCESSES AND SIGNALING	Signal transduction mechanisms
i4_HQ_sampled12fd9_c2618_f2p0_4008	CE01921	0.0e+00	749/760(98.55)	1436	cel	KOG0001	Ubiquitin and ubiquitin-like proteins	[OR]	CELLULAR PROCESSES AND SIGNALING|POORLY CHARACTERIZED	Posttranslational modification, protein turnover, chaperones |General function prediction only
i4_HQ_sampled12fd9_c2621_f48p7_4725	7295043	5.6e-126	431/852(50.59)	452	dme	KOG0161	Myosin class II heavy chain	[Z]	CELLULAR PROCESSES AND SIGNALING	Cytoskeleton
i4_HQ_sampled12fd9_c2630_f11p0_4310	7295043	1.8e-123	426/847(50.30)	443	dme	KOG0161	Myosin class II heavy chain	[Z]	CELLULAR PROCESSES AND SIGNALING	Cytoskeleton
i4_HQ_sampled12fd9_c2683_f2p0_4275	CE07306	2.5e-24	64/142(45.07)	114	cel	KOG0161	Myosin class II heavy chain	[Z]	CELLULAR PROCESSES AND SIGNALING	Cytoskeleton
i4_HQ_sampled12fd9_c44_f11p0_4326	Hs4557235	7.7e-199	369/633(58.29)	694	hsa	KOG0137	Very-long-chain acyl-CoA dehydrogenase	[I]	METABOLISM	Lipid transport and metabolism
i4_HQ_sampled12fd9_c46_f7p0_4593	7300226	1.3e-305	505/815(61.96)	1048	dme	KOG0518	Actin-binding cytoskeleton protein, filamin	[Z]	CELLULAR PROCESSES AND SIGNALING	Cytoskeleton
i4_HQ_sampled12fd9_c59_f3p0_4336	CE09349	6.0e-26	74/140(52.86)	119	cel	KOG0161	Myosin class II heavy chain	[Z]	CELLULAR PROCESSES AND SIGNALING	Cytoskeleton
i4_HQ_sampled12fd9_c64_f6p0_4183	7293923	7.8e-55	120/282(42.55)	215	dme	KOG0236	Sulfate/bicarbonate/oxalate exchanger SAT-1 and related transporters (SLC26 family)	[P]	METABOLISM	Inorganic ion transport and metabolism
i4_HQ_sampled12fd9_c822_f2p0_4548	CE09349	9.7e-27	75/140(53.57)	122	cel	KOG0161	Myosin class II heavy chain	[Z]	CELLULAR PROCESSES AND SIGNALING	Cytoskeleton
i4_HQ_sampled12fd9_c83_f5p0_4111	7297659	4.0e-80	156/336(46.43)	299	dme	KOG0762	Mitochondrial carrier protein	[C]	METABOLISM	Energy production and conversion
i5_HQ_sampled12fd9_c25_f11p0_5625	7292645	1.8e-163	257/367(70.03)	577	dme	KOG0683	Glutamine synthetase	[E]	METABOLISM	Amino acid transport and metabolism
i5_HQ_sampled12fd9_c34_f4p0_5392	Hs4557773	1.3e-73	140/277(50.54)	278	hsa	KOG0161	Myosin class II heavy chain	[Z]	CELLULAR PROCESSES AND SIGNALING	Cytoskeleton
i5_HQ_sampled12fd9_c38_f3p0_5136	CE09349	7.1e-26	74/140(52.86)	119	cel	KOG0161	Myosin class II heavy chain	[Z]	CELLULAR PROCESSES AND SIGNALING	Cytoskeleton
i5_HQ_sampled12fd9_c42_f4p0_5802	CE01319	1.1e-160	266/291(91.41)	567	cel	KOG0374	Serine/threonine specific protein phosphatase PP1, catalytic subunit	[TR]	CELLULAR PROCESSES AND SIGNALING|POORLY CHARACTERIZED	Signal transduction mechanisms |General function prediction only
i5_HQ_sampled12fd9_c47_f3p0_5304	7291680	0.0e+00	554/688(80.52)	1108	dme	KOG0202	Ca2+ transporting ATPase	[P]	METABOLISM	Inorganic ion transport and metabolism
i5_HQ_sampled12fd9_c53_f2p0_5831	Hs4557773	4.5e-61	115/193(59.59)	236	hsa	KOG0161	Myosin class II heavy chain	[Z]	CELLULAR PROCESSES AND SIGNALING	Cytoskeleton
i5_HQ_sampled12fd9_c56_f2p0_5202	7291680	1.0e-205	389/576(67.53)	717	dme	KOG0202	Ca2+ transporting ATPase	[P]	METABOLISM	Inorganic ion transport and metabolism
i5_HQ_sampled12fd9_c73_f2p0_5890	7291680	5.8e-165	398/867(45.91)	582	dme	KOG0202	Ca2+ transporting ATPase	[P]	METABOLISM	Inorganic ion transport and metabolism
i5_HQ_sampled12fd9_c951_f20p0_5182	7290243	0.0e+00	735/913(80.50)	1480	dme	KOG0035	Ca2+-binding actin-bundling protein (actinin), alpha chain (EF-Hand protein superfamily)	[Z]	CELLULAR PROCESSES AND SIGNALING	Cytoskeleton
i5_HQ_sampled12fd9_c954_f19p0_5112	7299507	4.6e-94	170/355(47.89)	346	dme	KOG0607	MAP kinase-interacting kinase and related serine/threonine protein kinases	[T]	CELLULAR PROCESSES AND SIGNALING	Signal transduction mechanisms
i6_HQ_sampled12fd9_c13_f4p0_6274	Hs17864094	6.6e-74	282/454(62.11)	279	hsa	KOG0508	Ankyrin repeat protein	[R]	POORLY CHARACTERIZED	General function prediction only
i6_HQ_sampled12fd9_c16_f2p0_6887	Hs4557773	7.9e-105	262/761(34.43)	382	hsa	KOG0161	Myosin class II heavy chain	[Z]	CELLULAR PROCESSES AND SIGNALING	Cytoskeleton
i6_HQ_sampled12fd9_c17_f2p0_6306	7300678	1.5e-203	416/606(68.65)	710	dme	KOG0203	Na+/K+ ATPase, alpha subunit	[P]	METABOLISM	Inorganic ion transport and metabolism
i7_HQ_sampled12fd9_c0_f6p0_7271	Hs4557773	2.8e-254	435/744(58.47)	879	hsa	KOG0161	Myosin class II heavy chain	[Z]	CELLULAR PROCESSES AND SIGNALING	Cytoskeleton
i7_HQ_sampled12fd9_c105_f2p0_7051	Hs4557773	1.4e-282	482/834(57.79)	973	hsa	KOG0161	Myosin class II heavy chain	[Z]	CELLULAR PROCESSES AND SIGNALING	Cytoskeleton
i0_HQ_sampled12fd9_c27676_f3p0_703	CE15044	9.7e-27	78/239(32.64)	119	cel	KOG0017	FOG: Transposon-encoded proteins with TYA, reverse transcriptase, integrase domains in various combinations	[R]	POORLY CHARACTERIZED	General function prediction only
i0_HQ_sampled12fd9_c286275_f3p0_770	7290649	3.9e-114	199/204(97.55)	410	dme	KOG0676	Actin and related proteins	[Z]	CELLULAR PROCESSES AND SIGNALING	Cytoskeleton
i0_HQ_sampled12fd9_c286593_f5p0_755	CE01921	9.8e-110	203/205(99.02)	395	cel	KOG0001	Ubiquitin and ubiquitin-like proteins	[OR]	CELLULAR PROCESSES AND SIGNALING|POORLY CHARACTERIZED	Posttranslational modification, protein turnover, chaperones |General function prediction only
i0_HQ_sampled12fd9_c286693_f34p0_818	Hs4501883	2.6e-100	175/195(89.74)	364	hsa	KOG0676	Actin and related proteins	[Z]	CELLULAR PROCESSES AND SIGNALING	Cytoskeleton
i0_HQ_sampled12fd9_c286837_f4p0_950	7296522	9.2e-97	173/256(67.58)	352	dme	KOG0815	60S acidic ribosomal protein P0	[J]	INFORMATION STORAGE AND PROCESSING	Translation, ribosomal structure and biogenesis
i0_HQ_sampled12fd9_c286904_f19p0_982	Hs4503471	6.8e-111	204/271(75.28)	399	hsa	KOG0052	Translation elongation factor EF-1 alpha/Tu	[J]	INFORMATION STORAGE AND PROCESSING	Translation, ribosomal structure and biogenesis
i0_HQ_sampled12fd9_c287017_f25p0_805	Hs4503471	2.0e-84	159/208(76.44)	311	hsa	KOG0052	Translation elongation factor EF-1 alpha/Tu	[J]	INFORMATION STORAGE AND PROCESSING	Translation, ribosomal structure and biogenesis
i0_HQ_sampled12fd9_c287438_f13p0_779	Hs4501885	5.6e-116	199/218(91.28)	416	hsa	KOG0676	Actin and related proteins	[Z]	CELLULAR PROCESSES AND SIGNALING	Cytoskeleton
i0_HQ_sampled12fd9_c287665_f2p0_542	Hs4501881	1.3e-66	115/130(88.46)	251	hsa	KOG0676	Actin and related proteins	[Z]	CELLULAR PROCESSES AND SIGNALING	Cytoskeleton
i0_HQ_sampled12fd9_c287701_f5p0_294	Hs4501881	2.9e-09	24/28(85.71)	60	hsa	KOG0676	Actin and related proteins	[Z]	CELLULAR PROCESSES AND SIGNALING	Cytoskeleton
i0_HQ_sampled12fd9_c287782_f4p0_754	Hs4503471	2.7e-91	170/219(77.63)	334	hsa	KOG0052	Translation elongation factor EF-1 alpha/Tu	[J]	INFORMATION STORAGE AND PROCESSING	Translation, ribosomal structure and biogenesis
i0_HQ_sampled12fd9_c287784_f5p0_677	Hs13647558	5.0e-28	55/72(76.39)	124	hsa	KOG0749	Mitochondrial ADP/ATP carrier proteins	[C]	METABOLISM	Energy production and conversion
i0_HQ_sampled12fd9_c3078_f4p0_937	CE03972	7.4e-14	41/79(51.90)	77	cel	KOG0190	Protein disulfide isomerase (prolyl 4-hydroxylase beta subunit)	[O]	CELLULAR PROCESSES AND SIGNALING	Posttranslational modification, protein turnover, chaperones
i0_HQ_sampled12fd9_c31204_f3p0_547	Hs4501881	6.1e-53	95/105(90.48)	206	hsa	KOG0676	Actin and related proteins	[Z]	CELLULAR PROCESSES AND SIGNALING	Cytoskeleton
i0_HQ_sampled12fd9_c330519_f6p0_484	Hs4501881	2.9e-22	46/51(90.20)	104	hsa	KOG0676	Actin and related proteins	[Z]	CELLULAR PROCESSES AND SIGNALING	Cytoskeleton
i0_HQ_sampled12fd9_c35564_f4p0_813	7296195	7.4e-87	143/157(91.08)	319	dme	KOG0424	Ubiquitin-protein ligase	[O]	CELLULAR PROCESSES AND SIGNALING	Posttranslational modification, protein turnover, chaperones
i0_HQ_sampled12fd9_c3565_f13p0_320	Hs4506647	1.1e-06	24/32(75.00)	52	hsa	KOG0002	60s ribosomal protein L39	[J]	INFORMATION STORAGE AND PROCESSING	Translation, ribosomal structure and biogenesis
i0_HQ_sampled12fd9_c374499_f26p0_949	7301908	1.4e-31	69/153(45.10)	136	dme	KOG0031	Myosin regulatory light chain, EF-Hand protein superfamily	[Z]	CELLULAR PROCESSES AND SIGNALING	Cytoskeleton
i0_HQ_sampled12fd9_c374523_f2p0_792	7302398	5.6e-55	101/125(80.80)	213	dme	KOG0767	Mitochondrial phosphate carrier protein	[C]	METABOLISM	Energy production and conversion
i0_HQ_sampled12fd9_c374531_f42p0_587	Hs4506685	1.1e-68	122/151(80.79)	258	hsa	KOG0400	40S ribosomal protein S13	[J]	INFORMATION STORAGE AND PROCESSING	Translation, ribosomal structure and biogenesis
i0_HQ_sampled12fd9_c374533_f13p0_620	7292698	4.5e-20	55/84(65.48)	97	dme	KOG0100	Molecular chaperones GRP78/BiP/KAR2, HSP70 superfamily	[O]	CELLULAR PROCESSES AND SIGNALING	Posttranslational modification, protein turnover, chaperones
i0_HQ_sampled12fd9_c374575_f3p0_324	Hs4501881	8.4e-26	52/56(92.86)	115	hsa	KOG0676	Actin and related proteins	[Z]	CELLULAR PROCESSES AND SIGNALING	Cytoskeleton
i0_HQ_sampled12fd9_c374686_f11p0_910	7296990	8.3e-95	172/201(85.57)	346	dme	KOG0329	ATP-dependent RNA helicase	[A]	INFORMATION STORAGE AND PROCESSING	RNA processing and modification
i0_HQ_sampled12fd9_c374718_f50p0_597	Hs4501889	1.7e-40	79/106(74.53)	165	hsa	KOG0676	Actin and related proteins	[Z]	CELLULAR PROCESSES AND SIGNALING	Cytoskeleton
i0_HQ_sampled12fd9_c374765_f34p0_452	At1g16300	2.6e-33	70/92(76.09)	141	ath	KOG0657	Glyceraldehyde 3-phosphate dehydrogenase	[G]	METABOLISM	Carbohydrate transport and metabolism
i0_HQ_sampled12fd9_c374777_f73p0_377	7296944	5.2e-27	56/92(60.87)	119	dme	KOG0402	60S ribosomal protein L37	[J]	INFORMATION STORAGE AND PROCESSING	Translation, ribosomal structure and biogenesis
i0_HQ_sampled12fd9_c374778_f5p0_913	7290649	2.3e-129	225/246(91.46)	461	dme	KOG0676	Actin and related proteins	[Z]	CELLULAR PROCESSES AND SIGNALING	Cytoskeleton
i0_HQ_sampled12fd9_c374822_f15p0_989	7290649	5.2e-159	276/279(98.92)	559	dme	KOG0676	Actin and related proteins	[Z]	CELLULAR PROCESSES AND SIGNALING	Cytoskeleton
i0_HQ_sampled12fd9_c374847_f7p0_940	7299978	4.8e-29	59/89(66.29)	127	dme	KOG0101	Molecular chaperones HSP70/HSC70, HSP70 superfamily	[O]	CELLULAR PROCESSES AND SIGNALING	Posttranslational modification, protein turnover, chaperones
i0_HQ_sampled12fd9_c374856_f16p0_957	7299419	3.3e-126	209/287(72.82)	450	dme	KOG0746	60S ribosomal protein L3 and related proteins	[J]	INFORMATION STORAGE AND PROCESSING	Translation, ribosomal structure and biogenesis
i0_HQ_sampled12fd9_c374866_f2p0_529	Hs4501881	7.9e-74	125/140(89.29)	275	hsa	KOG0676	Actin and related proteins	[Z]	CELLULAR PROCESSES AND SIGNALING	Cytoskeleton
i0_HQ_sampled12fd9_c374923_f2p0_735	Hs4758138	3.1e-36	68/104(65.38)	151	hsa	KOG0331	ATP-dependent RNA helicase	[A]	INFORMATION STORAGE AND PROCESSING	RNA processing and modification
i0_HQ_sampled12fd9_c374980_f10p0_442	Hs4501881	2.8e-16	36/40(90.00)	84	hsa	KOG0676	Actin and related proteins	[Z]	CELLULAR PROCESSES AND SIGNALING	Cytoskeleton
i0_HQ_sampled12fd9_c375033_f12p0_467	Hs4506725	4.0e-45	85/129(65.89)	180	hsa	KOG0378	40S ribosomal protein S4	[J]	INFORMATION STORAGE AND PROCESSING	Translation, ribosomal structure and biogenesis
i0_HQ_sampled12fd9_c375056_f11p0_432	Hs4501881	1.1e-25	52/58(89.66)	115	hsa	KOG0676	Actin and related proteins	[Z]	CELLULAR PROCESSES AND SIGNALING	Cytoskeleton
i0_HQ_sampled12fd9_c375118_f6p0_278	Hs4501881	2.6e-07	19/25(76.00)	53	hsa	KOG0676	Actin and related proteins	[Z]	CELLULAR PROCESSES AND SIGNALING	Cytoskeleton
i0_HQ_sampled12fd9_c375128_f17p0_519	7290649	5.8e-61	114/130(87.69)	233	dme	KOG0676	Actin and related proteins	[Z]	CELLULAR PROCESSES AND SIGNALING	Cytoskeleton
i0_HQ_sampled12fd9_c375204_f2p0_908	Hs4505575	2.0e-32	77/120(64.17)	139	hsa	KOG0123	Polyadenylate-binding protein (RRM superfamily)	[AJ]	INFORMATION STORAGE AND PROCESSING|INFORMATION STORAGE AND PROCESSING	RNA processing and modification |Translation, ribosomal structure and biogenesis
i0_HQ_sampled12fd9_c375264_f9p0_969	7303555	9.9e-14	33/54(61.11)	77	dme	KOG0190	Protein disulfide isomerase (prolyl 4-hydroxylase beta subunit)	[O]	CELLULAR PROCESSES AND SIGNALING	Posttranslational modification, protein turnover, chaperones
i0_HQ_sampled12fd9_c375301_f4p0_604	7302127	7.0e-50	93/113(82.30)	196	dme	KOG0469	Elongation factor 2	[J]	INFORMATION STORAGE AND PROCESSING	Translation, ribosomal structure and biogenesis
i0_HQ_sampled12fd9_c375347_f10p0_951	CE15900	5.4e-105	179/226(79.20)	380	cel	KOG0469	Elongation factor 2	[J]	INFORMATION STORAGE AND PROCESSING	Translation, ribosomal structure and biogenesis
i0_HQ_sampled12fd9_c375446_f14p0_430	Hs5174447	6.3e-61	106/133(79.70)	232	hsa	KOG0279	G protein beta subunit-like protein	[T]	CELLULAR PROCESSES AND SIGNALING	Signal transduction mechanisms
i0_HQ_sampled12fd9_c375450_f25p0_318	SPBC32H8.12c	7.0e-25	49/56(87.50)	112	spo	KOG0676	Actin and related proteins	[Z]	CELLULAR PROCESSES AND SIGNALING	Cytoskeleton
i0_HQ_sampled12fd9_c375520_f19p0_671	Hs4501881	5.4e-59	104/115(90.43)	226	hsa	KOG0676	Actin and related proteins	[Z]	CELLULAR PROCESSES AND SIGNALING	Cytoskeleton
i0_HQ_sampled12fd9_c375522_f10p0_948	Hs4501881	7.9e-72	122/136(89.71)	270	hsa	KOG0676	Actin and related proteins	[Z]	CELLULAR PROCESSES AND SIGNALING	Cytoskeleton
i0_HQ_sampled12fd9_c375529_f57p0_982	7293147	4.5e-115	209/277(75.45)	413	dme	KOG0657	Glyceraldehyde 3-phosphate dehydrogenase	[G]	METABOLISM	Carbohydrate transport and metabolism
i0_HQ_sampled12fd9_c375549_f14p0_465	7296990	3.3e-23	50/60(83.33)	107	dme	KOG0329	ATP-dependent RNA helicase	[A]	INFORMATION STORAGE AND PROCESSING	RNA processing and modification
i0_HQ_sampled12fd9_c375580_f12p0_361	Hs4505575	4.8e-14	37/50(74.00)	76	hsa	KOG0123	Polyadenylate-binding protein (RRM superfamily)	[AJ]	INFORMATION STORAGE AND PROCESSING|INFORMATION STORAGE AND PROCESSING	RNA processing and modification |Translation, ribosomal structure and biogenesis
i0_HQ_sampled12fd9_c375963_f4p0_817	Hs4506187	3.0e-35	74/119(62.18)	148	hsa	KOG0176	20S proteasome, regulatory subunit alpha type PSMA5/PUP2	[O]	CELLULAR PROCESSES AND SIGNALING	Posttranslational modification, protein turnover, chaperones
i0_HQ_sampled12fd9_c38738_f3p1_391	7296195	2.0e-13	34/37(91.89)	74	dme	KOG0424	Ubiquitin-protein ligase	[O]	CELLULAR PROCESSES AND SIGNALING	Posttranslational modification, protein turnover, chaperones
i0_HQ_sampled12fd9_c39298_f2p0_984	Hs4501881	2.6e-86	184/326(56.44)	318	hsa	KOG0676	Actin and related proteins	[Z]	CELLULAR PROCESSES AND SIGNALING	Cytoskeleton
i0_HQ_sampled12fd9_c397585_f5p0_910	Hs4758138	8.3e-63	111/170(65.29)	240	hsa	KOG0331	ATP-dependent RNA helicase	[A]	INFORMATION STORAGE AND PROCESSING	RNA processing and modification
i0_HQ_sampled12fd9_c402516_f2p0_249	CE13968	5.1e-23	45/66(68.18)	105	cel	KOG0397	60S ribosomal protein L11	[J]	INFORMATION STORAGE AND PROCESSING	Translation, ribosomal structure and biogenesis
i0_HQ_sampled12fd9_c416122_f2p0_799	Hs9845502	1.1e-74	138/172(80.23)	279	hsa	KOG0830	40S ribosomal protein SA (P40)/Laminin receptor 1	[J]	INFORMATION STORAGE AND PROCESSING	Translation, ribosomal structure and biogenesis
i0_HQ_sampled12fd9_c44012_f2p0_433	Hs13899346	1.4e-39	74/126(58.73)	161	hsa	KOG0302	Ribosome Assembly protein	[R]	POORLY CHARACTERIZED	General function prediction only
i0_HQ_sampled12fd9_c4551_f7p0_616	Hs7706326	1.3e-51	94/122(77.05)	202	hsa	KOG0114	Predicted RNA-binding protein (RRM superfamily)	[R]	POORLY CHARACTERIZED	General function prediction only
i0_HQ_sampled12fd9_c459512_f8p0_549	7296522	1.5e-38	74/123(60.16)	158	dme	KOG0815	60S acidic ribosomal protein P0	[J]	INFORMATION STORAGE AND PROCESSING	Translation, ribosomal structure and biogenesis
i0_HQ_sampled12fd9_c459535_f7p0_422	Hs4501881	6.2e-53	94/106(88.68)	206	hsa	KOG0676	Actin and related proteins	[Z]	CELLULAR PROCESSES AND SIGNALING	Cytoskeleton
i0_HQ_sampled12fd9_c459536_f6p0_845	7290649	9.7e-82	144/145(99.31)	302	dme	KOG0676	Actin and related proteins	[Z]	CELLULAR PROCESSES AND SIGNALING	Cytoskeleton
i0_HQ_sampled12fd9_c459542_f6p0_521	Hs4501881	9.9e-69	119/132(90.15)	258	hsa	KOG0676	Actin and related proteins	[Z]	CELLULAR PROCESSES AND SIGNALING	Cytoskeleton
i0_HQ_sampled12fd9_c459543_f7p0_985	7290649	8.0e-120	205/227(90.31)	429	dme	KOG0676	Actin and related proteins	[Z]	CELLULAR PROCESSES AND SIGNALING	Cytoskeleton
i0_HQ_sampled12fd9_c459559_f7p0_467	7302127	9.5e-55	100/121(82.64)	212	dme	KOG0469	Elongation factor 2	[J]	INFORMATION STORAGE AND PROCESSING	Translation, ribosomal structure and biogenesis
i0_HQ_sampled12fd9_c459581_f6p0_645	Hs4505575	1.5e-13	37/49(75.51)	75	hsa	KOG0123	Polyadenylate-binding protein (RRM superfamily)	[AJ]	INFORMATION STORAGE AND PROCESSING|INFORMATION STORAGE AND PROCESSING	RNA processing and modification |Translation, ribosomal structure and biogenesis
i0_HQ_sampled12fd9_c459582_f6p0_995	7301908	1.7e-37	81/154(52.60)	156	dme	KOG0031	Myosin regulatory light chain, EF-Hand protein superfamily	[Z]	CELLULAR PROCESSES AND SIGNALING	Cytoskeleton
i0_HQ_sampled12fd9_c459615_f4p0_440	At2g15790	1.0e-18	45/71(63.38)	92	ath	KOG0546	HSP90 co-chaperone CPR7/Cyclophilin	[O]	CELLULAR PROCESSES AND SIGNALING	Posttranslational modification, protein turnover, chaperones
i0_HQ_sampled12fd9_c459619_f5p0_513	SPCC794.09c	3.9e-17	40/58(68.97)	87	spo	KOG0052	Translation elongation factor EF-1 alpha/Tu	[J]	INFORMATION STORAGE AND PROCESSING	Translation, ribosomal structure and biogenesis
i0_HQ_sampled12fd9_c459627_f4p0_915	CE13150	3.5e-101	176/197(89.34)	367	cel	KOG0676	Actin and related proteins	[Z]	CELLULAR PROCESSES AND SIGNALING	Cytoskeleton
i0_HQ_sampled12fd9_c459642_f4p0_508	Hs4501887	1.4e-51	93/102(91.18)	201	hsa	KOG0676	Actin and related proteins	[Z]	CELLULAR PROCESSES AND SIGNALING	Cytoskeleton
i0_HQ_sampled12fd9_c459649_f4p0_845	7301908	1.3e-30	67/152(44.08)	132	dme	KOG0031	Myosin regulatory light chain, EF-Hand protein superfamily	[Z]	CELLULAR PROCESSES AND SIGNALING	Cytoskeleton
i0_HQ_sampled12fd9_c459693_f3p0_526	Hs4503471	5.0e-52	103/143(72.03)	203	hsa	KOG0052	Translation elongation factor EF-1 alpha/Tu	[J]	INFORMATION STORAGE AND PROCESSING	Translation, ribosomal structure and biogenesis
i0_HQ_sampled12fd9_c459697_f3p0_679	7290649	9.2e-99	174/176(98.86)	359	dme	KOG0676	Actin and related proteins	[Z]	CELLULAR PROCESSES AND SIGNALING	Cytoskeleton
i0_HQ_sampled12fd9_c475_f11p0_958	7301908	2.5e-09	38/78(48.72)	62	dme	KOG0031	Myosin regulatory light chain, EF-Hand protein superfamily	[Z]	CELLULAR PROCESSES AND SIGNALING	Cytoskeleton
i0_HQ_sampled12fd9_c495_f18p0_792	Hs4506199	1.0e-61	110/224(49.11)	236	hsa	KOG0185	20S proteasome, regulatory subunit beta type PSMB4/PRE4	[O]	CELLULAR PROCESSES AND SIGNALING	Posttranslational modification, protein turnover, chaperones
i0_HQ_sampled12fd9_c5927_f2p0_787	7290112	4.4e-28	61/78(78.21)	124	dme	KOG0027	Calmodulin and related proteins (EF-Hand superfamily)	[T]	CELLULAR PROCESSES AND SIGNALING	Signal transduction mechanisms
i0_HQ_sampled12fd9_c6051_f2p0_390	Hs4506181	1.9e-56	95/115(82.61)	217	hsa	KOG0181	20S proteasome, regulatory subunit alpha type PSMA2/PRE8	[O]	CELLULAR PROCESSES AND SIGNALING	Posttranslational modification, protein turnover, chaperones
i0_HQ_sampled12fd9_c62334_f12p0_605	7302760	1.3e-56	103/167(61.68)	218	dme	KOG0829	60S ribosomal protein L18A	[J]	INFORMATION STORAGE AND PROCESSING	Translation, ribosomal structure and biogenesis
i0_HQ_sampled12fd9_c62687_f21p0_725	Hs10140853	6.1e-24	53/85(62.35)	110	hsa	KOG0817	Acyl-CoA-binding protein	[I]	METABOLISM	Lipid transport and metabolism
i0_HQ_sampled12fd9_c63797_f2p0_430	7296944	9.4e-25	50/62(80.65)	112	dme	KOG0402	60S ribosomal protein L37	[J]	INFORMATION STORAGE AND PROCESSING	Translation, ribosomal structure and biogenesis
i0_HQ_sampled12fd9_c63951_f3p0_883	CE13968	1.8e-78	138/182(75.82)	292	cel	KOG0397	60S ribosomal protein L11	[J]	INFORMATION STORAGE AND PROCESSING	Translation, ribosomal structure and biogenesis
i0_HQ_sampled12fd9_c64073_f3p0_795	7292609	2.4e-66	118/132(89.39)	251	dme	KOG0096	GTPase Ran/TC4/GSP1 (nuclear protein transport pathway), small G protein superfamily	[U]	CELLULAR PROCESSES AND SIGNALING	Intracellular trafficking, secretion, and vesicular transport
i0_HQ_sampled12fd9_c64806_f2p0_561	Hs4501881	3.2e-73	125/143(87.41)	273	hsa	KOG0676	Actin and related proteins	[Z]	CELLULAR PROCESSES AND SIGNALING	Cytoskeleton
i0_HQ_sampled12fd9_c69006_f2p0_509	Hs15431290	2.6e-45	84/119(70.59)	181	hsa	KOG0397	60S ribosomal protein L11	[J]	INFORMATION STORAGE AND PROCESSING	Translation, ribosomal structure and biogenesis
i0_HQ_sampled12fd9_c70514_f3p0_651	Hs22067882	4.2e-08	25/30(83.33)	57	hsa	KOG0676	Actin and related proteins	[Z]	CELLULAR PROCESSES AND SIGNALING	Cytoskeleton
i0_HQ_sampled12fd9_c71253_f4p2_864	Hs20149594	1.6e-92	174/218(79.82)	338	hsa	KOG0019	Molecular chaperone (HSP90 family)	[O]	CELLULAR PROCESSES AND SIGNALING	Posttranslational modification, protein turnover, chaperones
i0_HQ_sampled12fd9_c737_f8p3_672	7303943	6.0e-58	111/166(66.87)	223	dme	KOG0130	RNA-binding protein RBM8/Tsunagi (RRM superfamily)	[R]	POORLY CHARACTERIZED	General function prediction only
i0_HQ_sampled12fd9_c76185_f2p0_995	CE07269	1.5e-81	140/166(84.34)	302	cel	KOG0540	3-Methylcrotonyl-CoA carboxylase, non-biotin containing subunit/Acetyl-CoA carboxylase carboxyl transferase, subunit beta	[EI]	METABOLISM|METABOLISM	Amino acid transport and metabolism |Lipid transport and metabolism
i0_HQ_sampled12fd9_c76754_f6p0_595	Hs4506685	1.1e-68	122/151(80.79)	258	hsa	KOG0400	40S ribosomal protein S13	[J]	INFORMATION STORAGE AND PROCESSING	Translation, ribosomal structure and biogenesis
i0_HQ_sampled12fd9_c822_f4p0_373	Hs4501881	5.8e-31	63/77(81.82)	132	hsa	KOG0676	Actin and related proteins	[Z]	CELLULAR PROCESSES AND SIGNALING	Cytoskeleton
i0_HQ_sampled12fd9_c82457_f2p0_995	7303635	5.9e-46	89/149(59.73)	184	dme	KOG0027	Calmodulin and related proteins (EF-Hand superfamily)	[T]	CELLULAR PROCESSES AND SIGNALING	Signal transduction mechanisms
i0_HQ_sampled12fd9_c82713_f2p0_853	7299065	5.5e-24	54/95(56.84)	110	dme	KOG0523	Transketolase	[G]	METABOLISM	Carbohydrate transport and metabolism
i0_HQ_sampled12fd9_c85900_f3p0_332	7295730	2.1e-32	60/75(80.00)	137	dme	KOG0003	Ubiquitin/60s ribosomal protein L40 fusion	[J]	INFORMATION STORAGE AND PROCESSING	Translation, ribosomal structure and biogenesis
i0_HQ_sampled12fd9_c8903_f2p0_453	ECU02g0740i	2.7e-22	53/55(96.36)	104	ecu	KOG0001	Ubiquitin and ubiquitin-like proteins	[OR]	CELLULAR PROCESSES AND SIGNALING|POORLY CHARACTERIZED	Posttranslational modification, protein turnover, chaperones |General function prediction only
i1_HQ_sampled12fd9_c10108_f5p1_1787	Hs7656894	3.3e-31	86/231(37.23)	136	hsa	KOG0103	Molecular chaperones HSP105/HSP110/SSE1, HSP70 superfamily	[O]	CELLULAR PROCESSES AND SIGNALING	Posttranslational modification, protein turnover, chaperones
i1_HQ_sampled12fd9_c101633_f2p12_1580	7290649	2.4e-158	271/296(91.55)	558	dme	KOG0676	Actin and related proteins	[Z]	CELLULAR PROCESSES AND SIGNALING	Cytoskeleton
i1_HQ_sampled12fd9_c10195_f5p0_1635	7293551	1.1e-68	199/446(44.62)	260	dme	KOG0724	Zuotin and related molecular chaperones (DnaJ superfamily), contains DNA-binding domains	[O]	CELLULAR PROCESSES AND SIGNALING	Posttranslational modification, protein turnover, chaperones
i1_HQ_sampled12fd9_c1029_f18p2_1660	7290649	7.2e-137	233/278(83.81)	486	dme	KOG0676	Actin and related proteins	[Z]	CELLULAR PROCESSES AND SIGNALING	Cytoskeleton
i1_HQ_sampled12fd9_c103336_f2p1_1506	Hs4885049	5.6e-64	159/329(48.33)	244	hsa	KOG0676	Actin and related proteins	[Z]	CELLULAR PROCESSES AND SIGNALING	Cytoskeleton
i1_HQ_sampled12fd9_c10338_f3p0_1588	Hs19923206	4.1e-150	239/341(70.09)	530	hsa	KOG0683	Glutamine synthetase	[E]	METABOLISM	Amino acid transport and metabolism
i1_HQ_sampled12fd9_c107933_f2p12_1241	7296957	7.7e-43	89/139(64.03)	174	dme	KOG0027	Calmodulin and related proteins (EF-Hand superfamily)	[T]	CELLULAR PROCESSES AND SIGNALING	Signal transduction mechanisms
i1_HQ_sampled12fd9_c108497_f2p43_1827	Hs4505575	3.3e-103	232/456(50.88)	375	hsa	KOG0123	Polyadenylate-binding protein (RRM superfamily)	[AJ]	INFORMATION STORAGE AND PROCESSING|INFORMATION STORAGE AND PROCESSING	RNA processing and modification |Translation, ribosomal structure and biogenesis
i1_HQ_sampled12fd9_c111242_f2p2_1632	CE13102_2	7.5e-14	43/116(37.07)	78	cel	KOG0017	FOG: Transposon-encoded proteins with TYA, reverse transcriptase, integrase domains in various combinations	[R]	POORLY CHARACTERIZED	General function prediction only
i1_HQ_sampled12fd9_c11265_f6p3_1943	7299789	2.3e-54	111/191(58.12)	213	dme	KOG0106	Alternative splicing factor SRp55/B52/SRp75 (RRM superfamily)	[A]	INFORMATION STORAGE AND PROCESSING	RNA processing and modification
i1_HQ_sampled12fd9_c11501_f3p9_1203	Hs4501887	3.8e-180	302/334(90.42)	630	hsa	KOG0676	Actin and related proteins	[Z]	CELLULAR PROCESSES AND SIGNALING	Cytoskeleton
i1_HQ_sampled12fd9_c11530_f2p8_1937	Hs16159222	3.2e-221	374/499(74.95)	767	hsa	KOG0357	Chaperonin complex component, TCP-1 epsilon subunit (CCT5)	[O]	CELLULAR PROCESSES AND SIGNALING	Posttranslational modification, protein turnover, chaperones
i1_HQ_sampled12fd9_c11692_f2p2_1699	7299380	3.1e-119	218/380(57.37)	428	dme	KOG0022	Alcohol dehydrogenase, class III	[Q]	METABOLISM	Secondary metabolites biosynthesis, transport and catabolism
i1_HQ_sampled12fd9_c117386_f2p8_1388	7301908	5.2e-40	85/152(55.92)	164	dme	KOG0031	Myosin regulatory light chain, EF-Hand protein superfamily	[Z]	CELLULAR PROCESSES AND SIGNALING	Cytoskeleton
i1_HQ_sampled12fd9_c117801_f2p11_1061	7301908	5.4e-29	64/152(42.11)	127	dme	KOG0031	Myosin regulatory light chain, EF-Hand protein superfamily	[Z]	CELLULAR PROCESSES AND SIGNALING	Cytoskeleton
i1_HQ_sampled12fd9_c11816_f4p0_1715	CE03972	3.3e-161	267/458(58.30)	567	cel	KOG0190	Protein disulfide isomerase (prolyl 4-hydroxylase beta subunit)	[O]	CELLULAR PROCESSES AND SIGNALING	Posttranslational modification, protein turnover, chaperones
i1_HQ_sampled12fd9_c1193_f13p2_1688	Hs6631085	1.2e-99	188/349(53.87)	363	hsa	KOG0714	Molecular chaperone (DnaJ superfamily)	[O]	CELLULAR PROCESSES AND SIGNALING	Posttranslational modification, protein turnover, chaperones
i1_HQ_sampled12fd9_c119553_f3p0_1070	Hs4506197	2.6e-55	94/154(61.04)	215	hsa	KOG0180	20S proteasome, regulatory subunit beta type PSMB3/PUP3	[O]	CELLULAR PROCESSES AND SIGNALING	Posttranslational modification, protein turnover, chaperones
i1_HQ_sampled12fd9_c119825_f2p0_1134	Hs13129150	7.0e-59	118/160(73.75)	227	hsa	KOG0019	Molecular chaperone (HSP90 family)	[O]	CELLULAR PROCESSES AND SIGNALING	Posttranslational modification, protein turnover, chaperones
i1_HQ_sampled12fd9_c12060_f5p2_1326	7290649	1.3e-170	282/332(84.94)	598	dme	KOG0676	Actin and related proteins	[Z]	CELLULAR PROCESSES AND SIGNALING	Cytoskeleton
i1_HQ_sampled12fd9_c12411_f17p2_1281	Hs4506187	2.0e-94	174/241(72.20)	345	hsa	KOG0176	20S proteasome, regulatory subunit alpha type PSMA5/PUP2	[O]	CELLULAR PROCESSES AND SIGNALING	Posttranslational modification, protein turnover, chaperones
i1_HQ_sampled12fd9_c12864_f3p0_1505	At3g12110	7.5e-101	179/196(91.33)	367	ath	KOG0676	Actin and related proteins	[Z]	CELLULAR PROCESSES AND SIGNALING	Cytoskeleton
i1_HQ_sampled12fd9_c1296_f23p4_1494	CE13150	1.3e-201	333/376(88.56)	701	cel	KOG0676	Actin and related proteins	[Z]	CELLULAR PROCESSES AND SIGNALING	Cytoskeleton
i1_HQ_sampled12fd9_c1302_f8p7_1751	7297188	7.0e-26	85/116(73.28)	118	dme	KOG0107	Alternative splicing factor SRp20/9G8 (RRM superfamily)	[A]	INFORMATION STORAGE AND PROCESSING	RNA processing and modification
i1_HQ_sampled12fd9_c130312_f2p58_1845	7301614	2.9e-38	78/136(57.35)	159	dme	KOG0030	Myosin essential light chain, EF-Hand protein superfamily	[Z]	CELLULAR PROCESSES AND SIGNALING	Cytoskeleton
i1_HQ_sampled12fd9_c1314_f3p0_1550	7301686	3.1e-57	106/175(60.57)	222	dme	KOG0118	FOG: RRM domain	[R]	POORLY CHARACTERIZED	General function prediction only
i1_HQ_sampled12fd9_c13263_f4p5_1325	Hs4758988	4.1e-95	177/208(85.10)	347	hsa	KOG0084	GTPase Rab1/YPT1, small G protein superfamily, and related GTP-binding proteins	[TU]	CELLULAR PROCESSES AND SIGNALING|CELLULAR PROCESSES AND SIGNALING	Signal transduction mechanisms |Intracellular trafficking, secretion, and vesicular transport
i1_HQ_sampled12fd9_c1340_f8p3_1743	7301041	2.2e-184	329/357(92.16)	644	dme	KOG0652	26S proteasome regulatory complex, ATPase RPT5	[O]	CELLULAR PROCESSES AND SIGNALING	Posttranslational modification, protein turnover, chaperones
i1_HQ_sampled12fd9_c13435_f5p2_1962	7299019	2.6e-178	313/367(85.29)	624	dme	KOG0328	Predicted ATP-dependent RNA helicase FAL1, involved in rRNA maturation, DEAD-box superfamily	[J]	INFORMATION STORAGE AND PROCESSING	Translation, ribosomal structure and biogenesis
i1_HQ_sampled12fd9_c13559_f10p26_1325	7290684	4.9e-80	146/174(83.91)	297	dme	KOG0031	Myosin regulatory light chain, EF-Hand protein superfamily	[Z]	CELLULAR PROCESSES AND SIGNALING	Cytoskeleton
i1_HQ_sampled12fd9_c137352_f2p32_1934	7292698	1.7e-254	455/526(86.50)	877	dme	KOG0100	Molecular chaperones GRP78/BiP/KAR2, HSP70 superfamily	[O]	CELLULAR PROCESSES AND SIGNALING	Posttranslational modification, protein turnover, chaperones
i1_HQ_sampled12fd9_c138138_f2p1_1592	7294533	1.4e-25	62/154(40.26)	117	dme	KOG0254	Predicted transporter (major facilitator superfamily)	[R]	POORLY CHARACTERIZED	General function prediction only
i1_HQ_sampled12fd9_c13879_f2p2_1655	Hs22049560	1.9e-17	61/197(30.96)	90	hsa	KOG0118	FOG: RRM domain	[R]	POORLY CHARACTERIZED	General function prediction only
i1_HQ_sampled12fd9_c1407_f12p2_1612	7296284	3.4e-83	164/440(37.27)	308	dme	KOG0688	Peptide chain release factor 1 (eRF1)	[J]	INFORMATION STORAGE AND PROCESSING	Translation, ribosomal structure and biogenesis
i1_HQ_sampled12fd9_c140994_f15p53_1996	7302127	4.2e-301	490/634(77.29)	1032	dme	KOG0469	Elongation factor 2	[J]	INFORMATION STORAGE AND PROCESSING	Translation, ribosomal structure and biogenesis
i1_HQ_sampled12fd9_c141023_f13p2_1855	7303306	8.2e-166	282/418(67.46)	583	dme	KOG0460	Mitochondrial translation elongation factor Tu	[J]	INFORMATION STORAGE AND PROCESSING	Translation, ribosomal structure and biogenesis
i1_HQ_sampled12fd9_c141034_f14p26_1764	7290684	1.5e-31	62/76(81.58)	137	dme	KOG0031	Myosin regulatory light chain, EF-Hand protein superfamily	[Z]	CELLULAR PROCESSES AND SIGNALING	Cytoskeleton
i1_HQ_sampled12fd9_c141101_f3p1_1615	Hs4503471	4.3e-102	241/478(50.42)	371	hsa	KOG0052	Translation elongation factor EF-1 alpha/Tu	[J]	INFORMATION STORAGE AND PROCESSING	Translation, ribosomal structure and biogenesis
i1_HQ_sampled12fd9_c141118_f6p2_1265	Hs4501887	6.7e-212	358/375(95.47)	735	hsa	KOG0676	Actin and related proteins	[Z]	CELLULAR PROCESSES AND SIGNALING	Cytoskeleton
i1_HQ_sampled12fd9_c141120_f4p7_1708	7290525	6.6e-29	63/107(58.88)	128	dme	KOG0225	Pyruvate dehydrogenase E1, alpha subunit	[C]	METABOLISM	Energy production and conversion
i1_HQ_sampled12fd9_c141130_f16p6_1695	Hs4503475	1.7e-226	374/460(81.30)	784	hsa	KOG0052	Translation elongation factor EF-1 alpha/Tu	[J]	INFORMATION STORAGE AND PROCESSING	Translation, ribosomal structure and biogenesis
i1_HQ_sampled12fd9_c141223_f2p0_1685	Hs4758112	2.5e-206	356/430(82.79)	717	hsa	KOG0329	ATP-dependent RNA helicase	[A]	INFORMATION STORAGE AND PROCESSING	RNA processing and modification
i1_HQ_sampled12fd9_c141657_f15p31_1628	7292698	3.4e-200	361/423(85.34)	697	dme	KOG0100	Molecular chaperones GRP78/BiP/KAR2, HSP70 superfamily	[O]	CELLULAR PROCESSES AND SIGNALING	Posttranslational modification, protein turnover, chaperones
i1_HQ_sampled12fd9_c141661_f11p0_1707	Hs8922679	1.2e-166	381/514(74.12)	585	hsa	KOG0275	Conserved WD40 repeat-containing protein	[R]	POORLY CHARACTERIZED	General function prediction only
i1_HQ_sampled12fd9_c142091_f3p4_1714	7297967	2.0e-158	278/426(65.26)	558	dme	KOG0358	Chaperonin complex component, TCP-1 delta subunit (CCT4)	[O]	CELLULAR PROCESSES AND SIGNALING	Posttranslational modification, protein turnover, chaperones
i1_HQ_sampled12fd9_c14258_f2p6_1817	Hs6005944	2.7e-81	152/352(43.18)	302	hsa	KOG0443	Actin regulatory proteins (gelsolin/villin family)	[Z]	CELLULAR PROCESSES AND SIGNALING	Cytoskeleton
i1_HQ_sampled12fd9_c143589_f2p7_1056	7301908	8.0e-09	27/41(65.85)	60	dme	KOG0031	Myosin regulatory light chain, EF-Hand protein superfamily	[Z]	CELLULAR PROCESSES AND SIGNALING	Cytoskeleton
i1_HQ_sampled12fd9_c143650_f2p5_1269	7301070	1.4e-180	317/326(97.24)	631	dme	KOG0726	26S proteasome regulatory complex, ATPase RPT2	[O]	CELLULAR PROCESSES AND SIGNALING	Posttranslational modification, protein turnover, chaperones
i1_HQ_sampled12fd9_c143725_f2p7_1563	Hs4505775	7.4e-144	251/361(69.53)	510	hsa	KOG0767	Mitochondrial phosphate carrier protein	[C]	METABOLISM	Energy production and conversion
i1_HQ_sampled12fd9_c143782_f2p1_1472	7299419	3.5e-119	199/276(72.10)	427	dme	KOG0746	60S ribosomal protein L3 and related proteins	[J]	INFORMATION STORAGE AND PROCESSING	Translation, ribosomal structure and biogenesis
i1_HQ_sampled12fd9_c143861_f2p7_1534	7299943	9.7e-64	129/198(65.15)	243	dme	KOG0233	Vacuolar H+-ATPase V0 sector, subunit c''	[C]	METABOLISM	Energy production and conversion
i1_HQ_sampled12fd9_c14439_f3p3_1606	7294260	5.9e-96	160/193(82.90)	350	dme	KOG0425	Ubiquitin-protein ligase	[O]	CELLULAR PROCESSES AND SIGNALING	Posttranslational modification, protein turnover, chaperones
i1_HQ_sampled12fd9_c14740_f19p3_1668	7295522	6.0e-208	371/406(91.38)	723	dme	KOG0728	26S proteasome regulatory complex, ATPase RPT6	[O]	CELLULAR PROCESSES AND SIGNALING	Posttranslational modification, protein turnover, chaperones
i1_HQ_sampled12fd9_c15042_f9p7_1988	7299943	6.7e-49	105/147(71.43)	194	dme	KOG0233	Vacuolar H+-ATPase V0 sector, subunit c''	[C]	METABOLISM	Energy production and conversion
i1_HQ_sampled12fd9_c150507_f3p5_1494	7304283	8.0e-63	117/218(53.67)	240	dme	KOG0613	Projectin/twitchin and related proteins	[Z]	CELLULAR PROCESSES AND SIGNALING	Cytoskeleton
i1_HQ_sampled12fd9_c1512_f13p2_1367	Hs7661914	2.1e-150	261/389(67.10)	531	hsa	KOG0687	26S proteasome regulatory complex, subunit RPN7/PSMD6	[O]	CELLULAR PROCESSES AND SIGNALING	Posttranslational modification, protein turnover, chaperones
i1_HQ_sampled12fd9_c15292_f2p7_1976	Hs6005727	3.3e-157	273/485(56.29)	554	hsa	KOG0362	Chaperonin complex component, TCP-1 theta subunit (CCT8)	[O]	CELLULAR PROCESSES AND SIGNALING	Posttranslational modification, protein turnover, chaperones
i1_HQ_sampled12fd9_c15663_f2p5_1588	SPBC1A4.08c	4.5e-64	119/197(60.41)	245	spo	KOG0364	Chaperonin complex component, TCP-1 gamma subunit (CCT3)	[O]	CELLULAR PROCESSES AND SIGNALING	Posttranslational modification, protein turnover, chaperones
i1_HQ_sampled12fd9_c156_f50p9_1437	Hs4501881	5.9e-204	339/377(89.92)	709	hsa	KOG0676	Actin and related proteins	[Z]	CELLULAR PROCESSES AND SIGNALING	Cytoskeleton
i1_HQ_sampled12fd9_c15769_f4p5_1889	Hs5031973	1.9e-53	97/151(64.24)	209	hsa	KOG0191	Thioredoxin/protein disulfide isomerase	[O]	CELLULAR PROCESSES AND SIGNALING	Posttranslational modification, protein turnover, chaperones
i1_HQ_sampled12fd9_c15811_f3p0_1844	7298505	1.3e-14	39/44(88.64)	80	dme	KOG0005	Ubiquitin-like protein	[DO]	CELLULAR PROCESSES AND SIGNALING|CELLULAR PROCESSES AND SIGNALING	Cell cycle control, cell division, chromosome partitioning |Posttranslational modification, protein turnover, chaperones
i1_HQ_sampled12fd9_c158127_f2p6_1262	7302708	8.0e-72	125/291(42.96)	270	dme	KOG0650	WD40 repeat nucleolar protein Bop1, involved in ribosome biogenesis	[J]	INFORMATION STORAGE AND PROCESSING	Translation, ribosomal structure and biogenesis
i1_HQ_sampled12fd9_c1607_f9p1_1232	Hs4506195	2.4e-49	99/182(54.40)	195	hsa	KOG0177	20S proteasome, regulatory subunit beta type PSMB2/PRE1	[O]	CELLULAR PROCESSES AND SIGNALING	Posttranslational modification, protein turnover, chaperones
i1_HQ_sampled12fd9_c1608_f4p0_1279	7294713	3.3e-33	69/115(60.00)	142	dme	KOG0723	Molecular chaperone (DnaJ superfamily)	[O]	CELLULAR PROCESSES AND SIGNALING	Posttranslational modification, protein turnover, chaperones
i1_HQ_sampled12fd9_c1609_f2p2_1793	7295883	1.7e-46	111/312(35.58)	186	dme	KOG0366	Protein geranylgeranyltransferase type II, beta subunit	[O]	CELLULAR PROCESSES AND SIGNALING	Posttranslational modification, protein turnover, chaperones
i1_HQ_sampled12fd9_c1619_f7p24_1978	Hs4503529	6.5e-36	76/85(89.41)	151	hsa	KOG0327	Translation initiation factor 4F, helicase subunit (eIF-4A) and related helicases	[J]	INFORMATION STORAGE AND PROCESSING	Translation, ribosomal structure and biogenesis
i1_HQ_sampled12fd9_c1636_f19p3_1864	7300481	1.5e-37	140/470(29.79)	157	dme	KOG0159	Cytochrome P450 CYP11/CYP12/CYP24/CYP27 subfamilies	[Q]	METABOLISM	Secondary metabolites biosynthesis, transport and catabolism
i1_HQ_sampled12fd9_c165120_f2p9_1651	CE01921	9.4e-214	386/395(97.72)	742	cel	KOG0001	Ubiquitin and ubiquitin-like proteins	[OR]	CELLULAR PROCESSES AND SIGNALING|POORLY CHARACTERIZED	Posttranslational modification, protein turnover, chaperones |General function prediction only
i1_HQ_sampled12fd9_c16586_f2p3_1076	CE23956	1.0e-19	44/85(51.76)	97	cel	KOG0819	Annexin	[U]	CELLULAR PROCESSES AND SIGNALING	Intracellular trafficking, secretion, and vesicular transport
i1_HQ_sampled12fd9_c1670_f4p1_1246	At5g65900	6.2e-08	41/130(31.54)	58	ath	KOG0342	ATP-dependent RNA helicase pitchoune	[A]	INFORMATION STORAGE AND PROCESSING	RNA processing and modification
i1_HQ_sampled12fd9_c1710_f12p1_1685	7303685	6.0e-107	191/365(52.33)	387	dme	KOG0538	Glycolate oxidase	[C]	METABOLISM	Energy production and conversion
i1_HQ_sampled12fd9_c1744_f10p3_1927	7301367	3.9e-110	188/343(54.81)	398	dme	KOG0784	Isocitrate dehydrogenase, gamma subunit	[E]	METABOLISM	Amino acid transport and metabolism
i1_HQ_sampled12fd9_c1748_f12p5_1900	CE23956	2.9e-81	158/313(50.48)	302	cel	KOG0819	Annexin	[U]	CELLULAR PROCESSES AND SIGNALING	Intracellular trafficking, secretion, and vesicular transport
i1_HQ_sampled12fd9_c176614_f4p4_1233	7301908	1.0e-31	72/133(54.14)	137	dme	KOG0031	Myosin regulatory light chain, EF-Hand protein superfamily	[Z]	CELLULAR PROCESSES AND SIGNALING	Cytoskeleton
i1_HQ_sampled12fd9_c177362_f2p7_1707	7299943	8.1e-43	97/137(70.80)	174	dme	KOG0233	Vacuolar H+-ATPase V0 sector, subunit c''	[C]	METABOLISM	Energy production and conversion
i1_HQ_sampled12fd9_c177419_f2p2_1120	7303306	4.3e-101	179/289(61.94)	367	dme	KOG0460	Mitochondrial translation elongation factor Tu	[J]	INFORMATION STORAGE AND PROCESSING	Translation, ribosomal structure and biogenesis
i1_HQ_sampled12fd9_c1850_f4p0_1621	7290649	4.6e-221	373/376(99.20)	766	dme	KOG0676	Actin and related proteins	[Z]	CELLULAR PROCESSES AND SIGNALING	Cytoskeleton
i1_HQ_sampled12fd9_c1895_f4p1_1581	7296201	1.6e-106	179/275(65.09)	386	dme	KOG0713	Molecular chaperone (DnaJ superfamily)	[O]	CELLULAR PROCESSES AND SIGNALING	Posttranslational modification, protein turnover, chaperones
i1_HQ_sampled12fd9_c1914_f4p2_1806	Hs7706509	9.8e-156	263/387(67.96)	549	hsa	KOG0808	Carbon-nitrogen hydrolase	[E]	METABOLISM	Amino acid transport and metabolism
i1_HQ_sampled12fd9_c1926_f15p1_1315	7290699	2.0e-195	345/397(86.90)	681	dme	KOG0651	26S proteasome regulatory complex, ATPase RPT4	[O]	CELLULAR PROCESSES AND SIGNALING	Posttranslational modification, protein turnover, chaperones
i1_HQ_sampled12fd9_c1929_f7p1_1141	Hs11386157	2.4e-22	47/96(48.96)	105	hsa	KOG0833	Cytidine deaminase	[F]	METABOLISM	Nucleotide transport and metabolism
i1_HQ_sampled12fd9_c2004_f4p1_1981	7296957	1.8e-41	84/141(59.57)	170	dme	KOG0027	Calmodulin and related proteins (EF-Hand superfamily)	[T]	CELLULAR PROCESSES AND SIGNALING	Signal transduction mechanisms
i1_HQ_sampled12fd9_c2012_f2p0_1267	CE13150	5.5e-206	345/376(91.76)	716	cel	KOG0676	Actin and related proteins	[Z]	CELLULAR PROCESSES AND SIGNALING	Cytoskeleton
i1_HQ_sampled12fd9_c2028_f2p0_1882	Hs4504333	1.9e-154	263/386(68.13)	545	hsa	KOG0222	Phenylalanine and histidine ammonia-lyase	[Q]	METABOLISM	Secondary metabolites biosynthesis, transport and catabolism
i1_HQ_sampled12fd9_c203024_f5p3_1383	7301908	7.0e-13	48/118(40.68)	74	dme	KOG0031	Myosin regulatory light chain, EF-Hand protein superfamily	[Z]	CELLULAR PROCESSES AND SIGNALING	Cytoskeleton
i1_HQ_sampled12fd9_c204654_f7p2_1927	Hs14110404	9.2e-19	54/171(31.58)	94	hsa	KOG0118	FOG: RRM domain	[R]	POORLY CHARACTERIZED	General function prediction only
i1_HQ_sampled12fd9_c204681_f2p7_1804	CE25005	2.1e-81	137/187(73.26)	302	cel	KOG0453	Aconitase/homoaconitase (aconitase superfamily)	[CE]	METABOLISM|METABOLISM	Energy production and conversion |Amino acid transport and metabolism
i1_HQ_sampled12fd9_c204758_f7p0_1155	7292609	4.2e-112	188/216(87.04)	404	dme	KOG0096	GTPase Ran/TC4/GSP1 (nuclear protein transport pathway), small G protein superfamily	[U]	CELLULAR PROCESSES AND SIGNALING	Intracellular trafficking, secretion, and vesicular transport
i1_HQ_sampled12fd9_c204820_f2p2_1083	7300859	1.3e-41	81/126(64.29)	169	dme	KOG0687	26S proteasome regulatory complex, subunit RPN7/PSMD6	[O]	CELLULAR PROCESSES AND SIGNALING	Posttranslational modification, protein turnover, chaperones
i1_HQ_sampled12fd9_c20487_f47p8_1935	7299092	3.0e-163	281/395(71.14)	574	dme	KOG0361	Chaperonin complex component, TCP-1 eta subunit (CCT7)	[O]	CELLULAR PROCESSES AND SIGNALING	Posttranslational modification, protein turnover, chaperones
i1_HQ_sampled12fd9_c204901_f10p0_1222	7293147	5.8e-128	233/300(77.67)	456	dme	KOG0657	Glyceraldehyde 3-phosphate dehydrogenase	[G]	METABOLISM	Carbohydrate transport and metabolism
i1_HQ_sampled12fd9_c205130_f8p0_1109	Hs14749945	1.3e-97	174/246(70.73)	355	hsa	KOG0182	20S proteasome, regulatory subunit alpha type PSMA6/SCL1	[O]	CELLULAR PROCESSES AND SIGNALING	Posttranslational modification, protein turnover, chaperones
i1_HQ_sampled12fd9_c205413_f4p105_1913	CE09349	2.6e-26	74/140(52.86)	119	cel	KOG0161	Myosin class II heavy chain	[Z]	CELLULAR PROCESSES AND SIGNALING	Cytoskeleton
i1_HQ_sampled12fd9_c205414_f2p19_1373	7290649	7.6e-193	327/331(98.79)	672	dme	KOG0676	Actin and related proteins	[Z]	CELLULAR PROCESSES AND SIGNALING	Cytoskeleton
i1_HQ_sampled12fd9_c205449_f23p14_1828	Hs4758138	3.1e-181	302/452(66.81)	634	hsa	KOG0331	ATP-dependent RNA helicase	[A]	INFORMATION STORAGE AND PROCESSING	RNA processing and modification
i1_HQ_sampled12fd9_c205502_f2p13_1750	7302258	8.3e-19	45/60(75.00)	94	dme	KOG0027	Calmodulin and related proteins (EF-Hand superfamily)	[T]	CELLULAR PROCESSES AND SIGNALING	Signal transduction mechanisms
i1_HQ_sampled12fd9_c205624_f68p11_2018	Hs4757900	5.7e-112	266/353(75.35)	404	hsa	KOG0674	Calreticulin	[O]	CELLULAR PROCESSES AND SIGNALING	Posttranslational modification, protein turnover, chaperones
i1_HQ_sampled12fd9_c205625_f74p7_1295	7290598	2.3e-58	109/147(74.15)	225	dme	KOG0030	Myosin essential light chain, EF-Hand protein superfamily	[Z]	CELLULAR PROCESSES AND SIGNALING	Cytoskeleton
i1_HQ_sampled12fd9_c205643_f21p3_1084	7303698	1.5e-90	152/256(59.38)	332	dme	KOG0175	20S proteasome, regulatory subunit beta type PSMB5/PSMB8/PRE2	[O]	CELLULAR PROCESSES AND SIGNALING	Posttranslational modification, protein turnover, chaperones
i1_HQ_sampled12fd9_c205676_f38p13_1854	7296957	1.1e-42	89/139(64.03)	174	dme	KOG0027	Calmodulin and related proteins (EF-Hand superfamily)	[T]	CELLULAR PROCESSES AND SIGNALING	Signal transduction mechanisms
i1_HQ_sampled12fd9_c205680_f2p35_1808	7294310	2.3e-133	227/373(60.86)	475	dme	KOG0190	Protein disulfide isomerase (prolyl 4-hydroxylase beta subunit)	[O]	CELLULAR PROCESSES AND SIGNALING	Posttranslational modification, protein turnover, chaperones
i1_HQ_sampled12fd9_c20591_f5p0_1339	7290649	9.6e-92	189/288(65.62)	336	dme	KOG0676	Actin and related proteins	[Z]	CELLULAR PROCESSES AND SIGNALING	Cytoskeleton
i1_HQ_sampled12fd9_c205971_f2p4_1267	7297967	9.6e-134	235/344(68.31)	476	dme	KOG0358	Chaperonin complex component, TCP-1 delta subunit (CCT4)	[O]	CELLULAR PROCESSES AND SIGNALING	Posttranslational modification, protein turnover, chaperones
i1_HQ_sampled12fd9_c205973_f6p4_1505	7301648	7.4e-16	41/70(58.57)	84	dme	KOG0020	Endoplasmic reticulum glucose-regulated protein (GRP94/endoplasmin), HSP90 family	[O]	CELLULAR PROCESSES AND SIGNALING	Posttranslational modification, protein turnover, chaperones
i1_HQ_sampled12fd9_c206003_f4p2_1201	Hs13647558	2.6e-40	114/260(43.85)	165	hsa	KOG0749	Mitochondrial ADP/ATP carrier proteins	[C]	METABOLISM	Energy production and conversion
i1_HQ_sampled12fd9_c206025_f4p2_1622	7303306	3.3e-163	279/409(68.22)	574	dme	KOG0460	Mitochondrial translation elongation factor Tu	[J]	INFORMATION STORAGE AND PROCESSING	Translation, ribosomal structure and biogenesis
i1_HQ_sampled12fd9_c206069_f2p42_1264	7302127	7.5e-187	314/390(80.51)	652	dme	KOG0469	Elongation factor 2	[J]	INFORMATION STORAGE AND PROCESSING	Translation, ribosomal structure and biogenesis
i1_HQ_sampled12fd9_c206315_f3p0_1347	CE13150	3.5e-118	240/367(65.40)	424	cel	KOG0676	Actin and related proteins	[Z]	CELLULAR PROCESSES AND SIGNALING	Cytoskeleton
i1_HQ_sampled12fd9_c206496_f42p11_1351	At1g08830	4.9e-35	73/133(54.89)	148	ath	KOG0441	Cu2+/Zn2+ superoxide dismutase SOD1	[P]	METABOLISM	Inorganic ion transport and metabolism
i1_HQ_sampled12fd9_c206523_f3p1_1272	7301908	2.4e-23	46/78(58.97)	109	dme	KOG0031	Myosin regulatory light chain, EF-Hand protein superfamily	[Z]	CELLULAR PROCESSES AND SIGNALING	Cytoskeleton
i1_HQ_sampled12fd9_c206638_f15p45_1440	7302127	8.5e-187	314/390(80.51)	652	dme	KOG0469	Elongation factor 2	[J]	INFORMATION STORAGE AND PROCESSING	Translation, ribosomal structure and biogenesis
i1_HQ_sampled12fd9_c20670_f4p1_1326	Hs4501885	1.2e-113	196/215(91.16)	409	hsa	KOG0676	Actin and related proteins	[Z]	CELLULAR PROCESSES AND SIGNALING	Cytoskeleton
i1_HQ_sampled12fd9_c206729_f28p67_1965	CE03389	1.2e-87	164/191(85.86)	323	cel	KOG0841	Multifunctional chaperone (14-3-3 family)	[O]	CELLULAR PROCESSES AND SIGNALING	Posttranslational modification, protein turnover, chaperones
i1_HQ_sampled12fd9_c20700_f16p0_1362	CE12358	5.9e-206	346/376(92.02)	716	cel	KOG0676	Actin and related proteins	[Z]	CELLULAR PROCESSES AND SIGNALING	Cytoskeleton
i1_HQ_sampled12fd9_c207149_f7p35_1974	7294310	1.6e-151	261/429(60.84)	535	dme	KOG0190	Protein disulfide isomerase (prolyl 4-hydroxylase beta subunit)	[O]	CELLULAR PROCESSES AND SIGNALING	Posttranslational modification, protein turnover, chaperones
i1_HQ_sampled12fd9_c207202_f6p7_1684	CE25005	1.6e-59	104/147(70.75)	229	cel	KOG0453	Aconitase/homoaconitase (aconitase superfamily)	[CE]	METABOLISM|METABOLISM	Energy production and conversion |Amino acid transport and metabolism
i1_HQ_sampled12fd9_c207270_f2p17_1751	7296950	1.5e-12	53/210(25.24)	73	dme	KOG0516	Dystonin, GAS (Growth-arrest-specific protein), and related proteins	[Z]	CELLULAR PROCESSES AND SIGNALING	Cytoskeleton
i1_HQ_sampled12fd9_c2072_f13p0_1432	Hs4757718	3.2e-141	238/429(55.48)	501	hsa	KOG0679	Actin-related protein - Arp4p/Act3p	[Z]	CELLULAR PROCESSES AND SIGNALING	Cytoskeleton
i1_HQ_sampled12fd9_c20732_f3p3_1568	Hs8923577	4.3e-43	98/310(31.61)	175	hsa	KOG0294	WD40 repeat-containing protein	[S]	POORLY CHARACTERIZED	Function unknown
i1_HQ_sampled12fd9_c20736_f3p4_1649	7298873	5.4e-36	76/145(52.41)	151	dme	KOG0024	Sorbitol dehydrogenase	[Q]	METABOLISM	Secondary metabolites biosynthesis, transport and catabolism
i1_HQ_sampled12fd9_c20836_f2p3_1532	7299788	1.4e-25	59/112(52.68)	117	dme	KOG0118	FOG: RRM domain	[R]	POORLY CHARACTERIZED	General function prediction only
i1_HQ_sampled12fd9_c2086_f5p1_1582	CE27391	8.8e-44	85/173(49.13)	177	cel	KOG0831	Acyl-CoA:diacylglycerol acyltransferase (DGAT)	[I]	METABOLISM	Lipid transport and metabolism
i1_HQ_sampled12fd9_c20890_f3p0_1062	7301908	1.6e-09	28/42(66.67)	63	dme	KOG0031	Myosin regulatory light chain, EF-Hand protein superfamily	[Z]	CELLULAR PROCESSES AND SIGNALING	Cytoskeleton
i1_HQ_sampled12fd9_c21052_f14p0_1340	CE12358	6.9e-207	346/376(92.02)	719	cel	KOG0676	Actin and related proteins	[Z]	CELLULAR PROCESSES AND SIGNALING	Cytoskeleton
i1_HQ_sampled12fd9_c21903_f5p2_1839	Hs5729974	7.5e-111	247/502(49.20)	400	hsa	KOG0068	D-3-phosphoglycerate dehydrogenase, D-isomer-specific 2-hydroxy acid dehydrogenase superfamily	[E]	METABOLISM	Amino acid transport and metabolism
i1_HQ_sampled12fd9_c21929_f8p1_1453	Hs13899354	1.6e-12	31/73(42.47)	73	hsa	KOG0109	RNA-binding protein LARK, contains RRM and retroviral-type Zn-finger domains	[AR]	INFORMATION STORAGE AND PROCESSING|POORLY CHARACTERIZED	RNA processing and modification |General function prediction only
i1_HQ_sampled12fd9_c21954_f4p2_1352	CE13148B	1.1e-122	241/371(64.96)	439	cel	KOG0676	Actin and related proteins	[Z]	CELLULAR PROCESSES AND SIGNALING	Cytoskeleton
i1_HQ_sampled12fd9_c22016_f3p7_1592	Hs14150169	2.6e-19	58/177(32.77)	96	hsa	KOG0817	Acyl-CoA-binding protein	[I]	METABOLISM	Lipid transport and metabolism
i1_HQ_sampled12fd9_c22020_f3p4_1910	7300832	3.4e-50	94/117(80.34)	199	dme	KOG0077	Vesicle coat complex COPII, GTPase subunit SAR1	[U]	CELLULAR PROCESSES AND SIGNALING	Intracellular trafficking, secretion, and vesicular transport
i1_HQ_sampled12fd9_c22038_f5p0_1352	CE13150	4.1e-207	348/376(92.55)	719	cel	KOG0676	Actin and related proteins	[Z]	CELLULAR PROCESSES AND SIGNALING	Cytoskeleton
i1_HQ_sampled12fd9_c22042_f2p2_1511	7296990	7.8e-66	149/281(53.02)	250	dme	KOG0329	ATP-dependent RNA helicase	[A]	INFORMATION STORAGE AND PROCESSING	RNA processing and modification
i1_HQ_sampled12fd9_c22043_f14p2_1584	7301908	4.6e-32	72/154(46.75)	138	dme	KOG0031	Myosin regulatory light chain, EF-Hand protein superfamily	[Z]	CELLULAR PROCESSES AND SIGNALING	Cytoskeleton
i1_HQ_sampled12fd9_c2220_f5p0_1767	Hs14732427	1.2e-118	218/469(46.48)	426	hsa	KOG0436	Methionyl-tRNA synthetase	[J]	INFORMATION STORAGE AND PROCESSING	Translation, ribosomal structure and biogenesis
i1_HQ_sampled12fd9_c22210_f4p0_1900	7301908	2.7e-31	69/153(45.10)	136	dme	KOG0031	Myosin regulatory light chain, EF-Hand protein superfamily	[Z]	CELLULAR PROCESSES AND SIGNALING	Cytoskeleton
i1_HQ_sampled12fd9_c22216_f16p0_1361	7294336	3.1e-69	127/195(65.13)	261	dme	KOG0173	20S proteasome, regulatory subunit beta type PSMB7/PSMB10/PUP1	[O]	CELLULAR PROCESSES AND SIGNALING	Posttranslational modification, protein turnover, chaperones
i1_HQ_sampled12fd9_c22253_f3p0_1455	7290649	2.2e-142	249/251(99.20)	505	dme	KOG0676	Actin and related proteins	[Z]	CELLULAR PROCESSES AND SIGNALING	Cytoskeleton
i1_HQ_sampled12fd9_c224290_f2p1_1382	7301908	2.4e-21	45/68(66.18)	102	dme	KOG0031	Myosin regulatory light chain, EF-Hand protein superfamily	[Z]	CELLULAR PROCESSES AND SIGNALING	Cytoskeleton
i1_HQ_sampled12fd9_c22487_f2p10_1433	7291680	7.4e-215	376/468(80.34)	745	dme	KOG0202	Ca2+ transporting ATPase	[P]	METABOLISM	Inorganic ion transport and metabolism
i1_HQ_sampled12fd9_c22994_f2p23_1091	7303554	1.0e-19	48/61(78.69)	97	dme	KOG0052	Translation elongation factor EF-1 alpha/Tu	[J]	INFORMATION STORAGE AND PROCESSING	Translation, ribosomal structure and biogenesis
i1_HQ_sampled12fd9_c230265_f2p4_1360	7298863	2.0e-07	24/37(64.86)	56	dme	KOG0533	RRM motif-containing protein	[A]	INFORMATION STORAGE AND PROCESSING	RNA processing and modification
i1_HQ_sampled12fd9_c2309_f2p1_1542	7299520	6.8e-41	107/275(38.91)	167	dme	KOG0257	Kynurenine aminotransferase, glutamine transaminase K	[E]	METABOLISM	Amino acid transport and metabolism
i1_HQ_sampled12fd9_c23473_f4p0_1672	7290304	6.3e-48	139/494(28.14)	191	dme	KOG0310	Conserved WD40 repeat-containing protein	[S]	POORLY CHARACTERIZED	Function unknown
i1_HQ_sampled12fd9_c234998_f2p9_1509	7290649	2.7e-135	234/267(87.64)	481	dme	KOG0676	Actin and related proteins	[Z]	CELLULAR PROCESSES AND SIGNALING	Cytoskeleton
i1_HQ_sampled12fd9_c236004_f3p52_1903	7302127	2.7e-249	411/529(77.69)	860	dme	KOG0469	Elongation factor 2	[J]	INFORMATION STORAGE AND PROCESSING	Translation, ribosomal structure and biogenesis
i1_HQ_sampled12fd9_c236198_f4p30_1141	7292698	1.4e-112	212/261(81.23)	405	dme	KOG0100	Molecular chaperones GRP78/BiP/KAR2, HSP70 superfamily	[O]	CELLULAR PROCESSES AND SIGNALING	Posttranslational modification, protein turnover, chaperones
i1_HQ_sampled12fd9_c236243_f2p31_1069	7301545	2.9e-30	64/176(36.36)	132	dme	KOG0382	Carbonic anhydrase	[R]	POORLY CHARACTERIZED	General function prediction only
i1_HQ_sampled12fd9_c236363_f2p12_1477	CE01921	1.1e-245	441/447(98.66)	848	cel	KOG0001	Ubiquitin and ubiquitin-like proteins	[OR]	CELLULAR PROCESSES AND SIGNALING|POORLY CHARACTERIZED	Posttranslational modification, protein turnover, chaperones |General function prediction only
i1_HQ_sampled12fd9_c24315_f5p0_1268	Hs4502105	3.3e-65	131/319(41.07)	248	hsa	KOG0819	Annexin	[U]	CELLULAR PROCESSES AND SIGNALING	Intracellular trafficking, secretion, and vesicular transport
i1_HQ_sampled12fd9_c24843_f2p4_1636	Hs4503475	1.3e-143	255/356(71.63)	509	hsa	KOG0052	Translation elongation factor EF-1 alpha/Tu	[J]	INFORMATION STORAGE AND PROCESSING	Translation, ribosomal structure and biogenesis
i1_HQ_sampled12fd9_c24890_f11p1_1880	7294832_1	2.2e-78	133/218(61.01)	292	dme	KOG0621	Phospholipid scramblase	[M]	CELLULAR PROCESSES AND SIGNALING	Cell wall/membrane/envelope biogenesis
i1_HQ_sampled12fd9_c25478_f2p0_1655	Hs4506007	7.2e-121	192/298(64.43)	433	hsa	KOG0374	Serine/threonine specific protein phosphatase PP1, catalytic subunit	[TR]	CELLULAR PROCESSES AND SIGNALING|POORLY CHARACTERIZED	Signal transduction mechanisms |General function prediction only
i1_HQ_sampled12fd9_c256098_f2p0_1877	Hs4758542	2.6e-18	54/171(31.58)	93	hsa	KOG0118	FOG: RRM domain	[R]	POORLY CHARACTERIZED	General function prediction only
i1_HQ_sampled12fd9_c26074_f2p2_1926	Hs9966849	1.4e-19	82/273(30.04)	97	hsa	KOG0235	Phosphoglycerate mutase	[G]	METABOLISM	Carbohydrate transport and metabolism
i1_HQ_sampled12fd9_c26317_f2p0_1616	Hs19923817	1.2e-80	155/274(56.57)	300	hsa	KOG0725	Reductases with broad range of substrate specificities	[R]	POORLY CHARACTERIZED	General function prediction only
i1_HQ_sampled12fd9_c26333_f2p0_1914	7301686	2.2e-25	58/111(52.25)	116	dme	KOG0118	FOG: RRM domain	[R]	POORLY CHARACTERIZED	General function prediction only
i1_HQ_sampled12fd9_c264151_f10p1_1060	7303635	3.7e-46	90/151(59.60)	184	dme	KOG0027	Calmodulin and related proteins (EF-Hand superfamily)	[T]	CELLULAR PROCESSES AND SIGNALING	Signal transduction mechanisms
i1_HQ_sampled12fd9_c264196_f3p5_1785	7303019	1.9e-58	106/159(66.67)	226	dme	KOG0613	Projectin/twitchin and related proteins	[Z]	CELLULAR PROCESSES AND SIGNALING	Cytoskeleton
i1_HQ_sampled12fd9_c264221_f13p5_1594	7304283	2.5e-14	46/152(30.26)	79	dme	KOG0613	Projectin/twitchin and related proteins	[Z]	CELLULAR PROCESSES AND SIGNALING	Cytoskeleton
i1_HQ_sampled12fd9_c264284_f2p0_1070	Hs13775228	2.7e-76	155/301(51.50)	285	hsa	KOG0567	HEAT repeat-containing protein	[R]	POORLY CHARACTERIZED	General function prediction only
i1_HQ_sampled12fd9_c264336_f6p0_1089	7303797	5.4e-24	61/160(38.12)	111	dme	KOG0816	Protein involved in mRNA turnover	[A]	INFORMATION STORAGE AND PROCESSING	RNA processing and modification
i1_HQ_sampled12fd9_c264362_f2p5_1519	7290649	1.5e-117	236/367(64.31)	422	dme	KOG0676	Actin and related proteins	[Z]	CELLULAR PROCESSES AND SIGNALING	Cytoskeleton
i1_HQ_sampled12fd9_c264395_f59p48_1867	Hs5729877	5.5e-194	343/397(86.40)	676	hsa	KOG0101	Molecular chaperones HSP70/HSC70, HSP70 superfamily	[O]	CELLULAR PROCESSES AND SIGNALING	Posttranslational modification, protein turnover, chaperones
i1_HQ_sampled12fd9_c264443_f53p6_1143	7296522	9.4e-104	185/276(67.03)	376	dme	KOG0815	60S acidic ribosomal protein P0	[J]	INFORMATION STORAGE AND PROCESSING	Translation, ribosomal structure and biogenesis
i1_HQ_sampled12fd9_c264535_f32p4_1078	7301908	2.6e-23	54/106(50.94)	109	dme	KOG0031	Myosin regulatory light chain, EF-Hand protein superfamily	[Z]	CELLULAR PROCESSES AND SIGNALING	Cytoskeleton
i1_HQ_sampled12fd9_c264539_f4p34_1209	7294310	4.2e-62	114/174(65.52)	238	dme	KOG0190	Protein disulfide isomerase (prolyl 4-hydroxylase beta subunit)	[O]	CELLULAR PROCESSES AND SIGNALING	Posttranslational modification, protein turnover, chaperones
i1_HQ_sampled12fd9_c264563_f12p8_1334	CE13150	4.9e-205	344/376(91.49)	713	cel	KOG0676	Actin and related proteins	[Z]	CELLULAR PROCESSES AND SIGNALING	Cytoskeleton
i1_HQ_sampled12fd9_c264605_f15p65_1481	Hs4507953	4.0e-06	24/33(72.73)	52	hsa	KOG0841	Multifunctional chaperone (14-3-3 family)	[O]	CELLULAR PROCESSES AND SIGNALING	Posttranslational modification, protein turnover, chaperones
i1_HQ_sampled12fd9_c264698_f15p0_1741	Hs4501887	5.7e-169	284/309(91.91)	593	hsa	KOG0676	Actin and related proteins	[Z]	CELLULAR PROCESSES AND SIGNALING	Cytoskeleton
i1_HQ_sampled12fd9_c264744_f16p4_1635	Hs4503471	1.8e-212	366/462(79.22)	738	hsa	KOG0052	Translation elongation factor EF-1 alpha/Tu	[J]	INFORMATION STORAGE AND PROCESSING	Translation, ribosomal structure and biogenesis
i1_HQ_sampled12fd9_c264754_f5p13_1537	Hs4758138	1.7e-161	265/377(70.29)	568	hsa	KOG0331	ATP-dependent RNA helicase	[A]	INFORMATION STORAGE AND PROCESSING	RNA processing and modification
i1_HQ_sampled12fd9_c264818_f43p31_1967	7295043	2.4e-14	42/66(63.64)	80	dme	KOG0161	Myosin class II heavy chain	[Z]	CELLULAR PROCESSES AND SIGNALING	Cytoskeleton
i1_HQ_sampled12fd9_c264824_f59p12_1734	7293212	1.2e-38	81/171(47.37)	160	dme	KOG0381	HMG box-containing protein	[R]	POORLY CHARACTERIZED	General function prediction only
i1_HQ_sampled12fd9_c264845_f5p14_1368	7303555	4.3e-63	112/186(60.22)	241	dme	KOG0190	Protein disulfide isomerase (prolyl 4-hydroxylase beta subunit)	[O]	CELLULAR PROCESSES AND SIGNALING	Posttranslational modification, protein turnover, chaperones
i1_HQ_sampled12fd9_c264846_f2p10_1402	Hs20149594	4.7e-105	195/276(70.65)	380	hsa	KOG0019	Molecular chaperone (HSP90 family)	[O]	CELLULAR PROCESSES AND SIGNALING	Posttranslational modification, protein turnover, chaperones
i1_HQ_sampled12fd9_c264885_f12p4_1271	7295050_2	8.1e-40	99/223(44.39)	164	dme	KOG0090	Signal recognition particle receptor, beta subunit (small G protein superfamily)	[U]	CELLULAR PROCESSES AND SIGNALING	Intracellular trafficking, secretion, and vesicular transport
i1_HQ_sampled12fd9_c26489_f4p0_1870	7297759	1.5e-79	154/443(34.76)	296	dme	KOG0313	Microtubule binding protein YTM1 (contains WD40 repeats)	[Z]	CELLULAR PROCESSES AND SIGNALING	Cytoskeleton
i1_HQ_sampled12fd9_c264909_f18p4_1599	7298863	3.5e-24	90/183(49.18)	112	dme	KOG0533	RRM motif-containing protein	[A]	INFORMATION STORAGE AND PROCESSING	RNA processing and modification
i1_HQ_sampled12fd9_c264970_f10p7_1598	Hs20555409	3.3e-14	36/46(78.26)	79	hsa	KOG0107	Alternative splicing factor SRp20/9G8 (RRM superfamily)	[A]	INFORMATION STORAGE AND PROCESSING	RNA processing and modification
i1_HQ_sampled12fd9_c264990_f17p13_1794	Hs20149594	6.1e-126	230/292(78.77)	450	hsa	KOG0019	Molecular chaperone (HSP90 family)	[O]	CELLULAR PROCESSES AND SIGNALING	Posttranslational modification, protein turnover, chaperones
i1_HQ_sampled12fd9_c264995_f13p13_1535	Hs20149594	2.5e-192	340/439(77.45)	671	hsa	KOG0019	Molecular chaperone (HSP90 family)	[O]	CELLULAR PROCESSES AND SIGNALING	Posttranslational modification, protein turnover, chaperones
i1_HQ_sampled12fd9_c265053_f15p20_1425	Hs4503531	1.8e-181	315/406(77.59)	634	hsa	KOG0327	Translation initiation factor 4F, helicase subunit (eIF-4A) and related helicases	[J]	INFORMATION STORAGE AND PROCESSING	Translation, ribosomal structure and biogenesis
i1_HQ_sampled12fd9_c265069_f4p84_1979	Hs4505575	1.0e-121	264/509(51.87)	436	hsa	KOG0123	Polyadenylate-binding protein (RRM superfamily)	[AJ]	INFORMATION STORAGE AND PROCESSING|INFORMATION STORAGE AND PROCESSING	RNA processing and modification |Translation, ribosomal structure and biogenesis
i1_HQ_sampled12fd9_c265077_f5p0_1489	Hs13899346	7.9e-95	174/381(45.67)	347	hsa	KOG0302	Ribosome Assembly protein	[R]	POORLY CHARACTERIZED	General function prediction only
i1_HQ_sampled12fd9_c265093_f3p24_1997	Hs4505489	7.7e-45	99/213(46.48)	181	hsa	KOG0622	Ornithine decarboxylase	[E]	METABOLISM	Amino acid transport and metabolism
i1_HQ_sampled12fd9_c265112_f15p4_1641	7298863	6.0e-27	91/184(49.46)	121	dme	KOG0533	RRM motif-containing protein	[A]	INFORMATION STORAGE AND PROCESSING	RNA processing and modification
i1_HQ_sampled12fd9_c265158_f2p1_1491	Hs4758138	1.5e-117	200/268(74.63)	422	hsa	KOG0331	ATP-dependent RNA helicase	[A]	INFORMATION STORAGE AND PROCESSING	RNA processing and modification
i1_HQ_sampled12fd9_c265187_f55p7_1562	Hs4505775	1.3e-143	251/361(69.53)	509	hsa	KOG0767	Mitochondrial phosphate carrier protein	[C]	METABOLISM	Energy production and conversion
i1_HQ_sampled12fd9_c265192_f26p1_1428	CE13150	5.3e-205	344/376(91.49)	713	cel	KOG0676	Actin and related proteins	[Z]	CELLULAR PROCESSES AND SIGNALING	Cytoskeleton
i1_HQ_sampled12fd9_c265223_f3p13_1120	Hs4758138	1.6e-100	170/238(71.43)	365	hsa	KOG0331	ATP-dependent RNA helicase	[A]	INFORMATION STORAGE AND PROCESSING	RNA processing and modification
i1_HQ_sampled12fd9_c265262_f2p12_1532	Hs4503471	2.4e-211	364/461(78.96)	734	hsa	KOG0052	Translation elongation factor EF-1 alpha/Tu	[J]	INFORMATION STORAGE AND PROCESSING	Translation, ribosomal structure and biogenesis
i1_HQ_sampled12fd9_c265274_f59p8_1648	Hs4758112	1.9e-206	356/430(82.79)	718	hsa	KOG0329	ATP-dependent RNA helicase	[A]	INFORMATION STORAGE AND PROCESSING	RNA processing and modification
i1_HQ_sampled12fd9_c265305_f2p22_1909	Hs4503529	2.2e-129	231/282(81.91)	462	hsa	KOG0327	Translation initiation factor 4F, helicase subunit (eIF-4A) and related helicases	[J]	INFORMATION STORAGE AND PROCESSING	Translation, ribosomal structure and biogenesis
i1_HQ_sampled12fd9_c265316_f25p47_1521	Hs5729877	6.8e-134	260/311(83.60)	476	hsa	KOG0101	Molecular chaperones HSP70/HSC70, HSP70 superfamily	[O]	CELLULAR PROCESSES AND SIGNALING	Posttranslational modification, protein turnover, chaperones
i1_HQ_sampled12fd9_c265341_f2p4_1394	Hs4758542	1.9e-18	54/171(31.58)	93	hsa	KOG0118	FOG: RRM domain	[R]	POORLY CHARACTERIZED	General function prediction only
i1_HQ_sampled12fd9_c265351_f23p11_1268	Hs4757900	6.7e-18	104/155(67.10)	91	hsa	KOG0674	Calreticulin	[O]	CELLULAR PROCESSES AND SIGNALING	Posttranslational modification, protein turnover, chaperones
i1_HQ_sampled12fd9_c265367_f10p67_1717	CE03389	8.7e-45	89/106(83.96)	181	cel	KOG0841	Multifunctional chaperone (14-3-3 family)	[O]	CELLULAR PROCESSES AND SIGNALING	Posttranslational modification, protein turnover, chaperones
i1_HQ_sampled12fd9_c265371_f3p0_1408	7301908	1.1e-21	49/93(52.69)	104	dme	KOG0031	Myosin regulatory light chain, EF-Hand protein superfamily	[Z]	CELLULAR PROCESSES AND SIGNALING	Cytoskeleton
i1_HQ_sampled12fd9_c265393_f16p24_1645	Hs4505489	2.4e-23	50/92(54.35)	109	hsa	KOG0622	Ornithine decarboxylase	[E]	METABOLISM	Amino acid transport and metabolism
i1_HQ_sampled12fd9_c265424_f11p169_1748	7292645	2.1e-94	152/204(74.51)	345	dme	KOG0683	Glutamine synthetase	[E]	METABOLISM	Amino acid transport and metabolism
i1_HQ_sampled12fd9_c265480_f6p24_1970	7300226	3.3e-08	20/34(58.82)	59	dme	KOG0518	Actin-binding cytoskeleton protein, filamin	[Z]	CELLULAR PROCESSES AND SIGNALING	Cytoskeleton
i1_HQ_sampled12fd9_c265518_f16p26_1840	7303554	2.9e-147	253/340(74.41)	521	dme	KOG0052	Translation elongation factor EF-1 alpha/Tu	[J]	INFORMATION STORAGE AND PROCESSING	Translation, ribosomal structure and biogenesis
i1_HQ_sampled12fd9_c265536_f14p3_1236	CE13150	1.0e-204	343/375(91.47)	711	cel	KOG0676	Actin and related proteins	[Z]	CELLULAR PROCESSES AND SIGNALING	Cytoskeleton
i1_HQ_sampled12fd9_c265604_f2p6_1260	CE13150	1.7e-162	278/308(90.26)	571	cel	KOG0676	Actin and related proteins	[Z]	CELLULAR PROCESSES AND SIGNALING	Cytoskeleton
i1_HQ_sampled12fd9_c265648_f11p26_1348	7302084	2.9e-72	130/176(73.86)	271	dme	KOG0052	Translation elongation factor EF-1 alpha/Tu	[J]	INFORMATION STORAGE AND PROCESSING	Translation, ribosomal structure and biogenesis
i1_HQ_sampled12fd9_c265665_f30p5_1090	Hs5174447	9.0e-88	156/267(58.43)	323	hsa	KOG0279	G protein beta subunit-like protein	[T]	CELLULAR PROCESSES AND SIGNALING	Signal transduction mechanisms
i1_HQ_sampled12fd9_c265672_f20p3_1332	7299419	6.7e-170	278/385(72.21)	596	dme	KOG0746	60S ribosomal protein L3 and related proteins	[J]	INFORMATION STORAGE AND PROCESSING	Translation, ribosomal structure and biogenesis
i1_HQ_sampled12fd9_c265679_f15p6_1752	Hs4758112	2.6e-206	356/430(82.79)	717	hsa	KOG0329	ATP-dependent RNA helicase	[A]	INFORMATION STORAGE AND PROCESSING	RNA processing and modification
i1_HQ_sampled12fd9_c265921_f36p51_1478	7302127	1.8e-224	373/459(81.26)	777	dme	KOG0469	Elongation factor 2	[J]	INFORMATION STORAGE AND PROCESSING	Translation, ribosomal structure and biogenesis
i1_HQ_sampled12fd9_c265928_f10p162_1543	7292645	3.2e-54	96/136(70.59)	212	dme	KOG0683	Glutamine synthetase	[E]	METABOLISM	Amino acid transport and metabolism
i1_HQ_sampled12fd9_c266133_f2p11_1501	7290649	6.2e-140	243/279(87.10)	496	dme	KOG0676	Actin and related proteins	[Z]	CELLULAR PROCESSES AND SIGNALING	Cytoskeleton
i1_HQ_sampled12fd9_c266274_f2p8_1730	CE12358	4.6e-110	225/392(57.40)	397	cel	KOG0676	Actin and related proteins	[Z]	CELLULAR PROCESSES AND SIGNALING	Cytoskeleton
i1_HQ_sampled12fd9_c266365_f2p4_1344	Hs4885049	7.1e-103	181/207(87.44)	373	hsa	KOG0676	Actin and related proteins	[Z]	CELLULAR PROCESSES AND SIGNALING	Cytoskeleton
i1_HQ_sampled12fd9_c266488_f2p24_1682	CE07306	4.7e-11	36/52(69.23)	68	cel	KOG0161	Myosin class II heavy chain	[Z]	CELLULAR PROCESSES AND SIGNALING	Cytoskeleton
i1_HQ_sampled12fd9_c266790_f3p0_1585	Hs4503471	2.9e-212	366/462(79.22)	737	hsa	KOG0052	Translation elongation factor EF-1 alpha/Tu	[J]	INFORMATION STORAGE AND PROCESSING	Translation, ribosomal structure and biogenesis
i1_HQ_sampled12fd9_c266824_f2p4_1352	7290649	1.6e-115	217/260(83.46)	415	dme	KOG0676	Actin and related proteins	[Z]	CELLULAR PROCESSES AND SIGNALING	Cytoskeleton
i1_HQ_sampled12fd9_c266909_f2p6_1382	7301908	3.6e-41	87/156(55.77)	168	dme	KOG0031	Myosin regulatory light chain, EF-Hand protein superfamily	[Z]	CELLULAR PROCESSES AND SIGNALING	Cytoskeleton
i1_HQ_sampled12fd9_c267157_f2p3_1257	Hs5803036	4.8e-16	60/186(32.26)	85	hsa	KOG0118	FOG: RRM domain	[R]	POORLY CHARACTERIZED	General function prediction only
i1_HQ_sampled12fd9_c267206_f4p10_1880	CE01921	0.0e+00	572/580(98.62)	1100	cel	KOG0001	Ubiquitin and ubiquitin-like proteins	[OR]	CELLULAR PROCESSES AND SIGNALING|POORLY CHARACTERIZED	Posttranslational modification, protein turnover, chaperones |General function prediction only
i1_HQ_sampled12fd9_c267392_f2p4_992	7302258	1.6e-19	46/93(49.46)	96	dme	KOG0027	Calmodulin and related proteins (EF-Hand superfamily)	[T]	CELLULAR PROCESSES AND SIGNALING	Signal transduction mechanisms
i1_HQ_sampled12fd9_c270042_f2p1_1354	Hs4503471	6.2e-62	169/412(41.02)	237	hsa	KOG0052	Translation elongation factor EF-1 alpha/Tu	[J]	INFORMATION STORAGE AND PROCESSING	Translation, ribosomal structure and biogenesis
i1_HQ_sampled12fd9_c27096_f2p1_1604	Hs14211921	6.4e-66	142/424(33.49)	251	hsa	KOG0256	1-aminocyclopropane-1-carboxylate synthase, and related proteins	[T]	CELLULAR PROCESSES AND SIGNALING	Signal transduction mechanisms
i1_HQ_sampled12fd9_c27204_f4p14_1633	CE01921	5.4e-145	267/271(98.52)	513	cel	KOG0001	Ubiquitin and ubiquitin-like proteins	[OR]	CELLULAR PROCESSES AND SIGNALING|POORLY CHARACTERIZED	Posttranslational modification, protein turnover, chaperones |General function prediction only
i1_HQ_sampled12fd9_c276391_f2p1_1348	Hs4758138	7.0e-82	148/224(66.07)	303	hsa	KOG0331	ATP-dependent RNA helicase	[A]	INFORMATION STORAGE AND PROCESSING	RNA processing and modification
i1_HQ_sampled12fd9_c28684_f2p4_1621	7302498	3.5e-19	43/61(70.49)	95	dme	KOG0544	FKBP-type peptidyl-prolyl cis-trans isomerase	[O]	CELLULAR PROCESSES AND SIGNALING	Posttranslational modification, protein turnover, chaperones
i1_HQ_sampled12fd9_c28884_f3p0_1988	Hs6005727	1.2e-191	331/545(60.73)	669	hsa	KOG0362	Chaperonin complex component, TCP-1 theta subunit (CCT8)	[O]	CELLULAR PROCESSES AND SIGNALING	Posttranslational modification, protein turnover, chaperones
i1_HQ_sampled12fd9_c294455_f2p5_1499	7290649	2.2e-153	264/297(88.89)	541	dme	KOG0676	Actin and related proteins	[Z]	CELLULAR PROCESSES AND SIGNALING	Cytoskeleton
i1_HQ_sampled12fd9_c294554_f2p9_1541	7301908	6.0e-29	64/152(42.11)	128	dme	KOG0031	Myosin regulatory light chain, EF-Hand protein superfamily	[Z]	CELLULAR PROCESSES AND SIGNALING	Cytoskeleton
i1_HQ_sampled12fd9_c294597_f3p14_1285	7303555	6.3e-56	99/160(61.88)	217	dme	KOG0190	Protein disulfide isomerase (prolyl 4-hydroxylase beta subunit)	[O]	CELLULAR PROCESSES AND SIGNALING	Posttranslational modification, protein turnover, chaperones
i1_HQ_sampled12fd9_c294646_f2p6_1494	CE13150	2.1e-124	239/338(70.71)	445	cel	KOG0676	Actin and related proteins	[Z]	CELLULAR PROCESSES AND SIGNALING	Cytoskeleton
i1_HQ_sampled12fd9_c2964_f2p4_1633	7293593	8.0e-32	85/147(57.82)	137	dme	KOG0785	Isocitrate dehydrogenase, alpha subunit	[E]	METABOLISM	Amino acid transport and metabolism
i1_HQ_sampled12fd9_c3009_f2p4_1840	Hs4501881	2.6e-204	338/377(89.66)	711	hsa	KOG0676	Actin and related proteins	[Z]	CELLULAR PROCESSES AND SIGNALING	Cytoskeleton
i1_HQ_sampled12fd9_c30355_f2p0_1707	7299006	3.0e-122	231/477(48.43)	438	dme	KOG0345	ATP-dependent RNA helicase	[A]	INFORMATION STORAGE AND PROCESSING	RNA processing and modification
i1_HQ_sampled12fd9_c30414_f3p2_1906	CE09349	5.9e-18	54/80(67.50)	92	cel	KOG0161	Myosin class II heavy chain	[Z]	CELLULAR PROCESSES AND SIGNALING	Cytoskeleton
i1_HQ_sampled12fd9_c30904_f2p7_1501	Hs6005727	4.1e-115	204/361(56.51)	414	hsa	KOG0362	Chaperonin complex component, TCP-1 theta subunit (CCT8)	[O]	CELLULAR PROCESSES AND SIGNALING	Posttranslational modification, protein turnover, chaperones
i1_HQ_sampled12fd9_c30965_f3p0_1811	7300868	7.7e-185	331/460(71.96)	646	dme	KOG0360	Chaperonin complex component, TCP-1 alpha subunit (CCT1)	[O]	CELLULAR PROCESSES AND SIGNALING	Posttranslational modification, protein turnover, chaperones
i1_HQ_sampled12fd9_c31419_f2p47_1969	7301614	1.4e-17	42/87(48.28)	90	dme	KOG0030	Myosin essential light chain, EF-Hand protein superfamily	[Z]	CELLULAR PROCESSES AND SIGNALING	Cytoskeleton
i1_HQ_sampled12fd9_c3150_f16p2_1785	Hs5729991	2.6e-193	339/400(84.75)	674	hsa	KOG0727	26S proteasome regulatory complex, ATPase RPT3	[O]	CELLULAR PROCESSES AND SIGNALING	Posttranslational modification, protein turnover, chaperones
i1_HQ_sampled12fd9_c31553_f3p0_1742	7303635	1.1e-42	87/136(63.97)	174	dme	KOG0027	Calmodulin and related proteins (EF-Hand superfamily)	[T]	CELLULAR PROCESSES AND SIGNALING	Signal transduction mechanisms
i1_HQ_sampled12fd9_c31886_f2p1_1322	CE13150	9.5e-209	347/376(92.29)	725	cel	KOG0676	Actin and related proteins	[Z]	CELLULAR PROCESSES AND SIGNALING	Cytoskeleton
i1_HQ_sampled12fd9_c3199_f3p5_1949	7297950	9.1e-83	163/291(56.01)	307	dme	KOG0459	Polypeptide release factor 3	[J]	INFORMATION STORAGE AND PROCESSING	Translation, ribosomal structure and biogenesis
i1_HQ_sampled12fd9_c319_f53p3_1351	7299582	3.2e-103	180/252(71.43)	374	dme	KOG0235	Phosphoglycerate mutase	[G]	METABOLISM	Carbohydrate transport and metabolism
i1_HQ_sampled12fd9_c32017_f2p1_1353	7290649	9.1e-106	191/214(89.25)	383	dme	KOG0676	Actin and related proteins	[Z]	CELLULAR PROCESSES AND SIGNALING	Cytoskeleton
i1_HQ_sampled12fd9_c320400_f7p73_1668	Hs4505575	2.5e-121	263/507(51.87)	435	hsa	KOG0123	Polyadenylate-binding protein (RRM superfamily)	[AJ]	INFORMATION STORAGE AND PROCESSING|INFORMATION STORAGE AND PROCESSING	RNA processing and modification |Translation, ribosomal structure and biogenesis
i1_HQ_sampled12fd9_c320439_f2p6_1668	7304283	1.0e-26	56/114(49.12)	120	dme	KOG0613	Projectin/twitchin and related proteins	[Z]	CELLULAR PROCESSES AND SIGNALING	Cytoskeleton
i1_HQ_sampled12fd9_c320451_f6p50_1343	7292645	2.9e-27	56/74(75.68)	122	dme	KOG0683	Glutamine synthetase	[E]	METABOLISM	Amino acid transport and metabolism
i1_HQ_sampled12fd9_c320475_f5p0_1617	7299788	1.5e-25	51/79(64.56)	117	dme	KOG0118	FOG: RRM domain	[R]	POORLY CHARACTERIZED	General function prediction only
i1_HQ_sampled12fd9_c320497_f4p22_1529	Hs4503529	1.4e-75	139/155(89.68)	283	hsa	KOG0327	Translation initiation factor 4F, helicase subunit (eIF-4A) and related helicases	[J]	INFORMATION STORAGE AND PROCESSING	Translation, ribosomal structure and biogenesis
i1_HQ_sampled12fd9_c320498_f5p42_1326	Hs4505575	1.4e-34	117/292(40.07)	146	hsa	KOG0123	Polyadenylate-binding protein (RRM superfamily)	[AJ]	INFORMATION STORAGE AND PROCESSING|INFORMATION STORAGE AND PROCESSING	RNA processing and modification |Translation, ribosomal structure and biogenesis
i1_HQ_sampled12fd9_c320501_f4p94_1920	CE07306	1.2e-26	69/154(44.81)	120	cel	KOG0161	Myosin class II heavy chain	[Z]	CELLULAR PROCESSES AND SIGNALING	Cytoskeleton
i1_HQ_sampled12fd9_c320506_f2p16_1445	Hs4505575	3.0e-91	210/419(50.12)	335	hsa	KOG0123	Polyadenylate-binding protein (RRM superfamily)	[AJ]	INFORMATION STORAGE AND PROCESSING|INFORMATION STORAGE AND PROCESSING	RNA processing and modification |Translation, ribosomal structure and biogenesis
i1_HQ_sampled12fd9_c320509_f4p13_1322	7296957	1.5e-33	74/111(66.67)	143	dme	KOG0027	Calmodulin and related proteins (EF-Hand superfamily)	[T]	CELLULAR PROCESSES AND SIGNALING	Signal transduction mechanisms
i1_HQ_sampled12fd9_c320529_f2p22_1767	Hs4503529	6.5e-112	203/234(86.75)	404	hsa	KOG0327	Translation initiation factor 4F, helicase subunit (eIF-4A) and related helicases	[J]	INFORMATION STORAGE AND PROCESSING	Translation, ribosomal structure and biogenesis
i1_HQ_sampled12fd9_c320647_f3p0_1812	7301614	6.4e-38	75/122(61.48)	158	dme	KOG0030	Myosin essential light chain, EF-Hand protein superfamily	[Z]	CELLULAR PROCESSES AND SIGNALING	Cytoskeleton
i1_HQ_sampled12fd9_c320721_f2p0_1578	CE13150	2.3e-209	351/376(93.35)	727	cel	KOG0676	Actin and related proteins	[Z]	CELLULAR PROCESSES AND SIGNALING	Cytoskeleton
i1_HQ_sampled12fd9_c320754_f2p0_1315	7301908	5.0e-16	45/95(47.37)	85	dme	KOG0031	Myosin regulatory light chain, EF-Hand protein superfamily	[Z]	CELLULAR PROCESSES AND SIGNALING	Cytoskeleton
i1_HQ_sampled12fd9_c320767_f2p8_1207	7296990	2.9e-156	272/311(87.46)	550	dme	KOG0329	ATP-dependent RNA helicase	[A]	INFORMATION STORAGE AND PROCESSING	RNA processing and modification
i1_HQ_sampled12fd9_c320769_f2p0_1327	7290649	1.6e-219	370/376(98.40)	761	dme	KOG0676	Actin and related proteins	[Z]	CELLULAR PROCESSES AND SIGNALING	Cytoskeleton
i1_HQ_sampled12fd9_c32600_f2p0_1186	Hs21450679	1.9e-43	76/144(52.78)	176	hsa	KOG0171	Mitochondrial inner membrane protease, subunit IMP1	[O]	CELLULAR PROCESSES AND SIGNALING	Posttranslational modification, protein turnover, chaperones
i1_HQ_sampled12fd9_c32616_f4p0_1163	At4g28390	3.0e-97	184/328(56.10)	354	ath	KOG0749	Mitochondrial ADP/ATP carrier proteins	[C]	METABOLISM	Energy production and conversion
i1_HQ_sampled12fd9_c3316_f2p1_1663	7295704	1.1e-28	64/127(50.39)	127	dme	KOG0118	FOG: RRM domain	[R]	POORLY CHARACTERIZED	General function prediction only
i1_HQ_sampled12fd9_c33248_f3p0_1133	7303128	4.0e-30	81/281(28.83)	131	dme	KOG0299	U3 snoRNP-associated protein (contains WD40 repeats)	[A]	INFORMATION STORAGE AND PROCESSING	RNA processing and modification
i1_HQ_sampled12fd9_c33301_f2p0_1836	CE14062_2	6.9e-16	59/163(36.20)	85	cel	KOG0017	FOG: Transposon-encoded proteins with TYA, reverse transcriptase, integrase domains in various combinations	[R]	POORLY CHARACTERIZED	General function prediction only
i1_HQ_sampled12fd9_c33317_f3p4_1868	7301648	5.1e-67	124/190(65.26)	255	dme	KOG0020	Endoplasmic reticulum glucose-regulated protein (GRP94/endoplasmin), HSP90 family	[O]	CELLULAR PROCESSES AND SIGNALING	Posttranslational modification, protein turnover, chaperones
i1_HQ_sampled12fd9_c33839_f2p3_1960	Hs4502181	4.9e-52	103/220(46.82)	205	hsa	KOG0223	Aquaporin (major intrinsic protein family)	[G]	METABOLISM	Carbohydrate transport and metabolism
i1_HQ_sampled12fd9_c34985_f2p5_1777	7304283	4.2e-18	54/140(38.57)	92	dme	KOG0613	Projectin/twitchin and related proteins	[Z]	CELLULAR PROCESSES AND SIGNALING	Cytoskeleton
i1_HQ_sampled12fd9_c35653_f2p5_1271	7304283	1.9e-41	81/145(55.86)	169	dme	KOG0613	Projectin/twitchin and related proteins	[Z]	CELLULAR PROCESSES AND SIGNALING	Cytoskeleton
i1_HQ_sampled12fd9_c36162_f3p32_1947	7295043	6.2e-39	90/150(60.00)	161	dme	KOG0161	Myosin class II heavy chain	[Z]	CELLULAR PROCESSES AND SIGNALING	Cytoskeleton
i1_HQ_sampled12fd9_c36297_f2p33_1861	7294310	2.3e-128	234/421(55.58)	458	dme	KOG0190	Protein disulfide isomerase (prolyl 4-hydroxylase beta subunit)	[O]	CELLULAR PROCESSES AND SIGNALING	Posttranslational modification, protein turnover, chaperones
i1_HQ_sampled12fd9_c36364_f2p0_1683	Hs8922428	1.1e-81	225/401(56.11)	303	hsa	KOG0271	Notchless-like WD40 repeat-containing protein	[S]	POORLY CHARACTERIZED	Function unknown
i1_HQ_sampled12fd9_c36595_f7p0_1288	7293147	1.0e-143	256/333(76.88)	509	dme	KOG0657	Glyceraldehyde 3-phosphate dehydrogenase	[G]	METABOLISM	Carbohydrate transport and metabolism
i1_HQ_sampled12fd9_c36712_f2p0_1726	CE16336	8.5e-16	44/103(42.72)	84	cel	KOG0717	Molecular chaperone (DnaJ superfamily)	[O]	CELLULAR PROCESSES AND SIGNALING	Posttranslational modification, protein turnover, chaperones
i1_HQ_sampled12fd9_c36860_f2p1_1724	Hs22064517	1.1e-42	88/237(37.13)	174	hsa	KOG0156	Cytochrome P450 CYP2 subfamily	[Q]	METABOLISM	Secondary metabolites biosynthesis, transport and catabolism
i1_HQ_sampled12fd9_c37029_f2p3_1946	7293593	2.3e-49	119/251(47.41)	196	dme	KOG0785	Isocitrate dehydrogenase, alpha subunit	[E]	METABOLISM	Amino acid transport and metabolism
i1_HQ_sampled12fd9_c37483_f6p0_1409	7290649	2.4e-93	169/189(89.42)	342	dme	KOG0676	Actin and related proteins	[Z]	CELLULAR PROCESSES AND SIGNALING	Cytoskeleton
i1_HQ_sampled12fd9_c37505_f2p6_1400	Hs4504901	4.5e-23	55/121(45.45)	108	hsa	KOG0166	Karyopherin (importin) alpha	[U]	CELLULAR PROCESSES AND SIGNALING	Intracellular trafficking, secretion, and vesicular transport
i1_HQ_sampled12fd9_c37658_f2p0_1886	7295314	8.1e-52	113/340(33.24)	204	dme	KOG0331	ATP-dependent RNA helicase	[A]	INFORMATION STORAGE AND PROCESSING	RNA processing and modification
i1_HQ_sampled12fd9_c37776_f2p36_1700	7295043	1.5e-94	202/404(50.00)	346	dme	KOG0161	Myosin class II heavy chain	[Z]	CELLULAR PROCESSES AND SIGNALING	Cytoskeleton
i1_HQ_sampled12fd9_c3800_f2p1_1372	Hs13899354	2.0e-12	31/73(42.47)	73	hsa	KOG0109	RNA-binding protein LARK, contains RRM and retroviral-type Zn-finger domains	[AR]	INFORMATION STORAGE AND PROCESSING|POORLY CHARACTERIZED	RNA processing and modification |General function prediction only
i1_HQ_sampled12fd9_c38421_f2p1_1955	7301614	8.7e-09	52/152(34.21)	61	dme	KOG0030	Myosin essential light chain, EF-Hand protein superfamily	[Z]	CELLULAR PROCESSES AND SIGNALING	Cytoskeleton
i1_HQ_sampled12fd9_c3975_f8p4_1339	CE12358	1.5e-209	351/376(93.35)	728	cel	KOG0676	Actin and related proteins	[Z]	CELLULAR PROCESSES AND SIGNALING	Cytoskeleton
i1_HQ_sampled12fd9_c3992_f5p0_1605	Hs4503471	1.3e-212	366/462(79.22)	738	hsa	KOG0052	Translation elongation factor EF-1 alpha/Tu	[J]	INFORMATION STORAGE AND PROCESSING	Translation, ribosomal structure and biogenesis
i1_HQ_sampled12fd9_c4002_f5p1_1633	CE13150	4.8e-210	351/376(93.35)	729	cel	KOG0676	Actin and related proteins	[Z]	CELLULAR PROCESSES AND SIGNALING	Cytoskeleton
i1_HQ_sampled12fd9_c4007_f4p8_1198	7299065	3.8e-71	136/212(64.15)	268	dme	KOG0523	Transketolase	[G]	METABOLISM	Carbohydrate transport and metabolism
i1_HQ_sampled12fd9_c4524_f2p7_1226	Hs4885049	1.7e-103	181/196(92.35)	375	hsa	KOG0676	Actin and related proteins	[Z]	CELLULAR PROCESSES AND SIGNALING	Cytoskeleton
i1_HQ_sampled12fd9_c4732_f2p1_1490	Hs9966875	1.7e-20	54/162(33.33)	100	hsa	KOG0032	Ca2+/calmodulin-dependent protein kinase, EF-Hand protein superfamily	[T]	CELLULAR PROCESSES AND SIGNALING	Signal transduction mechanisms
i1_HQ_sampled12fd9_c4749_f6p5_1668	7297950	2.3e-42	81/121(66.94)	172	dme	KOG0459	Polypeptide release factor 3	[J]	INFORMATION STORAGE AND PROCESSING	Translation, ribosomal structure and biogenesis
i1_HQ_sampled12fd9_c4765_f6p2_1733	Hs11496891	8.5e-165	270/371(72.78)	579	hsa	KOG0022	Alcohol dehydrogenase, class III	[Q]	METABOLISM	Secondary metabolites biosynthesis, transport and catabolism
i1_HQ_sampled12fd9_c4799_f5p3_1760	Hs4502181	3.4e-36	72/145(49.66)	152	hsa	KOG0223	Aquaporin (major intrinsic protein family)	[G]	METABOLISM	Carbohydrate transport and metabolism
i1_HQ_sampled12fd9_c49640_f34p6_1985	7299919	6.7e-81	138/147(93.88)	301	dme	KOG0417	Ubiquitin-protein ligase	[O]	CELLULAR PROCESSES AND SIGNALING	Posttranslational modification, protein turnover, chaperones
i1_HQ_sampled12fd9_c49710_f40p4_1878	7302498	6.8e-43	80/107(74.77)	174	dme	KOG0544	FKBP-type peptidyl-prolyl cis-trans isomerase	[O]	CELLULAR PROCESSES AND SIGNALING	Posttranslational modification, protein turnover, chaperones
i1_HQ_sampled12fd9_c49722_f32p4_1849	7298967	1.5e-13	57/146(39.04)	77	dme	KOG0471	Alpha-amylase	[G]	METABOLISM	Carbohydrate transport and metabolism
i1_HQ_sampled12fd9_c50203_f2p0_1613	7301686	3.2e-57	106/175(60.57)	222	dme	KOG0118	FOG: RRM domain	[R]	POORLY CHARACTERIZED	General function prediction only
i1_HQ_sampled12fd9_c50258_f5p4_1384	7298873	1.2e-09	26/52(50.00)	63	dme	KOG0024	Sorbitol dehydrogenase	[Q]	METABOLISM	Secondary metabolites biosynthesis, transport and catabolism
i1_HQ_sampled12fd9_c5040_f3p4_1985	7295487	1.5e-61	118/212(55.66)	236	dme	KOG0725	Reductases with broad range of substrate specificities	[R]	POORLY CHARACTERIZED	General function prediction only
i1_HQ_sampled12fd9_c50488_f68p0_1450	7292557	2.8e-137	240/303(79.21)	488	dme	KOG0749	Mitochondrial ADP/ATP carrier proteins	[C]	METABOLISM	Energy production and conversion
i1_HQ_sampled12fd9_c51359_f6p2_1644	Hs22049560	1.9e-17	61/197(30.96)	90	hsa	KOG0118	FOG: RRM domain	[R]	POORLY CHARACTERIZED	General function prediction only
i1_HQ_sampled12fd9_c51526_f2p8_1786	7301614	2.8e-38	78/136(57.35)	159	dme	KOG0030	Myosin essential light chain, EF-Hand protein superfamily	[Z]	CELLULAR PROCESSES AND SIGNALING	Cytoskeleton
i1_HQ_sampled12fd9_c51631_f2p0_1399	Hs20543026	3.1e-77	147/260(56.54)	288	hsa	KOG0724	Zuotin and related molecular chaperones (DnaJ superfamily), contains DNA-binding domains	[O]	CELLULAR PROCESSES AND SIGNALING	Posttranslational modification, protein turnover, chaperones
i1_HQ_sampled12fd9_c51653_f2p6_1761	7296990	7.0e-90	161/182(88.46)	330	dme	KOG0329	ATP-dependent RNA helicase	[A]	INFORMATION STORAGE AND PROCESSING	RNA processing and modification
i1_HQ_sampled12fd9_c51695_f2p0_1692	Hs4503517	1.7e-72	151/272(55.51)	273	hsa	KOG0122	Translation initiation factor 3, subunit g (eIF-3g)	[J]	INFORMATION STORAGE AND PROCESSING	Translation, ribosomal structure and biogenesis
i1_HQ_sampled12fd9_c51706_f8p12_1981	7293212	2.4e-38	80/171(46.78)	159	dme	KOG0381	HMG box-containing protein	[R]	POORLY CHARACTERIZED	General function prediction only
i1_HQ_sampled12fd9_c51718_f2p1_1537	7300916	1.7e-44	146/487(29.98)	179	dme	KOG0701	dsRNA-specific nuclease Dicer and related ribonucleases	[A]	INFORMATION STORAGE AND PROCESSING	RNA processing and modification
i1_HQ_sampled12fd9_c51738_f4p2_1801	7294760	2.8e-30	69/148(46.62)	132	dme	KOG0441	Cu2+/Zn2+ superoxide dismutase SOD1	[P]	METABOLISM	Inorganic ion transport and metabolism
i1_HQ_sampled12fd9_c51754_f3p3_1234	7292599	3.8e-167	303/374(81.02)	587	dme	KOG0356	Mitochondrial chaperonin, Cpn60/Hsp60p	[O]	CELLULAR PROCESSES AND SIGNALING	Posttranslational modification, protein turnover, chaperones
i1_HQ_sampled12fd9_c52313_f2p1_1744	7290649	4.7e-147	255/280(91.07)	520	dme	KOG0676	Actin and related proteins	[Z]	CELLULAR PROCESSES AND SIGNALING	Cytoskeleton
i1_HQ_sampled12fd9_c52416_f2p2_1841	Hs7706509	1.6e-153	255/371(68.73)	542	hsa	KOG0808	Carbon-nitrogen hydrolase	[E]	METABOLISM	Amino acid transport and metabolism
i1_HQ_sampled12fd9_c52450_f2p2_1361	Hs4502229	7.5e-76	135/188(71.81)	283	hsa	KOG0073	GTP-binding ADP-ribosylation factor-like protein ARL2	[UZ]	CELLULAR PROCESSES AND SIGNALING|CELLULAR PROCESSES AND SIGNALING	Intracellular trafficking, secretion, and vesicular transport |Cytoskeleton
i1_HQ_sampled12fd9_c5365_f2p1_1789	7297629	3.4e-169	288/349(82.52)	594	dme	KOG0326	ATP-dependent RNA helicase	[A]	INFORMATION STORAGE AND PROCESSING	RNA processing and modification
i1_HQ_sampled12fd9_c54069_f3p2_1653	At5g03240	2.8e-08	33/82(40.24)	59	ath	KOG0001	Ubiquitin and ubiquitin-like proteins	[OR]	CELLULAR PROCESSES AND SIGNALING|POORLY CHARACTERIZED	Posttranslational modification, protein turnover, chaperones |General function prediction only
i1_HQ_sampled12fd9_c5419_f2p0_1806	7299426	3.6e-25	54/103(52.43)	115	dme	KOG0691	Molecular chaperone (DnaJ superfamily)	[O]	CELLULAR PROCESSES AND SIGNALING	Posttranslational modification, protein turnover, chaperones
i1_HQ_sampled12fd9_c54414_f2p28_1686	7303554	7.5e-158	271/358(75.70)	556	dme	KOG0052	Translation elongation factor EF-1 alpha/Tu	[J]	INFORMATION STORAGE AND PROCESSING	Translation, ribosomal structure and biogenesis
i1_HQ_sampled12fd9_c54492_f2p0_1518	7300808	1.7e-100	176/241(73.03)	365	dme	KOG0342	ATP-dependent RNA helicase pitchoune	[A]	INFORMATION STORAGE AND PROCESSING	RNA processing and modification
i1_HQ_sampled12fd9_c5577_f2p2_1658	Hs22049560	1.9e-17	61/197(30.96)	90	hsa	KOG0118	FOG: RRM domain	[R]	POORLY CHARACTERIZED	General function prediction only
i1_HQ_sampled12fd9_c56066_f2p0_1758	Hs5032069	2.5e-71	140/218(64.22)	269	hsa	KOG0131	Splicing factor 3b, subunit 4	[A]	INFORMATION STORAGE AND PROCESSING	RNA processing and modification
i1_HQ_sampled12fd9_c56197_f2p26_1452	7290684	5.4e-80	146/174(83.91)	297	dme	KOG0031	Myosin regulatory light chain, EF-Hand protein superfamily	[Z]	CELLULAR PROCESSES AND SIGNALING	Cytoskeleton
i1_HQ_sampled12fd9_c57560_f2p4_1255	CE28620	1.2e-99	177/206(85.92)	362	cel	KOG0676	Actin and related proteins	[Z]	CELLULAR PROCESSES AND SIGNALING	Cytoskeleton
i1_HQ_sampled12fd9_c57813_f2p1_1710	7299322	2.8e-67	130/176(73.86)	255	dme	KOG0611	Predicted serine/threonine protein kinase	[R]	POORLY CHARACTERIZED	General function prediction only
i1_HQ_sampled12fd9_c58_f5p0_1594	Hs4503471	2.2e-212	366/462(79.22)	737	hsa	KOG0052	Translation elongation factor EF-1 alpha/Tu	[J]	INFORMATION STORAGE AND PROCESSING	Translation, ribosomal structure and biogenesis
i1_HQ_sampled12fd9_c59285_f2p0_1605	7301686	5.3e-12	34/69(49.28)	72	dme	KOG0118	FOG: RRM domain	[R]	POORLY CHARACTERIZED	General function prediction only
i1_HQ_sampled12fd9_c60693_f2p0_1522	At3g61960	4.7e-26	65/198(32.83)	118	ath	KOG0595	Serine/threonine-protein kinase involved in autophagy	[OUT]	CELLULAR PROCESSES AND SIGNALING|CELLULAR PROCESSES AND SIGNALING|CELLULAR PROCESSES AND SIGNALING	Posttranslational modification, protein turnover, chaperones |Intracellular trafficking, secretion, and vesicular transport |Signal transduction mechanisms
i1_HQ_sampled12fd9_c6179_f6p2_1534	Hs4758542	2.1e-18	50/167(29.94)	93	hsa	KOG0118	FOG: RRM domain	[R]	POORLY CHARACTERIZED	General function prediction only
i1_HQ_sampled12fd9_c63676_f3p0_1845	7301593	3.2e-69	166/476(34.87)	262	dme	KOG0158	Cytochrome P450 CYP3/CYP5/CYP6/CYP9 subfamilies	[Q]	METABOLISM	Secondary metabolites biosynthesis, transport and catabolism
i1_HQ_sampled12fd9_c64581_f2p3_1911	CE00136	1.3e-78	155/364(42.58)	293	cel	KOG0540	3-Methylcrotonyl-CoA carboxylase, non-biotin containing subunit/Acetyl-CoA carboxylase carboxyl transferase, subunit beta	[EI]	METABOLISM|METABOLISM	Amino acid transport and metabolism |Lipid transport and metabolism
i1_HQ_sampled12fd9_c6769_f12p3_1976	At1g09080	1.5e-45	103/320(32.19)	183	ath	KOG0100	Molecular chaperones GRP78/BiP/KAR2, HSP70 superfamily	[O]	CELLULAR PROCESSES AND SIGNALING	Posttranslational modification, protein turnover, chaperones
i1_HQ_sampled12fd9_c68027_f2p27_1982	7292698	2.4e-304	526/596(88.26)	1043	dme	KOG0100	Molecular chaperones GRP78/BiP/KAR2, HSP70 superfamily	[O]	CELLULAR PROCESSES AND SIGNALING	Posttranslational modification, protein turnover, chaperones
i1_HQ_sampled12fd9_c6818_f2p0_1861	Hs20485520	7.5e-42	90/256(35.16)	171	hsa	KOG0256	1-aminocyclopropane-1-carboxylate synthase, and related proteins	[T]	CELLULAR PROCESSES AND SIGNALING	Signal transduction mechanisms
i1_HQ_sampled12fd9_c68366_f3p8_1723	7299065	2.3e-138	251/387(64.86)	491	dme	KOG0523	Transketolase	[G]	METABOLISM	Carbohydrate transport and metabolism
i1_HQ_sampled12fd9_c6982_f2p1_1833	Hs21361449	2.2e-09	32/71(45.07)	63	hsa	KOG0254	Predicted transporter (major facilitator superfamily)	[R]	POORLY CHARACTERIZED	General function prediction only
i1_HQ_sampled12fd9_c71168_f4p8_1728	7303510	9.5e-108	189/244(77.46)	390	dme	KOG0357	Chaperonin complex component, TCP-1 epsilon subunit (CCT5)	[O]	CELLULAR PROCESSES AND SIGNALING	Posttranslational modification, protein turnover, chaperones
i1_HQ_sampled12fd9_c71318_f2p3_1306	7293214	1.1e-18	42/49(85.71)	94	dme	KOG0120	Splicing factor U2AF, large subunit (RRM superfamily)	[A]	INFORMATION STORAGE AND PROCESSING	RNA processing and modification
i1_HQ_sampled12fd9_c71337_f3p3_1609	7301041	6.8e-185	366/409(89.49)	646	dme	KOG0652	26S proteasome regulatory complex, ATPase RPT5	[O]	CELLULAR PROCESSES AND SIGNALING	Posttranslational modification, protein turnover, chaperones
i1_HQ_sampled12fd9_c7318_f4p4_1883	Hs4502709	1.6e-129	217/291(74.57)	462	hsa	KOG0594	Protein kinase PCTAIRE and related kinases	[R]	POORLY CHARACTERIZED	General function prediction only
i1_HQ_sampled12fd9_c7332_f5p7_1910	7304283	9.3e-56	104/192(54.17)	217	dme	KOG0613	Projectin/twitchin and related proteins	[Z]	CELLULAR PROCESSES AND SIGNALING	Cytoskeleton
i1_HQ_sampled12fd9_c7582_f4p8_1420	Hs16159222	5.2e-144	245/323(75.85)	510	hsa	KOG0357	Chaperonin complex component, TCP-1 epsilon subunit (CCT5)	[O]	CELLULAR PROCESSES AND SIGNALING	Posttranslational modification, protein turnover, chaperones
i1_HQ_sampled12fd9_c8050_f2p0_1596	7296353	2.1e-48	91/156(58.33)	193	dme	KOG0813	Glyoxylase	[R]	POORLY CHARACTERIZED	General function prediction only
i1_HQ_sampled12fd9_c8250_f2p0_1682	Hs21359886	4.8e-72	135/167(80.84)	271	hsa	KOG0482	DNA replication licensing factor, MCM7 component	[L]	INFORMATION STORAGE AND PROCESSING	Replication, recombination and repair
i1_HQ_sampled12fd9_c8555_f2p0_1296	Hs5454062	4.9e-32	79/200(39.50)	138	hsa	KOG0034	Ca2+/calmodulin-dependent protein phosphatase (calcineurin subunit B), EF-Hand superfamily protein	[T]	CELLULAR PROCESSES AND SIGNALING	Signal transduction mechanisms
i1_HQ_sampled12fd9_c88110_f2p0_1535	Hs4501881	1.0e-105	183/204(89.71)	383	hsa	KOG0676	Actin and related proteins	[Z]	CELLULAR PROCESSES AND SIGNALING	Cytoskeleton
i1_HQ_sampled12fd9_c89580_f19p8_1435	CE12358	1.7e-203	337/376(89.63)	708	cel	KOG0676	Actin and related proteins	[Z]	CELLULAR PROCESSES AND SIGNALING	Cytoskeleton
i1_HQ_sampled12fd9_c89598_f20p9_1628	7297188	2.2e-29	90/122(73.77)	129	dme	KOG0107	Alternative splicing factor SRp20/9G8 (RRM superfamily)	[A]	INFORMATION STORAGE AND PROCESSING	RNA processing and modification
i1_HQ_sampled12fd9_c89618_f31p7_1541	7304183	2.7e-231	392/433(90.53)	800	dme	KOG0729	26S proteasome regulatory complex, ATPase RPT1	[O]	CELLULAR PROCESSES AND SIGNALING	Posttranslational modification, protein turnover, chaperones
i1_HQ_sampled12fd9_c89695_f4p6_1692	7299919	4.0e-18	46/65(70.77)	92	dme	KOG0417	Ubiquitin-protein ligase	[O]	CELLULAR PROCESSES AND SIGNALING	Posttranslational modification, protein turnover, chaperones
i1_HQ_sampled12fd9_c89738_f5p11_1893	Hs4557014	3.9e-46	87/153(56.86)	185	hsa	KOG0047	Catalase	[P]	METABOLISM	Inorganic ion transport and metabolism
i1_HQ_sampled12fd9_c89887_f3p0_1342	CE13150	8.6e-149	275/390(70.51)	526	cel	KOG0676	Actin and related proteins	[Z]	CELLULAR PROCESSES AND SIGNALING	Cytoskeleton
i1_HQ_sampled12fd9_c90011_f2p8_1055	CE01921	2.3e-165	301/305(98.69)	580	cel	KOG0001	Ubiquitin and ubiquitin-like proteins	[OR]	CELLULAR PROCESSES AND SIGNALING|POORLY CHARACTERIZED	Posttranslational modification, protein turnover, chaperones |General function prediction only
i1_HQ_sampled12fd9_c90055_f45p4_1944	7297967	9.1e-200	351/523(67.11)	696	dme	KOG0358	Chaperonin complex component, TCP-1 delta subunit (CCT4)	[O]	CELLULAR PROCESSES AND SIGNALING	Posttranslational modification, protein turnover, chaperones
i1_HQ_sampled12fd9_c90088_f57p11_1479	7298863	4.3e-24	72/159(45.28)	112	dme	KOG0533	RRM motif-containing protein	[A]	INFORMATION STORAGE AND PROCESSING	RNA processing and modification
i1_HQ_sampled12fd9_c90851_f25p0_1438	Hs4501887	7.5e-167	282/306(92.16)	586	hsa	KOG0676	Actin and related proteins	[Z]	CELLULAR PROCESSES AND SIGNALING	Cytoskeleton
i1_HQ_sampled12fd9_c9089_f2p0_1772	CE03880	5.0e-104	197/344(57.27)	377	cel	KOG0191	Thioredoxin/protein disulfide isomerase	[O]	CELLULAR PROCESSES AND SIGNALING	Posttranslational modification, protein turnover, chaperones
i1_HQ_sampled12fd9_c90911_f20p35_1455	7294310	4.5e-95	165/256(64.45)	347	dme	KOG0190	Protein disulfide isomerase (prolyl 4-hydroxylase beta subunit)	[O]	CELLULAR PROCESSES AND SIGNALING	Posttranslational modification, protein turnover, chaperones
i1_HQ_sampled12fd9_c90964_f90p0_1266	7301908	1.5e-09	26/43(60.47)	63	dme	KOG0031	Myosin regulatory light chain, EF-Hand protein superfamily	[Z]	CELLULAR PROCESSES AND SIGNALING	Cytoskeleton
i1_HQ_sampled12fd9_c91375_f6p2_2002	7298175	8.2e-63	116/277(41.88)	241	dme	KOG0737	AAA+-type ATPase	[O]	CELLULAR PROCESSES AND SIGNALING	Posttranslational modification, protein turnover, chaperones
i1_HQ_sampled12fd9_c9173_f3p0_1217	Hs22044917	9.8e-43	81/120(67.50)	173	hsa	KOG0107	Alternative splicing factor SRp20/9G8 (RRM superfamily)	[A]	INFORMATION STORAGE AND PROCESSING	RNA processing and modification
i1_HQ_sampled12fd9_c91767_f3p1_1197	7292604	1.1e-14	96/374(25.67)	80	dme	KOG0246	Kinesin-like protein	[Z]	CELLULAR PROCESSES AND SIGNALING	Cytoskeleton
i1_HQ_sampled12fd9_c91933_f2p7_1619	Hs6031192	9.8e-107	186/241(77.18)	386	hsa	KOG0767	Mitochondrial phosphate carrier protein	[C]	METABOLISM	Energy production and conversion
i1_HQ_sampled12fd9_c92031_f2p3_1967	At1g09080	2.5e-56	131/407(32.19)	219	ath	KOG0100	Molecular chaperones GRP78/BiP/KAR2, HSP70 superfamily	[O]	CELLULAR PROCESSES AND SIGNALING	Posttranslational modification, protein turnover, chaperones
i1_HQ_sampled12fd9_c92096_f2p0_1907	Hs4757850	5.6e-61	159/507(31.36)	235	hsa	KOG0061	Transporter, ABC superfamily (Breast cancer resistance protein)	[Q]	METABOLISM	Secondary metabolites biosynthesis, transport and catabolism
i1_HQ_sampled12fd9_c93779_f2p5_1742	Hs4501881	9.6e-193	323/371(87.06)	672	hsa	KOG0676	Actin and related proteins	[Z]	CELLULAR PROCESSES AND SIGNALING	Cytoskeleton
i1_HQ_sampled12fd9_c951_f13p0_1628	Hs4503507	9.0e-209	364/454(80.18)	725	hsa	KOG0466	Translation initiation factor 2, gamma subunit (eIF-2gamma; GTPase)	[J]	INFORMATION STORAGE AND PROCESSING	Translation, ribosomal structure and biogenesis
i1_HQ_sampled12fd9_c9608_f2p13_1732	7296957	8.2e-43	89/139(64.03)	174	dme	KOG0027	Calmodulin and related proteins (EF-Hand superfamily)	[T]	CELLULAR PROCESSES AND SIGNALING	Signal transduction mechanisms
i1_HQ_sampled12fd9_c962_f18p1_1190	7296910	1.0e-113	188/329(57.14)	409	dme	KOG0643	Translation initiation factor 3, subunit i (eIF-3i)/TGF-beta receptor-interacting protein (TRIP-1)	[JT]	INFORMATION STORAGE AND PROCESSING|CELLULAR PROCESSES AND SIGNALING	Translation, ribosomal structure and biogenesis |Signal transduction mechanisms
i1_HQ_sampled12fd9_c9801_f3p2_1709	Hs15316941	1.6e-136	240/441(54.42)	485	hsa	KOG0344	ATP-dependent RNA helicase	[A]	INFORMATION STORAGE AND PROCESSING	RNA processing and modification
i2_HQ_sampled12fd9_c10079_f3p0_2930	7291680	6.0e-46	90/131(68.70)	185	dme	KOG0202	Ca2+ transporting ATPase	[P]	METABOLISM	Inorganic ion transport and metabolism
i2_HQ_sampled12fd9_c10274_f5p0_2361	CE25005	2.4e-162	267/371(71.97)	572	cel	KOG0453	Aconitase/homoaconitase (aconitase superfamily)	[CE]	METABOLISM|METABOLISM	Energy production and conversion |Amino acid transport and metabolism
i2_HQ_sampled12fd9_c1030_f6p0_2595	7296286	6.1e-135	237/491(48.27)	481	dme	KOG0629	Glutamate decarboxylase and related proteins	[E]	METABOLISM	Amino acid transport and metabolism
i2_HQ_sampled12fd9_c10783_f2p0_2342	7295522	8.4e-208	371/406(91.38)	723	dme	KOG0728	26S proteasome regulatory complex, ATPase RPT6	[O]	CELLULAR PROCESSES AND SIGNALING	Posttranslational modification, protein turnover, chaperones
i2_HQ_sampled12fd9_c10825_f2p0_2488	7302127	0.0e+00	558/802(69.58)	1087	dme	KOG0469	Elongation factor 2	[J]	INFORMATION STORAGE AND PROCESSING	Translation, ribosomal structure and biogenesis
i2_HQ_sampled12fd9_c10984_f2p30_2179	7294180	2.0e-86	150/243(61.73)	319	dme	KOG0625	Phosphoglucomutase	[G]	METABOLISM	Carbohydrate transport and metabolism
i2_HQ_sampled12fd9_c11050_f2p12_2097	7299365	4.1e-182	314/464(67.67)	637	dme	KOG0481	DNA replication licensing factor, MCM5 component	[L]	INFORMATION STORAGE AND PROCESSING	Replication, recombination and repair
i2_HQ_sampled12fd9_c11155_f4p0_2296	7303019	1.3e-109	192/302(63.58)	396	dme	KOG0613	Projectin/twitchin and related proteins	[Z]	CELLULAR PROCESSES AND SIGNALING	Cytoskeleton
i2_HQ_sampled12fd9_c1116_f16p0_2117	7301070	7.3e-219	382/410(93.17)	759	dme	KOG0726	26S proteasome regulatory complex, ATPase RPT2	[O]	CELLULAR PROCESSES AND SIGNALING	Posttranslational modification, protein turnover, chaperones
i2_HQ_sampled12fd9_c11230_f2p11_2683	Hs13236589	2.1e-29	94/326(28.83)	130	hsa	KOG0649	WD40 repeat protein	[R]	POORLY CHARACTERIZED	General function prediction only
i2_HQ_sampled12fd9_c1149_f8p0_2349	Hs5174625_2	3.5e-73	140/254(55.12)	275	hsa	KOG0016	Enoyl-CoA hydratase/isomerase	[I]	METABOLISM	Lipid transport and metabolism
i2_HQ_sampled12fd9_c1155_f10p0_2555	7298080	3.8e-12	207/272(76.10)	73	dme	KOG0617	Ras suppressor protein (contains leucine-rich repeats)	[T]	CELLULAR PROCESSES AND SIGNALING	Signal transduction mechanisms
i2_HQ_sampled12fd9_c11575_f2p0_2583	Hs7242140	5.5e-160	345/563(61.28)	564	hsa	KOG0745	Putative ATP-dependent Clp-type protease (AAA+ ATPase superfamily)	[O]	CELLULAR PROCESSES AND SIGNALING	Posttranslational modification, protein turnover, chaperones
i2_HQ_sampled12fd9_c11715_f2p0_2148	7292172	4.4e-86	160/186(86.02)	318	dme	KOG0395	Ras-related GTPase	[R]	POORLY CHARACTERIZED	General function prediction only
i2_HQ_sampled12fd9_c1180_f10p0_2731	7294533	3.0e-76	177/487(36.34)	286	dme	KOG0254	Predicted transporter (major facilitator superfamily)	[R]	POORLY CHARACTERIZED	General function prediction only
i2_HQ_sampled12fd9_c1194_f10p0_2580	7299365	7.1e-277	471/678(69.47)	952	dme	KOG0481	DNA replication licensing factor, MCM5 component	[L]	INFORMATION STORAGE AND PROCESSING	Replication, recombination and repair
i2_HQ_sampled12fd9_c1195_f14p0_2648	Hs5729877	6.7e-121	214/240(89.17)	434	hsa	KOG0101	Molecular chaperones HSP70/HSC70, HSP70 superfamily	[O]	CELLULAR PROCESSES AND SIGNALING	Posttranslational modification, protein turnover, chaperones
i2_HQ_sampled12fd9_c12218_f2p0_2724	Hs4885495	5.3e-20	47/62(75.81)	99	hsa	KOG0714	Molecular chaperone (DnaJ superfamily)	[O]	CELLULAR PROCESSES AND SIGNALING	Posttranslational modification, protein turnover, chaperones
i2_HQ_sampled12fd9_c1270_f9p0_2224	7299520	2.3e-146	237/410(57.80)	518	dme	KOG0257	Kynurenine aminotransferase, glutamine transaminase K	[E]	METABOLISM	Amino acid transport and metabolism
i2_HQ_sampled12fd9_c12881_f2p0_2474	Hs4506291	3.0e-83	150/284(52.82)	309	hsa	KOG0789	Protein tyrosine phosphatase	[T]	CELLULAR PROCESSES AND SIGNALING	Signal transduction mechanisms
i2_HQ_sampled12fd9_c1299_f8p0_2461	7297205	1.4e-91	164/214(76.64)	337	dme	KOG0113	U1 small nuclear ribonucleoprotein (RRM superfamily)	[A]	INFORMATION STORAGE AND PROCESSING	RNA processing and modification
i2_HQ_sampled12fd9_c13010_f2p0_2516	7293373	1.4e-27	57/119(47.90)	124	dme	KOG0517	Beta-spectrin	[Z]	CELLULAR PROCESSES AND SIGNALING	Cytoskeleton
i2_HQ_sampled12fd9_c13025_f2p0_2574	Hs22064517	3.1e-38	80/209(38.28)	159	hsa	KOG0156	Cytochrome P450 CYP2 subfamily	[Q]	METABOLISM	Secondary metabolites biosynthesis, transport and catabolism
i2_HQ_sampled12fd9_c1313_f5p0_2332	7298302	8.3e-107	177/279(63.44)	387	dme	KOG0191	Thioredoxin/protein disulfide isomerase	[O]	CELLULAR PROCESSES AND SIGNALING	Posttranslational modification, protein turnover, chaperones
i2_HQ_sampled12fd9_c1327_f8p5_2415	7295030	2.1e-299	501/717(69.87)	1027	dme	KOG0482	DNA replication licensing factor, MCM7 component	[L]	INFORMATION STORAGE AND PROCESSING	Replication, recombination and repair
i2_HQ_sampled12fd9_c1336_f16p0_2922	7303207	6.6e-287	488/615(79.35)	986	dme	KOG0102	Molecular chaperones mortalin/PBP74/GRP75, HSP70 superfamily	[O]	CELLULAR PROCESSES AND SIGNALING	Posttranslational modification, protein turnover, chaperones
i2_HQ_sampled12fd9_c1348_f7p0_2348	CE10986	1.3e-104	189/214(88.32)	380	cel	KOG0098	GTPase Rab2, small G protein superfamily	[U]	CELLULAR PROCESSES AND SIGNALING	Intracellular trafficking, secretion, and vesicular transport
i2_HQ_sampled12fd9_c13539_f2p0_2225	7294609	2.2e-40	89/283(31.45)	166	dme	KOG0382	Carbonic anhydrase	[R]	POORLY CHARACTERIZED	General function prediction only
i2_HQ_sampled12fd9_c1355_f8p0_2815	7296530	4.4e-288	475/728(65.25)	989	dme	KOG0349	Putative DEAD-box RNA helicase DDX1	[A]	INFORMATION STORAGE AND PROCESSING	RNA processing and modification
i2_HQ_sampled12fd9_c1359_f12p0_2883	Hs5031973	1.1e-111	208/379(54.88)	404	hsa	KOG0191	Thioredoxin/protein disulfide isomerase	[O]	CELLULAR PROCESSES AND SIGNALING	Posttranslational modification, protein turnover, chaperones
i2_HQ_sampled12fd9_c1360_f9p0_2326	Hs8922629	1.4e-146	279/562(49.64)	519	hsa	KOG0718	Molecular chaperone (DnaJ superfamily)	[O]	CELLULAR PROCESSES AND SIGNALING	Posttranslational modification, protein turnover, chaperones
i2_HQ_sampled12fd9_c1365_f6p3_2696	CE02490_1	2.8e-90	161/256(62.89)	332	cel	KOG0725	Reductases with broad range of substrate specificities	[R]	POORLY CHARACTERIZED	General function prediction only
i2_HQ_sampled12fd9_c13706_f2p0_2961	7302708	2.1e-171	291/646(45.05)	602	dme	KOG0650	WD40 repeat nucleolar protein Bop1, involved in ribosome biogenesis	[J]	INFORMATION STORAGE AND PROCESSING	Translation, ribosomal structure and biogenesis
i2_HQ_sampled12fd9_c13727_f4p0_2312	Hs4506027	2.3e-170	281/303(92.74)	598	hsa	KOG0372	Serine/threonine specific protein phosphatase involved in glycogen accumulation, PP2A-related	[GT]	METABOLISM|CELLULAR PROCESSES AND SIGNALING	Carbohydrate transport and metabolism |Signal transduction mechanisms
i2_HQ_sampled12fd9_c13766_f2p3_2273	7291892	7.2e-273	454/568(79.93)	939	dme	KOG0161	Myosin class II heavy chain	[Z]	CELLULAR PROCESSES AND SIGNALING	Cytoskeleton
i2_HQ_sampled12fd9_c13969_f2p0_2162	Hs5453840_1	6.5e-106	181/240(75.42)	384	hsa	KOG0331	ATP-dependent RNA helicase	[A]	INFORMATION STORAGE AND PROCESSING	RNA processing and modification
i2_HQ_sampled12fd9_c1397_f7p0_2722	7294666	3.9e-100	183/307(59.61)	365	dme	KOG0534	NADH-cytochrome b-5 reductase	[HC]	METABOLISM|METABOLISM	Coenzyme transport and metabolism |Energy production and conversion
i2_HQ_sampled12fd9_c14214_f3p0_2637	Hs4758304	3.2e-30	75/185(40.54)	133	hsa	KOG0190	Protein disulfide isomerase (prolyl 4-hydroxylase beta subunit)	[O]	CELLULAR PROCESSES AND SIGNALING	Posttranslational modification, protein turnover, chaperones
i2_HQ_sampled12fd9_c14310_f3p2_2305	Hs5453760	3.5e-17	46/50(92.00)	89	hsa	KOG0005	Ubiquitin-like protein	[DO]	CELLULAR PROCESSES AND SIGNALING|CELLULAR PROCESSES AND SIGNALING	Cell cycle control, cell division, chromosome partitioning |Posttranslational modification, protein turnover, chaperones
i2_HQ_sampled12fd9_c14391_f2p8_2725	7300662	2.8e-13	43/93(46.24)	77	dme	KOG0027	Calmodulin and related proteins (EF-Hand superfamily)	[T]	CELLULAR PROCESSES AND SIGNALING	Signal transduction mechanisms
i2_HQ_sampled12fd9_c1460_f7p0_2123	Hs20336277	1.4e-97	193/531(36.35)	356	hsa	KOG0236	Sulfate/bicarbonate/oxalate exchanger SAT-1 and related transporters (SLC26 family)	[P]	METABOLISM	Inorganic ion transport and metabolism
i2_HQ_sampled12fd9_c1461_f5p0_2232	Hs4505489	3.3e-68	140/293(47.78)	259	hsa	KOG0622	Ornithine decarboxylase	[E]	METABOLISM	Amino acid transport and metabolism
i2_HQ_sampled12fd9_c1477_f11p0_2114	Hs17149842	5.0e-42	84/120(70.00)	172	hsa	KOG0549	FKBP-type peptidyl-prolyl cis-trans isomerase	[O]	CELLULAR PROCESSES AND SIGNALING	Posttranslational modification, protein turnover, chaperones
i2_HQ_sampled12fd9_c15063_f3p5_2214	Hs4504897	1.1e-55	311/493(63.08)	217	hsa	KOG0166	Karyopherin (importin) alpha	[U]	CELLULAR PROCESSES AND SIGNALING	Intracellular trafficking, secretion, and vesicular transport
i2_HQ_sampled12fd9_c15184_f3p0_2165	7303635	1.5e-49	98/149(65.77)	197	dme	KOG0027	Calmodulin and related proteins (EF-Hand superfamily)	[T]	CELLULAR PROCESSES AND SIGNALING	Signal transduction mechanisms
i2_HQ_sampled12fd9_c1551_f5p0_2886	CE13150	9.7e-206	345/376(91.76)	716	cel	KOG0676	Actin and related proteins	[Z]	CELLULAR PROCESSES AND SIGNALING	Cytoskeleton
i2_HQ_sampled12fd9_c15526_f3p0_2031	7299789	2.4e-54	111/191(58.12)	213	dme	KOG0106	Alternative splicing factor SRp55/B52/SRp75 (RRM superfamily)	[A]	INFORMATION STORAGE AND PROCESSING	RNA processing and modification
i2_HQ_sampled12fd9_c1555_f3p0_2045	7294533	1.1e-57	128/376(34.04)	224	dme	KOG0254	Predicted transporter (major facilitator superfamily)	[R]	POORLY CHARACTERIZED	General function prediction only
i2_HQ_sampled12fd9_c15593_f2p0_2049	7291035	2.0e-24	65/164(39.63)	113	dme	KOG0118	FOG: RRM domain	[R]	POORLY CHARACTERIZED	General function prediction only
i2_HQ_sampled12fd9_c1559_f5p8_2709	Hs18860898_1	1.9e-14	48/134(35.82)	80	hsa	KOG0382	Carbonic anhydrase	[R]	POORLY CHARACTERIZED	General function prediction only
i2_HQ_sampled12fd9_c1591_f7p0_2637	Hs9910460	1.8e-97	160/273(58.61)	356	hsa	KOG0806	Carbon-nitrogen hydrolase	[E]	METABOLISM	Amino acid transport and metabolism
i2_HQ_sampled12fd9_c1606_f6p0_2095	Hs4755125	1.1e-22	47/81(58.02)	107	hsa	KOG0223	Aquaporin (major intrinsic protein family)	[G]	METABOLISM	Carbohydrate transport and metabolism
i2_HQ_sampled12fd9_c1607_f3p1_2970	7291680	2.0e-142	255/315(80.95)	506	dme	KOG0202	Ca2+ transporting ATPase	[P]	METABOLISM	Inorganic ion transport and metabolism
i2_HQ_sampled12fd9_c1628_f7p0_2878	7293214	2.6e-171	296/391(75.70)	602	dme	KOG0120	Splicing factor U2AF, large subunit (RRM superfamily)	[A]	INFORMATION STORAGE AND PROCESSING	RNA processing and modification
i2_HQ_sampled12fd9_c1640_f9p0_2540	Hs10047094	1.2e-53	143/377(37.93)	211	hsa	KOG0101	Molecular chaperones HSP70/HSC70, HSP70 superfamily	[O]	CELLULAR PROCESSES AND SIGNALING	Posttranslational modification, protein turnover, chaperones
i2_HQ_sampled12fd9_c1667_f5p0_2379	At1g08830	6.2e-25	65/158(41.14)	115	ath	KOG0441	Cu2+/Zn2+ superoxide dismutase SOD1	[P]	METABOLISM	Inorganic ion transport and metabolism
i2_HQ_sampled12fd9_c1673_f8p1_2444	Hs5729877	2.6e-308	531/646(82.20)	1057	hsa	KOG0101	Molecular chaperones HSP70/HSC70, HSP70 superfamily	[O]	CELLULAR PROCESSES AND SIGNALING	Posttranslational modification, protein turnover, chaperones
i2_HQ_sampled12fd9_c1761_f3p0_2183	7299322	4.4e-142	250/344(72.67)	504	dme	KOG0611	Predicted serine/threonine protein kinase	[R]	POORLY CHARACTERIZED	General function prediction only
i2_HQ_sampled12fd9_c1776_f3p1_2436	Hs7706509	9.1e-157	264/387(68.22)	553	hsa	KOG0808	Carbon-nitrogen hydrolase	[E]	METABOLISM	Amino acid transport and metabolism
i2_HQ_sampled12fd9_c1790_f3p5_2426	Hs4504521	1.0e-38	82/119(68.91)	161	hsa	KOG0356	Mitochondrial chaperonin, Cpn60/Hsp60p	[O]	CELLULAR PROCESSES AND SIGNALING	Posttranslational modification, protein turnover, chaperones
i2_HQ_sampled12fd9_c1796_f2p0_2143	Hs8922609	4.8e-85	159/304(52.30)	315	hsa	KOG0742	AAA+-type ATPase	[O]	CELLULAR PROCESSES AND SIGNALING	Posttranslational modification, protein turnover, chaperones
i2_HQ_sampled12fd9_c17980_f36p0_2242	CE03389	2.4e-111	208/241(86.31)	402	cel	KOG0841	Multifunctional chaperone (14-3-3 family)	[O]	CELLULAR PROCESSES AND SIGNALING	Posttranslational modification, protein turnover, chaperones
i2_HQ_sampled12fd9_c18048_f32p0_2184	Hs6005727	1.6e-112	200/355(56.34)	406	hsa	KOG0362	Chaperonin complex component, TCP-1 theta subunit (CCT8)	[O]	CELLULAR PROCESSES AND SIGNALING	Posttranslational modification, protein turnover, chaperones
i2_HQ_sampled12fd9_c18057_f27p9_2118	7300184	8.6e-212	378/550(68.73)	736	dme	KOG0364	Chaperonin complex component, TCP-1 gamma subunit (CCT3)	[O]	CELLULAR PROCESSES AND SIGNALING	Posttranslational modification, protein turnover, chaperones
i2_HQ_sampled12fd9_c18118_f20p0_2134	7300832	2.7e-96	162/193(83.94)	352	dme	KOG0077	Vesicle coat complex COPII, GTPase subunit SAR1	[U]	CELLULAR PROCESSES AND SIGNALING	Intracellular trafficking, secretion, and vesicular transport
i2_HQ_sampled12fd9_c1818_f2p0_2139	7295860	7.3e-17	49/106(46.23)	88	dme	KOG0152	Spliceosomal protein FBP11/Splicing factor PRP40	[A]	INFORMATION STORAGE AND PROCESSING	RNA processing and modification
i2_HQ_sampled12fd9_c18305_f15p0_2101	7293119	6.4e-199	348/529(65.78)	693	dme	KOG0359	Chaperonin complex component, TCP-1 zeta subunit (CCT6)	[O]	CELLULAR PROCESSES AND SIGNALING	Posttranslational modification, protein turnover, chaperones
i2_HQ_sampled12fd9_c18324_f11p0_2093	Hs6912582	2.7e-32	73/174(41.95)	139	hsa	KOG0037	Ca2+-binding protein, EF-Hand protein superfamily	[T]	CELLULAR PROCESSES AND SIGNALING	Signal transduction mechanisms
i2_HQ_sampled12fd9_c18332_f3p0_2263	7301614	3.6e-38	78/136(57.35)	159	dme	KOG0030	Myosin essential light chain, EF-Hand protein superfamily	[Z]	CELLULAR PROCESSES AND SIGNALING	Cytoskeleton
i2_HQ_sampled12fd9_c18339_f5p0_2899	7302127	0.0e+00	666/835(79.76)	1383	dme	KOG0469	Elongation factor 2	[J]	INFORMATION STORAGE AND PROCESSING	Translation, ribosomal structure and biogenesis
i2_HQ_sampled12fd9_c18375_f5p0_2535	Hs18583647	4.0e-22	49/76(64.47)	106	hsa	KOG0762	Mitochondrial carrier protein	[C]	METABOLISM	Energy production and conversion
i2_HQ_sampled12fd9_c18403_f3p0_2352	7301614	1.9e-26	64/123(52.03)	120	dme	KOG0030	Myosin essential light chain, EF-Hand protein superfamily	[Z]	CELLULAR PROCESSES AND SIGNALING	Cytoskeleton
i2_HQ_sampled12fd9_c1851_f10p0_2118	CE07269	1.7e-239	397/521(76.20)	828	cel	KOG0540	3-Methylcrotonyl-CoA carboxylase, non-biotin containing subunit/Acetyl-CoA carboxylase carboxyl transferase, subunit beta	[EI]	METABOLISM|METABOLISM	Amino acid transport and metabolism |Lipid transport and metabolism
i2_HQ_sampled12fd9_c18533_f2p0_2051	Hs13569958	5.2e-36	161/519(31.02)	152	hsa	KOG0123	Polyadenylate-binding protein (RRM superfamily)	[AJ]	INFORMATION STORAGE AND PROCESSING|INFORMATION STORAGE AND PROCESSING	RNA processing and modification |Translation, ribosomal structure and biogenesis
i2_HQ_sampled12fd9_c1856_f3p0_2663	Hs4501887	5.2e-190	315/349(90.26)	664	hsa	KOG0676	Actin and related proteins	[Z]	CELLULAR PROCESSES AND SIGNALING	Cytoskeleton
i2_HQ_sampled12fd9_c1860_f4p1_2605	7304283	3.5e-114	227/431(52.67)	412	dme	KOG0613	Projectin/twitchin and related proteins	[Z]	CELLULAR PROCESSES AND SIGNALING	Cytoskeleton
i2_HQ_sampled12fd9_c18642_f3p0_2345	CE24078	4.8e-78	132/199(66.33)	292	cel	KOG0683	Glutamine synthetase	[E]	METABOLISM	Amino acid transport and metabolism
i2_HQ_sampled12fd9_c1868_f3p7_2889	Hs4503529	1.0e-146	264/328(80.49)	520	hsa	KOG0327	Translation initiation factor 4F, helicase subunit (eIF-4A) and related helicases	[J]	INFORMATION STORAGE AND PROCESSING	Translation, ribosomal structure and biogenesis
i2_HQ_sampled12fd9_c18746_f34p0_2180	7294310	2.7e-123	211/342(61.70)	442	dme	KOG0190	Protein disulfide isomerase (prolyl 4-hydroxylase beta subunit)	[O]	CELLULAR PROCESSES AND SIGNALING	Posttranslational modification, protein turnover, chaperones
i2_HQ_sampled12fd9_c1875_f3p0_2808	Hs4501881	3.3e-203	337/377(89.39)	708	hsa	KOG0676	Actin and related proteins	[Z]	CELLULAR PROCESSES AND SIGNALING	Cytoskeleton
i2_HQ_sampled12fd9_c18790_f15p0_2328	7303555	9.0e-162	267/484(55.17)	570	dme	KOG0190	Protein disulfide isomerase (prolyl 4-hydroxylase beta subunit)	[O]	CELLULAR PROCESSES AND SIGNALING	Posttranslational modification, protein turnover, chaperones
i2_HQ_sampled12fd9_c1886_f5p0_2400	7293508	8.5e-14	34/66(51.52)	78	dme	KOG0533	RRM motif-containing protein	[A]	INFORMATION STORAGE AND PROCESSING	RNA processing and modification
i2_HQ_sampled12fd9_c1891_f3p0_2947	7302127	0.0e+00	647/817(79.19)	1330	dme	KOG0469	Elongation factor 2	[J]	INFORMATION STORAGE AND PROCESSING	Translation, ribosomal structure and biogenesis
i2_HQ_sampled12fd9_c1936_f2p1_2780	CE25005	4.9e-223	366/509(71.91)	773	cel	KOG0453	Aconitase/homoaconitase (aconitase superfamily)	[CE]	METABOLISM|METABOLISM	Energy production and conversion |Amino acid transport and metabolism
i2_HQ_sampled12fd9_c1944_f7p0_2490	Hs4507791	5.1e-70	116/140(82.86)	265	hsa	KOG0420	Ubiquitin-protein ligase	[O]	CELLULAR PROCESSES AND SIGNALING	Posttranslational modification, protein turnover, chaperones
i2_HQ_sampled12fd9_c1951_f7p0_2843	7301216	1.8e-116	233/549(42.44)	419	dme	KOG0236	Sulfate/bicarbonate/oxalate exchanger SAT-1 and related transporters (SLC26 family)	[P]	METABOLISM	Inorganic ion transport and metabolism
i2_HQ_sampled12fd9_c1960_f2p0_3004	7292599	7.9e-110	201/277(72.56)	397	dme	KOG0356	Mitochondrial chaperonin, Cpn60/Hsp60p	[O]	CELLULAR PROCESSES AND SIGNALING	Posttranslational modification, protein turnover, chaperones
i2_HQ_sampled12fd9_c1973_f9p0_2719	7304320	6.2e-37	108/318(33.96)	155	dme	KOG0011	Nucleotide excision repair factor NEF2, RAD23 component	[L]	INFORMATION STORAGE AND PROCESSING	Replication, recombination and repair
i2_HQ_sampled12fd9_c19767_f3p0_2993	7301545	2.8e-30	65/180(36.11)	133	dme	KOG0382	Carbonic anhydrase	[R]	POORLY CHARACTERIZED	General function prediction only
i2_HQ_sampled12fd9_c1976_f5p14_2266	7296698	3.9e-61	114/157(72.61)	235	dme	KOG0034	Ca2+/calmodulin-dependent protein phosphatase (calcineurin subunit B), EF-Hand superfamily protein	[T]	CELLULAR PROCESSES AND SIGNALING	Signal transduction mechanisms
i2_HQ_sampled12fd9_c19796_f7p0_2968	7304283	1.5e-164	305/553(55.15)	579	dme	KOG0613	Projectin/twitchin and related proteins	[Z]	CELLULAR PROCESSES AND SIGNALING	Cytoskeleton
i2_HQ_sampled12fd9_c19846_f3p13_2183	7301614	8.0e-19	47/115(40.87)	95	dme	KOG0030	Myosin essential light chain, EF-Hand protein superfamily	[Z]	CELLULAR PROCESSES AND SIGNALING	Cytoskeleton
i2_HQ_sampled12fd9_c19847_f3p0_2255	Hs4809279	2.7e-86	159/313(50.80)	319	hsa	KOG0819	Annexin	[U]	CELLULAR PROCESSES AND SIGNALING	Intracellular trafficking, secretion, and vesicular transport
i2_HQ_sampled12fd9_c1985_f4p0_2998	CE15495	1.0e-08	29/78(37.18)	62	cel	KOG0003	Ubiquitin/60s ribosomal protein L40 fusion	[J]	INFORMATION STORAGE AND PROCESSING	Translation, ribosomal structure and biogenesis
i2_HQ_sampled12fd9_c19867_f3p0_2077	7300808	2.8e-98	201/447(44.97)	359	dme	KOG0342	ATP-dependent RNA helicase pitchoune	[A]	INFORMATION STORAGE AND PROCESSING	RNA processing and modification
i2_HQ_sampled12fd9_c19875_f3p0_2423	7300000	2.9e-30	65/110(59.09)	133	dme	KOG0552	FKBP-type peptidyl-prolyl cis-trans isomerase	[O]	CELLULAR PROCESSES AND SIGNALING	Posttranslational modification, protein turnover, chaperones
i2_HQ_sampled12fd9_c19890_f3p0_2307	CE07306	1.5e-28	74/170(43.53)	127	cel	KOG0161	Myosin class II heavy chain	[Z]	CELLULAR PROCESSES AND SIGNALING	Cytoskeleton
i2_HQ_sampled12fd9_c19976_f3p0_2811	7294260	1.0e-95	160/193(82.90)	350	dme	KOG0425	Ubiquitin-protein ligase	[O]	CELLULAR PROCESSES AND SIGNALING	Posttranslational modification, protein turnover, chaperones
i2_HQ_sampled12fd9_c20011_f4p0_2498	Hs4501857	2.0e-143	254/406(62.56)	509	hsa	KOG0141	Isovaleryl-CoA dehydrogenase	[EI]	METABOLISM|METABOLISM	Amino acid transport and metabolism |Lipid transport and metabolism
i2_HQ_sampled12fd9_c20064_f2p0_2694	Hs4826710	2.7e-08	74/322(22.98)	60	hsa	KOG0401	Translation initiation factor 4F, ribosome/mRNA-bridging subunit (eIF-4G)	[J]	INFORMATION STORAGE AND PROCESSING	Translation, ribosomal structure and biogenesis
i2_HQ_sampled12fd9_c2007_f4p0_2274	7299919	7.6e-81	138/147(93.88)	301	dme	KOG0417	Ubiquitin-protein ligase	[O]	CELLULAR PROCESSES AND SIGNALING	Posttranslational modification, protein turnover, chaperones
i2_HQ_sampled12fd9_c20091_f2p0_2537	Hs5453840_1	1.1e-120	207/260(79.62)	433	hsa	KOG0331	ATP-dependent RNA helicase	[A]	INFORMATION STORAGE AND PROCESSING	RNA processing and modification
i2_HQ_sampled12fd9_c20096_f2p0_2873	7298459	1.5e-211	369/504(73.21)	735	dme	KOG0333	U5 snRNP-like RNA helicase subunit	[A]	INFORMATION STORAGE AND PROCESSING	RNA processing and modification
i2_HQ_sampled12fd9_c20106_f2p0_2128	Hs4506737	1.4e-145	251/372(67.47)	516	hsa	KOG0598	Ribosomal protein S6 kinase and related proteins	[RT]	POORLY CHARACTERIZED|CELLULAR PROCESSES AND SIGNALING	General function prediction only |Signal transduction mechanisms
i2_HQ_sampled12fd9_c20111_f2p0_2121	7303688	1.1e-68	129/363(35.54)	260	dme	KOG0270	WD40 repeat-containing protein	[S]	POORLY CHARACTERIZED	Function unknown
i2_HQ_sampled12fd9_c20124_f2p0_2076	7293214	4.6e-109	194/259(74.90)	394	dme	KOG0120	Splicing factor U2AF, large subunit (RRM superfamily)	[A]	INFORMATION STORAGE AND PROCESSING	RNA processing and modification
i2_HQ_sampled12fd9_c20190_f3p0_2326	At5g47610	2.8e-06	31/92(33.70)	53	ath	KOG0800	FOG: Predicted E3 ubiquitin ligase	[O]	CELLULAR PROCESSES AND SIGNALING	Posttranslational modification, protein turnover, chaperones
i2_HQ_sampled12fd9_c20219_f2p0_2221	7290525	5.3e-103	177/258(68.60)	374	dme	KOG0225	Pyruvate dehydrogenase E1, alpha subunit	[C]	METABOLISM	Energy production and conversion
i2_HQ_sampled12fd9_c2022_f6p5_2476	Hs18491008	1.1e-75	171/486(35.19)	284	hsa	KOG0156	Cytochrome P450 CYP2 subfamily	[Q]	METABOLISM	Secondary metabolites biosynthesis, transport and catabolism
i2_HQ_sampled12fd9_c20231_f2p0_2239	Hs19923836	6.8e-82	149/212(70.28)	304	hsa	KOG0129	Predicted RNA-binding protein (RRM superfamily)	[J]	INFORMATION STORAGE AND PROCESSING	Translation, ribosomal structure and biogenesis
i2_HQ_sampled12fd9_c20241_f2p0_2625	Hs7706190	7.1e-14	41/80(51.25)	79	hsa	KOG0517	Beta-spectrin	[Z]	CELLULAR PROCESSES AND SIGNALING	Cytoskeleton
i2_HQ_sampled12fd9_c20324_f2p0_2883	Hs9966849	9.5e-20	82/273(30.04)	98	hsa	KOG0235	Phosphoglycerate mutase	[G]	METABOLISM	Carbohydrate transport and metabolism
i2_HQ_sampled12fd9_c2040_f2p1_2497	Hs4557403	1.9e-64	125/187(66.84)	246	hsa	KOG0758	Mitochondrial carnitine-acylcarnitine carrier protein	[C]	METABOLISM	Energy production and conversion
i2_HQ_sampled12fd9_c2042_f9p2_2334	7298873	2.5e-127	217/349(62.18)	455	dme	KOG0024	Sorbitol dehydrogenase	[Q]	METABOLISM	Secondary metabolites biosynthesis, transport and catabolism
i2_HQ_sampled12fd9_c2067_f3p1_2627	Hs4757926	3.7e-103	190/273(69.60)	375	hsa	KOG0147	Transcriptional coactivator CAPER (RRM superfamily)	[K]	INFORMATION STORAGE AND PROCESSING	Transcription
i2_HQ_sampled12fd9_c2081_f2p0_2135	Hs4557229	1.7e-29	76/227(33.48)	130	hsa	KOG0296	Angio-associated migratory cell protein (contains WD40 repeats)	[S]	POORLY CHARACTERIZED	Function unknown
i2_HQ_sampled12fd9_c2110_f2p4_2645	Hs21361519	2.2e-95	180/347(51.87)	349	hsa	KOG0748	Predicted membrane proteins, contain hemolysin III domain	[RT]	POORLY CHARACTERIZED|CELLULAR PROCESSES AND SIGNALING	General function prediction only |Signal transduction mechanisms
i2_HQ_sampled12fd9_c2125_f2p0_2199	7293972	5.5e-28	77/185(41.62)	125	dme	KOG0272	U4/U6 small nuclear ribonucleoprotein Prp4 (contains WD40 repeats)	[A]	INFORMATION STORAGE AND PROCESSING	RNA processing and modification
i2_HQ_sampled12fd9_c2131_f7p0_2184	7300420	4.6e-75	139/197(70.56)	282	dme	KOG0108	mRNA cleavage and polyadenylation factor I complex, subunit RNA15	[A]	INFORMATION STORAGE AND PROCESSING	RNA processing and modification
i2_HQ_sampled12fd9_c2133_f5p0_2266	Hs5729877	3.0e-311	533/616(86.53)	1066	hsa	KOG0101	Molecular chaperones HSP70/HSC70, HSP70 superfamily	[O]	CELLULAR PROCESSES AND SIGNALING	Posttranslational modification, protein turnover, chaperones
i2_HQ_sampled12fd9_c2146_f3p0_2508	Hs5729877	2.6e-292	500/594(84.18)	1003	hsa	KOG0101	Molecular chaperones HSP70/HSC70, HSP70 superfamily	[O]	CELLULAR PROCESSES AND SIGNALING	Posttranslational modification, protein turnover, chaperones
i2_HQ_sampled12fd9_c2159_f3p0_2315	7291643	1.1e-127	228/490(46.53)	456	dme	KOG0772	Uncharacterized conserved protein, contains WD40 repeat	[S]	POORLY CHARACTERIZED	Function unknown
i2_HQ_sampled12fd9_c2162_f7p3_2481	7295256	2.6e-50	131/308(42.53)	199	dme	KOG0109	RNA-binding protein LARK, contains RRM and retroviral-type Zn-finger domains	[AR]	INFORMATION STORAGE AND PROCESSING|POORLY CHARACTERIZED	RNA processing and modification |General function prediction only
i2_HQ_sampled12fd9_c2171_f3p0_2475	Hs4759016	9.6e-53	167/577(28.94)	208	hsa	KOG0529	Protein geranylgeranyltransferase type II, alpha subunit	[O]	CELLULAR PROCESSES AND SIGNALING	Posttranslational modification, protein turnover, chaperones
i2_HQ_sampled12fd9_c2181_f2p0_2325	Hs21361334	4.0e-109	196/411(47.69)	395	hsa	KOG0053	Cystathionine beta-lyases/cystathionine gamma-synthases	[E]	METABOLISM	Amino acid transport and metabolism
i2_HQ_sampled12fd9_c2200_f5p0_2679	7300662	1.0e-36	70/114(61.40)	154	dme	KOG0027	Calmodulin and related proteins (EF-Hand superfamily)	[T]	CELLULAR PROCESSES AND SIGNALING	Signal transduction mechanisms
i2_HQ_sampled12fd9_c2202_f3p0_2085	7299006	2.0e-136	257/526(48.86)	485	dme	KOG0345	ATP-dependent RNA helicase	[A]	INFORMATION STORAGE AND PROCESSING	RNA processing and modification
i2_HQ_sampled12fd9_c2211_f2p1_2384	Hs21314627	3.3e-151	322/584(55.14)	535	hsa	KOG0102	Molecular chaperones mortalin/PBP74/GRP75, HSP70 superfamily	[O]	CELLULAR PROCESSES AND SIGNALING	Posttranslational modification, protein turnover, chaperones
i2_HQ_sampled12fd9_c2230_f6p0_2562	Hs4758138	1.6e-180	300/444(67.57)	632	hsa	KOG0331	ATP-dependent RNA helicase	[A]	INFORMATION STORAGE AND PROCESSING	RNA processing and modification
i2_HQ_sampled12fd9_c2239_f2p0_2354	Hs8922388	5.3e-53	226/749(30.17)	208	hsa	KOG0127	Nucleolar protein fibrillarin NOP77 (RRM superfamily)	[A]	INFORMATION STORAGE AND PROCESSING	RNA processing and modification
i2_HQ_sampled12fd9_c22670_f2p2_2764	7299978	5.0e-143	263/516(50.97)	508	dme	KOG0101	Molecular chaperones HSP70/HSC70, HSP70 superfamily	[O]	CELLULAR PROCESSES AND SIGNALING	Posttranslational modification, protein turnover, chaperones
i2_HQ_sampled12fd9_c23047_f2p2_2384	7290747	1.6e-41	93/217(42.86)	170	dme	KOG0255	Synaptic vesicle transporter SVOP and related transporters (major facilitator superfamily)	[R]	POORLY CHARACTERIZED	General function prediction only
i2_HQ_sampled12fd9_c24367_f3p0_2600	7296888	4.4e-24	55/125(44.00)	112	dme	KOG0443	Actin regulatory proteins (gelsolin/villin family)	[Z]	CELLULAR PROCESSES AND SIGNALING	Cytoskeleton
i2_HQ_sampled12fd9_c244_f22p0_2404	7300868	1.4e-194	359/541(66.36)	679	dme	KOG0360	Chaperonin complex component, TCP-1 alpha subunit (CCT1)	[O]	CELLULAR PROCESSES AND SIGNALING	Posttranslational modification, protein turnover, chaperones
i2_HQ_sampled12fd9_c24512_f2p2_2738	Hs4504357	2.6e-19	51/123(41.46)	97	hsa	KOG0197	Tyrosine kinases	[T]	CELLULAR PROCESSES AND SIGNALING	Signal transduction mechanisms
i2_HQ_sampled12fd9_c2458_f6p0_2123	7300832	2.7e-96	162/193(83.94)	352	dme	KOG0077	Vesicle coat complex COPII, GTPase subunit SAR1	[U]	CELLULAR PROCESSES AND SIGNALING	Intracellular trafficking, secretion, and vesicular transport
i2_HQ_sampled12fd9_c26377_f2p0_2628	Hs13518228	6.8e-174	317/535(59.25)	610	hsa	KOG0238	3-Methylcrotonyl-CoA carboxylase, biotin-containing subunit/Propionyl-CoA carboxylase, alpha chain/Acetyl-CoA carboxylase, biotin carboxylase subunit	[IE]	METABOLISM|METABOLISM	Lipid transport and metabolism |Amino acid transport and metabolism
i2_HQ_sampled12fd9_c26383_f2p0_2741	7294760	9.6e-30	69/148(46.62)	131	dme	KOG0441	Cu2+/Zn2+ superoxide dismutase SOD1	[P]	METABOLISM	Inorganic ion transport and metabolism
i2_HQ_sampled12fd9_c26989_f2p840_2212	7295043	7.8e-38	83/136(61.03)	158	dme	KOG0161	Myosin class II heavy chain	[Z]	CELLULAR PROCESSES AND SIGNALING	Cytoskeleton
i2_HQ_sampled12fd9_c27175_f2p9_2347	7301614	9.8e-23	50/96(52.08)	108	dme	KOG0030	Myosin essential light chain, EF-Hand protein superfamily	[Z]	CELLULAR PROCESSES AND SIGNALING	Cytoskeleton
i2_HQ_sampled12fd9_c27557_f2p16_2423	Hs4501887	5.1e-107	217/342(63.45)	388	hsa	KOG0676	Actin and related proteins	[Z]	CELLULAR PROCESSES AND SIGNALING	Cytoskeleton
i2_HQ_sampled12fd9_c2780_f2p0_2311	7292157	6.2e-62	112/139(80.58)	238	dme	KOG0040	Ca2+-binding actin-bundling protein (spectrin), alpha chain (EF-Hand protein superfamily)	[Z]	CELLULAR PROCESSES AND SIGNALING	Cytoskeleton
i2_HQ_sampled12fd9_c29043_f3p0_2514	Hs18640738	7.8e-10	42/152(27.63)	65	hsa	KOG0504	FOG: Ankyrin repeat	[R]	POORLY CHARACTERIZED	General function prediction only
i2_HQ_sampled12fd9_c29421_f2p0_2594	7301216	9.9e-85	175/457(38.29)	314	dme	KOG0236	Sulfate/bicarbonate/oxalate exchanger SAT-1 and related transporters (SLC26 family)	[P]	METABOLISM	Inorganic ion transport and metabolism
i2_HQ_sampled12fd9_c30512_f2p1_2290	7301614	6.8e-21	50/75(66.67)	102	dme	KOG0030	Myosin essential light chain, EF-Hand protein superfamily	[Z]	CELLULAR PROCESSES AND SIGNALING	Cytoskeleton
i2_HQ_sampled12fd9_c30907_f2p4_2575	Hs4505575	2.6e-93	193/348(55.46)	342	hsa	KOG0123	Polyadenylate-binding protein (RRM superfamily)	[AJ]	INFORMATION STORAGE AND PROCESSING|INFORMATION STORAGE AND PROCESSING	RNA processing and modification |Translation, ribosomal structure and biogenesis
i2_HQ_sampled12fd9_c3136_f2p0_2096	At5g46840	1.3e-18	61/200(30.50)	94	ath	KOG0118	FOG: RRM domain	[R]	POORLY CHARACTERIZED	General function prediction only
i2_HQ_sampled12fd9_c32461_f2p2_2269	Hs5729877	1.4e-143	261/305(85.57)	509	hsa	KOG0101	Molecular chaperones HSP70/HSC70, HSP70 superfamily	[O]	CELLULAR PROCESSES AND SIGNALING	Posttranslational modification, protein turnover, chaperones
i2_HQ_sampled12fd9_c33831_f2p0_2188	7294310	1.1e-100	208/484(42.98)	367	dme	KOG0190	Protein disulfide isomerase (prolyl 4-hydroxylase beta subunit)	[O]	CELLULAR PROCESSES AND SIGNALING	Posttranslational modification, protein turnover, chaperones
i2_HQ_sampled12fd9_c33889_f2p0_2450	CE09349	4.4e-26	74/143(51.75)	119	cel	KOG0161	Myosin class II heavy chain	[Z]	CELLULAR PROCESSES AND SIGNALING	Cytoskeleton
i2_HQ_sampled12fd9_c3426_f2p1_2192	Hs22044917	2.6e-33	72/128(56.25)	143	hsa	KOG0107	Alternative splicing factor SRp20/9G8 (RRM superfamily)	[A]	INFORMATION STORAGE AND PROCESSING	RNA processing and modification
i2_HQ_sampled12fd9_c3486_f4p0_2236	7291709	2.5e-44	89/184(48.37)	179	dme	KOG0032	Ca2+/calmodulin-dependent protein kinase, EF-Hand protein superfamily	[T]	CELLULAR PROCESSES AND SIGNALING	Signal transduction mechanisms
i2_HQ_sampled12fd9_c34977_f3p0_2259	7303578	1.7e-35	79/201(39.30)	150	dme	KOG0254	Predicted transporter (major facilitator superfamily)	[R]	POORLY CHARACTERIZED	General function prediction only
i2_HQ_sampled12fd9_c34982_f3p0_2038	CE01921	6.7e-161	294/301(97.67)	567	cel	KOG0001	Ubiquitin and ubiquitin-like proteins	[OR]	CELLULAR PROCESSES AND SIGNALING|POORLY CHARACTERIZED	Posttranslational modification, protein turnover, chaperones |General function prediction only
i2_HQ_sampled12fd9_c35133_f2p0_2032	7300832	2.0e-96	162/193(83.94)	352	dme	KOG0077	Vesicle coat complex COPII, GTPase subunit SAR1	[U]	CELLULAR PROCESSES AND SIGNALING	Intracellular trafficking, secretion, and vesicular transport
i2_HQ_sampled12fd9_c35167_f2p0_2032	7291442	7.2e-99	180/241(74.69)	360	dme	KOG0669	Cyclin T-dependent kinase CDK9	[D]	CELLULAR PROCESSES AND SIGNALING	Cell cycle control, cell division, chromosome partitioning
i2_HQ_sampled12fd9_c35173_f2p0_2186	CE18884	2.9e-13	34/49(69.39)	76	cel	KOG0202	Ca2+ transporting ATPase	[P]	METABOLISM	Inorganic ion transport and metabolism
i2_HQ_sampled12fd9_c3984_f2p1_2524	7303255	1.2e-79	170/483(35.20)	297	dme	KOG0516	Dystonin, GAS (Growth-arrest-specific protein), and related proteins	[Z]	CELLULAR PROCESSES AND SIGNALING	Cytoskeleton
i2_HQ_sampled12fd9_c3997_f6p0_2155	Hs7019485	4.7e-56	101/169(59.76)	218	hsa	KOG0037	Ca2+-binding protein, EF-Hand protein superfamily	[T]	CELLULAR PROCESSES AND SIGNALING	Signal transduction mechanisms
i2_HQ_sampled12fd9_c40425_f11p0_2507	7299065	4.2e-205	351/498(70.48)	714	dme	KOG0523	Transketolase	[G]	METABOLISM	Carbohydrate transport and metabolism
i2_HQ_sampled12fd9_c40514_f13p0_2598	CE01643	1.4e-131	222/351(63.25)	469	cel	KOG0225	Pyruvate dehydrogenase E1, alpha subunit	[C]	METABOLISM	Energy production and conversion
i2_HQ_sampled12fd9_c40579_f3p2_2508	7293863	8.9e-123	195/264(73.86)	440	dme	KOG0047	Catalase	[P]	METABOLISM	Inorganic ion transport and metabolism
i2_HQ_sampled12fd9_c40585_f4p0_2697	7303207	1.3e-252	435/570(76.32)	872	dme	KOG0102	Molecular chaperones mortalin/PBP74/GRP75, HSP70 superfamily	[O]	CELLULAR PROCESSES AND SIGNALING	Posttranslational modification, protein turnover, chaperones
i2_HQ_sampled12fd9_c40664_f18p0_2236	7295487	3.6e-59	110/197(55.84)	229	dme	KOG0725	Reductases with broad range of substrate specificities	[R]	POORLY CHARACTERIZED	General function prediction only
i2_HQ_sampled12fd9_c40672_f4p0_2098	SPAC2E1P5.05	1.3e-42	145/526(27.57)	174	spo	KOG0299	U3 snoRNP-associated protein (contains WD40 repeats)	[A]	INFORMATION STORAGE AND PROCESSING	RNA processing and modification
i2_HQ_sampled12fd9_c40849_f8p0_2061	Hs4506003	1.7e-183	302/329(91.79)	642	hsa	KOG0374	Serine/threonine specific protein phosphatase PP1, catalytic subunit	[TR]	CELLULAR PROCESSES AND SIGNALING|POORLY CHARACTERIZED	Signal transduction mechanisms |General function prediction only
i2_HQ_sampled12fd9_c40860_f5p0_2079	7292599	1.6e-223	396/546(72.53)	775	dme	KOG0356	Mitochondrial chaperonin, Cpn60/Hsp60p	[O]	CELLULAR PROCESSES AND SIGNALING	Posttranslational modification, protein turnover, chaperones
i2_HQ_sampled12fd9_c41020_f4p0_2772	CE01921	1.9e-296	586/845(69.35)	1017	cel	KOG0001	Ubiquitin and ubiquitin-like proteins	[OR]	CELLULAR PROCESSES AND SIGNALING|POORLY CHARACTERIZED	Posttranslational modification, protein turnover, chaperones |General function prediction only
i2_HQ_sampled12fd9_c41046_f3p0_2224	Hs4503529	6.6e-53	104/117(88.89)	208	hsa	KOG0327	Translation initiation factor 4F, helicase subunit (eIF-4A) and related helicases	[J]	INFORMATION STORAGE AND PROCESSING	Translation, ribosomal structure and biogenesis
i2_HQ_sampled12fd9_c41047_f3p0_2408	Hs4504715	1.0e-144	260/338(76.92)	513	hsa	KOG0123	Polyadenylate-binding protein (RRM superfamily)	[AJ]	INFORMATION STORAGE AND PROCESSING|INFORMATION STORAGE AND PROCESSING	RNA processing and modification |Translation, ribosomal structure and biogenesis
i2_HQ_sampled12fd9_c41090_f6p0_2741	7303306	1.3e-164	280/415(67.47)	579	dme	KOG0460	Mitochondrial translation elongation factor Tu	[J]	INFORMATION STORAGE AND PROCESSING	Translation, ribosomal structure and biogenesis
i2_HQ_sampled12fd9_c4116_f2p0_2565	CE07306	7.4e-24	84/224(37.50)	112	cel	KOG0161	Myosin class II heavy chain	[Z]	CELLULAR PROCESSES AND SIGNALING	Cytoskeleton
i2_HQ_sampled12fd9_c41376_f12p0_2306	7303554	3.0e-218	368/462(79.65)	757	dme	KOG0052	Translation elongation factor EF-1 alpha/Tu	[J]	INFORMATION STORAGE AND PROCESSING	Translation, ribosomal structure and biogenesis
i2_HQ_sampled12fd9_c4264_f2p0_2077	Hs5453840_1	3.3e-131	247/399(61.90)	468	hsa	KOG0331	ATP-dependent RNA helicase	[A]	INFORMATION STORAGE AND PROCESSING	RNA processing and modification
i2_HQ_sampled12fd9_c447_f18p0_2429	Hs4504897	3.7e-65	334/532(62.78)	249	hsa	KOG0166	Karyopherin (importin) alpha	[U]	CELLULAR PROCESSES AND SIGNALING	Intracellular trafficking, secretion, and vesicular transport
i2_HQ_sampled12fd9_c45437_f3p0_2358	7296888	5.6e-18	40/90(44.44)	92	dme	KOG0443	Actin regulatory proteins (gelsolin/villin family)	[Z]	CELLULAR PROCESSES AND SIGNALING	Cytoskeleton
i2_HQ_sampled12fd9_c4594_f2p2_2778	7301096	5.9e-35	93/231(40.26)	149	dme	KOG0101	Molecular chaperones HSP70/HSC70, HSP70 superfamily	[O]	CELLULAR PROCESSES AND SIGNALING	Posttranslational modification, protein turnover, chaperones
i2_HQ_sampled12fd9_c4613_f3p0_2466	Hs4507275	5.5e-77	152/320(47.50)	288	hsa	KOG0580	Serine/threonine protein kinase	[D]	CELLULAR PROCESSES AND SIGNALING	Cell cycle control, cell division, chromosome partitioning
i2_HQ_sampled12fd9_c48814_f2p1_2234	7292698	4.1e-204	398/556(71.58)	710	dme	KOG0100	Molecular chaperones GRP78/BiP/KAR2, HSP70 superfamily	[O]	CELLULAR PROCESSES AND SIGNALING	Posttranslational modification, protein turnover, chaperones
i2_HQ_sampled12fd9_c48859_f2p0_2107	7290684	2.5e-41	78/94(82.98)	169	dme	KOG0031	Myosin regulatory light chain, EF-Hand protein superfamily	[Z]	CELLULAR PROCESSES AND SIGNALING	Cytoskeleton
i2_HQ_sampled12fd9_c50503_f2p0_2011	Hs14150169	2.5e-19	58/177(32.77)	96	hsa	KOG0817	Acyl-CoA-binding protein	[I]	METABOLISM	Lipid transport and metabolism
i2_HQ_sampled12fd9_c50688_f3p0_2158	Hs4557014	8.8e-87	149/240(62.08)	320	hsa	KOG0047	Catalase	[P]	METABOLISM	Inorganic ion transport and metabolism
i2_HQ_sampled12fd9_c5197_f3p0_2831	CE09349	6.0e-27	75/140(53.57)	122	cel	KOG0161	Myosin class II heavy chain	[Z]	CELLULAR PROCESSES AND SIGNALING	Cytoskeleton
i2_HQ_sampled12fd9_c5220_f2p11_2706	7294760	3.6e-29	69/148(46.62)	129	dme	KOG0441	Cu2+/Zn2+ superoxide dismutase SOD1	[P]	METABOLISM	Inorganic ion transport and metabolism
i2_HQ_sampled12fd9_c5221_f2p0_2372	Hs4501857	1.8e-53	100/150(66.67)	210	hsa	KOG0141	Isovaleryl-CoA dehydrogenase	[EI]	METABOLISM|METABOLISM	Amino acid transport and metabolism |Lipid transport and metabolism
i2_HQ_sampled12fd9_c5341_f2p0_2501	7291680	1.1e-72	132/183(72.13)	274	dme	KOG0202	Ca2+ transporting ATPase	[P]	METABOLISM	Inorganic ion transport and metabolism
i2_HQ_sampled12fd9_c55270_f2p0_2143	Hs16159222	3.2e-190	339/540(62.78)	664	hsa	KOG0357	Chaperonin complex component, TCP-1 epsilon subunit (CCT5)	[O]	CELLULAR PROCESSES AND SIGNALING	Posttranslational modification, protein turnover, chaperones
i2_HQ_sampled12fd9_c55324_f2p0_2012	7304283	2.7e-13	48/157(30.57)	76	dme	KOG0613	Projectin/twitchin and related proteins	[Z]	CELLULAR PROCESSES AND SIGNALING	Cytoskeleton
i2_HQ_sampled12fd9_c57220_f11p2_2333	Hs5453840_1	2.8e-187	315/436(72.25)	654	hsa	KOG0331	ATP-dependent RNA helicase	[A]	INFORMATION STORAGE AND PROCESSING	RNA processing and modification
i2_HQ_sampled12fd9_c57241_f11p0_2984	CE15495	7.8e-09	29/78(37.18)	62	cel	KOG0003	Ubiquitin/60s ribosomal protein L40 fusion	[J]	INFORMATION STORAGE AND PROCESSING	Translation, ribosomal structure and biogenesis
i2_HQ_sampled12fd9_c57259_f3p0_2638	7301545	6.9e-25	57/153(37.25)	115	dme	KOG0382	Carbonic anhydrase	[R]	POORLY CHARACTERIZED	General function prediction only
i2_HQ_sampled12fd9_c57266_f37p0_2578	7299065	1.1e-240	418/615(67.97)	832	dme	KOG0523	Transketolase	[G]	METABOLISM	Carbohydrate transport and metabolism
i2_HQ_sampled12fd9_c57276_f5p0_2530	7301648	4.1e-168	299/414(72.22)	591	dme	KOG0020	Endoplasmic reticulum glucose-regulated protein (GRP94/endoplasmin), HSP90 family	[O]	CELLULAR PROCESSES AND SIGNALING	Posttranslational modification, protein turnover, chaperones
i2_HQ_sampled12fd9_c57343_f5p0_2616	Hs8922609	7.1e-107	297/579(51.30)	387	hsa	KOG0742	AAA+-type ATPase	[O]	CELLULAR PROCESSES AND SIGNALING	Posttranslational modification, protein turnover, chaperones
i2_HQ_sampled12fd9_c57349_f2p0_2475	CE07306	2.1e-28	74/170(43.53)	127	cel	KOG0161	Myosin class II heavy chain	[Z]	CELLULAR PROCESSES AND SIGNALING	Cytoskeleton
i2_HQ_sampled12fd9_c57411_f11p0_2341	7303555	2.4e-162	268/484(55.37)	572	dme	KOG0190	Protein disulfide isomerase (prolyl 4-hydroxylase beta subunit)	[O]	CELLULAR PROCESSES AND SIGNALING	Posttranslational modification, protein turnover, chaperones
i2_HQ_sampled12fd9_c57445_f2p0_2285	Hs7706657	1.3e-208	328/472(69.49)	725	hsa	KOG0282	mRNA splicing factor	[S]	POORLY CHARACTERIZED	Function unknown
i2_HQ_sampled12fd9_c57475_f25p0_2699	Hs4505575	1.1e-206	403/669(60.24)	719	hsa	KOG0123	Polyadenylate-binding protein (RRM superfamily)	[AJ]	INFORMATION STORAGE AND PROCESSING|INFORMATION STORAGE AND PROCESSING	RNA processing and modification |Translation, ribosomal structure and biogenesis
i2_HQ_sampled12fd9_c57483_f3p0_2992	CE09349	6.4e-27	75/140(53.57)	122	cel	KOG0161	Myosin class II heavy chain	[Z]	CELLULAR PROCESSES AND SIGNALING	Cytoskeleton
i2_HQ_sampled12fd9_c57533_f19p0_2117	7290684	2.1e-48	97/111(87.39)	193	dme	KOG0031	Myosin regulatory light chain, EF-Hand protein superfamily	[Z]	CELLULAR PROCESSES AND SIGNALING	Cytoskeleton
i2_HQ_sampled12fd9_c57538_f6p0_2290	Hs4557014	1.5e-105	181/288(62.85)	383	hsa	KOG0047	Catalase	[P]	METABOLISM	Inorganic ion transport and metabolism
i2_HQ_sampled12fd9_c57572_f3p0_2539	At4g08620	2.6e-13	49/185(26.49)	77	ath	KOG0236	Sulfate/bicarbonate/oxalate exchanger SAT-1 and related transporters (SLC26 family)	[P]	METABOLISM	Inorganic ion transport and metabolism
i2_HQ_sampled12fd9_c57577_f12p2_2285	7304283	8.7e-101	183/314(58.28)	367	dme	KOG0613	Projectin/twitchin and related proteins	[Z]	CELLULAR PROCESSES AND SIGNALING	Cytoskeleton
i2_HQ_sampled12fd9_c57579_f11p0_2276	7292645	4.8e-160	247/359(68.80)	564	dme	KOG0683	Glutamine synthetase	[E]	METABOLISM	Amino acid transport and metabolism
i2_HQ_sampled12fd9_c57583_f34p1_2235	Hs4758138	6.4e-181	301/449(67.04)	633	hsa	KOG0331	ATP-dependent RNA helicase	[A]	INFORMATION STORAGE AND PROCESSING	RNA processing and modification
i2_HQ_sampled12fd9_c57594_f14p0_2306	7293508	8.2e-14	34/66(51.52)	78	dme	KOG0533	RRM motif-containing protein	[A]	INFORMATION STORAGE AND PROCESSING	RNA processing and modification
i2_HQ_sampled12fd9_c57609_f13p0_2260	7300000	2.1e-30	65/110(59.09)	133	dme	KOG0552	FKBP-type peptidyl-prolyl cis-trans isomerase	[O]	CELLULAR PROCESSES AND SIGNALING	Posttranslational modification, protein turnover, chaperones
i2_HQ_sampled12fd9_c57625_f6p0_2147	Hs15316941	2.1e-136	240/441(54.42)	485	hsa	KOG0344	ATP-dependent RNA helicase	[A]	INFORMATION STORAGE AND PROCESSING	RNA processing and modification
i2_HQ_sampled12fd9_c57638_f6p0_2792	Hs4505489	1.6e-96	186/391(47.57)	353	hsa	KOG0622	Ornithine decarboxylase	[E]	METABOLISM	Amino acid transport and metabolism
i2_HQ_sampled12fd9_c57656_f3p0_2181	CE08028_1	1.0e-21	60/195(30.77)	104	cel	KOG0689	Guanine nucleotide exchange factor for Rho and Rac GTPases	[T]	CELLULAR PROCESSES AND SIGNALING	Signal transduction mechanisms
i2_HQ_sampled12fd9_c57663_f2p0_2085	7299065	2.2e-191	338/509(66.40)	668	dme	KOG0523	Transketolase	[G]	METABOLISM	Carbohydrate transport and metabolism
i2_HQ_sampled12fd9_c57672_f3p0_2567	Hs14327896	1.7e-65	125/248(50.40)	250	hsa	KOG0653	Cyclin B and related kinase-activating proteins	[D]	CELLULAR PROCESSES AND SIGNALING	Cell cycle control, cell division, chromosome partitioning
i2_HQ_sampled12fd9_c57693_f48p14_2475	Hs20149594	5.1e-296	581/726(80.03)	1016	hsa	KOG0019	Molecular chaperone (HSP90 family)	[O]	CELLULAR PROCESSES AND SIGNALING	Posttranslational modification, protein turnover, chaperones
i2_HQ_sampled12fd9_c57712_f2p0_2286	7299322	2.6e-89	167/229(72.93)	329	dme	KOG0611	Predicted serine/threonine protein kinase	[R]	POORLY CHARACTERIZED	General function prediction only
i2_HQ_sampled12fd9_c57742_f3p1_2564	7303555	2.6e-162	268/484(55.37)	572	dme	KOG0190	Protein disulfide isomerase (prolyl 4-hydroxylase beta subunit)	[O]	CELLULAR PROCESSES AND SIGNALING	Posttranslational modification, protein turnover, chaperones
i2_HQ_sampled12fd9_c57801_f27p0_2199	7292645	4.7e-160	247/359(68.80)	564	dme	KOG0683	Glutamine synthetase	[E]	METABOLISM	Amino acid transport and metabolism
i2_HQ_sampled12fd9_c57818_f47p0_2431	Hs4503531	5.3e-181	315/406(77.59)	634	hsa	KOG0327	Translation initiation factor 4F, helicase subunit (eIF-4A) and related helicases	[J]	INFORMATION STORAGE AND PROCESSING	Translation, ribosomal structure and biogenesis
i2_HQ_sampled12fd9_c57850_f3p15_2859	CE09349	4.0e-26	74/140(52.86)	119	cel	KOG0161	Myosin class II heavy chain	[Z]	CELLULAR PROCESSES AND SIGNALING	Cytoskeleton
i2_HQ_sampled12fd9_c57860_f22p0_2238	CE03389	9.1e-111	207/241(85.89)	400	cel	KOG0841	Multifunctional chaperone (14-3-3 family)	[O]	CELLULAR PROCESSES AND SIGNALING	Posttranslational modification, protein turnover, chaperones
i2_HQ_sampled12fd9_c57983_f18p0_2027	7290649	4.6e-130	224/246(91.06)	464	dme	KOG0676	Actin and related proteins	[Z]	CELLULAR PROCESSES AND SIGNALING	Cytoskeleton
i2_HQ_sampled12fd9_c57986_f2p9_2586	Hs4505575	8.3e-140	295/554(53.25)	497	hsa	KOG0123	Polyadenylate-binding protein (RRM superfamily)	[AJ]	INFORMATION STORAGE AND PROCESSING|INFORMATION STORAGE AND PROCESSING	RNA processing and modification |Translation, ribosomal structure and biogenesis
i2_HQ_sampled12fd9_c58030_f3p3_2022	7298967	1.1e-11	34/63(53.97)	71	dme	KOG0471	Alpha-amylase	[G]	METABOLISM	Carbohydrate transport and metabolism
i2_HQ_sampled12fd9_c58051_f2p0_2425	7301614	3.8e-38	78/136(57.35)	159	dme	KOG0030	Myosin essential light chain, EF-Hand protein superfamily	[Z]	CELLULAR PROCESSES AND SIGNALING	Cytoskeleton
i2_HQ_sampled12fd9_c58114_f16p0_2986	7290243	3.8e-96	168/201(83.58)	352	dme	KOG0035	Ca2+-binding actin-bundling protein (actinin), alpha chain (EF-Hand protein superfamily)	[Z]	CELLULAR PROCESSES AND SIGNALING	Cytoskeleton
i2_HQ_sampled12fd9_c58144_f46p0_2236	7294310	5.8e-174	301/494(60.93)	610	dme	KOG0190	Protein disulfide isomerase (prolyl 4-hydroxylase beta subunit)	[O]	CELLULAR PROCESSES AND SIGNALING	Posttranslational modification, protein turnover, chaperones
i2_HQ_sampled12fd9_c58205_f18p0_2636	7300226	2.0e-93	163/259(62.93)	343	dme	KOG0518	Actin-binding cytoskeleton protein, filamin	[Z]	CELLULAR PROCESSES AND SIGNALING	Cytoskeleton
i2_HQ_sampled12fd9_c58272_f60p0_2896	7296950	9.5e-44	133/550(24.18)	178	dme	KOG0516	Dystonin, GAS (Growth-arrest-specific protein), and related proteins	[Z]	CELLULAR PROCESSES AND SIGNALING	Cytoskeleton
i2_HQ_sampled12fd9_c58290_f55p0_2720	7295043	2.6e-83	178/326(54.60)	309	dme	KOG0161	Myosin class II heavy chain	[Z]	CELLULAR PROCESSES AND SIGNALING	Cytoskeleton
i2_HQ_sampled12fd9_c5831_f2p14_2286	CE09349	6.8e-255	447/724(61.74)	879	cel	KOG0161	Myosin class II heavy chain	[Z]	CELLULAR PROCESSES AND SIGNALING	Cytoskeleton
i2_HQ_sampled12fd9_c58513_f3p0_2236	CE12204	4.5e-17	51/98(52.04)	89	cel	KOG0161	Myosin class II heavy chain	[Z]	CELLULAR PROCESSES AND SIGNALING	Cytoskeleton
i2_HQ_sampled12fd9_c58574_f3p0_2660	CE07306	1.0e-20	55/104(52.88)	101	cel	KOG0161	Myosin class II heavy chain	[Z]	CELLULAR PROCESSES AND SIGNALING	Cytoskeleton
i2_HQ_sampled12fd9_c58779_f3p2_2100	7295043	2.8e-29	68/104(65.38)	129	dme	KOG0161	Myosin class II heavy chain	[Z]	CELLULAR PROCESSES AND SIGNALING	Cytoskeleton
i2_HQ_sampled12fd9_c58785_f2p0_2005	CE07306	3.0e-20	65/147(44.22)	99	cel	KOG0161	Myosin class II heavy chain	[Z]	CELLULAR PROCESSES AND SIGNALING	Cytoskeleton
i2_HQ_sampled12fd9_c58906_f2p0_2628	Hs5729877	6.5e-116	309/687(44.98)	417	hsa	KOG0101	Molecular chaperones HSP70/HSC70, HSP70 superfamily	[O]	CELLULAR PROCESSES AND SIGNALING	Posttranslational modification, protein turnover, chaperones
i2_HQ_sampled12fd9_c58949_f5p0_2258	Hs20143922	1.3e-35	92/267(34.46)	151	hsa	KOG0613	Projectin/twitchin and related proteins	[Z]	CELLULAR PROCESSES AND SIGNALING	Cytoskeleton
i2_HQ_sampled12fd9_c59004_f4p0_2399	Hs5729877	1.1e-186	331/385(85.97)	652	hsa	KOG0101	Molecular chaperones HSP70/HSC70, HSP70 superfamily	[O]	CELLULAR PROCESSES AND SIGNALING	Posttranslational modification, protein turnover, chaperones
i2_HQ_sampled12fd9_c5952_f3p0_2998	7301545	4.8e-14	49/129(37.98)	79	dme	KOG0382	Carbonic anhydrase	[R]	POORLY CHARACTERIZED	General function prediction only
i2_HQ_sampled12fd9_c60281_f3p0_2748	7302127	0.0e+00	643/822(78.22)	1302	dme	KOG0469	Elongation factor 2	[J]	INFORMATION STORAGE AND PROCESSING	Translation, ribosomal structure and biogenesis
i2_HQ_sampled12fd9_c6461_f3p0_2821	Hs4557014	5.7e-126	241/476(50.63)	451	hsa	KOG0047	Catalase	[P]	METABOLISM	Inorganic ion transport and metabolism
i2_HQ_sampled12fd9_c65642_f2p0_2916	CE01921	2.0e-304	558/616(90.58)	1044	cel	KOG0001	Ubiquitin and ubiquitin-like proteins	[OR]	CELLULAR PROCESSES AND SIGNALING|POORLY CHARACTERIZED	Posttranslational modification, protein turnover, chaperones |General function prediction only
i2_HQ_sampled12fd9_c68777_f9p0_2484	7292698	0.0e+00	556/662(83.99)	1082	dme	KOG0100	Molecular chaperones GRP78/BiP/KAR2, HSP70 superfamily	[O]	CELLULAR PROCESSES AND SIGNALING	Posttranslational modification, protein turnover, chaperones
i2_HQ_sampled12fd9_c68798_f7p0_2611	Hs5729877	1.4e-309	555/646(85.91)	1061	hsa	KOG0101	Molecular chaperones HSP70/HSC70, HSP70 superfamily	[O]	CELLULAR PROCESSES AND SIGNALING	Posttranslational modification, protein turnover, chaperones
i2_HQ_sampled12fd9_c68804_f7p0_2409	7295043	1.6e-65	137/223(61.43)	250	dme	KOG0161	Myosin class II heavy chain	[Z]	CELLULAR PROCESSES AND SIGNALING	Cytoskeleton
i2_HQ_sampled12fd9_c68809_f7p0_2317	7296950	2.0e-28	94/396(23.74)	127	dme	KOG0516	Dystonin, GAS (Growth-arrest-specific protein), and related proteins	[Z]	CELLULAR PROCESSES AND SIGNALING	Cytoskeleton
i2_HQ_sampled12fd9_c68822_f2p0_2184	7292645	2.0e-99	181/331(54.68)	362	dme	KOG0683	Glutamine synthetase	[E]	METABOLISM	Amino acid transport and metabolism
i2_HQ_sampled12fd9_c68858_f5p0_2176	7300226	3.2e-36	65/98(66.33)	152	dme	KOG0518	Actin-binding cytoskeleton protein, filamin	[Z]	CELLULAR PROCESSES AND SIGNALING	Cytoskeleton
i2_HQ_sampled12fd9_c68950_f2p0_2410	Hs5729877	5.3e-250	458/539(84.97)	863	hsa	KOG0101	Molecular chaperones HSP70/HSC70, HSP70 superfamily	[O]	CELLULAR PROCESSES AND SIGNALING	Posttranslational modification, protein turnover, chaperones
i2_HQ_sampled12fd9_c68973_f2p0_2019	Hs4503483	9.2e-163	318/584(54.45)	573	hsa	KOG0469	Elongation factor 2	[J]	INFORMATION STORAGE AND PROCESSING	Translation, ribosomal structure and biogenesis
