# Supplementary material for: Identification of Candidate Genes for the Plateau Adaptation of a Tibetan Amphipod, Gammarus lacustris, Through Integration of Genome and Transcriptome Sequencing
Source: Front Genet. 2019 Feb 11;10:53. doi: 10.3389/fgene.2019.00053 (PMC6378286; doi:10.3389/fgene.2019.00053)
Supplement: Table S4 — KEGG summary of G. lacustris full-length unigenes. [file Table_4.XLS]

#Gene_id	e_value	identity	Database_GeneID	KO	gene_name	Description	Pathway	Pathway_definition
i0_HQ_sampled12fd9_c10222_f4p0_613	5.4e-06	22/28(78.57)	tca:652967	K01183	E3.2.1.14	chitinase	ko00520	Amino sugar and nucleotide sugar metabolism
i0_HQ_sampled12fd9_c1053_f5p0_484	6.8e-36	76/107(71.03)	cfo:105251382	K09494	CCT2	T-complex protein 1 subunit beta	--	--
i0_HQ_sampled12fd9_c1060_f21p0_584	4.8e-28	61/121(50.41)	pxy:105387174	K03939	NDUFS6	NADH dehydrogenase (ubiquinone) Fe-S protein 6	ko00190	Oxidative phosphorylation
i0_HQ_sampled12fd9_c1067_f5p0_746	5.1e-06	25/51(49.02)	dwi:Dwil_GK21685	K00419	QCR9, UCRC	ubiquinol-cytochrome c reductase subunit 9	ko00190|ko04260	Oxidative phosphorylation|Cardiac muscle contraction
i0_HQ_sampled12fd9_c10769_f7p0_812	1.6e-13	39/71(54.93)	bmor:751613	K00417	QCR7, UQCRB	ubiquinol-cytochrome c reductase subunit 7	ko00190|ko04260	Oxidative phosphorylation|Cardiac muscle contraction
i0_HQ_sampled12fd9_c11141_f8p0_655	2.1e-32	72/84(85.71)	tca:664251	K03014	RPB6, POLR2F	DNA-directed RNA polymerases I, II, and III subunit RPABC2	ko03020|ko04623|ko00230|ko00240	RNA polymerase|Cytosolic DNA-sensing pathway|Purine metabolism|Pyrimidine metabolism
i0_HQ_sampled12fd9_c112_f32p0_951	1.9e-58	106/219(48.40)	bfo:BRAFLDRAFT_72748	K00799	GST, gst	glutathione S-transferase	ko00982|ko00480|ko00980	Drug metabolism - cytochrome P450|Glutathione metabolism|Metabolism of xenobiotics by cytochrome P450
i0_HQ_sampled12fd9_c11801_f6p0_583	1.2e-15	37/58(63.79)	phd:102322123	K03009	RPB12, POLR2K	DNA-directed RNA polymerases I, II, and III subunit RPABC4	ko03020|ko04623|ko00230|ko00240	RNA polymerase|Cytosolic DNA-sensing pathway|Purine metabolism|Pyrimidine metabolism
i0_HQ_sampled12fd9_c118752_f20p0_961	2.8e-57	103/160(64.38)	phu:Phum_PHUM245140	K02880	RP-L17e, RPL17	large subunit ribosomal protein L17e	ko03010	Ribosome
i0_HQ_sampled12fd9_c118757_f33p0_489	9.9e-43	85/104(81.73)	loa:LOAG_00472	K02976	RP-S26e, RPS26	small subunit ribosomal protein S26e	ko03010	Ribosome
i0_HQ_sampled12fd9_c118770_f40p0_575	6.2e-44	90/113(79.65)	tca:654912	K02896	RP-L24e, RPL24	large subunit ribosomal protein L24e	ko03010	Ribosome
i0_HQ_sampled12fd9_c118780_f22p0_658	1.4e-31	72/169(42.60)	phu:Phum_PHUM548270	K04571	SSR4	translocon-associated protein subunit delta	ko04141	Protein processing in endoplasmic reticulum
i0_HQ_sampled12fd9_c118797_f11p0_291	9.1e-20	42/83(50.60)	pxy:105385621	K12275	SEC62	translocation protein SEC62	ko04141|ko03060	Protein processing in endoplasmic reticulum|Protein export
i0_HQ_sampled12fd9_c118842_f3p0_903	5.2e-13	44/99(44.44)	cmy:102944101	K03991	MBL	mannose-binding lectin	ko04610|ko04145	Complement and coagulation cascades|Phagosome
i0_HQ_sampled12fd9_c118847_f28p0_856	9.6e-17	49/99(49.49)	aqu:100638061	K11088	SNRPD3, SMD3	small nuclear ribonucleoprotein D3	ko03040|ko04139	Spliceosome|Regulation of mitophagy - yeast
i0_HQ_sampled12fd9_c118901_f9p0_989	5.5e-40	84/94(89.36)	ptr:471960	K07375	TUBB	tubulin beta	ko04540|ko04145	Gap junction|Phagosome
i0_HQ_sampled12fd9_c119035_f5p0_958	2.1e-57	107/176(60.80)	xla:496302	K06688	UBE2C, UBC11	ubiquitin-conjugating enzyme E2 C	ko04120	Ubiquitin mediated proteolysis
i0_HQ_sampled12fd9_c119061_f23p0_995	1.4e-144	251/331(75.83)	pxy:20834446	K02256	COX1	cytochrome c oxidase subunit 1	ko00190|ko04260	Oxidative phosphorylation|Cardiac muscle contraction
i0_HQ_sampled12fd9_c119148_f21p0_976	3.7e-17	50/130(38.46)	sko:100376648	K02875	RP-L14e, RPL14	large subunit ribosomal protein L14e	ko03010	Ribosome
i0_HQ_sampled12fd9_c119151_f40p0_435	1.2e-07	31/84(36.90)	isc:IscW_ISCW004780	K02129	ATPeF0E, ATP5I	F-type H+-transporting ATPase subunit e	ko00190	Oxidative phosphorylation
i0_HQ_sampled12fd9_c119182_f42p0_598	4.3e-64	126/158(79.75)	lcm:102352218	K02949	RP-S11e, RPS11	small subunit ribosomal protein S11e	ko03010	Ribosome
i0_HQ_sampled12fd9_c119217_f34p0_562	6.2e-73	134/152(88.16)	bfo:BRAFLDRAFT_114927	K02964	RP-S18e, RPS18	small subunit ribosomal protein S18e	ko03010	Ribosome
i0_HQ_sampled12fd9_c119325_f34p0_394	2.5e-28	64/102(62.75)	pps:100979039	K02920	RP-L36e, RPL36	large subunit ribosomal protein L36e	ko03010	Ribosome
i0_HQ_sampled12fd9_c119380_f29p0_505	3.7e-61	117/128(91.41)	sre:PTSG_00610	K02927	RP-L40e, RPL40	large subunit ribosomal protein L40e	ko03010	Ribosome
i0_HQ_sampled12fd9_c119684_f3p0_845	1.1e-78	166/285(58.25)	aag:ND5	K03883	ND5	NADH-ubiquinone oxidoreductase chain 5	ko00190	Oxidative phosphorylation
i0_HQ_sampled12fd9_c119738_f2p1_704	1.5e-71	130/134(97.01)	rro:104675775	K05692	ACTB_G1	actin beta/gamma 1	ko04145|ko04520|ko04670|ko04015|ko04390|ko04611|ko04391|ko04510|ko04745|ko04810|ko04530|ko04919|ko04210|ko04921	Phagosome|Adherens junction|Leukocyte transendothelial migration|Rap1 signaling pathway|Hippo signaling pathway|Platelet activation|Hippo signaling pathway - fly|Focal adhesion|Phototransduction - fly|Regulation of actin cytoskeleton|Tight junction|Thyroid hormone signaling pathway|Apoptosis|Oxytocin signaling pathway
i0_HQ_sampled12fd9_c12038_f6p0_746	1.0e-30	59/75(78.67)	tca:664555	K02219	CKS1	cyclin-dependent kinase regulatory subunit CKS1	ko04111	Cell cycle - yeast
i0_HQ_sampled12fd9_c120555_f4p0_658	3.5e-59	112/165(67.88)	api:100144916	K02870	RP-L12e, RPL12	large subunit ribosomal protein L12e	ko03010	Ribosome
i0_HQ_sampled12fd9_c120614_f2p0_902	1.3e-59	111/251(44.22)	tca:660535	K03954	NDUFA10	NADH dehydrogenase (ubiquinone) 1 alpha subcomplex subunit 10	ko00190	Oxidative phosphorylation
i0_HQ_sampled12fd9_c120630_f2p0_810	1.3e-15	63/184(34.24)	crg:105320010	K03098	APOD	apolipoprotein D and lipocalin family protein	--	--
i0_HQ_sampled12fd9_c120666_f3p0_872	3.2e-52	98/203(48.28)	bfo:BRAFLDRAFT_72748	K00799	GST, gst	glutathione S-transferase	ko00982|ko00480|ko00980	Drug metabolism - cytochrome P450|Glutathione metabolism|Metabolism of xenobiotics by cytochrome P450
i0_HQ_sampled12fd9_c120707_f2p0_271	1.5e-24	55/74(74.32)	cqu:COX1	K02256	COX1	cytochrome c oxidase subunit 1	ko00190|ko04260	Oxidative phosphorylation|Cardiac muscle contraction
i0_HQ_sampled12fd9_c120715_f2p0_931	2.8e-62	122/190(64.21)	tca:662933	K00939	adk, AK	adenylate kinase	ko00230	Purine metabolism
i0_HQ_sampled12fd9_c12083_f6p0_559	1.0e-35	70/132(53.03)	soc:105203335	K15448	TRM112, TRMT112	multifunctional methyltransferase subunit TRM112	--	--
i0_HQ_sampled12fd9_c1208_f5p0_905	2.4e-98	183/234(78.21)	cqu:CpipJ_CPIJ007179	K02731	PSMA7	20S proteasome subunit alpha 4	ko03050	Proteasome
i0_HQ_sampled12fd9_c121282_f2p0_515	2.0e-49	92/138(66.67)	phu:Phum_PHUM245140	K02880	RP-L17e, RPL17	large subunit ribosomal protein L17e	ko03010	Ribosome
i0_HQ_sampled12fd9_c122286_f3p0_908	3.1e-21	49/58(84.48)	phu:Phum_PHUM167080	K02908	RP-L30e, RPL30	large subunit ribosomal protein L30e	ko03010	Ribosome
i0_HQ_sampled12fd9_c12438_f4p0_992	5.7e-21	49/61(80.33)	mde:101900705	K03955	NDUFAB1	NADH dehydrogenase (ubiquinone) 1 alpha/beta subcomplex 1	ko00190	Oxidative phosphorylation
i0_HQ_sampled12fd9_c125400_f2p0_870	3.3e-25	85/130(65.38)	phu:Phum_PHUM123120	K12046	TNNT3	troponin T, fast skeletal muscle	--	--
i0_HQ_sampled12fd9_c127781_f2p0_783	1.5e-24	64/160(40.00)	xma:102217221	K03098	APOD	apolipoprotein D and lipocalin family protein	--	--
i0_HQ_sampled12fd9_c128585_f2p0_696	1.3e-19	54/62(87.10)	dmo:Dmoj_GI22330	K02136	ATPeF1G, ATP5C1, ATP3	F-type H+-transporting ATPase subunit gamma	ko00190	Oxidative phosphorylation
i0_HQ_sampled12fd9_c12998_f4p0_800	1.0e-20	51/105(48.57)	aec:105154723	K02916	RP-L35, MRPL35, rpmI	large subunit ribosomal protein L35	ko03010	Ribosome
i0_HQ_sampled12fd9_c130899_f2p0_855	4.0e-39	80/117(68.38)	api:100161801	K12896	SFRS7	splicing factor, arginine/serine-rich 7	ko03040	Spliceosome
i0_HQ_sampled12fd9_c13233_f3p0_768	1.7e-17	49/76(64.47)	sko:100376640	K11275	H1_5	histone H1/5	--	--
i0_HQ_sampled12fd9_c1331_f13p0_379	1.6e-16	41/64(64.06)	mde:101891641	K11130	NOP10, NOLA3	H/ACA ribonucleoprotein complex subunit 3	ko03008	Ribosome biogenesis in eukaryotes
i0_HQ_sampled12fd9_c1354_f9p22_759	8.5e-09	23/34(67.65)	aec:105153484	K11352	NDUFA12	NADH dehydrogenase (ubiquinone) 1 alpha subcomplex subunit 12	ko00190	Oxidative phosphorylation
i0_HQ_sampled12fd9_c13559_f3p26_766	1.1e-16	43/81(53.09)	xtr:3283498	K02262	COX3	cytochrome c oxidase subunit 3	ko00190|ko04260	Oxidative phosphorylation|Cardiac muscle contraction
i0_HQ_sampled12fd9_c13649_f4p0_822	1.5e-46	97/128(75.78)	cqu:CpipJ_CPIJ005616	K01520	dut, DUT	dUTP pyrophosphatase	ko00240	Pyrimidine metabolism
i0_HQ_sampled12fd9_c136522_f3p0_389	7.9e-19	50/95(52.63)	hst:105186495	K01254	LTA4H	leukotriene-A4 hydrolase	ko00590	Arachidonic acid metabolism
i0_HQ_sampled12fd9_c1366_f6p0_1000	3.8e-49	97/118(82.20)	cfo:105258669	K03008	RPB11, POLR2J	DNA-directed RNA polymerase II subunit RPB11	ko00230|ko00240|ko03020	Purine metabolism|Pyrimidine metabolism|RNA polymerase
i0_HQ_sampled12fd9_c136770_f2p0_995	1.6e-44	117/244(47.95)	cfo:105254116	K17428	MRPL47, NCM1	large subunit ribosomal protein L47	--	--
i0_HQ_sampled12fd9_c1368_f2p0_728	1.8e-19	49/67(73.13)	aag:AaeL_AAEL002183	K12668	OST2, DAD1	oligosaccharyltransferase complex subunit epsilon	ko04141|ko00510|ko00513	Protein processing in endoplasmic reticulum|N-Glycan biosynthesis|Various types of N-glycan biosynthesis
i0_HQ_sampled12fd9_c1371_f2p28_547	3.8e-11	34/48(70.83)	xma:102232962	K02903	RP-L28e, RPL28	large subunit ribosomal protein L28e	ko03010	Ribosome
i0_HQ_sampled12fd9_c13728_f12p0_653	7.0e-44	85/111(76.58)	dya:Dyak_GE11027	K12668	OST2, DAD1	oligosaccharyltransferase complex subunit epsilon	ko04141|ko00510|ko00513	Protein processing in endoplasmic reticulum|N-Glycan biosynthesis|Various types of N-glycan biosynthesis
i0_HQ_sampled12fd9_c1385_f3p0_558	2.2e-14	41/97(42.27)	xla:380534	K00799	GST, gst	glutathione S-transferase	ko00982|ko00480|ko00980	Drug metabolism - cytochrome P450|Glutathione metabolism|Metabolism of xenobiotics by cytochrome P450
i0_HQ_sampled12fd9_c13873_f7p0_882	6.3e-56	96/109(88.07)	nvi:100115578	K03868	RBX1, ROC1	RING-box protein 1	ko04066|ko04114|ko04141|ko04110|ko04341|ko04350|ko04120|ko04111|ko04710|ko03420|ko04310	HIF-1 signaling pathway|Oocyte meiosis|Protein processing in endoplasmic reticulum|Cell cycle|Hedgehog signaling pathway - fly|TGF-beta signaling pathway|Ubiquitin mediated proteolysis|Cell cycle - yeast|Circadian rhythm|Nucleotide excision repair|Wnt signaling pathway
i0_HQ_sampled12fd9_c140802_f2p0_460	6.5e-12	35/47(74.47)	tsp:Tsp_02064	K02922	RP-L37e, RPL37	large subunit ribosomal protein L37e	ko03010	Ribosome
i0_HQ_sampled12fd9_c141064_f4p0_691	1.8e-26	64/120(53.33)	xtr:549304	K14821	BUD20	bud site selection protein 20	--	--
i0_HQ_sampled12fd9_c1411_f3p0_439	8.1e-12	34/62(54.84)	cin:100183036	K02725	PSMA1	20S proteasome subunit alpha 6	ko03050	Proteasome
i0_HQ_sampled12fd9_c1414_f11p7_828	1.5e-14	46/73(63.01)	cqu:CpipJ_CPIJ015637	K07213	ATOX1, ATX1, copZ, golB	copper chaperone	ko04978	Mineral absorption
i0_HQ_sampled12fd9_c1431_f2p0_611	1.3e-15	37/64(57.81)	dse:Dsec_GM12877	K02963	RP-S18, MRPS18, rpsR	small subunit ribosomal protein S18	ko03010	Ribosome
i0_HQ_sampled12fd9_c1450_f2p0_508	1.1e-20	51/80(63.75)	crg:105347733	K02901	RP-L27e, RPL27	large subunit ribosomal protein L27e	ko03010	Ribosome
i0_HQ_sampled12fd9_c145698_f2p0_878	1.4e-39	105/223(47.09)	pxy:20834449	K02126	ATPeF0A, MTATP6, ATP6	F-type H+-transporting ATPase subunit a	ko00190	Oxidative phosphorylation
i0_HQ_sampled12fd9_c14600_f3p0_670	1.2e-11	41/92(44.57)	lcm:102365133	K07401	K07401	selenoprotein W-related protein	--	--
i0_HQ_sampled12fd9_c146118_f2p0_752	3.1e-35	77/107(71.96)	isc:IscW_ISCW014265	K04079	htpG, HSP90A	molecular chaperone HtpG	ko04914|ko04915|ko04621|ko04141|ko04626|ko04151|ko04612	Progesterone-mediated oocyte maturation|Estrogen signaling pathway|NOD-like receptor signaling pathway|Protein processing in endoplasmic reticulum|Plant-pathogen interaction|PI3K-Akt signaling pathway|Antigen processing and presentation
i0_HQ_sampled12fd9_c14630_f2p0_509	1.8e-34	72/90(80.00)	dwi:Dwil_GK16414	K02922	RP-L37e, RPL37	large subunit ribosomal protein L37e	ko03010	Ribosome
i0_HQ_sampled12fd9_c14668_f3p0_728	6.5e-115	214/229(93.45)	spu:105436409	K08770	UBC	ubiquitin C	ko03320	PPAR signaling pathway
i0_HQ_sampled12fd9_c1469_f7p0_990	3.9e-147	259/265(97.74)	nvi:100116604	K05692	ACTB_G1	actin beta/gamma 1	ko04145|ko04520|ko04670|ko04015|ko04390|ko04611|ko04391|ko04510|ko04745|ko04810|ko04530|ko04919|ko04210|ko04921	Phagosome|Adherens junction|Leukocyte transendothelial migration|Rap1 signaling pathway|Hippo signaling pathway|Platelet activation|Hippo signaling pathway - fly|Focal adhesion|Phototransduction - fly|Regulation of actin cytoskeleton|Tight junction|Thyroid hormone signaling pathway|Apoptosis|Oxytocin signaling pathway
i0_HQ_sampled12fd9_c1470_f3p0_357	4.4e-08	30/40(75.00)	ptr:746570	K05692	ACTB_G1	actin beta/gamma 1	ko04145|ko04520|ko04670|ko04015|ko04390|ko04611|ko04391|ko04510|ko04745|ko04810|ko04530|ko04919|ko04210|ko04921	Phagosome|Adherens junction|Leukocyte transendothelial migration|Rap1 signaling pathway|Hippo signaling pathway|Platelet activation|Hippo signaling pathway - fly|Focal adhesion|Phototransduction - fly|Regulation of actin cytoskeleton|Tight junction|Thyroid hormone signaling pathway|Apoptosis|Oxytocin signaling pathway
i0_HQ_sampled12fd9_c14767_f3p0_427	9.3e-13	43/61(70.49)	cin:100185811	K09499	CCT7	T-complex protein 1 subunit eta	--	--
i0_HQ_sampled12fd9_c148780_f2p0_562	2.2e-17	49/111(44.14)	phu:Phum_PHUM548290	K03104	SRP14	signal recognition particle subunit SRP14	ko03060	Protein export
i0_HQ_sampled12fd9_c148862_f2p0_911	9.6e-116	197/257(76.65)	mze:101480671	K02987	RP-S4e, RPS4	small subunit ribosomal protein S4e	ko03010	Ribosome
i0_HQ_sampled12fd9_c14919_f3p0_905	3.8e-56	108/113(95.58)	cel:CELE_C54C6.2	K07375	TUBB	tubulin beta	ko04540|ko04145	Gap junction|Phagosome
i0_HQ_sampled12fd9_c14957_f7p22_547	6.8e-16	43/90(47.78)	spu:581921	K06975	K06975	uncharacterized protein	--	--
i0_HQ_sampled12fd9_c150099_f2p0_650	7.5e-14	44/86(51.16)	isc:IscW_ISCW008375	K03143	TFIIH3, GTF2H3, TFB4	transcription initiation factor TFIIH subunit 3	ko03022|ko03420	Basal transcription factors|Nucleotide excision repair
i0_HQ_sampled12fd9_c15188_f2p0_307	6.3e-11	41/73(56.16)	pfh:PFHG_00563	K02885	RP-L19e, RPL19	large subunit ribosomal protein L19e	ko03010	Ribosome
i0_HQ_sampled12fd9_c1539_f28p0_880	1.6e-30	65/105(61.90)	mde:101887490	K03671	trxA	thioredoxin 1	--	--
i0_HQ_sampled12fd9_c15479_f3p0_620	4.3e-19	48/70(68.57)	api:100166867	K09495	CCT3, TRIC5	T-complex protein 1 subunit gamma	--	--
i0_HQ_sampled12fd9_c155439_f2p0_711	5.5e-34	83/197(42.13)	spu:579300	K02872	RP-L13Ae, RPL13A	large subunit ribosomal protein L13Ae	ko03010	Ribosome
i0_HQ_sampled12fd9_c15546_f6p5_707	3.1e-37	79/109(72.48)	obi:106881060	K02896	RP-L24e, RPL24	large subunit ribosomal protein L24e	ko03010	Ribosome
i0_HQ_sampled12fd9_c15762_f4p0_870	9.1e-39	77/124(62.10)	cqu:CpipJ_CPIJ009635	K03950	NDUFA6	NADH dehydrogenase (ubiquinone) 1 alpha subcomplex subunit 6	ko00190	Oxidative phosphorylation
i0_HQ_sampled12fd9_c15768_f3p0_976	1.9e-24	66/151(43.71)	dwi:Dwil_GK21616	K02881	RP-L18, MRPL18, rplR	large subunit ribosomal protein L18	ko03010	Ribosome
i0_HQ_sampled12fd9_c15798_f4p0_925	1.3e-64	113/175(64.57)	ocu:100338541	K13288	orn, REX2, REXO2	oligoribonuclease	ko03008	Ribosome biogenesis in eukaryotes
i0_HQ_sampled12fd9_c1583_f11p0_996	1.0e-33	73/131(55.73)	bfo:BRAFLDRAFT_287383	K13915	LYZ	lysozyme C	ko04970	Salivary secretion
i0_HQ_sampled12fd9_c15861_f5p0_938	4.1e-13	38/58(65.52)	lve:103085766	K03768	PPIB, ppiB	peptidyl-prolyl cis-trans isomerase B (cyclophilin B)	--	--
i0_HQ_sampled12fd9_c1591_f15p0_702	1.1e-15	41/64(64.06)	soc:105205432	K00416	QCR6, UQCRH	ubiquinol-cytochrome c reductase subunit 6	ko00190|ko04260	Oxidative phosphorylation|Cardiac muscle contraction
i0_HQ_sampled12fd9_c159224_f3p0_954	4.6e-28	70/254(27.56)	sko:100372598	K06560	MRC	mannose receptor, C type	ko04145	Phagosome
i0_HQ_sampled12fd9_c1601_f2p1_727	5.3e-24	46/96(47.92)	asn:102370375	K03676	grxC, GLRX, GLRX2	glutaredoxin 3	--	--
i0_HQ_sampled12fd9_c1625_f7p26_735	4.1e-24	63/149(42.28)	tca:658529	K11351	NDUFB11	NADH dehydrogenase (ubiquinone) 1 beta subcomplex subunit 11	ko00190	Oxidative phosphorylation
i0_HQ_sampled12fd9_c1636_f7p3_725	3.5e-12	35/39(89.74)	phu:Phum_PHUM135860	K09481	SEC61B, SBH2	protein transport protein SEC61 subunit beta	ko04145|ko04141|ko03060	Phagosome|Protein processing in endoplasmic reticulum|Protein export
i0_HQ_sampled12fd9_c17153_f2p0_260	8.4e-33	67/70(95.71)	pxy:105387683	K05692	ACTB_G1	actin beta/gamma 1	ko04145|ko04520|ko04670|ko04015|ko04390|ko04611|ko04391|ko04510|ko04745|ko04810|ko04530|ko04919|ko04210|ko04921	Phagosome|Adherens junction|Leukocyte transendothelial migration|Rap1 signaling pathway|Hippo signaling pathway|Platelet activation|Hippo signaling pathway - fly|Focal adhesion|Phototransduction - fly|Regulation of actin cytoskeleton|Tight junction|Thyroid hormone signaling pathway|Apoptosis|Oxytocin signaling pathway
i0_HQ_sampled12fd9_c193211_f14p0_628	3.3e-35	72/134(53.73)	bfo:BRAFLDRAFT_287383	K13915	LYZ	lysozyme C	ko04970	Salivary secretion
i0_HQ_sampled12fd9_c193218_f17p0_812	8.2e-10	35/70(50.00)	dmo:Dmoj_GI19985	K03945	NDUFA1	NADH dehydrogenase (ubiquinone) 1 alpha subcomplex subunit 1	ko00190	Oxidative phosphorylation
i0_HQ_sampled12fd9_c193257_f16p0_795	3.3e-104	194/228(85.09)	ocu:100338694	K04079	htpG, HSP90A	molecular chaperone HtpG	ko04914|ko04915|ko04621|ko04141|ko04626|ko04151|ko04612	Progesterone-mediated oocyte maturation|Estrogen signaling pathway|NOD-like receptor signaling pathway|Protein processing in endoplasmic reticulum|Plant-pathogen interaction|PI3K-Akt signaling pathway|Antigen processing and presentation
i0_HQ_sampled12fd9_c193409_f4p0_644	1.3e-13	28/42(66.67)	isc:IscW_ISCW019526	K02265	COX5B	cytochrome c oxidase subunit 5b	ko00190|ko04260	Oxidative phosphorylation|Cardiac muscle contraction
i0_HQ_sampled12fd9_c193439_f3p0_927	1.1e-87	168/192(87.50)	bmor:692926	K02132	ATPeF1A, ATP5A1, ATP1	F-type H+-transporting ATPase subunit alpha	ko00190	Oxidative phosphorylation
i0_HQ_sampled12fd9_c193534_f3p0_333	3.7e-17	41/48(85.42)	api:100158788	K12668	OST2, DAD1	oligosaccharyltransferase complex subunit epsilon	ko04141|ko00510|ko00513	Protein processing in endoplasmic reticulum|N-Glycan biosynthesis|Various types of N-glycan biosynthesis
i0_HQ_sampled12fd9_c193543_f8p0_834	1.7e-111	196/210(93.33)	pxy:105387683	K05692	ACTB_G1	actin beta/gamma 1	ko04145|ko04520|ko04670|ko04015|ko04390|ko04611|ko04391|ko04510|ko04745|ko04810|ko04530|ko04919|ko04210|ko04921	Phagosome|Adherens junction|Leukocyte transendothelial migration|Rap1 signaling pathway|Hippo signaling pathway|Platelet activation|Hippo signaling pathway - fly|Focal adhesion|Phototransduction - fly|Regulation of actin cytoskeleton|Tight junction|Thyroid hormone signaling pathway|Apoptosis|Oxytocin signaling pathway
i0_HQ_sampled12fd9_c193561_f34p0_688	2.0e-41	84/138(60.87)	isc:IscW_ISCW000476	K02868	RP-L11e, RPL11	large subunit ribosomal protein L11e	ko03010	Ribosome
i0_HQ_sampled12fd9_c193583_f15p0_614	8.2e-71	129/140(92.14)	tgu:100223131	K07374	TUBA	tubulin alpha	ko04540|ko04210|ko04145	Gap junction|Apoptosis|Phagosome
i0_HQ_sampled12fd9_c193649_f5p0_934	2.7e-57	103/160(64.38)	phu:Phum_PHUM245140	K02880	RP-L17e, RPL17	large subunit ribosomal protein L17e	ko03010	Ribosome
i0_HQ_sampled12fd9_c193701_f19p0_491	3.9e-07	33/67(49.25)	bna:106352563	K02943	RP-LP2, RPLP2	large subunit ribosomal protein LP2	ko03010	Ribosome
i0_HQ_sampled12fd9_c193767_f3p0_778	4.4e-37	85/153(55.56)	cfo:105248419	K17407	MRPS28	small subunit ribosomal protein S28	--	--
i0_HQ_sampled12fd9_c193781_f13p0_802	1.3e-84	160/252(63.49)	tca:103312128	K02932	RP-L5e, RPL5	large subunit ribosomal protein L5e	ko03010	Ribosome
i0_HQ_sampled12fd9_c193816_f21p0_726	1.1e-24	58/106(54.72)	bmor:751613	K00417	QCR7, UQCRB	ubiquinol-cytochrome c reductase subunit 7	ko00190|ko04260	Oxidative phosphorylation|Cardiac muscle contraction
i0_HQ_sampled12fd9_c193817_f27p0_927	5.8e-60	119/158(75.32)	spu:575225	K05863	SLC25A4S, ANT	solute carrier family 25 (mitochondrial adenine nucleotide translocator), member 4/5/6/31	ko04020|ko04022	Calcium signaling pathway|cGMP-PKG signaling pathway
i0_HQ_sampled12fd9_c193846_f10p0_997	7.5e-13	37/53(69.81)	nvi:100116123	K08057	CALR	calreticulin	ko04612|ko04141|ko04145	Antigen processing and presentation|Protein processing in endoplasmic reticulum|Phagosome
i0_HQ_sampled12fd9_c193942_f11p0_251	9.6e-10	29/53(54.72)	cqu:CpipJ_CPIJ015536	K17771	TOM7	mitochondrial import receptor subunit TOM7	--	--
i0_HQ_sampled12fd9_c193950_f7p0_955	4.4e-103	204/277(73.65)	rro:104675775	K05692	ACTB_G1	actin beta/gamma 1	ko04145|ko04520|ko04670|ko04015|ko04390|ko04611|ko04391|ko04510|ko04745|ko04810|ko04530|ko04919|ko04210|ko04921	Phagosome|Adherens junction|Leukocyte transendothelial migration|Rap1 signaling pathway|Hippo signaling pathway|Platelet activation|Hippo signaling pathway - fly|Focal adhesion|Phototransduction - fly|Regulation of actin cytoskeleton|Tight junction|Thyroid hormone signaling pathway|Apoptosis|Oxytocin signaling pathway
i0_HQ_sampled12fd9_c194005_f4p0_930	1.5e-127	223/231(96.54)	nle:100585215	K07374	TUBA	tubulin alpha	ko04540|ko04210|ko04145	Gap junction|Apoptosis|Phagosome
i0_HQ_sampled12fd9_c194030_f27p0_449	2.8e-12	34/64(53.12)	lgi:LOTGIDRAFT_235549	K06560	MRC	mannose receptor, C type	ko04145	Phagosome
i0_HQ_sampled12fd9_c194355_f26p0_477	8.8e-20	46/68(67.65)	isc:IscW_ISCW006538	K02942	RP-LP1, RPLP1	large subunit ribosomal protein LP1	ko03010	Ribosome
i0_HQ_sampled12fd9_c194640_f38p0_897	5.9e-33	92/131(70.23)	bmor:101738009	K02128	ATPeF0C, ATP5G, ATP9	F-type H+-transporting ATPase subunit c	ko00190	Oxidative phosphorylation
i0_HQ_sampled12fd9_c194905_f6p0_474	6.7e-20	46/68(67.65)	isc:IscW_ISCW006538	K02942	RP-LP1, RPLP1	large subunit ribosomal protein LP1	ko03010	Ribosome
i0_HQ_sampled12fd9_c194960_f5p0_579	6.6e-70	130/151(86.09)	dvi:Dvir_GJ18661	K02955	RP-S14e, RPS14	small subunit ribosomal protein S14e	ko03010	Ribosome
i0_HQ_sampled12fd9_c195214_f2p0_482	6.1e-29	62/71(87.32)	oas:101121396	K07374	TUBA	tubulin alpha	ko04540|ko04210|ko04145	Gap junction|Apoptosis|Phagosome
i0_HQ_sampled12fd9_c195267_f2p0_836	1.4e-12	37/59(62.71)	hro:HELRODRAFT_156380	K04078	groES, HSPE1	chaperonin GroES	--	--
i0_HQ_sampled12fd9_c195383_f2p0_734	2.1e-12	40/139(28.78)	asn:102381472	K17513	CLEC17A	C-type lectin superfamily 17 member A	--	--
i0_HQ_sampled12fd9_c195426_f2p0_350	1.1e-08	45/101(44.55)	dya:ND5	K03883	ND5	NADH-ubiquinone oxidoreductase chain 5	ko00190	Oxidative phosphorylation
i0_HQ_sampled12fd9_c201352_f2p0_890	9.6e-36	78/125(62.40)	obi:106875910	K00522	FTH1	ferritin heavy chain	ko04978	Mineral absorption
i0_HQ_sampled12fd9_c2185_f5p0_943	3.8e-51	93/175(53.14)	pxy:105394840	K03952	NDUFA8	NADH dehydrogenase (ubiquinone) 1 alpha subcomplex subunit 8	ko00190	Oxidative phosphorylation
i0_HQ_sampled12fd9_c221670_f2p0_618	7.6e-56	109/148(73.65)	thj:104816593	K02955	RP-S14e, RPS14	small subunit ribosomal protein S14e	ko03010	Ribosome
i0_HQ_sampled12fd9_c223412_f2p0_586	5.0e-09	42/99(42.42)	xla:734682	K02266	COX6A	cytochrome c oxidase subunit 6a	ko00190|ko04260	Oxidative phosphorylation|Cardiac muscle contraction
i0_HQ_sampled12fd9_c22_f39p0_962	1.8e-32	66/122(54.10)	tca:656612	K02265	COX5B	cytochrome c oxidase subunit 5b	ko00190|ko04260	Oxidative phosphorylation|Cardiac muscle contraction
i0_HQ_sampled12fd9_c23453_f15p2_556	2.0e-71	132/143(92.31)	api:100159449	K02973	RP-S23e, RPS23	small subunit ribosomal protein S23e	ko03010	Ribosome
i0_HQ_sampled12fd9_c23482_f11p2_719	1.4e-61	130/186(69.89)	crg:105319797	K02993	RP-S7e, RPS7	small subunit ribosomal protein S7e	ko03010	Ribosome
i0_HQ_sampled12fd9_c23486_f22p0_912	9.6e-108	197/231(85.28)	crg:105332191	K02981	RP-S2e, RPS2	small subunit ribosomal protein S2e	ko03010	Ribosome
i0_HQ_sampled12fd9_c235534_f2p0_578	5.0e-62	115/177(64.97)	spu:575236	K02738	PSMB6	20S proteasome subunit beta 1	ko03050	Proteasome
i0_HQ_sampled12fd9_c23936_f3p52_270	3.1e-14	35/44(79.55)	tca:661786	K11585	CBX1, HP1B, SWI6	chromobox protein 1	--	--
i0_HQ_sampled12fd9_c24066_f14p0_764	3.1e-51	102/136(75.00)	dre:140541	K02262	COX3	cytochrome c oxidase subunit 3	ko00190|ko04260	Oxidative phosphorylation|Cardiac muscle contraction
i0_HQ_sampled12fd9_c242189_f6p0_702	5.9e-49	97/140(69.29)	hro:HELRODRAFT_185784	K02998	RP-SAe, RPSA	small subunit ribosomal protein SAe	ko03010	Ribosome
i0_HQ_sampled12fd9_c242199_f6p0_356	8.5e-20	47/54(87.04)	isc:IscW_ISCW004211	K07374	TUBA	tubulin alpha	ko04540|ko04210|ko04145	Gap junction|Apoptosis|Phagosome
i0_HQ_sampled12fd9_c242594_f3p0_249	8.1e-17	38/56(67.86)	xma:102222275	K18172	CMC2	COX assembly mitochondrial protein 2	--	--
i0_HQ_sampled12fd9_c24475_f6p0_916	6.9e-98	177/254(69.69)	tca:658496	K02727	PSMA3	20S proteasome subunit alpha 7	ko03050	Proteasome
i0_HQ_sampled12fd9_c24619_f6p4_957	6.2e-41	88/179(49.16)	gga:419056	K12947	SPCS2, SPC2	signal peptidase complex subunit 2	ko03060	Protein export
i0_HQ_sampled12fd9_c24728_f3p5_335	1.3e-14	46/72(63.89)	aag:AaeL_AAEL005625	K04255	OPN4, Rh2_7	r-opsin	--	--
i0_HQ_sampled12fd9_c24747_f4p0_848	4.1e-44	84/152(55.26)	gja:107106427	K00799	GST, gst	glutathione S-transferase	ko00982|ko00480|ko00980	Drug metabolism - cytochrome P450|Glutathione metabolism|Metabolism of xenobiotics by cytochrome P450
i0_HQ_sampled12fd9_c24800_f3p0_855	3.2e-36	82/171(47.95)	tca:662586	K15033	ICT1	peptidyl-tRNA hydrolase ICT1	--	--
i0_HQ_sampled12fd9_c24826_f2p0_322	5.9e-20	45/59(76.27)	aga:AgaP_AGAP008687	K11652	ACTL6B	actin-like protein 6B	--	--
i0_HQ_sampled12fd9_c24827_f3p1_986	6.4e-33	91/239(38.08)	pxy:105396297	K02956	RP-S15, MRPS15, rpsO	small subunit ribosomal protein S15	ko03010	Ribosome
i0_HQ_sampled12fd9_c24854_f4p13_853	2.1e-24	64/115(55.65)	bfo:BRAFLDRAFT_113482	K09548	PFDN1	prefoldin subunit 1	--	--
i0_HQ_sampled12fd9_c24909_f5p0_920	1.7e-149	265/278(95.32)	rro:104675775	K05692	ACTB_G1	actin beta/gamma 1	ko04145|ko04520|ko04670|ko04015|ko04390|ko04611|ko04391|ko04510|ko04745|ko04810|ko04530|ko04919|ko04210|ko04921	Phagosome|Adherens junction|Leukocyte transendothelial migration|Rap1 signaling pathway|Hippo signaling pathway|Platelet activation|Hippo signaling pathway - fly|Focal adhesion|Phototransduction - fly|Regulation of actin cytoskeleton|Tight junction|Thyroid hormone signaling pathway|Apoptosis|Oxytocin signaling pathway
i0_HQ_sampled12fd9_c24911_f3p0_853	1.0e-111	202/259(77.99)	cqu:COX1	K02256	COX1	cytochrome c oxidase subunit 1	ko00190|ko04260	Oxidative phosphorylation|Cardiac muscle contraction
i0_HQ_sampled12fd9_c24956_f3p0_558	1.5e-50	101/125(80.80)	sko:100371232	K12845	SNU13, NHP2L	U4/U6 small nuclear ribonucleoprotein SNU13	ko03008|ko03040	Ribosome biogenesis in eukaryotes|Spliceosome
i0_HQ_sampled12fd9_c2521_f4p0_450	6.8e-06	30/84(35.71)	mze:101484420	K03098	APOD	apolipoprotein D and lipocalin family protein	--	--
i0_HQ_sampled12fd9_c253182_f2p0_865	2.2e-77	133/201(66.17)	bfo:BRAFLDRAFT_68589	K01596	E4.1.1.32, pckA, PCK	phosphoenolpyruvate carboxykinase (GTP)	ko04920|ko00620|ko04922|ko00020|ko04152|ko04964|ko04910|ko04068|ko03320|ko04151|ko00010	Adipocytokine signaling pathway|Pyruvate metabolism|Glucagon signaling pathway|Citrate cycle (TCA cycle)|AMPK signaling pathway|Proximal tubule bicarbonate reclamation|Insulin signaling pathway|FoxO signaling pathway|PPAR signaling pathway|PI3K-Akt signaling pathway|Glycolysis / Gluconeogenesis
i2_HQ_sampled12fd9_c6910_f2p0_2542	4.8e-149	267/323(82.66)	tca:662567	K06114	SPTA	spectrin alpha	ko04210	Apoptosis
i2_HQ_sampled12fd9_c7108_f2p10_2917	2.9e-49	99/181(54.70)	phu:Phum_PHUM514050	K00621	GNPNAT1, GNA1	glucosamine-phosphate N-acetyltransferase	ko00520	Amino sugar and nucleotide sugar metabolism
i2_HQ_sampled12fd9_c7109_f2p0_2098	3.0e-136	233/421(55.34)	nvi:100121975	K01889	FARSA, pheS	phenylalanyl-tRNA synthetase alpha chain	ko00970	Aminoacyl-tRNA biosynthesis
i2_HQ_sampled12fd9_c7257_f3p3_2874	1.7e-09	116/506(22.92)	api:100167295	K19326	SYNE1	nesprin-1	--	--
i2_HQ_sampled12fd9_c7259_f2p0_2075	5.3e-186	325/514(63.23)	lgi:LOTGIDRAFT_206956	K03934	NDUFS1	NADH dehydrogenase (ubiquinone) Fe-S protein 1	ko00190	Oxidative phosphorylation
i2_HQ_sampled12fd9_c7319_f2p0_2218	5.3e-253	420/451(93.13)	crg:105347346	K07374	TUBA	tubulin alpha	ko04540|ko04210|ko04145	Gap junction|Apoptosis|Phagosome
i2_HQ_sampled12fd9_c7395_f2p0_2749	9.1e-93	174/382(45.55)	api:100160088	K19511	PXDN, VPO1	peroxidase	--	--
i2_HQ_sampled12fd9_c7460_f2p0_2099	3.3e-42	86/103(83.50)	phu:Phum_PHUM130910	K14998	SURF1, SHY1	surfeit locus 1 family protein	--	--
i2_HQ_sampled12fd9_c750_f9p5_2127	4.1e-24	66/173(38.15)	nve:NEMVE_v1g25775	K10658	MARCH3	E3 ubiquitin-protein ligase MARCH3	--	--
i2_HQ_sampled12fd9_c751_f13p0_2898	5.3e-152	266/609(43.68)	dsi:Dsimw501_GD11318	K14824	ERB1, BOP1	ribosome biogenesis protein ERB1	--	--
i2_HQ_sampled12fd9_c7527_f2p0_2720	5.2e-32	72/179(40.22)	crg:105346619	K09866	AQP4	aquaporin-4	ko04976|ko04962	Bile secretion|Vasopressin-regulated water reabsorption
i2_HQ_sampled12fd9_c7685_f3p0_2611	2.1e-46	91/160(56.88)	phu:Phum_PHUM317670	K12824	TCERG1, CA150	transcription elongation regulator 1	ko04212|ko03040	Longevity regulating pathway - worm|Spliceosome
i2_HQ_sampled12fd9_c7692_f2p0_2807	3.4e-10	34/79(43.04)	bfo:BRAFLDRAFT_90800	K10301	FBXO21	F-box protein 21	--	--
i2_HQ_sampled12fd9_c773_f20p0_2409	2.4e-121	219/454(48.24)	pss:102453891	K01275	CTSC	cathepsin C	ko04142|ko04210	Lysosome|Apoptosis
i2_HQ_sampled12fd9_c7885_f3p3_2762	4.3e-18	37/65(56.92)	aga:AgaP_AGAP003588	K02153	ATPeV0E, ATP6H	V-type H+-transporting ATPase subunit e	ko04966|ko04145|ko00190|ko04721	Collecting duct acid secretion|Phagosome|Oxidative phosphorylation|Synaptic vesicle cycle
i2_HQ_sampled12fd9_c7931_f3p0_2514	2.5e-28	92/235(39.15)	acs:100551869	K11291	NASP	nuclear autoantigenic sperm protein	--	--
i2_HQ_sampled12fd9_c8010_f3p92_2843	1.2e-111	250/539(46.38)	gfr:102042627	K14787	MRD1, RBM19	multiple RNA-binding domain-containing protein 1	--	--
i2_HQ_sampled12fd9_c8063_f2p0_2138	1.8e-218	419/684(61.26)	ptm:GSPATT00015293001	K04079	htpG, HSP90A	molecular chaperone HtpG	ko04914|ko04915|ko04621|ko04141|ko04626|ko04151|ko04612	Progesterone-mediated oocyte maturation|Estrogen signaling pathway|NOD-like receptor signaling pathway|Protein processing in endoplasmic reticulum|Plant-pathogen interaction|PI3K-Akt signaling pathway|Antigen processing and presentation
i2_HQ_sampled12fd9_c8064_f3p0_2573	3.1e-119	243/552(44.02)	tru:101068760	K20295	COG8	conserved oligomeric Golgi complex subunit 8	--	--
i2_HQ_sampled12fd9_c8214_f2p0_2764	6.2e-33	70/136(51.47)	soc:105205717	K03259	EIF4E	translation initiation factor 4E	ko04066|ko03013|ko04211|ko04910|ko04151|ko04150	HIF-1 signaling pathway|RNA transport|Longevity regulating pathway|Insulin signaling pathway|PI3K-Akt signaling pathway|mTOR signaling pathway
i2_HQ_sampled12fd9_c8396_f5p9_2598	1.2e-14	46/88(52.27)	phd:102323630	K03671	trxA	thioredoxin 1	--	--
i2_HQ_sampled12fd9_c8428_f3p0_2521	8.9e-71	139/313(44.41)	mze:101483691	K19828	MTG1	mitochondrial GTPase 1	--	--
i2_HQ_sampled12fd9_c858_f13p0_2862	1.7e-33	76/179(42.46)	phi:102108715	K12474	LDLRAP1, ARH	low density lipoprotein receptor adapter protein 1	ko04144	Endocytosis
i2_HQ_sampled12fd9_c8618_f2p9_2348	1.4e-54	130/350(37.14)	nve:NEMVE_v1g166478	K02321	POLA2	DNA polymerase alpha subunit B	ko00230|ko00240|ko03030	Purine metabolism|Pyrimidine metabolism|DNA replication
i2_HQ_sampled12fd9_c878_f9p0_2114	8.4e-06	29/105(27.62)	xla:414558	K13443	NPC2	Niemann-Pick C2 protein	ko04142	Lysosome
i2_HQ_sampled12fd9_c883_f19p0_2263	6.8e-70	135/178(75.84)	soc:105198101	K00616	E2.2.1.2, talA, talB	transaldolase	ko01200|ko00030|ko01230	Carbon metabolism|Pentose phosphate pathway|Biosynthesis of amino acids
i2_HQ_sampled12fd9_c8937_f2p0_2584	1.1e-44	93/172(54.07)	spu:594552	K00789	metK	S-adenosylmethionine synthetase	ko01230|ko00270	Biosynthesis of amino acids|Cysteine and methionine metabolism
i2_HQ_sampled12fd9_c8960_f3p0_2300	2.6e-48	94/159(59.12)	aag:AaeL_AAEL012896	K11663	ZNHIT1, VPS71	zinc finger HIT domain-containing protein 1	--	--
i2_HQ_sampled12fd9_c90_f10p0_2127	1.2e-79	147/173(84.97)	phu:Phum_PHUM538960	K12757	MYL12	myosin regulatory light chain 12	ko04670|ko04611|ko04510|ko04810|ko04530	Leukocyte transendothelial migration|Platelet activation|Focal adhesion|Regulation of actin cytoskeleton|Tight junction
i2_HQ_sampled12fd9_c912_f3p0_2929	1.5e-125	226/324(69.75)	bmor:101737082	K00873	PK, pyk	pyruvate kinase	ko01200|ko00620|ko04922|ko00230|ko01230|ko00010	Carbon metabolism|Pyruvate metabolism|Glucagon signaling pathway|Purine metabolism|Biosynthesis of amino acids|Glycolysis / Gluconeogenesis
i2_HQ_sampled12fd9_c9179_f2p0_2636	2.6e-105	282/851(33.14)	aml:100464732	K03511	POLK	DNA polymerase kappa	ko03460	Fanconi anemia pathway
i2_HQ_sampled12fd9_c9209_f5p0_2423	2.9e-167	286/472(60.59)	aag:AaeL_AAEL006446	K16055	TPS	trehalose 6-phosphate synthase/phosphatase	ko00500	Starch and sucrose metabolism
i2_HQ_sampled12fd9_c9263_f3p0_2256	1.7e-44	179/471(38.00)	cfo:105249120	K18749	LSM14, RAP55, SCD6	protein LSM14	--	--
i2_HQ_sampled12fd9_c9309_f2p0_2909	2.7e-148	277/412(67.23)	mde:101889985	K00820	glmS, GFPT	glucosamine---fructose-6-phosphate aminotransferase (isomerizing)	ko00250|ko00520	Alanine, aspartate and glutamate metabolism|Amino sugar and nucleotide sugar metabolism
i2_HQ_sampled12fd9_c9378_f2p0_2585	3.1e-18	78/236(33.05)	nvi:100119082	K15262	BCP1, BCCIP	protein BCP1	--	--
i2_HQ_sampled12fd9_c9555_f2p0_2201	1.3e-28	65/70(92.86)	dan:Dana_GF14995	K10359	MYO7	myosin VIIa	--	--
i2_HQ_sampled12fd9_c959_f10p0_2397	6.0e-133	233/339(68.73)	tca:662783	K00030	IDH3	isocitrate dehydrogenase (NAD+)	ko00020|ko01230|ko01210|ko01200	Citrate cycle (TCA cycle)|Biosynthesis of amino acids|2-Oxocarboxylic acid metabolism|Carbon metabolism
i2_HQ_sampled12fd9_c9629_f2p0_2429	1.3e-63	156/468(33.33)	lcm:102349506	K11578	ZW10, DSL1	protein transport protein DSL1/ZW10	--	--
i2_HQ_sampled12fd9_c963_f9p0_2251	8.2e-108	185/328(56.40)	lcm:102365141	K14299	SEH1	nucleoporin SEH1	ko03013|ko04150	RNA transport|mTOR signaling pathway
i2_HQ_sampled12fd9_c9654_f4p1_2925	2.6e-45	137/515(26.60)	mde:101889976	K14613	SLC46A1_3	MFS transporter, PCFT/HCP family, solute carrier family 46 (folate transporter), member 1	--	--
i2_HQ_sampled12fd9_c9711_f2p0_2749	7.3e-50	115/292(39.38)	cfo:105252732	K17885	MTCH	mitochondrial carrier	--	--
i2_HQ_sampled12fd9_c972_f12p3_2616	4.9e-213	383/511(74.95)	api:100162429	K00382	DLD, lpd, pdhD	dihydrolipoamide dehydrogenase	ko00260|ko01200|ko00630|ko00620|ko00020|ko00280|ko00640|ko00010	Glycine, serine and threonine metabolism|Carbon metabolism|Glyoxylate and dicarboxylate metabolism|Pyruvate metabolism|Citrate cycle (TCA cycle)|Valine, leucine and isoleucine degradation|Propanoate metabolism|Glycolysis / Gluconeogenesis
i2_HQ_sampled12fd9_c973_f11p0_2390	1.0e-140	259/471(54.99)	cjo:107323906	K06013	STE24	STE24 endopeptidase	ko00900	Terpenoid backbone biosynthesis
i2_HQ_sampled12fd9_c981_f15p0_2647	2.9e-27	67/112(59.82)	crg:105318798	K03873	TCEB2	transcription elongation factor B, polypeptide 2	ko04120|ko04066	Ubiquitin mediated proteolysis|HIF-1 signaling pathway
i2_HQ_sampled12fd9_c984_f12p0_2347	2.8e-119	224/318(70.44)	tca:658559	K00030	IDH3	isocitrate dehydrogenase (NAD+)	ko00020|ko01230|ko01210|ko01200	Citrate cycle (TCA cycle)|Biosynthesis of amino acids|2-Oxocarboxylic acid metabolism|Carbon metabolism
i2_HQ_sampled12fd9_c9867_f4p0_2259	1.2e-159	297/584(50.86)	aqu:100632109	K01890	FARSB, pheT	phenylalanyl-tRNA synthetase beta chain	ko00970	Aminoacyl-tRNA biosynthesis
i2_HQ_sampled12fd9_c9869_f2p1_2341	3.4e-141	285/540(52.78)	pxy:105391777	K06158	ABCF3	ATP-binding cassette, subfamily F, member 3	--	--
i3_HQ_sampled12fd9_c1018_f2p0_3536	3.2e-66	156/309(50.49)	cfo:105254373	K05853	ATP2A	Ca2+ transporting ATPase, sarcoplasmic/endoplasmic reticulum	ko04972|ko04020|ko04022	Pancreatic secretion|Calcium signaling pathway|cGMP-PKG signaling pathway
i3_HQ_sampled12fd9_c1032_f2p0_3615	3.1e-72	132/163(80.98)	sko:100367858	K07903	RAB10	Ras-related protein Rab-10	ko04144|ko04152	Endocytosis|AMPK signaling pathway
i3_HQ_sampled12fd9_c1041_f2p0_3633	1.9e-42	97/135(71.85)	sko:100369726	K03456	PPP2R1	serine/threonine-protein phosphatase 2A regulatory subunit A	ko03015|ko04390|ko04530|ko04391|ko04728|ko04114|ko04730|ko04261|ko04152|ko04350|ko04071|ko04151|ko04111|ko04113	mRNA surveillance pathway|Hippo signaling pathway|Tight junction|Hippo signaling pathway - fly|Dopaminergic synapse|Oocyte meiosis|Long-term depression|Adrenergic signaling in cardiomyocytes|AMPK signaling pathway|TGF-beta signaling pathway|Sphingolipid signaling pathway|PI3K-Akt signaling pathway|Cell cycle - yeast|Meiosis - yeast
i3_HQ_sampled12fd9_c1058_f2p0_3472	3.0e-157	298/692(43.06)	cjo:107308907	K06972	PITRM1, PreP, CYM1	presequence protease	--	--
i3_HQ_sampled12fd9_c1059_f2p0_3294	6.9e-148	363/765(47.45)	nvi:100120894	K05858	PLCB	phosphatidylinositol phospholipase C, beta	ko04924|ko04540|ko04922|ko04015|ko04730|ko04611|ko04071|ko00562|ko04916|ko04728|ko04970|ko04261|ko04925|ko04911|ko04918|ko04713|ko04070|ko04724|ko04725|ko04745|ko04723|ko04270|ko04072|ko04912|ko04919|ko04972|ko04022|ko04971|ko04062|ko04726|ko04750|ko04720|ko04961|ko04915|ko04020|ko04310|ko04921	Renin secretion|Gap junction|Glucagon signaling pathway|Rap1 signaling pathway|Long-term depression|Platelet activation|Sphingolipid signaling pathway|Inositol phosphate metabolism|Melanogenesis|Dopaminergic synapse|Salivary secretion|Adrenergic signaling in cardiomyocytes|Aldosterone synthesis and secretion|Insulin secretion|Thyroid hormone synthesis|Circadian entrainment|Phosphatidylinositol si…
i3_HQ_sampled12fd9_c1583_f2p0_3285	1.9e-33	97/224(43.30)	ngi:103752067	K10352	MYH	myosin heavy chain	ko04530	Tight junction
i3_HQ_sampled12fd9_c206_f11p0_3550	1.1e-247	451/950(47.47)	dgr:Dgri_GH13617	K12311	MAN2B1, LAMAN	lysosomal alpha-mannosidase	ko04142|ko00511	Lysosome|Other glycan degradation
i3_HQ_sampled12fd9_c221_f11p0_3687	2.1e-294	566/785(72.10)	tca:660193	K09487	HSP90B, TRA1	heat shock protein 90kDa beta	ko04915|ko04621|ko04141|ko04626|ko04151|ko04918	Estrogen signaling pathway|NOD-like receptor signaling pathway|Protein processing in endoplasmic reticulum|Plant-pathogen interaction|PI3K-Akt signaling pathway|Thyroid hormone synthesis
i3_HQ_sampled12fd9_c2241_f2p0_3559	4.7e-25	71/141(50.35)	sko:100313659	K17751	MYH6_7	myosin heavy chain 6/7	ko04261|ko04530|ko04260	Adrenergic signaling in cardiomyocytes|Tight junction|Cardiac muscle contraction
i3_HQ_sampled12fd9_c241_f10p0_3834	1.3e-57	109/139(78.42)	phu:Phum_PHUM189870	K05022	CLIC2	chloride intracellular channel protein 2	--	--
i3_HQ_sampled12fd9_c242_f10p0_3256	1.2e-112	217/427(50.82)	nvi:100120787	K01581	E4.1.1.17, ODC1, speC, speF	ornithine decarboxylase	ko00330|ko00480	Arginine and proline metabolism|Glutathione metabolism
i3_HQ_sampled12fd9_c244_f10p0_3610	6.5e-115	242/456(53.07)	tca:652947	K03262	EIF5	translation initiation factor 5	ko04214|ko03013	Apoptosis - fly|RNA transport
i3_HQ_sampled12fd9_c245_f10p0_3283	1.7e-167	283/393(72.01)	xtr:734116	K00255	ACADL	long-chain-acyl-CoA dehydrogenase	ko03320|ko01212|ko00071	PPAR signaling pathway|Fatty acid metabolism|Fatty acid degradation
i3_HQ_sampled12fd9_c267_f9p0_3535	1.5e-236	426/551(77.31)	isc:IscW_ISCW017824	K04077	groEL, HSPD1	chaperonin GroEL	ko03018|ko04212	RNA degradation|Longevity regulating pathway - worm
i3_HQ_sampled12fd9_c269_f9p0_3493	2.1e-46	99/133(74.44)	myd:102770543	K07937	ARF1	ADP-ribosylation factor 1	ko04072|ko04144	Phospholipase D signaling pathway|Endocytosis
i3_HQ_sampled12fd9_c312_f7p0_3638	2.5e-130	234/329(71.12)	mde:101899700	K00016	LDH, ldh	L-lactate dehydrogenase	ko04922|ko00640|ko00620|ko00270|ko00010	Glucagon signaling pathway|Propanoate metabolism|Pyruvate metabolism|Cysteine and methionine metabolism|Glycolysis / Gluconeogenesis
i3_HQ_sampled12fd9_c313_f8p0_3674	6.3e-57	107/124(86.29)	gga:769725	K07939	ARF4	ADP-ribosylation factor 4	--	--
i3_HQ_sampled12fd9_c314_f8p0_3109	0.0e+00	737/975(75.59)	phu:Phum_PHUM528630	K12852	EFTUD2	116 kDa U5 small nuclear ribonucleoprotein component	ko03040	Spliceosome
i3_HQ_sampled12fd9_c340_f7p0_3252	3.5e-144	251/440(57.05)	phu:Phum_PHUM335260	K18622	ADD	adducin	--	--
i3_HQ_sampled12fd9_c348_f7p0_3248	4.2e-129	226/372(60.75)	bfo:BRAFLDRAFT_205366	K01835	pgm	phosphoglucomutase	ko00052|ko00521|ko00230|ko00520|ko00030|ko00500|ko00010	Galactose metabolism|Streptomycin biosynthesis|Purine metabolism|Amino sugar and nucleotide sugar metabolism|Pentose phosphate pathway|Starch and sucrose metabolism|Glycolysis / Gluconeogenesis
i3_HQ_sampled12fd9_c359_f7p0_3432	6.3e-51	92/181(50.83)	lcm:102367013	K03259	EIF4E	translation initiation factor 4E	ko04066|ko03013|ko04211|ko04910|ko04151|ko04150	HIF-1 signaling pathway|RNA transport|Longevity regulating pathway|Insulin signaling pathway|PI3K-Akt signaling pathway|mTOR signaling pathway
i3_HQ_sampled12fd9_c360_f7p0_3807	6.9e-99	177/188(94.15)	aga:AgaP_AGAP005160	K04513	RHOA	Ras homolog gene family, member A	ko04722|ko04520|ko04670|ko04350|ko04360|ko04015|ko04611|ko04071|ko04660|ko04014|ko04270|ko04510|ko04310|ko04024|ko04062|ko04072|ko04810|ko04530|ko04022|ko04011|ko04144|ko04972|ko04921|ko04150	Neurotrophin signaling pathway|Adherens junction|Leukocyte transendothelial migration|TGF-beta signaling pathway|Axon guidance|Rap1 signaling pathway|Platelet activation|Sphingolipid signaling pathway|T cell receptor signaling pathway|Ras signaling pathway|Vascular smooth muscle contraction|Focal adhesion|Wnt signaling pathway|cAMP signaling pathway|Chemokine signaling pathway|Phospholipase D sig…
i3_HQ_sampled12fd9_c374_f7p0_3388	1.1e-127	226/456(49.56)	aga:AgaP_AGAP007843	K11155	DGAT1	diacylglycerol O-acyltransferase 1	ko00830|ko04975|ko00561	Retinol metabolism|Fat digestion and absorption|Glycerolipid metabolism
i3_HQ_sampled12fd9_c375_f5p0_3483	3.6e-54	101/135(74.81)	bmor:101743662	K01539	ATP1A	sodium/potassium-transporting ATPase subunit alpha	ko04971|ko04976|ko04024|ko04973|ko04974|ko04972|ko04960|ko04964|ko04970|ko04261|ko04961|ko04911|ko04978|ko04919|ko04918|ko04022|ko04260	Gastric acid secretion|Bile secretion|cAMP signaling pathway|Carbohydrate digestion and absorption|Protein digestion and absorption|Pancreatic secretion|Aldosterone-regulated sodium reabsorption|Proximal tubule bicarbonate reclamation|Salivary secretion|Adrenergic signaling in cardiomyocytes|Endocrine and other factor-regulated calcium reabsorption|Insulin secretion|Mineral absorption|Thyroid hor…
i3_HQ_sampled12fd9_c376_f6p0_3109	7.1e-94	172/193(89.12)	soc:105202481	K04393	CDC42	cell division control protein 42	ko04722|ko04810|ko04520|ko04670|ko04370|ko04360|ko04015|ko04660|ko04014|ko04510|ko04010|ko04062|ko04912|ko04530|ko04666|ko04011|ko04144	Neurotrophin signaling pathway|Regulation of actin cytoskeleton|Adherens junction|Leukocyte transendothelial migration|VEGF signaling pathway|Axon guidance|Rap1 signaling pathway|T cell receptor signaling pathway|Ras signaling pathway|Focal adhesion|MAPK signaling pathway|Chemokine signaling pathway|GnRH signaling pathway|Tight junction|Fc gamma R-mediated phagocytosis|MAPK signaling pathway - ye…
i3_HQ_sampled12fd9_c386_f4p0_3124	2.2e-10	46/63(73.02)	dpe:Dper_GL12543	K10373	TPM1	tropomyosin 1	ko04261|ko04260	Adrenergic signaling in cardiomyocytes|Cardiac muscle contraction
i3_HQ_sampled12fd9_c388_f3p0_3923	1.6e-172	303/379(79.95)	cfo:105250976	K05699	ACTN	actinin alpha 1/4	ko04520|ko04670|ko04810|ko04530|ko04510	Adherens junction|Leukocyte transendothelial migration|Regulation of actin cytoskeleton|Tight junction|Focal adhesion
i3_HQ_sampled12fd9_c394_f6p0_3136	5.1e-84	187/414(45.17)	lgi:LOTGIDRAFT_164886	K05868	CCNB	G2/mitotic-specific cyclin-B1	ko04068|ko04914|ko04115|ko04110	FoxO signaling pathway|Progesterone-mediated oocyte maturation|p53 signaling pathway|Cell cycle
i3_HQ_sampled12fd9_c396_f6p0_3382	5.8e-25	77/155(49.68)	isc:IscW_ISCW015259	K17981	MTFP1, MTP18	mitochondrial fission process protein 1	--	--
i3_HQ_sampled12fd9_c398_f6p0_3594	2.2e-264	472/767(61.54)	tca:662336	K07515	HADHA	enoyl-CoA hydratase / long-chain 3-hydroxyacyl-CoA dehydrogenase	ko01200|ko00071|ko00380|ko00310|ko00410|ko00930|ko01040|ko00062|ko00280|ko00627|ko00650|ko00640|ko01212	Carbon metabolism|Fatty acid degradation|Tryptophan metabolism|Lysine degradation|beta-Alanine metabolism|Caprolactam degradation|Biosynthesis of unsaturated fatty acids|Fatty acid elongation|Valine, leucine and isoleucine degradation|Aminobenzoate degradation|Butanoate metabolism|Propanoate metabolism|Fatty acid metabolism
i3_HQ_sampled12fd9_c399_f6p0_3535	1.5e-79	193/559(34.53)	pxy:105386287	K05202	GRIK2	glutamate receptor, ionotropic kainate 2	ko04080|ko04724	Neuroactive ligand-receptor interaction|Glutamatergic synapse
i3_HQ_sampled12fd9_c403_f6p0_3147	4.0e-28	86/223(38.57)	crg:105329276	K14073	PNLIP, PL	pancreatic triacylglycerol lipase	ko04977|ko04972|ko04975|ko00561	Vitamin digestion and absorption|Pancreatic secretion|Fat digestion and absorption|Glycerolipid metabolism
i3_HQ_sampled12fd9_c404_f6p0_3884	2.9e-52	101/117(86.32)	nve:NEMVE_v1g165338	K08341	GABARAP, ATG8, LC3	GABA(A) receptor-associated protein	ko04727|ko04068|ko04140|ko04212|ko04139	GABAergic synapse|FoxO signaling pathway|Regulation of autophagy|Longevity regulating pathway - worm|Regulation of mitophagy - yeast
i3_HQ_sampled12fd9_c405_f6p0_3277	3.5e-168	335/556(60.25)	tca:662207	K17267	COPG	coatomer subunit gamma	--	--
i3_HQ_sampled12fd9_c407_f6p0_3641	2.1e-49	101/112(90.18)	isc:IscW_ISCW006743	K10580	UBE2N, BLU, UBC13	ubiquitin-conjugating enzyme E2 N	ko04120	Ubiquitin mediated proteolysis
i3_HQ_sampled12fd9_c408_f5p0_3307	4.6e-200	331/480(68.96)	phu:Phum_PHUM051600	K04437	FLNA	filamin	ko04010|ko04510	MAPK signaling pathway|Focal adhesion
i3_HQ_sampled12fd9_c413_f6p0_3289	3.3e-25	66/149(44.30)	rcu:8275247	K04565	SOD1	superoxide dismutase, Cu-Zn family	ko04213|ko04146	Longevity regulating pathway - multiple species|Peroxisome
i3_HQ_sampled12fd9_c416_f6p0_3256	2.5e-25	67/150(44.67)	vvi:100233100	K04565	SOD1	superoxide dismutase, Cu-Zn family	ko04213|ko04146	Longevity regulating pathway - multiple species|Peroxisome
i3_HQ_sampled12fd9_c417_f6p2_3673	1.3e-06	30/68(44.12)	tca:662504	K01873	VARS, valS	valyl-tRNA synthetase	ko00970	Aminoacyl-tRNA biosynthesis
i3_HQ_sampled12fd9_c421_f6p1_3731	5.1e-06	31/97(31.96)	myb:102259802	K17513	CLEC17A	C-type lectin superfamily 17 member A	--	--
i3_HQ_sampled12fd9_c432_f5p0_3129	1.1e-134	262/445(58.88)	ame:411542	K13431	SRPR	signal recognition particle receptor subunit alpha	ko03060	Protein export
i3_HQ_sampled12fd9_c449_f5p0_3960	3.5e-263	441/566(77.92)	tca:655357	K06185	ABCF2	ATP-binding cassette, subfamily F, member 2	--	--
i3_HQ_sampled12fd9_c455_f4p0_3221	1.5e-91	189/468(40.38)	nve:NEMVE_v1g246414	K12348	ASAH1	acid ceramidase	ko04071|ko04142|ko00600	Sphingolipid signaling pathway|Lysosome|Sphingolipid metabolism
i3_HQ_sampled12fd9_c459_f5p0_3897	9.7e-274	465/797(58.34)	pxy:105385230	K01886	QARS, glnS	glutaminyl-tRNA synthetase	ko00970	Aminoacyl-tRNA biosynthesis
i3_HQ_sampled12fd9_c461_f5p0_3139	1.1e-208	364/626(58.15)	soc:105193225	K13539	LMLN	leishmanolysin-like peptidase	--	--
i3_HQ_sampled12fd9_c463_f5p0_3126	8.2e-175	298/391(76.21)	pxy:105395543	K00253	IVD, ivd	isovaleryl-CoA dehydrogenase	ko00280	Valine, leucine and isoleucine degradation
i3_HQ_sampled12fd9_c464_f5p0_3998	2.2e-10	73/236(30.93)	crg:105338718	K06528	LAMP1_2, CD107	lysosomal-associated membrane protein 1/2	ko04142|ko04145	Lysosome|Phagosome
i3_HQ_sampled12fd9_c466_f3p2_3419	7.0e-26	72/141(51.06)	sko:100313659	K17751	MYH6_7	myosin heavy chain 6/7	ko04261|ko04530|ko04260	Adrenergic signaling in cardiomyocytes|Tight junction|Cardiac muscle contraction
i3_HQ_sampled12fd9_c469_f5p0_3835	6.4e-28	91/343(26.53)	myd:102762751	K06560	MRC	mannose receptor, C type	ko04145	Phagosome
i3_HQ_sampled12fd9_c471_f5p0_3426	3.9e-146	260/372(69.89)	dme:Dmel_CG8975	K10808	RRM2	ribonucleoside-diphosphate reductase subunit M2	ko00230|ko00480|ko00240|ko04115	Purine metabolism|Glutathione metabolism|Pyrimidine metabolism|p53 signaling pathway
i3_HQ_sampled12fd9_c472_f4p0_3082	2.9e-87	164/367(44.69)	tca:656524	K00802	SMS	spermine synthase	ko00330|ko00410|ko00480|ko00270	Arginine and proline metabolism|beta-Alanine metabolism|Glutathione metabolism|Cysteine and methionine metabolism
i3_HQ_sampled12fd9_c475_f5p0_3222	1.0e-23	55/81(67.90)	pxy:105387480	K12881	THOC4, ALY	THO complex subunit 4	ko03040|ko03015|ko03013	Spliceosome|mRNA surveillance pathway|RNA transport
i3_HQ_sampled12fd9_c478_f3p0_3100	3.4e-19	83/239(34.73)	hst:105185519	K14009	BCAP31, BAP31	B-cell receptor-associated protein 31	ko04141	Protein processing in endoplasmic reticulum
i3_HQ_sampled12fd9_c482_f5p0_3292	2.0e-09	116/506(22.92)	api:100167295	K19326	SYNE1	nesprin-1	--	--
i3_HQ_sampled12fd9_c483_f5p0_3110	2.7e-85	150/165(90.91)	bmor:692982	K10575	UBE2G1, UBC7	ubiquitin-conjugating enzyme E2 G1	ko04120|ko04141	Ubiquitin mediated proteolysis|Protein processing in endoplasmic reticulum
i3_HQ_sampled12fd9_c486_f5p0_3227	3.9e-135	228/282(80.85)	dpe:Dper_GL14761	K02146	ATPeV0D, ATP6D	V-type H+-transporting ATPase subunit d	ko04966|ko04145|ko00190|ko04142|ko04721	Collecting duct acid secretion|Phagosome|Oxidative phosphorylation|Lysosome|Synaptic vesicle cycle
i3_HQ_sampled12fd9_c489_f4p0_3221	3.3e-86	163/367(44.41)	tca:656524	K00802	SMS	spermine synthase	ko00330|ko00410|ko00480|ko00270	Arginine and proline metabolism|beta-Alanine metabolism|Glutathione metabolism|Cysteine and methionine metabolism
i3_HQ_sampled12fd9_c508_f5p0_3036	2.8e-204	350/626(55.91)	bfo:BRAFLDRAFT_114443	K02516	PRMT5, HSL7	type II protein arginine methyltransferase	ko04011|ko04111|ko03013	MAPK signaling pathway - yeast|Cell cycle - yeast|RNA transport
i3_HQ_sampled12fd9_c511_f3p0_3718	7.6e-26	72/141(51.06)	sko:100313659	K17751	MYH6_7	myosin heavy chain 6/7	ko04261|ko04530|ko04260	Adrenergic signaling in cardiomyocytes|Tight junction|Cardiac muscle contraction
i3_HQ_sampled12fd9_c517_f4p0_3278	5.9e-99	167/203(82.27)	nvi:100115859	K02207	UBE2R, UBC3, CDC34	ubiquitin-conjugating enzyme E2 R	ko04120	Ubiquitin mediated proteolysis
i3_HQ_sampled12fd9_c520_f4p0_3947	2.1e-58	115/232(49.57)	dan:Dana_GF14257	K01672	E4.2.1.1	carbonic anhydrase	ko00910	Nitrogen metabolism
i3_HQ_sampled12fd9_c521_f4p0_3758	2.5e-24	79/174(45.40)	isc:IscW_ISCW009979	K10573	UBE2A, UBC2, RAD6A	ubiquitin-conjugating enzyme E2 A	ko04120	Ubiquitin mediated proteolysis
i3_HQ_sampled12fd9_c522_f4p0_3177	6.7e-39	87/179(48.60)	tca:664149	K13249	SSR1	translocon-associated protein subunit alpha	ko04141	Protein processing in endoplasmic reticulum
i3_HQ_sampled12fd9_c524_f3p0_3995	1.5e-08	43/172(25.00)	ola:101166533	K18273	TECTA	alpha-tectorin	--	--
i3_HQ_sampled12fd9_c525_f4p0_3172	1.1e-227	384/487(78.85)	tca:655357	K06185	ABCF2	ATP-binding cassette, subfamily F, member 2	--	--
i3_HQ_sampled12fd9_c527_f4p0_3152	1.2e-27	89/246(36.18)	crg:105329276	K14073	PNLIP, PL	pancreatic triacylglycerol lipase	ko04977|ko04972|ko04975|ko00561	Vitamin digestion and absorption|Pancreatic secretion|Fat digestion and absorption|Glycerolipid metabolism
i3_HQ_sampled12fd9_c530_f4p0_3610	2.1e-17	48/48(100.00)	ocu:100354905	K02183	CALM	calmodulin	ko04722|ko04924|ko04922|ko04015|ko04626|ko04916|ko04728|ko04970|ko04744|ko04261|ko04925|ko04014|ko04713|ko04070|ko04024|ko04745|ko04114|ko04270|ko04020|ko04912|ko04910|ko04022|ko04971|ko04915|ko04750|ko04740|ko04720|ko04921	Neurotrophin signaling pathway|Renin secretion|Glucagon signaling pathway|Rap1 signaling pathway|Plant-pathogen interaction|Melanogenesis|Dopaminergic synapse|Salivary secretion|Phototransduction|Adrenergic signaling in cardiomyocytes|Aldosterone synthesis and secretion|Ras signaling pathway|Circadian entrainment|Phosphatidylinositol signaling system|cAMP signaling pathway|Phototransduction - fly…
i3_HQ_sampled12fd9_c535_f4p0_3355	6.0e-123	208/360(57.78)	dme:Dmel_CG1869	K01183	E3.2.1.14	chitinase	ko00520	Amino sugar and nucleotide sugar metabolism
i3_HQ_sampled12fd9_c537_f4p0_3981	2.3e-81	157/305(51.48)	ame:408722	K01540	ATP1B	sodium/potassium-transporting ATPase subunit beta	ko04971|ko04976|ko04024|ko04973|ko04974|ko04972|ko04960|ko04964|ko04970|ko04261|ko04961|ko04911|ko04978|ko04919|ko04918|ko04022|ko04260	Gastric acid secretion|Bile secretion|cAMP signaling pathway|Carbohydrate digestion and absorption|Protein digestion and absorption|Pancreatic secretion|Aldosterone-regulated sodium reabsorption|Proximal tubule bicarbonate reclamation|Salivary secretion|Adrenergic signaling in cardiomyocytes|Endocrine and other factor-regulated calcium reabsorption|Insulin secretion|Mineral absorption|Thyroid hor…
i3_HQ_sampled12fd9_c545_f4p0_3170	2.8e-122	230/446(51.57)	phu:Phum_PHUM335260	K18622	ADD	adducin	--	--
i3_HQ_sampled12fd9_c546_f4p0_3131	1.0e-23	96/296(32.43)	ola:101163364	K10837	PSTK	O-phosphoseryl-tRNA(Sec) kinase	ko00970|ko00450	Aminoacyl-tRNA biosynthesis|Selenocompound metabolism
i3_HQ_sampled12fd9_c548_f4p0_3310	5.2e-10	54/153(35.29)	pxy:105383324	K09542	CRYAB	crystallin, alpha B	ko04141|ko04213	Protein processing in endoplasmic reticulum|Longevity regulating pathway - multiple species
i3_HQ_sampled12fd9_c558_f4p0_3221	4.3e-118	235/475(49.47)	nvi:100120460	K13159	HNRNPL	heterogeneous nuclear ribonucleoprotein L	--	--
i3_HQ_sampled12fd9_c560_f4p0_3188	1.1e-155	268/482(55.60)	xtr:100158533	K15013	ACSBG	long-chain-fatty-acid--CoA ligase ACSBG	ko00061|ko04920|ko03320|ko01212|ko00071	Fatty acid biosynthesis|Adipocytokine signaling pathway|PPAR signaling pathway|Fatty acid metabolism|Fatty acid degradation
i3_HQ_sampled12fd9_c579_f3p0_3332	0.0e+00	813/998(81.46)	dse:Dsec_GM15491	K05853	ATP2A	Ca2+ transporting ATPase, sarcoplasmic/endoplasmic reticulum	ko04972|ko04020|ko04022	Pancreatic secretion|Calcium signaling pathway|cGMP-PKG signaling pathway
i3_HQ_sampled12fd9_c5823_f2p10_3095	4.5e-40	109/238(45.80)	ame:413613	K14009	BCAP31, BAP31	B-cell receptor-associated protein 31	ko04141	Protein processing in endoplasmic reticulum
i3_HQ_sampled12fd9_c594_f4p0_3781	5.9e-236	426/551(77.31)	isc:IscW_ISCW017824	K04077	groEL, HSPD1	chaperonin GroEL	ko03018|ko04212	RNA degradation|Longevity regulating pathway - worm
i3_HQ_sampled12fd9_c599_f4p0_3829	7.2e-88	216/467(46.25)	ame:413667	K05868	CCNB	G2/mitotic-specific cyclin-B1	ko04068|ko04914|ko04115|ko04110	FoxO signaling pathway|Progesterone-mediated oocyte maturation|p53 signaling pathway|Cell cycle
i3_HQ_sampled12fd9_c601_f3p0_3613	9.5e-50	125/230(54.35)	soc:105195518	K06890	K06890	uncharacterized protein	--	--
i3_HQ_sampled12fd9_c614_f3p0_3256	4.0e-71	135/210(64.29)	crg:105338910	K13159	HNRNPL	heterogeneous nuclear ribonucleoprotein L	--	--
i3_HQ_sampled12fd9_c625_f3p0_3995	3.3e-43	101/254(39.76)	pale:102880048	K03283	HSPA1_8	heat shock 70kDa protein 1/2/6/8	ko04010|ko04915|ko04141|ko03040|ko04612|ko04213|ko04144	MAPK signaling pathway|Estrogen signaling pathway|Protein processing in endoplasmic reticulum|Spliceosome|Antigen processing and presentation|Longevity regulating pathway - multiple species|Endocytosis
i3_HQ_sampled12fd9_c627_f3p0_3708	7.8e-132	282/402(70.15)	bmor:692990	K09502	DNAJA1	DnaJ homolog subfamily A member 1	ko04141	Protein processing in endoplasmic reticulum
i3_HQ_sampled12fd9_c635_f3p0_3589	2.2e-30	79/161(49.07)	lgi:LOTGIDRAFT_205560	K07903	RAB10	Ras-related protein Rab-10	ko04144|ko04152	Endocytosis|AMPK signaling pathway
i3_HQ_sampled12fd9_c636_f3p0_3327	6.9e-71	159/309(51.46)	dwi:Dwil_GK22141	K10436	MAPRE	microtubule-associated protein, RP/EB family	--	--
i3_HQ_sampled12fd9_c639_f3p5_3706	7.4e-74	144/193(74.61)	phu:Phum_PHUM361420	K17610	CHP, CHP1	calcineurin B homologous protein 1	--	--
i3_HQ_sampled12fd9_c645_f3p0_3109	8.6e-15	39/62(62.90)	cjc:100390111	K09641	TMPRSS11D	transmembrane protease serine 11D	--	--
i3_HQ_sampled12fd9_c646_f3p3_3276	3.5e-19	90/350(25.71)	cqu:CpipJ_CPIJ001566	K18411	MAEL	protein maelstrom	--	--
i3_HQ_sampled12fd9_c653_f3p2_3494	3.3e-132	231/269(85.87)	soc:105194489	K10365	CAPZB	capping protein (actin filament) muscle Z-line, beta	ko04144	Endocytosis
i3_HQ_sampled12fd9_c660_f3p0_3844	3.1e-22	54/99(54.55)	lgi:LOTGIDRAFT_86983	K00432	gpx	glutathione peroxidase	ko00480|ko04918|ko00590	Glutathione metabolism|Thyroid hormone synthesis|Arachidonic acid metabolism
i3_HQ_sampled12fd9_c666_f3p0_3236	3.7e-170	282/343(82.22)	dwi:Dwil_GK10228	K02146	ATPeV0D, ATP6D	V-type H+-transporting ATPase subunit d	ko04966|ko04145|ko00190|ko04142|ko04721	Collecting duct acid secretion|Phagosome|Oxidative phosphorylation|Lysosome|Synaptic vesicle cycle
i3_HQ_sampled12fd9_c669_f3p0_3295	5.8e-86	173/298(58.05)	dwi:Dwil_GK22141	K10436	MAPRE	microtubule-associated protein, RP/EB family	--	--
i3_HQ_sampled12fd9_c671_f3p0_3581	4.7e-190	343/458(74.89)	isc:IscW_ISCW009866	K00820	glmS, GFPT	glucosamine---fructose-6-phosphate aminotransferase (isomerizing)	ko00250|ko00520	Alanine, aspartate and glutamate metabolism|Amino sugar and nucleotide sugar metabolism
i3_HQ_sampled12fd9_c673_f3p0_3266	2.7e-43	108/263(41.06)	aec:105150894	K04397	CASP7	caspase 7	ko04214|ko04210|ko04215|ko04668	Apoptosis - fly|Apoptosis|Apoptosis - multiple species|TNF signaling pathway
i3_HQ_sampled12fd9_c679_f3p7_3309	1.8e-310	498/690(72.17)	mde:101892549	K01868	TARS, thrS	threonyl-tRNA synthetase	ko00970	Aminoacyl-tRNA biosynthesis
i3_HQ_sampled12fd9_c682_f3p0_3158	4.2e-09	96/429(22.38)	xla:398108	K20111	OVCH2	oviductin	--	--
i3_HQ_sampled12fd9_c688_f3p0_3519	2.7e-113	222/470(47.23)	ola:101168751	K09582	PDIA4, ERP72	protein disulfide-isomerase A4	ko04918|ko04141	Thyroid hormone synthesis|Protein processing in endoplasmic reticulum
i3_HQ_sampled12fd9_c690_f3p0_3257	1.3e-24	63/144(43.75)	mtr:MTR_7g114240	K04565	SOD1	superoxide dismutase, Cu-Zn family	ko04213|ko04146	Longevity regulating pathway - multiple species|Peroxisome
i3_HQ_sampled12fd9_c693_f3p0_3141	5.0e-55	110/205(53.66)	tca:664149	K13249	SSR1	translocon-associated protein subunit alpha	ko04141	Protein processing in endoplasmic reticulum
i3_HQ_sampled12fd9_c694_f3p0_3257	2.6e-46	93/217(42.86)	bmor:692521	K00799	GST, gst	glutathione S-transferase	ko00982|ko00480|ko00980	Drug metabolism - cytochrome P450|Glutathione metabolism|Metabolism of xenobiotics by cytochrome P450
i3_HQ_sampled12fd9_c699_f2p0_3216	2.8e-61	111/171(64.91)	mde:101891392	K00850	pfkA, PFK	6-phosphofructokinase 1	ko00680|ko03018|ko00052|ko01200|ko04152|ko01230|ko00030|ko00051|ko00010	Methane metabolism|RNA degradation|Galactose metabolism|Carbon metabolism|AMPK signaling pathway|Biosynthesis of amino acids|Pentose phosphate pathway|Fructose and mannose metabolism|Glycolysis / Gluconeogenesis
i3_HQ_sampled12fd9_c702_f3p0_3237	3.1e-23	66/226(29.20)	lgi:LOTGIDRAFT_225095	K03240	EIF2B5	translation initiation factor eIF-2B subunit epsilon	ko03013	RNA transport
i3_HQ_sampled12fd9_c712_f3p0_3586	6.9e-109	202/353(57.22)	gja:107118480	K00477	PHYH	phytanoyl-CoA hydroxylase	ko04146	Peroxisome
i3_HQ_sampled12fd9_c731_f3p0_3066	0.0e+00	741/914(81.07)	dvi:Dvir_GJ16390	K05699	ACTN	actinin alpha 1/4	ko04520|ko04670|ko04810|ko04530|ko04510	Adherens junction|Leukocyte transendothelial migration|Regulation of actin cytoskeleton|Tight junction|Focal adhesion
i3_HQ_sampled12fd9_c752_f2p0_3082	1.0e-108	195/321(60.75)	isc:IscW_ISCW007199	K05768	GSN	gelsolin	ko04666|ko04810	Fc gamma R-mediated phagocytosis|Regulation of actin cytoskeleton
i3_HQ_sampled12fd9_c767_f2p0_3285	7.7e-107	194/248(78.23)	dya:Dyak_GE11511	K05853	ATP2A	Ca2+ transporting ATPase, sarcoplasmic/endoplasmic reticulum	ko04972|ko04020|ko04022	Pancreatic secretion|Calcium signaling pathway|cGMP-PKG signaling pathway
i3_HQ_sampled12fd9_c773_f2p0_3748	3.2e-197	331/490(67.55)	phu:Phum_PHUM051600	K04437	FLNA	filamin	ko04010|ko04510	MAPK signaling pathway|Focal adhesion
i3_HQ_sampled12fd9_c784_f2p0_3415	1.7e-40	113/265(42.64)	cqu:CpipJ_CPIJ005951	K05849	SLC8A, NCX	solute carrier family 8 (sodium/calcium exchanger)	ko04974|ko04020|ko04022|ko04740	Protein digestion and absorption|Calcium signaling pathway|cGMP-PKG signaling pathway|Olfactory transduction
i3_HQ_sampled12fd9_c785_f2p0_3186	3.5e-157	278/418(66.51)	nvi:100120450	K07198	PRKAA, AMPK	5'-AMP-activated protein kinase, catalytic alpha subunit	ko04140|ko04922|ko04920|ko04211|ko04152|ko04910|ko04068|ko04151|ko04710|ko04921|ko04213|ko04150	Regulation of autophagy|Glucagon signaling pathway|Adipocytokine signaling pathway|Longevity regulating pathway|AMPK signaling pathway|Insulin signaling pathway|FoxO signaling pathway|PI3K-Akt signaling pathway|Circadian rhythm|Oxytocin signaling pathway|Longevity regulating pathway - multiple species|mTOR signaling pathway
i3_HQ_sampled12fd9_c786_f2p0_3892	6.1e-26	67/135(49.63)	bmor:101742410	K17918	SNX3_12	sorting nexin-3/12	ko04144	Endocytosis
i3_HQ_sampled12fd9_c787_f2p0_3484	3.6e-38	72/114(63.16)	phu:Phum_PHUM073920	K01278	DPP4	dipeptidyl-peptidase 4	ko04974	Protein digestion and absorption
i3_HQ_sampled12fd9_c791_f2p0_3533	1.4e-93	167/252(66.27)	aag:AaeL_AAEL002594	K04409	PAK1	p21-activated kinase 1	ko04011|ko04024|ko04650|ko04010|ko04062|ko04392|ko04360|ko04810|ko04012|ko04666|ko04014|ko04660|ko04510	MAPK signaling pathway - yeast|cAMP signaling pathway|Natural killer cell mediated cytotoxicity|MAPK signaling pathway|Chemokine signaling pathway|Hippo signaling pathway -multiple species|Axon guidance|Regulation of actin cytoskeleton|ErbB signaling pathway|Fc gamma R-mediated phagocytosis|Ras signaling pathway|T cell receptor signaling pathway|Focal adhesion
i3_HQ_sampled12fd9_c7979_f6p0_3050	6.4e-156	264/385(68.57)	tca:661302	K02148	ATPeV1C, ATP6C	V-type H+-transporting ATPase subunit C	ko04966|ko04145|ko00190|ko04721|ko04150	Collecting duct acid secretion|Phagosome|Oxidative phosphorylation|Synaptic vesicle cycle|mTOR signaling pathway
i3_HQ_sampled12fd9_c7986_f3p0_3062	3.3e-19	60/138(43.48)	sko:100313659	K17751	MYH6_7	myosin heavy chain 6/7	ko04261|ko04530|ko04260	Adrenergic signaling in cardiomyocytes|Tight junction|Cardiac muscle contraction
i3_HQ_sampled12fd9_c7993_f4p21_3016	1.2e-37	86/148(58.11)	bmor:101740246	K04797	pfdA, PFDN5	prefoldin alpha subunit	--	--
i3_HQ_sampled12fd9_c8033_f2p0_3004	4.4e-250	474/738(64.23)	crg:105340223	K09487	HSP90B, TRA1	heat shock protein 90kDa beta	ko04915|ko04621|ko04141|ko04626|ko04151|ko04918	Estrogen signaling pathway|NOD-like receptor signaling pathway|Protein processing in endoplasmic reticulum|Plant-pathogen interaction|PI3K-Akt signaling pathway|Thyroid hormone synthesis
i3_HQ_sampled12fd9_c8034_f2p0_3050	2.0e-85	159/217(73.27)	nve:NEMVE_v1g179634	K13989	DERL2_3	Derlin-2/3	ko04141	Protein processing in endoplasmic reticulum
i3_HQ_sampled12fd9_c8038_f2p0_3034	1.2e-45	87/135(64.44)	phu:Phum_PHUM268250	K00029	E1.1.1.40, maeB	malate dehydrogenase (oxaloacetate-decarboxylating)(NADP+)	ko00710|ko01200|ko00620	Carbon fixation in photosynthetic organisms|Carbon metabolism|Pyruvate metabolism
i3_HQ_sampled12fd9_c804_f2p0_3571	4.9e-22	72/135(53.33)	clv:102096677	K02183	CALM	calmodulin	ko04722|ko04924|ko04922|ko04015|ko04626|ko04916|ko04728|ko04970|ko04744|ko04261|ko04925|ko04014|ko04713|ko04070|ko04024|ko04745|ko04114|ko04270|ko04020|ko04912|ko04910|ko04022|ko04971|ko04915|ko04750|ko04740|ko04720|ko04921	Neurotrophin signaling pathway|Renin secretion|Glucagon signaling pathway|Rap1 signaling pathway|Plant-pathogen interaction|Melanogenesis|Dopaminergic synapse|Salivary secretion|Phototransduction|Adrenergic signaling in cardiomyocytes|Aldosterone synthesis and secretion|Ras signaling pathway|Circadian entrainment|Phosphatidylinositol signaling system|cAMP signaling pathway|Phototransduction - fly…
i3_HQ_sampled12fd9_c810_f2p0_3336	2.9e-37	93/131(70.99)	dse:Dsec_GM24215	K10373	TPM1	tropomyosin 1	ko04261|ko04260	Adrenergic signaling in cardiomyocytes|Cardiac muscle contraction
i3_HQ_sampled12fd9_c812_f2p0_3720	6.7e-115	209/381(54.86)	api:100164756	K15013	ACSBG	long-chain-fatty-acid--CoA ligase ACSBG	ko00061|ko04920|ko03320|ko01212|ko00071	Fatty acid biosynthesis|Adipocytokine signaling pathway|PPAR signaling pathway|Fatty acid metabolism|Fatty acid degradation
i3_HQ_sampled12fd9_c819_f2p0_3731	5.4e-48	103/198(52.02)	dya:Dyak_GE22532	K07199	PRKAB	5'-AMP-activated protein kinase, regulatory beta subunit	ko04922|ko04920|ko04211|ko04152|ko04910|ko04068|ko04921|ko04213|ko04710	Glucagon signaling pathway|Adipocytokine signaling pathway|Longevity regulating pathway|AMPK signaling pathway|Insulin signaling pathway|FoxO signaling pathway|Oxytocin signaling pathway|Longevity regulating pathway - multiple species|Circadian rhythm
i3_HQ_sampled12fd9_c821_f2p0_3391	1.1e-262	508/898(56.57)	nvi:100114294	K17263	CAND1	cullin-associated NEDD8-dissociated protein 1	--	--
i3_HQ_sampled12fd9_c825_f2p0_3671	5.3e-48	108/244(44.26)	crg:105318743	K13118	DGCR14	protein DGCR14	--	--
i3_HQ_sampled12fd9_c836_f2p0_3549	2.4e-255	442/678(65.19)	aga:AgaP_AGAP008604	K01880	GARS, glyS1	glycyl-tRNA synthetase	ko00970	Aminoacyl-tRNA biosynthesis
i3_HQ_sampled12fd9_c837_f2p0_3417	2.8e-06	91/340(26.76)	bmor:101737919	K19326	SYNE1	nesprin-1	--	--
i3_HQ_sampled12fd9_c839_f2p0_3623	1.2e-103	187/368(50.82)	mde:101897739	K09272	SSRP1	structure-specific recognition protein 1	--	--
i3_HQ_sampled12fd9_c845_f2p0_3248	2.0e-14	45/65(69.23)	dsi:Dsimw501_GD12422	K08956	AFG3	AFG3 family protein	--	--
i3_HQ_sampled12fd9_c846_f2p0_3533	1.2e-113	206/436(47.25)	ame:413672	K14459	HEX	hexosaminidase	ko00513|ko00511	Various types of N-glycan biosynthesis|Other glycan degradation
i3_HQ_sampled12fd9_c848_f2p0_3182	1.4e-33	86/169(50.89)	hst:105188087	K09479	ACADVL	very long chain acyl-CoA dehydrogenase	ko01212|ko00071	Fatty acid metabolism|Fatty acid degradation
i3_HQ_sampled12fd9_c852_f2p0_3490	3.3e-71	193/432(44.68)	pxy:105387088	K06185	ABCF2	ATP-binding cassette, subfamily F, member 2	--	--
i3_HQ_sampled12fd9_c855_f2p0_3313	1.6e-64	179/537(33.33)	cqu:CpipJ_CPIJ003493	K05038	SLC6A5S	solute carrier family 6 (neurotransmitter transporter, amino acid) member 5/7/9/14	--	--
i3_HQ_sampled12fd9_c856_f2p0_3517	2.8e-62	116/150(77.33)	phu:Phum_PHUM293080	K10808	RRM2	ribonucleoside-diphosphate reductase subunit M2	ko00230|ko00480|ko00240|ko04115	Purine metabolism|Glutathione metabolism|Pyrimidine metabolism|p53 signaling pathway
i3_HQ_sampled12fd9_c867_f2p0_3660	7.7e-148	295/762(38.71)	api:100160088	K19511	PXDN, VPO1	peroxidase	--	--
i3_HQ_sampled12fd9_c876_f2p0_3592	1.7e-11	36/62(58.06)	dre:402953	K03783	punA	purine-nucleoside phosphorylase	ko00230|ko00240|ko00760	Purine metabolism|Pyrimidine metabolism|Nicotinate and nicotinamide metabolism
i3_HQ_sampled12fd9_c8779_f35p56_3215	1.1e-126	229/332(68.98)	mde:101889109	K00025	MDH1	malate dehydrogenase	ko00710|ko01200|ko00630|ko00620|ko04964|ko00020|ko00270	Carbon fixation in photosynthetic organisms|Carbon metabolism|Glyoxylate and dicarboxylate metabolism|Pyruvate metabolism|Proximal tubule bicarbonate reclamation|Citrate cycle (TCA cycle)|Cysteine and methionine metabolism
i3_HQ_sampled12fd9_c8789_f18p0_3333	5.9e-179	296/309(95.79)	phu:Phum_PHUM269020	K04382	PPP2C	serine/threonine-protein phosphatase 2A catalytic subunit	ko03015|ko04390|ko04530|ko04391|ko04728|ko04114|ko04730|ko04261|ko04152|ko04350|ko04071|ko04151|ko04111|ko04013|ko04113	mRNA surveillance pathway|Hippo signaling pathway|Tight junction|Hippo signaling pathway - fly|Dopaminergic synapse|Oocyte meiosis|Long-term depression|Adrenergic signaling in cardiomyocytes|AMPK signaling pathway|TGF-beta signaling pathway|Sphingolipid signaling pathway|PI3K-Akt signaling pathway|Cell cycle - yeast|MAPK signaling pathway - fly|Meiosis - yeast
i3_HQ_sampled12fd9_c8792_f18p2_3644	0.0e+00	616/773(79.69)	bmor:101738186	K01681	ACO, acnA	aconitate hydratase	ko01200|ko00630|ko00020|ko00720|ko01210|ko01230	Carbon metabolism|Glyoxylate and dicarboxylate metabolism|Citrate cycle (TCA cycle)|Carbon fixation pathways in prokaryotes|2-Oxocarboxylic acid metabolism|Biosynthesis of amino acids
i3_HQ_sampled12fd9_c8796_f29p0_3375	2.2e-173	317/751(42.21)	api:100160088	K19511	PXDN, VPO1	peroxidase	--	--
i3_HQ_sampled12fd9_c8801_f38p0_3087	4.0e-182	320/425(75.29)	hst:105190384	K03257	EIF4A	translation initiation factor 4A	ko03013	RNA transport
i3_HQ_sampled12fd9_c8802_f19p0_3074	5.7e-213	348/500(69.60)	aga:AgaP_AGAP004904	K03781	katE, CAT, catB, srpA	catalase	ko04011|ko00380|ko04212|ko00630|ko04146|ko01200|ko04211|ko04068|ko04213	MAPK signaling pathway - yeast|Tryptophan metabolism|Longevity regulating pathway - worm|Glyoxylate and dicarboxylate metabolism|Peroxisome|Carbon metabolism|Longevity regulating pathway|FoxO signaling pathway|Longevity regulating pathway - multiple species
i3_HQ_sampled12fd9_c8805_f20p0_3166	7.7e-104	198/438(45.21)	crg:105319337	K01301	NAALAD	N-acetylated-alpha-linked acidic dipeptidase	--	--
i3_HQ_sampled12fd9_c8808_f14p1_3627	3.0e-59	135/399(33.83)	lgi:LOTGIDRAFT_208417	K19519	TGFBI, BIGH3	transforming growth factor-beta-induced protein	--	--
i3_HQ_sampled12fd9_c8815_f27p0_3239	0.0e+00	666/842(79.10)	aec:105147369	K00688	E2.4.1.1, glgP, PYG	glycogen phosphorylase	ko04910|ko04922|ko00500	Insulin signaling pathway|Glucagon signaling pathway|Starch and sucrose metabolism
i3_HQ_sampled12fd9_c8816_f14p1_3930	6.3e-63	115/181(63.54)	isc:IscW_ISCW003081	K20526	TAGLN	transgelin	--	--
i3_HQ_sampled12fd9_c8817_f14p1_3582	1.1e-85	248/824(30.10)	aga:AgaP_AGAP000801	K05202	GRIK2	glutamate receptor, ionotropic kainate 2	ko04080|ko04724	Neuroactive ligand-receptor interaction|Glutamatergic synapse
i3_HQ_sampled12fd9_c8826_f21p0_3019	4.4e-165	277/358(77.37)	obi:106872639	K00031	IDH1, IDH2, icd	isocitrate dehydrogenase	ko01200|ko04146|ko00020|ko00720|ko01210|ko01230|ko00480	Carbon metabolism|Peroxisome|Citrate cycle (TCA cycle)|Carbon fixation pathways in prokaryotes|2-Oxocarboxylic acid metabolism|Biosynthesis of amino acids|Glutathione metabolism
i3_HQ_sampled12fd9_c8828_f12p0_3131	6.6e-116	195/382(51.05)	api:100160088	K19511	PXDN, VPO1	peroxidase	--	--
i3_HQ_sampled12fd9_c8834_f10p0_3276	3.0e-119	206/248(83.06)	mde:105261625	K02146	ATPeV0D, ATP6D	V-type H+-transporting ATPase subunit d	ko04966|ko04145|ko00190|ko04142|ko04721	Collecting duct acid secretion|Phagosome|Oxidative phosphorylation|Lysosome|Synaptic vesicle cycle
i3_HQ_sampled12fd9_c8842_f9p0_3226	4.6e-72	144/244(59.02)	ame:102656846	K06627	CCNA	cyclin-A	ko04914|ko04110|ko04152	Progesterone-mediated oocyte maturation|Cell cycle|AMPK signaling pathway
i3_HQ_sampled12fd9_c8847_f9p0_3018	8.8e-49	84/110(76.36)	dmo:Dmoj_GI17221	K05760	PXN	paxillin	ko04062|ko04810|ko04670|ko04370|ko04510	Chemokine signaling pathway|Regulation of actin cytoskeleton|Leukocyte transendothelial migration|VEGF signaling pathway|Focal adhesion
i3_HQ_sampled12fd9_c8851_f7p0_3326	1.1e-129	231/321(71.96)	isc:IscW_ISCW005292	K03841	FBP, fbp	fructose-1,6-bisphosphatase I	ko00710|ko00680|ko01200|ko04152|ko04910|ko00030|ko00051|ko00010	Carbon fixation in photosynthetic organisms|Methane metabolism|Carbon metabolism|AMPK signaling pathway|Insulin signaling pathway|Pentose phosphate pathway|Fructose and mannose metabolism|Glycolysis / Gluconeogenesis
i3_HQ_sampled12fd9_c8856_f6p6_3714	1.2e-185	326/410(79.51)	cfo:105250976	K05699	ACTN	actinin alpha 1/4	ko04520|ko04670|ko04810|ko04530|ko04510	Adherens junction|Leukocyte transendothelial migration|Regulation of actin cytoskeleton|Tight junction|Focal adhesion
i3_HQ_sampled12fd9_c8857_f7p2_3931	4.0e-118	198/288(68.75)	spu:581876	K02602	CPEB, ORB	cytoplasmic polyadenylation element-binding protein	ko04914|ko04114|ko04320	Progesterone-mediated oocyte maturation|Oocyte meiosis|Dorso-ventral axis formation
i3_HQ_sampled12fd9_c8864_f7p5_3112	8.1e-114	199/302(65.89)	cin:100178436	K00384	trxB	thioredoxin reductase (NADPH)	ko00240|ko00450	Pyrimidine metabolism|Selenocompound metabolism
i3_HQ_sampled12fd9_c8868_f5p0_3529	1.1e-87	173/298(58.05)	aag:AaeL_AAEL005386	K19721	COL5AS	collagen, type V/XI/XXIV/XXVII, alpha	ko04974	Protein digestion and absorption
i3_HQ_sampled12fd9_c8875_f3p1_3849	1.4e-27	70/93(75.27)	dpe:Dper_GL18785	K17751	MYH6_7	myosin heavy chain 6/7	ko04261|ko04530|ko04260	Adrenergic signaling in cardiomyocytes|Tight junction|Cardiac muscle contraction
i3_HQ_sampled12fd9_c8876_f5p0_3178	1.9e-118	215/263(81.75)	cfo:105250976	K05699	ACTN	actinin alpha 1/4	ko04520|ko04670|ko04810|ko04530|ko04510	Adherens junction|Leukocyte transendothelial migration|Regulation of actin cytoskeleton|Tight junction|Focal adhesion
i3_HQ_sampled12fd9_c8878_f2p0_3429	4.6e-70	123/240(51.25)	aec:105154648	K19719	COL2A	collagen, type II, alpha	ko04974|ko04151|ko04512|ko04510	Protein digestion and absorption|PI3K-Akt signaling pathway|ECM-receptor interaction|Focal adhesion
i3_HQ_sampled12fd9_c8882_f4p0_3696	7.5e-58	108/170(63.53)	isc:IscW_ISCW003081	K20526	TAGLN	transgelin	--	--
i3_HQ_sampled12fd9_c8886_f5p0_3155	5.5e-86	146/231(63.20)	aag:AaeL_AAEL005386	K19721	COL5AS	collagen, type V/XI/XXIV/XXVII, alpha	ko04974	Protein digestion and absorption
i3_HQ_sampled12fd9_c8892_f8p0_3178	1.4e-201	351/442(79.41)	nvi:100119050	K12614	DDX6, RCK, DHH1	ATP-dependent RNA helicase DDX6/DHH1	ko03018	RNA degradation
i3_HQ_sampled12fd9_c8897_f4p0_3364	1.2e-187	328/716(45.81)	crg:105321001	K08017	AVIL	advillin	--	--
i3_HQ_sampled12fd9_c8902_f3p4_3854	6.6e-49	101/175(57.71)	dre:100037356	K00019	E1.1.1.30, bdh	3-hydroxybutyrate dehydrogenase	ko00650|ko00072	Butanoate metabolism|Synthesis and degradation of ketone bodies
i3_HQ_sampled12fd9_c8903_f20p0_3012	2.7e-207	337/471(71.55)	mde:101889545	K00294	E1.2.1.88	1-pyrroline-5-carboxylate dehydrogenase	ko00250|ko00330	Alanine, aspartate and glutamate metabolism|Arginine and proline metabolism
i3_HQ_sampled12fd9_c8917_f3p0_3086	2.8e-119	207/265(78.11)	aga:AgaP_AGAP009447	K00789	metK	S-adenosylmethionine synthetase	ko01230|ko00270	Biosynthesis of amino acids|Cysteine and methionine metabolism
i3_HQ_sampled12fd9_c8918_f3p0_3183	2.0e-22	54/61(88.52)	isc:IscW_ISCW002538	K01539	ATP1A	sodium/potassium-transporting ATPase subunit alpha	ko04971|ko04976|ko04024|ko04973|ko04974|ko04972|ko04960|ko04964|ko04970|ko04261|ko04961|ko04911|ko04978|ko04919|ko04918|ko04022|ko04260	Gastric acid secretion|Bile secretion|cAMP signaling pathway|Carbohydrate digestion and absorption|Protein digestion and absorption|Pancreatic secretion|Aldosterone-regulated sodium reabsorption|Proximal tubule bicarbonate reclamation|Salivary secretion|Adrenergic signaling in cardiomyocytes|Endocrine and other factor-regulated calcium reabsorption|Insulin secretion|Mineral absorption|Thyroid hor…
i3_HQ_sampled12fd9_c8920_f3p0_3054	5.5e-115	242/456(53.07)	tca:652947	K03262	EIF5	translation initiation factor 5	ko04214|ko03013	Apoptosis - fly|RNA transport
i3_HQ_sampled12fd9_c8924_f2p0_3715	9.5e-146	247/317(77.92)	ame:411812	K08823	CLK	CDC-like kinase	--	--
i3_HQ_sampled12fd9_c8926_f3p0_3108	1.4e-20	71/79(89.87)	tca:656327	K02155	ATPeV0C, ATP6L	V-type H+-transporting ATPase 16kDa proteolipid subunit	ko04966|ko04145|ko00190|ko04142|ko04721	Collecting duct acid secretion|Phagosome|Oxidative phosphorylation|Lysosome|Synaptic vesicle cycle
i3_HQ_sampled12fd9_c8927_f3p0_3787	0.0e+00	721/735(98.10)	nvi:100115399	K08770	UBC	ubiquitin C	ko03320	PPAR signaling pathway
i3_HQ_sampled12fd9_c892_f2p0_3073	3.4e-258	439/656(66.92)	sko:100377034	K00289	E1.5.1.6, FTHFD	formyltetrahydrofolate dehydrogenase	ko00670	One carbon pool by folate
i3_HQ_sampled12fd9_c8931_f3p0_3180	8.5e-119	254/532(47.74)	nvi:100120518	K01412	PMPCA, MAS2	mitochondrial-processing peptidase subunit alpha	--	--
i3_HQ_sampled12fd9_c8932_f3p0_3162	6.1e-202	332/428(77.57)	phu:Phum_PHUM208880	K03267	ERF3, GSPT	peptide chain release factor subunit 3	ko03015	mRNA surveillance pathway
i3_HQ_sampled12fd9_c8939_f4p0_3161	5.0e-10	37/69(53.62)	isc:IscW_ISCW003081	K20526	TAGLN	transgelin	--	--
i3_HQ_sampled12fd9_c894_f2p0_3100	3.1e-105	203/393(51.65)	tca:641597	K13982	DDX4, VASA	probable ATP-dependent RNA helicase DDX4	--	--
i3_HQ_sampled12fd9_c8954_f2p0_3054	1.3e-15	104/407(25.55)	crg:105348429	K03662	ATPeVS1, ATP6S1	V-type H+-transporting ATPase S1 subunit	ko04145|ko00190|ko04142	Phagosome|Oxidative phosphorylation|Lysosome
i3_HQ_sampled12fd9_c8959_f2p0_2986	1.6e-111	218/417(52.28)	aga:AgaP_AGAP003184	K00643	E2.3.1.37, ALAS	5-aminolevulinate synthase	ko00260|ko00860	Glycine, serine and threonine metabolism|Porphyrin and chlorophyll metabolism
i3_HQ_sampled12fd9_c895_f2p0_3262	8.4e-122	219/284(77.11)	cqu:CpipJ_CPIJ005705	K06184	ABCF1	ATP-binding cassette, subfamily F, member 1	--	--
i3_HQ_sampled12fd9_c8982_f2p6_3069	1.2e-80	138/182(75.82)	hmg:100207429	K15498	PPP6C	serine/threonine-protein phosphatase 6 catalytic subunit	--	--
i3_HQ_sampled12fd9_c9004_f4p0_3052	0.0e+00	569/874(65.10)	pxy:105393550	K00289	E1.5.1.6, FTHFD	formyltetrahydrofolate dehydrogenase	ko00670	One carbon pool by folate
i3_HQ_sampled12fd9_c9006_f4p2_3036	7.7e-77	170/411(41.36)	hst:105186511	K12878	THOC1	THO complex subunit 1	ko03040|ko03013	Spliceosome|RNA transport
i3_HQ_sampled12fd9_c9009_f25p5_3292	5.8e-46	106/252(42.06)	lgi:LOTGIDRAFT_126803	K01672	E4.2.1.1	carbonic anhydrase	ko00910	Nitrogen metabolism
i3_HQ_sampled12fd9_c9016_f27p7_3536	4.8e-46	108/251(43.03)	lgi:LOTGIDRAFT_126803	K01672	E4.2.1.1	carbonic anhydrase	ko00910	Nitrogen metabolism
i3_HQ_sampled12fd9_c904_f2p0_3490	1.6e-134	238/472(50.42)	hst:105186865	K05619	TGM1	transglutaminase 1	--	--
i3_HQ_sampled12fd9_c9053_f40p2_3072	6.9e-251	431/492(87.60)	tca:656208	K02147	ATPeV1B, ATP6B	V-type H+-transporting ATPase subunit B	ko04966|ko04145|ko00190|ko04721|ko04150	Collecting duct acid secretion|Phagosome|Oxidative phosphorylation|Synaptic vesicle cycle|mTOR signaling pathway
i3_HQ_sampled12fd9_c9057_f31p0_3370	7.3e-60	125/208(60.10)	nvi:100115197	K09577	FKBP14	FK506-binding protein 14	--	--
i3_HQ_sampled12fd9_c9058_f15p0_3422	1.1e-106	181/305(59.34)	hst:105186896	K01373	CTSF	cathepsin F	ko04142|ko04210	Lysosome|Apoptosis
i3_HQ_sampled12fd9_c9068_f3p0_3376	3.2e-31	87/225(38.67)	ngi:103752067	K10352	MYH	myosin heavy chain	ko04530	Tight junction
i3_HQ_sampled12fd9_c9120_f4p0_3617	7.4e-26	72/141(51.06)	sko:100313659	K17751	MYH6_7	myosin heavy chain 6/7	ko04261|ko04530|ko04260	Adrenergic signaling in cardiomyocytes|Tight junction|Cardiac muscle contraction
i3_HQ_sampled12fd9_c9130_f4p0_3243	4.4e-70	123/240(51.25)	aec:105154648	K19719	COL2A	collagen, type II, alpha	ko04974|ko04151|ko04512|ko04510	Protein digestion and absorption|PI3K-Akt signaling pathway|ECM-receptor interaction|Focal adhesion
i3_HQ_sampled12fd9_c914_f2p0_3918	8.5e-20	48/67(71.64)	aag:AaeL_AAEL012069	K00432	gpx	glutathione peroxidase	ko00480|ko04918|ko00590	Glutathione metabolism|Thyroid hormone synthesis|Arachidonic acid metabolism
i3_HQ_sampled12fd9_c9320_f2p0_3060	1.1e-11	45/119(37.82)	cjc:100401289	K03860	PIGQ, GPI1	phosphatidylinositol glycan, class Q	ko00563	Glycosylphosphatidylinositol(GPI)-anchor biosynthesis
i3_HQ_sampled12fd9_c934_f2p0_3690	1.6e-55	122/209(58.37)	lgi:LOTGIDRAFT_203722	K12194	CHMP4, SNF7, VPS32	charged multivesicular body protein 4	ko04144	Endocytosis
i3_HQ_sampled12fd9_c937_f2p0_3199	1.1e-33	70/114(61.40)	ocu:100346086	K07305	msrB	peptide-methionine (R)-S-oxide reductase	--	--
i3_HQ_sampled12fd9_c9430_f8p11_3425	4.2e-39	93/211(44.08)	lgi:LOTGIDRAFT_126803	K01672	E4.2.1.1	carbonic anhydrase	ko00910	Nitrogen metabolism
i3_HQ_sampled12fd9_c9431_f8p0_3969	8.1e-26	72/141(51.06)	sko:100313659	K17751	MYH6_7	myosin heavy chain 6/7	ko04261|ko04530|ko04260	Adrenergic signaling in cardiomyocytes|Tight junction|Cardiac muscle contraction
i3_HQ_sampled12fd9_c9436_f6p0_3262	1.4e-07	34/42(80.95)	dpe:Dper_GL12543	K10373	TPM1	tropomyosin 1	ko04261|ko04260	Adrenergic signaling in cardiomyocytes|Cardiac muscle contraction
i3_HQ_sampled12fd9_c9438_f5p0_3250	8.1e-08	34/42(80.95)	bmor:732984	K10373	TPM1	tropomyosin 1	ko04261|ko04260	Adrenergic signaling in cardiomyocytes|Cardiac muscle contraction
i3_HQ_sampled12fd9_c943_f2p0_3067	3.2e-99	182/261(69.73)	aec:105152198	K01551	arsA, ASNA1	arsenite-transporting ATPase	--	--
i3_HQ_sampled12fd9_c9444_f3p1_3166	6.4e-26	72/141(51.06)	sko:100313659	K17751	MYH6_7	myosin heavy chain 6/7	ko04261|ko04530|ko04260	Adrenergic signaling in cardiomyocytes|Tight junction|Cardiac muscle contraction
i3_HQ_sampled12fd9_c951_f2p0_3931	6.9e-187	689/936(73.61)	isc:IscW_ISCW022841	K12855	PRPF6, PRP6	pre-mRNA-processing factor 6	ko03040	Spliceosome
i3_HQ_sampled12fd9_c956_f2p0_3182	1.6e-226	401/776(51.68)	hst:105187176	K12585	DIS3, RRP44	exosome complex exonuclease DIS3/RRP44	ko03018	RNA degradation
i3_HQ_sampled12fd9_c963_f2p0_3280	1.8e-18	113/459(24.62)	crg:105345876	K03260	EIF4G	translation initiation factor 4G	ko03013	RNA transport
i3_HQ_sampled12fd9_c968_f2p0_3130	4.7e-69	191/438(43.61)	nvi:100119465	K14948	PTBP2, NPTB	polypyrimidine tract-binding protein 2	--	--
i3_HQ_sampled12fd9_c971_f2p0_3965	2.3e-137	289/608(47.53)	api:100166586	K02154	ATPeV0A, ATP6N	V-type H+-transporting ATPase subunit a	ko04966|ko04145|ko00190|ko04142|ko04721	Collecting duct acid secretion|Phagosome|Oxidative phosphorylation|Lysosome|Synaptic vesicle cycle
i3_HQ_sampled12fd9_c975_f2p0_3608	1.9e-159	266/399(66.67)	phu:Phum_PHUM051600	K04437	FLNA	filamin	ko04010|ko04510	MAPK signaling pathway|Focal adhesion
i3_HQ_sampled12fd9_c978_f2p0_3561	2.7e-97	217/560(38.75)	tru:101073750	K14445	SLC13A2_3_5	solute carrier family 13 (sodium-dependent dicarboxylate transporter), member 2/3/5	--	--
i3_HQ_sampled12fd9_c983_f2p0_3428	3.1e-143	387/1049(36.89)	nvi:100122132	K01952	purL, PFAS	phosphoribosylformylglycinamidine synthase	ko00230	Purine metabolism
i3_HQ_sampled12fd9_c984_f2p0_3132	1.3e-42	84/102(82.35)	sko:100373734	K10583	UBE2S, E2EPF	ubiquitin-conjugating enzyme E2 S	ko04120	Ubiquitin mediated proteolysis
i3_HQ_sampled12fd9_c989_f2p0_3222	3.1e-100	190/267(71.16)	gja:107107697	K00026	MDH2	malate dehydrogenase	ko00710|ko01200|ko00630|ko00620|ko00020|ko00270	Carbon fixation in photosynthetic organisms|Carbon metabolism|Glyoxylate and dicarboxylate metabolism|Pyruvate metabolism|Citrate cycle (TCA cycle)|Cysteine and methionine metabolism
i3_HQ_sampled12fd9_c990_f2p0_3553	1.8e-21	59/144(40.97)	obi:106881683	K17356	TSPAN13_31	tetraspanin-13/31	--	--
i3_HQ_sampled12fd9_c991_f2p0_3533	3.7e-131	230/269(85.50)	soc:105194489	K10365	CAPZB	capping protein (actin filament) muscle Z-line, beta	ko04144	Endocytosis
i3_HQ_sampled12fd9_c996_f2p0_3360	3.8e-16	41/55(74.55)	mde:101889454	K07297	ADIPOR	adiponectin receptor	ko04920|ko04211|ko04152	Adipocytokine signaling pathway|Longevity regulating pathway|AMPK signaling pathway
i4_HQ_sampled12fd9_c100_f4p0_4280	0.0e+00	1138/1182(96.28)	spu:105436409	K08770	UBC	ubiquitin C	ko03320	PPAR signaling pathway
i4_HQ_sampled12fd9_c102_f4p0_4452	4.1e-10	116/506(22.92)	api:100167295	K19326	SYNE1	nesprin-1	--	--
i4_HQ_sampled12fd9_c114_f4p0_4296	2.1e-48	99/228(43.42)	lgi:LOTGIDRAFT_143556	K10356	MYO1	myosin I	--	--
i4_HQ_sampled12fd9_c129_f3p0_4327	1.1e-84	160/286(55.94)	aag:AaeL_AAEL008494	K15109	SLC25A20_29, CACT, CACL, CRC1	solute carrier family 25 (mitochondrial carnitine/acylcarnitine transporter), member 20/29	--	--
i4_HQ_sampled12fd9_c130_f3p0_4461	4.1e-87	164/227(72.25)	aag:AaeL_AAEL004294	K00627	DLAT, aceF, pdhC	pyruvate dehydrogenase E2 component (dihydrolipoamide acetyltransferase)	ko00020|ko01200|ko00620|ko00010	Citrate cycle (TCA cycle)|Carbon metabolism|Pyruvate metabolism|Glycolysis / Gluconeogenesis
i4_HQ_sampled12fd9_c138_f3p0_4176	1.5e-107	198/336(58.93)	api:100164756	K15013	ACSBG	long-chain-fatty-acid--CoA ligase ACSBG	ko00061|ko04920|ko03320|ko01212|ko00071	Fatty acid biosynthesis|Adipocytokine signaling pathway|PPAR signaling pathway|Fatty acid metabolism|Fatty acid degradation
i4_HQ_sampled12fd9_c139_f3p0_4378	2.2e-226	450/654(68.81)	rno:60384	K17302	COPB2, SEC27	coatomer subunit beta'	--	--
i4_HQ_sampled12fd9_c140_f3p0_4610	5.6e-87	164/186(88.17)	ame:413246	K04353	RAP1A	Ras-related protein Rap-1A	ko04062|ko04024|ko04722|ko04010|ko04972|ko04670|ko04720|ko04015|ko04611|ko04014|ko04510	Chemokine signaling pathway|cAMP signaling pathway|Neurotrophin signaling pathway|MAPK signaling pathway|Pancreatic secretion|Leukocyte transendothelial migration|Long-term potentiation|Rap1 signaling pathway|Platelet activation|Ras signaling pathway|Focal adhesion
i4_HQ_sampled12fd9_c146_f3p0_4330	9.0e-63	171/437(39.13)	hst:105190853	K03211	ETV6_7, yan	ETS translocation variant 6/7	ko04320|ko04013	Dorso-ventral axis formation|MAPK signaling pathway - fly
i4_HQ_sampled12fd9_c148_f3p0_4076	3.3e-147	281/417(67.39)	tca:663555	K03036	PSMD11, RPN6	26S proteasome regulatory subunit N6	ko03050	Proteasome
i4_HQ_sampled12fd9_c153_f3p0_4153	1.2e-165	340/638(53.29)	phu:Phum_PHUM536560	K00820	glmS, GFPT	glucosamine---fructose-6-phosphate aminotransferase (isomerizing)	ko00250|ko00520	Alanine, aspartate and glutamate metabolism|Amino sugar and nucleotide sugar metabolism
i4_HQ_sampled12fd9_c159_f2p0_4492	2.7e-171	303/410(73.90)	phu:Phum_PHUM536560	K00820	glmS, GFPT	glucosamine---fructose-6-phosphate aminotransferase (isomerizing)	ko00250|ko00520	Alanine, aspartate and glutamate metabolism|Amino sugar and nucleotide sugar metabolism
i4_HQ_sampled12fd9_c160_f2p0_4751	8.2e-235	400/664(60.24)	der:Dere_GG18719	K12882	NCBP1, CBP80	nuclear cap-binding protein subunit 1	ko03040|ko03015|ko03013	Spliceosome|mRNA surveillance pathway|RNA transport
i4_HQ_sampled12fd9_c183_f2p0_4952	1.5e-77	136/175(77.71)	api:100160139	K01915	glnA, GLUL	glutamine synthetase	ko00910|ko00630|ko04727|ko02020|ko01230|ko00250|ko00220|ko04724	Nitrogen metabolism|Glyoxylate and dicarboxylate metabolism|GABAergic synapse|Two-component system|Biosynthesis of amino acids|Alanine, aspartate and glutamate metabolism|Arginine biosynthesis|Glutamatergic synapse
i4_HQ_sampled12fd9_c186_f2p0_4875	3.2e-72	138/195(70.77)	aec:105144318	K17751	MYH6_7	myosin heavy chain 6/7	ko04261|ko04530|ko04260	Adrenergic signaling in cardiomyocytes|Tight junction|Cardiac muscle contraction
i4_HQ_sampled12fd9_c195_f2p0_4219	3.5e-128	233/285(81.75)	cfo:105254373	K05853	ATP2A	Ca2+ transporting ATPase, sarcoplasmic/endoplasmic reticulum	ko04972|ko04020|ko04022	Pancreatic secretion|Calcium signaling pathway|cGMP-PKG signaling pathway
i4_HQ_sampled12fd9_c203_f2p0_4609	4.3e-63	235/797(29.49)	ola:101165653	K11593	ELF2C, AGO	eukaryotic translation initiation factor 2C	--	--
i4_HQ_sampled12fd9_c208_f2p6_4987	4.0e-30	71/194(36.60)	isc:IscW_ISCW024577	K08059	IFI30, GILT	interferon, gamma-inducible protein 30	ko04612	Antigen processing and presentation
i4_HQ_sampled12fd9_c215_f2p0_4380	5.6e-113	211/297(71.04)	phu:Phum_PHUM253200	K12829	SF3B2, SAP145, CUS1	splicing factor 3B subunit 2	ko03040	Spliceosome
i4_HQ_sampled12fd9_c217_f2p0_4658	2.0e-249	472/715(66.01)	ame:412742	K11654	SMARCA5, SNF2H, ISWI	SWI/SNF-related matrix-associated actin-dependent regulator of chromatin subfamily A member 5	--	--
i4_HQ_sampled12fd9_c226_f2p0_4828	7.1e-08	44/127(34.65)	crg:105332143	K00236	SDHC, SDH3	succinate dehydrogenase (ubiquinone) cytochrome b560 subunit	ko01200|ko00190|ko00020	Carbon metabolism|Oxidative phosphorylation|Citrate cycle (TCA cycle)
i4_HQ_sampled12fd9_c2317_f4p2_4042	5.5e-06	31/97(31.96)	myb:102259802	K17513	CLEC17A	C-type lectin superfamily 17 member A	--	--
i4_HQ_sampled12fd9_c238_f2p0_4471	6.1e-256	470/493(95.33)	bmor:692376	K08770	UBC	ubiquitin C	ko03320	PPAR signaling pathway
i4_HQ_sampled12fd9_c2577_f10p0_4995	2.8e-52	107/158(67.72)	aec:105144318	K17751	MYH6_7	myosin heavy chain 6/7	ko04261|ko04530|ko04260	Adrenergic signaling in cardiomyocytes|Tight junction|Cardiac muscle contraction
i4_HQ_sampled12fd9_c2579_f5p1_4181	8.5e-26	72/141(51.06)	sko:100313659	K17751	MYH6_7	myosin heavy chain 6/7	ko04261|ko04530|ko04260	Adrenergic signaling in cardiomyocytes|Tight junction|Cardiac muscle contraction
i4_HQ_sampled12fd9_c2582_f6p0_4076	1.1e-65	123/253(48.62)	aag:AaeL_AAEL010783	K01540	ATP1B	sodium/potassium-transporting ATPase subunit beta	ko04971|ko04976|ko04024|ko04973|ko04974|ko04972|ko04960|ko04964|ko04970|ko04261|ko04961|ko04911|ko04978|ko04919|ko04918|ko04022|ko04260	Gastric acid secretion|Bile secretion|cAMP signaling pathway|Carbohydrate digestion and absorption|Protein digestion and absorption|Pancreatic secretion|Aldosterone-regulated sodium reabsorption|Proximal tubule bicarbonate reclamation|Salivary secretion|Adrenergic signaling in cardiomyocytes|Endocrine and other factor-regulated calcium reabsorption|Insulin secretion|Mineral absorption|Thyroid hor…
i4_HQ_sampled12fd9_c2589_f5p2_4114	5.9e-96	169/202(83.66)	isc:IscW_ISCW001001	K20346	TMED4_9_11	p24 family protein alpha	--	--
i4_HQ_sampled12fd9_c2592_f4p5_4472	4.9e-181	323/584(55.31)	isc:IscW_ISCW007199	K05768	GSN	gelsolin	ko04666|ko04810	Fc gamma R-mediated phagocytosis|Regulation of actin cytoskeleton
i4_HQ_sampled12fd9_c2594_f4p15_4120	0.0e+00	545/831(65.58)	xtr:100036668	K01870	IARS, ileS	isoleucyl-tRNA synthetase	ko00970	Aminoacyl-tRNA biosynthesis
i4_HQ_sampled12fd9_c2597_f2p6_4550	5.8e-12	37/46(80.43)	api:100160139	K01915	glnA, GLUL	glutamine synthetase	ko00910|ko00630|ko04727|ko02020|ko01230|ko00250|ko00220|ko04724	Nitrogen metabolism|Glyoxylate and dicarboxylate metabolism|GABAergic synapse|Two-component system|Biosynthesis of amino acids|Alanine, aspartate and glutamate metabolism|Arginine biosynthesis|Glutamatergic synapse
i4_HQ_sampled12fd9_c2599_f2p0_4701	9.4e-98	171/344(49.71)	tca:658754	K04372	MKNK, MNK	MAP kinase interacting serine/threonine kinase	ko04910|ko04066|ko04010	Insulin signaling pathway|HIF-1 signaling pathway|MAPK signaling pathway
i4_HQ_sampled12fd9_c2600_f3p5_4163	2.2e-207	357/650(54.92)	xtr:100158533	K15013	ACSBG	long-chain-fatty-acid--CoA ligase ACSBG	ko00061|ko04920|ko03320|ko01212|ko00071	Fatty acid biosynthesis|Adipocytokine signaling pathway|PPAR signaling pathway|Fatty acid metabolism|Fatty acid degradation
i4_HQ_sampled12fd9_c2601_f3p0_4310	5.9e-139	245/302(81.13)	phu:Phum_PHUM299510	K05699	ACTN	actinin alpha 1/4	ko04520|ko04670|ko04810|ko04530|ko04510	Adherens junction|Leukocyte transendothelial migration|Regulation of actin cytoskeleton|Tight junction|Focal adhesion
i4_HQ_sampled12fd9_c2602_f4p42_4115	1.3e-74	133/149(89.26)	hst:105191906	K17918	SNX3_12	sorting nexin-3/12	ko04144	Endocytosis
i4_HQ_sampled12fd9_c2603_f4p0_4143	3.9e-233	384/445(86.29)	cfo:105250024	K07374	TUBA	tubulin alpha	ko04540|ko04210|ko04145	Gap junction|Apoptosis|Phagosome
i4_HQ_sampled12fd9_c2607_f3p0_4128	3.0e-23	53/100(53.00)	api:100165584	K04372	MKNK, MNK	MAP kinase interacting serine/threonine kinase	ko04910|ko04066|ko04010	Insulin signaling pathway|HIF-1 signaling pathway|MAPK signaling pathway
i4_HQ_sampled12fd9_c2608_f3p0_4085	3.0e-92	163/218(74.77)	aag:AaeL_AAEL007018	K01784	galE, GALE	UDP-glucose 4-epimerase	ko00520|ko00052	Amino sugar and nucleotide sugar metabolism|Galactose metabolism
i4_HQ_sampled12fd9_c2618_f2p0_4008	0.0e+00	750/760(98.68)	nvi:100115399	K08770	UBC	ubiquitin C	ko03320	PPAR signaling pathway
i4_HQ_sampled12fd9_c2683_f2p0_4275	9.0e-23	67/141(47.52)	sko:100313659	K17751	MYH6_7	myosin heavy chain 6/7	ko04261|ko04530|ko04260	Adrenergic signaling in cardiomyocytes|Tight junction|Cardiac muscle contraction
i4_HQ_sampled12fd9_c44_f11p0_4326	2.8e-213	388/629(61.69)	ola:101165349	K09479	ACADVL	very long chain acyl-CoA dehydrogenase	ko01212|ko00071	Fatty acid metabolism|Fatty acid degradation
i4_HQ_sampled12fd9_c46_f7p0_4593	0.0e+00	537/808(66.46)	phu:Phum_PHUM051600	K04437	FLNA	filamin	ko04010|ko04510	MAPK signaling pathway|Focal adhesion
i4_HQ_sampled12fd9_c59_f3p0_4336	5.7e-25	71/141(50.35)	sko:100313659	K17751	MYH6_7	myosin heavy chain 6/7	ko04261|ko04530|ko04260	Adrenergic signaling in cardiomyocytes|Tight junction|Cardiac muscle contraction
i4_HQ_sampled12fd9_c63_f7p0_4225	3.7e-21	48/111(43.24)	tad:TRIADDRAFT_63102	K06497	CD63, MLA1, TSPAN30	CD63 antigen	ko04142	Lysosome
i4_HQ_sampled12fd9_c65_f7p0_4686	0.0e+00	571/896(63.73)	phu:Phum_PHUM203740	K01183	E3.2.1.14	chitinase	ko00520	Amino sugar and nucleotide sugar metabolism
i4_HQ_sampled12fd9_c822_f2p0_4548	9.3e-26	72/141(51.06)	sko:100313659	K17751	MYH6_7	myosin heavy chain 6/7	ko04261|ko04530|ko04260	Adrenergic signaling in cardiomyocytes|Tight junction|Cardiac muscle contraction
i4_HQ_sampled12fd9_c83_f5p0_4111	1.0e-84	160/286(55.94)	aag:AaeL_AAEL008494	K15109	SLC25A20_29, CACT, CACL, CRC1	solute carrier family 25 (mitochondrial carnitine/acylcarnitine transporter), member 20/29	--	--
i5_HQ_sampled12fd9_c25_f11p0_5625	1.5e-163	264/358(73.74)	crg:105322265	K01915	glnA, GLUL	glutamine synthetase	ko00910|ko00630|ko04727|ko02020|ko01230|ko00250|ko00220|ko04724	Nitrogen metabolism|Glyoxylate and dicarboxylate metabolism|GABAergic synapse|Two-component system|Biosynthesis of amino acids|Alanine, aspartate and glutamate metabolism|Arginine biosynthesis|Glutamatergic synapse
i5_HQ_sampled12fd9_c34_f4p0_5392	1.8e-113	206/298(69.13)	dpo:Dpse_GA25794	K17751	MYH6_7	myosin heavy chain 6/7	ko04261|ko04530|ko04260	Adrenergic signaling in cardiomyocytes|Tight junction|Cardiac muscle contraction
i5_HQ_sampled12fd9_c38_f3p0_5136	1.7e-52	112/181(61.88)	aec:105144318	K17751	MYH6_7	myosin heavy chain 6/7	ko04261|ko04530|ko04260	Adrenergic signaling in cardiomyocytes|Tight junction|Cardiac muscle contraction
i5_HQ_sampled12fd9_c42_f4p0_5802	7.6e-166	275/283(97.17)	hst:105181250	K06269	PPP1C	serine/threonine-protein phosphatase PP1 catalytic subunit	ko04921|ko04024|ko03015|ko04810|ko04728|ko04750|ko04114|ko04510|ko04261|ko04390|ko04611|ko04910|ko04720|ko04270|ko04022|ko04113	Oxytocin signaling pathway|cAMP signaling pathway|mRNA surveillance pathway|Regulation of actin cytoskeleton|Dopaminergic synapse|Inflammatory mediator regulation of TRP channels|Oocyte meiosis|Focal adhesion|Adrenergic signaling in cardiomyocytes|Hippo signaling pathway|Platelet activation|Insulin signaling pathway|Long-term potentiation|Vascular smooth muscle contraction|cGMP-PKG signaling path…
i5_HQ_sampled12fd9_c44_f4p0_5466	7.4e-70	123/240(51.25)	aec:105154648	K19719	COL2A	collagen, type II, alpha	ko04974|ko04151|ko04512|ko04510	Protein digestion and absorption|PI3K-Akt signaling pathway|ECM-receptor interaction|Focal adhesion
i5_HQ_sampled12fd9_c47_f3p0_5304	0.0e+00	558/697(80.06)	dan:Dana_GF12053	K05853	ATP2A	Ca2+ transporting ATPase, sarcoplasmic/endoplasmic reticulum	ko04972|ko04020|ko04022	Pancreatic secretion|Calcium signaling pathway|cGMP-PKG signaling pathway
i5_HQ_sampled12fd9_c51_f3p0_5115	2.8e-119	206/406(50.74)	tca:661504	K05619	TGM1	transglutaminase 1	--	--
i5_HQ_sampled12fd9_c53_f2p0_5831	1.2e-83	151/193(78.24)	isc:IscW_ISCW001340	K17751	MYH6_7	myosin heavy chain 6/7	ko04261|ko04530|ko04260	Adrenergic signaling in cardiomyocytes|Tight junction|Cardiac muscle contraction
i5_HQ_sampled12fd9_c56_f2p0_5202	2.0e-205	389/582(66.84)	dwi:Dwil_GK15853	K05853	ATP2A	Ca2+ transporting ATPase, sarcoplasmic/endoplasmic reticulum	ko04972|ko04020|ko04022	Pancreatic secretion|Calcium signaling pathway|cGMP-PKG signaling pathway
i5_HQ_sampled12fd9_c61_f2p0_5330	7.7e-80	164/366(44.81)	hst:105183545	K19326	SYNE1	nesprin-1	--	--
i5_HQ_sampled12fd9_c62_f2p0_5400	7.1e-142	247/337(73.29)	aga:AgaP_AGAP007593	K00006	GPD1	glycerol-3-phosphate dehydrogenase (NAD+)	ko00564|ko04011	Glycerophospholipid metabolism|MAPK signaling pathway - yeast
i5_HQ_sampled12fd9_c64_f2p0_5705	8.9e-34	71/126(56.35)	aec:105155053	K05759	PFN	profilin	ko04015|ko04810|ko04013	Rap1 signaling pathway|Regulation of actin cytoskeleton|MAPK signaling pathway - fly
i5_HQ_sampled12fd9_c67_f2p0_5773	1.9e-47	106/153(69.28)	rno:25550	K05612	SLC1A1, EAAT3	solute carrier family 1 (neuronal/epithelial high affinity glutamate transporter), member 1	ko04974|ko04724	Protein digestion and absorption|Glutamatergic synapse
i5_HQ_sampled12fd9_c73_f2p0_5890	2.9e-165	397/870(45.63)	bmor:100302733	K05853	ATP2A	Ca2+ transporting ATPase, sarcoplasmic/endoplasmic reticulum	ko04972|ko04020|ko04022	Pancreatic secretion|Calcium signaling pathway|cGMP-PKG signaling pathway
i5_HQ_sampled12fd9_c857_f2p0_5080	1.2e-21	49/56(87.50)	hst:105183229	K04547	GNG13	guanine nucleotide-binding protein G(I)/G(S)/G(O) subunit gamma-13	ko04062|ko04725|ko04745|ko04726|ko04740|ko04723|ko04727|ko04728|ko04014|ko04151|ko04742|ko04713|ko04724	Chemokine signaling pathway|Cholinergic synapse|Phototransduction - fly|Serotonergic synapse|Olfactory transduction|Retrograde endocannabinoid signaling|GABAergic synapse|Dopaminergic synapse|Ras signaling pathway|PI3K-Akt signaling pathway|Taste transduction|Circadian entrainment|Glutamatergic synapse
i5_HQ_sampled12fd9_c951_f20p0_5182	0.0e+00	741/914(81.07)	dvi:Dvir_GJ16390	K05699	ACTN	actinin alpha 1/4	ko04520|ko04670|ko04810|ko04530|ko04510	Adherens junction|Leukocyte transendothelial migration|Regulation of actin cytoskeleton|Tight junction|Focal adhesion
i5_HQ_sampled12fd9_c954_f19p0_5112	5.4e-99	172/347(49.57)	tca:658754	K04372	MKNK, MNK	MAP kinase interacting serine/threonine kinase	ko04910|ko04066|ko04010	Insulin signaling pathway|HIF-1 signaling pathway|MAPK signaling pathway
i6_HQ_sampled12fd9_c14_f4p0_6179	8.9e-88	173/300(57.67)	cqu:CpipJ_CPIJ001786	K19721	COL5AS	collagen, type V/XI/XXIV/XXVII, alpha	ko04974	Protein digestion and absorption
i6_HQ_sampled12fd9_c16_f2p0_6887	2.7e-154	351/797(44.04)	mde:101893508	K17751	MYH6_7	myosin heavy chain 6/7	ko04261|ko04530|ko04260	Adrenergic signaling in cardiomyocytes|Tight junction|Cardiac muscle contraction
i6_HQ_sampled12fd9_c17_f2p0_6306	3.2e-202	413/605(68.26)	aag:AaeL_AAEL012062	K01539	ATP1A	sodium/potassium-transporting ATPase subunit alpha	ko04971|ko04976|ko04024|ko04973|ko04974|ko04972|ko04960|ko04964|ko04970|ko04261|ko04961|ko04911|ko04978|ko04919|ko04918|ko04022|ko04260	Gastric acid secretion|Bile secretion|cAMP signaling pathway|Carbohydrate digestion and absorption|Protein digestion and absorption|Pancreatic secretion|Aldosterone-regulated sodium reabsorption|Proximal tubule bicarbonate reclamation|Salivary secretion|Adrenergic signaling in cardiomyocytes|Endocrine and other factor-regulated calcium reabsorption|Insulin secretion|Mineral absorption|Thyroid hor…
i7_HQ_sampled12fd9_c0_f6p0_7271	0.0e+00	572/767(74.58)	aec:105144318	K17751	MYH6_7	myosin heavy chain 6/7	ko04261|ko04530|ko04260	Adrenergic signaling in cardiomyocytes|Tight junction|Cardiac muscle contraction
i7_HQ_sampled12fd9_c105_f2p0_7051	0.0e+00	880/1304(67.48)	cqu:CpipJ_CPIJ000848	K17751	MYH6_7	myosin heavy chain 6/7	ko04261|ko04530|ko04260	Adrenergic signaling in cardiomyocytes|Tight junction|Cardiac muscle contraction
i0_HQ_sampled12fd9_c259_f24p0_885	1.6e-35	78/97(80.41)	soc:105193073	K12160	SUMO, SMT3	small ubiquitin-related modifier	ko03013	RNA transport
i0_HQ_sampled12fd9_c2603_f14p0_632	4.9e-26	55/86(63.95)	nve:NEMVE_v1g240887	K00799	GST, gst	glutathione S-transferase	ko00982|ko00480|ko00980	Drug metabolism - cytochrome P450|Glutathione metabolism|Metabolism of xenobiotics by cytochrome P450
i0_HQ_sampled12fd9_c26303_f4p0_954	7.4e-103	194/260(74.62)	spu:577954	K14842	NSA2	ribosome biogenesis protein NSA2	--	--
i0_HQ_sampled12fd9_c263_f21p0_626	5.9e-16	44/107(41.12)	pss:102461568	K03964	NDUFB8	NADH dehydrogenase (ubiquinone) 1 beta subcomplex subunit 8	ko00190	Oxidative phosphorylation
i0_HQ_sampled12fd9_c26574_f2p0_903	6.0e-70	142/208(68.27)	crg:105337746	K02873	RP-L13e, RPL13	large subunit ribosomal protein L13e	ko03010	Ribosome
i0_HQ_sampled12fd9_c26657_f2p0_546	2.2e-22	54/82(65.85)	crg:105323167	K02978	RP-S27e, RPS27	small subunit ribosomal protein S27e	ko03010	Ribosome
i0_HQ_sampled12fd9_c2723_f3p0_1007	9.5e-40	86/153(56.21)	mde:101891241	K02896	RP-L24e, RPL24	large subunit ribosomal protein L24e	ko03010	Ribosome
i0_HQ_sampled12fd9_c27288_f2p6_445	3.1e-35	72/142(50.70)	mde:101892186	K02878	RP-L16, MRPL16, rplP	large subunit ribosomal protein L16	ko03010	Ribosome
i0_HQ_sampled12fd9_c27879_f3p0_947	2.1e-41	83/89(93.26)	cel:CELE_C54C6.2	K07375	TUBB	tubulin beta	ko04540|ko04145	Gap junction|Phagosome
i0_HQ_sampled12fd9_c28022_f2p0_482	4.2e-30	63/101(62.38)	phu:Phum_PHUM514050	K00621	GNPNAT1, GNA1	glucosamine-phosphate N-acetyltransferase	ko00520	Amino sugar and nucleotide sugar metabolism
i0_HQ_sampled12fd9_c286011_f48p0_452	5.2e-38	72/116(62.07)	dmo:Dmoj_GI20386	K02130	ATPeF0F, ATP5J2	F-type H+-transporting ATPase subunit f	ko00190	Oxidative phosphorylation
i0_HQ_sampled12fd9_c286014_f37p0_878	7.2e-52	104/226(46.02)	tca:663147	K00799	GST, gst	glutathione S-transferase	ko00982|ko00480|ko00980	Drug metabolism - cytochrome P450|Glutathione metabolism|Metabolism of xenobiotics by cytochrome P450
i0_HQ_sampled12fd9_c286024_f42p0_583	1.0e-62	121/149(81.21)	bfo:BRAFLDRAFT_99641	K02958	RP-S15e, RPS15	small subunit ribosomal protein S15e	ko03010	Ribosome
i0_HQ_sampled12fd9_c286030_f8p0_994	6.3e-12	44/48(91.67)	ame:408583	K10373	TPM1	tropomyosin 1	ko04261|ko04260	Adrenergic signaling in cardiomyocytes|Cardiac muscle contraction
i0_HQ_sampled12fd9_c286047_f38p0_542	3.3e-23	58/97(59.79)	cfo:105249114	K02917	RP-L35Ae, RPL35A	large subunit ribosomal protein L35Ae	ko03010	Ribosome
i0_HQ_sampled12fd9_c286084_f6p0_555	2.1e-25	48/70(68.57)	sko:102805462	K02267	COX6B	cytochrome c oxidase subunit 6b	ko00190|ko04260	Oxidative phosphorylation|Cardiac muscle contraction
i0_HQ_sampled12fd9_c286111_f2p0_573	8.6e-30	73/160(45.62)	hst:105191490	K02936	RP-L7Ae, RPL7A	large subunit ribosomal protein L7Ae	ko03010	Ribosome
i0_HQ_sampled12fd9_c286196_f25p0_380	9.1e-12	37/85(43.53)	mde:20358598	K03878	ND1	NADH-ubiquinone oxidoreductase chain 1	ko00190	Oxidative phosphorylation
i0_HQ_sampled12fd9_c286224_f51p0_540	8.2e-22	54/78(69.23)	aga:AgaP_AGAP002468	K02898	RP-L26e, RPL26	large subunit ribosomal protein L26e	ko03010	Ribosome
i0_HQ_sampled12fd9_c286264_f50p7_967	1.5e-74	157/257(61.09)	xtr:447981	K02936	RP-L7Ae, RPL7A	large subunit ribosomal protein L7Ae	ko03010	Ribosome
i0_HQ_sampled12fd9_c286267_f13p0_856	2.0e-30	84/245(34.29)	oaa:100082597	K01310	CTRB	chymotrypsin	--	--
i0_HQ_sampled12fd9_c286275_f3p0_770	2.4e-112	200/204(98.04)	xtr:407952	K05692	ACTB_G1	actin beta/gamma 1	ko04145|ko04520|ko04670|ko04015|ko04390|ko04611|ko04391|ko04510|ko04745|ko04810|ko04530|ko04919|ko04210|ko04921	Phagosome|Adherens junction|Leukocyte transendothelial migration|Rap1 signaling pathway|Hippo signaling pathway|Platelet activation|Hippo signaling pathway - fly|Focal adhesion|Phototransduction - fly|Regulation of actin cytoskeleton|Tight junction|Thyroid hormone signaling pathway|Apoptosis|Oxytocin signaling pathway
i0_HQ_sampled12fd9_c286385_f54p0_449	8.5e-25	54/94(57.45)	dwi:Dwil_GK15246	K02140	ATPeFG, ATP5L, ATP20	F-type H+-transporting ATPase subunit g	ko00190	Oxidative phosphorylation
i0_HQ_sampled12fd9_c286498_f2p0_426	3.5e-12	36/72(50.00)	api:100160939	K02268	COX6C	cytochrome c oxidase subunit 6c	ko00190|ko04260	Oxidative phosphorylation|Cardiac muscle contraction
i0_HQ_sampled12fd9_c286508_f4p0_696	5.7e-52	110/168(65.48)	ame:413961	K04255	OPN4, Rh2_7	r-opsin	--	--
i0_HQ_sampled12fd9_c286515_f2p0_252	1.4e-24	52/83(62.65)	hgl:10201221	K00412	CYTB, petB	ubiquinol-cytochrome c reductase cytochrome b subunit	ko00190|ko02020|ko04260	Oxidative phosphorylation|Two-component system|Cardiac muscle contraction
i0_HQ_sampled12fd9_c286530_f6p0_540	2.0e-20	51/71(71.83)	tca:660748	K02898	RP-L26e, RPL26	large subunit ribosomal protein L26e	ko03010	Ribosome
i0_HQ_sampled12fd9_c286540_f3p0_628	1.4e-41	93/131(70.99)	aga:COX1	K02256	COX1	cytochrome c oxidase subunit 1	ko00190|ko04260	Oxidative phosphorylation|Cardiac muscle contraction
i0_HQ_sampled12fd9_c286567_f28p0_618	1.5e-40	83/112(74.11)	nvi:100118225	K11096	SNRPD2, SMD2	small nuclear ribonucleoprotein D2	ko03040	Spliceosome
i0_HQ_sampled12fd9_c286579_f5p0_490	1.4e-36	88/153(57.52)	tca:661617	K02893	RP-L23Ae, RPL23A	large subunit ribosomal protein L23Ae	ko03010	Ribosome
i0_HQ_sampled12fd9_c286593_f5p0_755	4.7e-108	205/209(98.09)	cfo:105255223	K08770	UBC	ubiquitin C	ko03320	PPAR signaling pathway
i0_HQ_sampled12fd9_c286615_f38p0_728	3.2e-13	45/130(34.62)	crg:105332917	K02903	RP-L28e, RPL28	large subunit ribosomal protein L28e	ko03010	Ribosome
i0_HQ_sampled12fd9_c286648_f43p8_617	4.2e-14	41/58(70.69)	bmor:101739922	K03948	NDUFA4	NADH dehydrogenase (ubiquinone) 1 alpha subcomplex subunit 4	ko00190	Oxidative phosphorylation
i0_HQ_sampled12fd9_c286650_f12p0_440	6.6e-14	42/96(43.75)	bmor:101740204	K03958	NDUFB2	NADH dehydrogenase (ubiquinone) 1 beta subcomplex subunit 2	ko00190	Oxidative phosphorylation
i0_HQ_sampled12fd9_c286684_f45p0_468	4.3e-27	67/88(76.14)	cmk:103187901	K07342	SEC61G, SSS1, secE	protein transport protein SEC61 subunit gamma and related proteins	ko04145|ko04141|ko03060	Phagosome|Protein processing in endoplasmic reticulum|Protein export
i0_HQ_sampled12fd9_c286693_f34p0_818	3.5e-101	183/195(93.85)	rro:104675775	K05692	ACTB_G1	actin beta/gamma 1	ko04145|ko04520|ko04670|ko04015|ko04390|ko04611|ko04391|ko04510|ko04745|ko04810|ko04530|ko04919|ko04210|ko04921	Phagosome|Adherens junction|Leukocyte transendothelial migration|Rap1 signaling pathway|Hippo signaling pathway|Platelet activation|Hippo signaling pathway - fly|Focal adhesion|Phototransduction - fly|Regulation of actin cytoskeleton|Tight junction|Thyroid hormone signaling pathway|Apoptosis|Oxytocin signaling pathway
i0_HQ_sampled12fd9_c286694_f69p0_335	4.1e-24	57/63(90.48)	xtr:549704	K02979	RP-S28e, RPS28	small subunit ribosomal protein S28e	ko03010	Ribosome
i0_HQ_sampled12fd9_c286835_f8p0_793	2.9e-07	38/93(40.86)	isc:IscW_ISCW012003	K02887	RP-L20, MRPL20, rplT	large subunit ribosomal protein L20	ko03010	Ribosome
i0_HQ_sampled12fd9_c286837_f4p0_950	4.4e-95	174/257(67.70)	dsi:Dsimw501_GD15019	K02941	RP-LP0, RPLP0	large subunit ribosomal protein LP0	ko03010	Ribosome
i0_HQ_sampled12fd9_c286884_f41p0_509	3.8e-13	40/89(44.94)	dan:Dana_GF10534	K00418	QCR8, UQCRQ	ubiquinol-cytochrome c reductase subunit 8	ko00190|ko04260	Oxidative phosphorylation|Cardiac muscle contraction
i0_HQ_sampled12fd9_c286898_f36p0_994	3.9e-163	279/295(94.58)	api:100169457	K07374	TUBA	tubulin alpha	ko04540|ko04210|ko04145	Gap junction|Apoptosis|Phagosome
i0_HQ_sampled12fd9_c286904_f19p0_982	3.7e-113	206/270(76.30)	wse:WALSEDRAFT_66438	K03231	EEF1A	elongation factor 1-alpha	ko03013	RNA transport
i0_HQ_sampled12fd9_c286919_f2p0_500	9.5e-25	54/94(57.45)	dwi:Dwil_GK15246	K02140	ATPeFG, ATP5L, ATP20	F-type H+-transporting ATPase subunit g	ko00190	Oxidative phosphorylation
i0_HQ_sampled12fd9_c286974_f3p0_561	1.4e-16	47/129(36.43)	xtr:448387	K00799	GST, gst	glutathione S-transferase	ko00982|ko00480|ko00980	Drug metabolism - cytochrome P450|Glutathione metabolism|Metabolism of xenobiotics by cytochrome P450
i0_HQ_sampled12fd9_c287006_f61p1_583	1.6e-39	80/137(58.39)	cin:100186399	K02901	RP-L27e, RPL27	large subunit ribosomal protein L27e	ko03010	Ribosome
i0_HQ_sampled12fd9_c287009_f29p0_749	2.2e-89	158/217(72.81)	tca:664459	K02865	RP-L10Ae, RPL10A	large subunit ribosomal protein L10Ae	ko03010	Ribosome
i0_HQ_sampled12fd9_c287017_f25p0_805	2.2e-87	165/207(79.71)	wse:WALSEDRAFT_66438	K03231	EEF1A	elongation factor 1-alpha	ko03013	RNA transport
i0_HQ_sampled12fd9_c287019_f9p0_795	1.0e-52	98/207(47.34)	bfo:BRAFLDRAFT_72748	K00799	GST, gst	glutathione S-transferase	ko00982|ko00480|ko00980	Drug metabolism - cytochrome P450|Glutathione metabolism|Metabolism of xenobiotics by cytochrome P450
i0_HQ_sampled12fd9_c287027_f50p0_565	5.5e-61	119/143(83.22)	phi:102108131	K02960	RP-S16e, RPS16	small subunit ribosomal protein S16e	ko03010	Ribosome
i0_HQ_sampled12fd9_c287046_f62p0_617	2.4e-25	48/70(68.57)	sko:102805462	K02267	COX6B	cytochrome c oxidase subunit 6b	ko00190|ko04260	Oxidative phosphorylation|Cardiac muscle contraction
i0_HQ_sampled12fd9_c287059_f5p0_462	9.3e-43	85/104(81.73)	loa:LOAG_00472	K02976	RP-S26e, RPS26	small subunit ribosomal protein S26e	ko03010	Ribosome
i0_HQ_sampled12fd9_c287105_f66p0_609	3.5e-45	101/169(59.76)	aag:AaeL_AAEL002047	K02947	RP-S10e, RPS10	small subunit ribosomal protein S10e	ko03010	Ribosome
i0_HQ_sampled12fd9_c287172_f4p0_675	1.9e-07	27/46(58.70)	soc:105193662	K02138	ATPeF0D, ATP5H, ATP7	F-type H+-transporting ATPase subunit d	ko00190	Oxidative phosphorylation
i0_HQ_sampled12fd9_c287225_f7p0_800	1.1e-91	168/203(82.76)	tru:101064438	K07374	TUBA	tubulin alpha	ko04540|ko04210|ko04145	Gap junction|Apoptosis|Phagosome
i0_HQ_sampled12fd9_c287382_f2p0_546	1.8e-08	31/43(72.09)	pxy:105391032	K12670	WBP1	oligosaccharyltransferase complex subunit beta	ko04141|ko00510|ko00513	Protein processing in endoplasmic reticulum|N-Glycan biosynthesis|Various types of N-glycan biosynthesis
i0_HQ_sampled12fd9_c287438_f13p0_779	1.3e-116	206/218(94.50)	rro:104675775	K05692	ACTB_G1	actin beta/gamma 1	ko04145|ko04520|ko04670|ko04015|ko04390|ko04611|ko04391|ko04510|ko04745|ko04810|ko04530|ko04919|ko04210|ko04921	Phagosome|Adherens junction|Leukocyte transendothelial migration|Rap1 signaling pathway|Hippo signaling pathway|Platelet activation|Hippo signaling pathway - fly|Focal adhesion|Phototransduction - fly|Regulation of actin cytoskeleton|Tight junction|Thyroid hormone signaling pathway|Apoptosis|Oxytocin signaling pathway
i0_HQ_sampled12fd9_c287665_f2p0_542	8.9e-69	126/130(96.92)	rro:104675775	K05692	ACTB_G1	actin beta/gamma 1	ko04145|ko04520|ko04670|ko04015|ko04390|ko04611|ko04391|ko04510|ko04745|ko04810|ko04530|ko04919|ko04210|ko04921	Phagosome|Adherens junction|Leukocyte transendothelial migration|Rap1 signaling pathway|Hippo signaling pathway|Platelet activation|Hippo signaling pathway - fly|Focal adhesion|Phototransduction - fly|Regulation of actin cytoskeleton|Tight junction|Thyroid hormone signaling pathway|Apoptosis|Oxytocin signaling pathway
i0_HQ_sampled12fd9_c287701_f5p0_294	3.3e-09	28/28(100.00)	rro:104675775	K05692	ACTB_G1	actin beta/gamma 1	ko04145|ko04520|ko04670|ko04015|ko04390|ko04611|ko04391|ko04510|ko04745|ko04810|ko04530|ko04919|ko04210|ko04921	Phagosome|Adherens junction|Leukocyte transendothelial migration|Rap1 signaling pathway|Hippo signaling pathway|Platelet activation|Hippo signaling pathway - fly|Focal adhesion|Phototransduction - fly|Regulation of actin cytoskeleton|Tight junction|Thyroid hormone signaling pathway|Apoptosis|Oxytocin signaling pathway
i0_HQ_sampled12fd9_c287782_f4p0_754	2.9e-94	176/218(80.73)	wse:WALSEDRAFT_66192	K03231	EEF1A	elongation factor 1-alpha	ko03013	RNA transport
i0_HQ_sampled12fd9_c287784_f5p0_677	2.1e-27	59/72(81.94)	spu:575225	K05863	SLC25A4S, ANT	solute carrier family 25 (mitochondrial adenine nucleotide translocator), member 4/5/6/31	ko04020|ko04022	Calcium signaling pathway|cGMP-PKG signaling pathway
i0_HQ_sampled12fd9_c287870_f3p0_425	9.5e-50	104/108(96.30)	shr:100915857	K02989	RP-S5e, RPS5	small subunit ribosomal protein S5e	ko03010	Ribosome
i0_HQ_sampled12fd9_c28832_f2p11_641	4.4e-06	33/90(36.67)	crg:105345876	K03260	EIF4G	translation initiation factor 4G	ko03013	RNA transport
i0_HQ_sampled12fd9_c30030_f2p0_724	9.8e-23	53/81(65.43)	bmor:101738548	K02266	COX6A	cytochrome c oxidase subunit 6a	ko00190|ko04260	Oxidative phosphorylation|Cardiac muscle contraction
i0_HQ_sampled12fd9_c30394_f4p0_880	1.6e-27	57/79(72.15)	isc:IscW_ISCW000885	K00688	E2.4.1.1, glgP, PYG	glycogen phosphorylase	ko04910|ko04922|ko00500	Insulin signaling pathway|Glucagon signaling pathway|Starch and sucrose metabolism
i0_HQ_sampled12fd9_c3044_f2p0_984	1.4e-19	58/163(35.58)	tca:658804	K18189	TACO1	translational activator of cytochrome c oxidase 1	--	--
i0_HQ_sampled12fd9_c30559_f2p0_685	2.6e-65	113/179(63.13)	lcm:102354633	K07565	NIP7	60S ribosome subunit biogenesis protein NIP7	--	--
i0_HQ_sampled12fd9_c3078_f4p0_937	1.4e-16	48/80(60.00)	aag:AaeL_AAEL000641	K09580	PDIA1, P4HB	protein disulfide-isomerase A1	ko04141	Protein processing in endoplasmic reticulum
i0_HQ_sampled12fd9_c31204_f3p0_547	2.4e-53	101/105(96.19)	rro:104675775	K05692	ACTB_G1	actin beta/gamma 1	ko04145|ko04520|ko04670|ko04015|ko04390|ko04611|ko04391|ko04510|ko04745|ko04810|ko04530|ko04919|ko04210|ko04921	Phagosome|Adherens junction|Leukocyte transendothelial migration|Rap1 signaling pathway|Hippo signaling pathway|Platelet activation|Hippo signaling pathway - fly|Focal adhesion|Phototransduction - fly|Regulation of actin cytoskeleton|Tight junction|Thyroid hormone signaling pathway|Apoptosis|Oxytocin signaling pathway
i0_HQ_sampled12fd9_c31801_f2p0_899	4.8e-35	67/117(57.26)	lcm:102358810	K00413	CYC1, CYT1, petC	ubiquinol-cytochrome c reductase cytochrome c1 subunit	ko00190|ko02020|ko04260	Oxidative phosphorylation|Two-component system|Cardiac muscle contraction
i0_HQ_sampled12fd9_c3278_f2p0_890	5.4e-23	52/126(41.27)	pxy:20834457	K03878	ND1	NADH-ubiquinone oxidoreductase chain 1	ko00190	Oxidative phosphorylation
i0_HQ_sampled12fd9_c32922_f3p0_351	8.7e-09	34/63(53.97)	dan:Dana_GF21473	K02913	RP-L33, MRPL33, rpmG	large subunit ribosomal protein L33	ko03010	Ribosome
i0_HQ_sampled12fd9_c330519_f6p0_484	5.6e-22	50/51(98.04)	rro:104675775	K05692	ACTB_G1	actin beta/gamma 1	ko04145|ko04520|ko04670|ko04015|ko04390|ko04611|ko04391|ko04510|ko04745|ko04810|ko04530|ko04919|ko04210|ko04921	Phagosome|Adherens junction|Leukocyte transendothelial migration|Rap1 signaling pathway|Hippo signaling pathway|Platelet activation|Hippo signaling pathway - fly|Focal adhesion|Phototransduction - fly|Regulation of actin cytoskeleton|Tight junction|Thyroid hormone signaling pathway|Apoptosis|Oxytocin signaling pathway
i0_HQ_sampled12fd9_c330528_f12p0_840	5.3e-12	34/48(70.83)	bmor:732904	K11097	SNRPE, SME	small nuclear ribonucleoprotein E	ko03040	Spliceosome
i0_HQ_sampled12fd9_c330702_f4p0_333	8.0e-12	41/55(74.55)	obi:106870909	K02885	RP-L19e, RPL19	large subunit ribosomal protein L19e	ko03010	Ribosome
i0_HQ_sampled12fd9_c330873_f5p0_239	5.7e-20	47/76(61.84)	obi:106875817	K02917	RP-L35Ae, RPL35A	large subunit ribosomal protein L35Ae	ko03010	Ribosome
i0_HQ_sampled12fd9_c334234_f6p0_707	7.3e-39	83/107(77.57)	sko:100374252	K02870	RP-L12e, RPL12	large subunit ribosomal protein L12e	ko03010	Ribosome
i0_HQ_sampled12fd9_c346580_f3p0_413	1.1e-13	38/48(79.17)	tca:656796	K02991	RP-S6e, RPS6	small subunit ribosomal protein S6e	ko03010|ko04066|ko04910|ko04151|ko04150	Ribosome|HIF-1 signaling pathway|Insulin signaling pathway|PI3K-Akt signaling pathway|mTOR signaling pathway
i0_HQ_sampled12fd9_c35193_f2p0_303	3.7e-08	25/51(49.02)	spu:587610	K01176	E3.2.1.1, amyA, malS	alpha-amylase	ko04973|ko00500	Carbohydrate digestion and absorption|Starch and sucrose metabolism
i0_HQ_sampled12fd9_c355056_f4p0_583	3.3e-45	93/130(71.54)	dvi:Dvir_GJ13428	K12845	SNU13, NHP2L	U4/U6 small nuclear ribonucleoprotein SNU13	ko03008|ko03040	Ribosome biogenesis in eukaryotes|Spliceosome
i0_HQ_sampled12fd9_c35564_f4p0_813	1.9e-86	144/156(92.31)	nvi:100115750	K10577	UBE2I, UBC9	ubiquitin-conjugating enzyme E2 I	ko04120|ko03013|ko04064	Ubiquitin mediated proteolysis|RNA transport|NF-kappa B signaling pathway
i0_HQ_sampled12fd9_c3565_f13p0_320	2.2e-06	26/33(78.79)	isc:IscW_ISCW015391	K02924	RP-L39e, RPL39	large subunit ribosomal protein L39e	ko03010	Ribosome
i0_HQ_sampled12fd9_c358_f27p0_665	3.4e-22	51/75(68.00)	xla:779307	K11099	SNRPG, SMG	small nuclear ribonucleoprotein G	ko03040	Spliceosome
i0_HQ_sampled12fd9_c364476_f6p0_477	7.3e-59	113/152(74.34)	tsp:Tsp_06170	K02995	RP-S8e, RPS8	small subunit ribosomal protein S8e	ko03010	Ribosome
i0_HQ_sampled12fd9_c36789_f2p1_543	3.2e-42	85/130(65.38)	tca:658058	K02912	RP-L32e, RPL32	large subunit ribosomal protein L32e	ko03010	Ribosome
i0_HQ_sampled12fd9_c36795_f3p0_487	6.4e-34	72/93(77.42)	nvi:100119346	K11097	SNRPE, SME	small nuclear ribonucleoprotein E	ko03040	Spliceosome
i0_HQ_sampled12fd9_c36904_f3p0_835	2.9e-58	108/178(60.67)	ola:101155298	K14560	IMP3	U3 small nucleolar ribonucleoprotein protein IMP3	ko03008	Ribosome biogenesis in eukaryotes
i0_HQ_sampled12fd9_c372615_f3p0_239	1.4e-10	36/49(73.47)	dan:Dana_GF18843	K01176	E3.2.1.1, amyA, malS	alpha-amylase	ko04973|ko00500	Carbohydrate digestion and absorption|Starch and sucrose metabolism
i0_HQ_sampled12fd9_c374350_f20p0_546	4.4e-07	30/68(44.12)	dvi:Dvir_GJ19555	K03968	NDUFC2	NADH dehydrogenase (ubiquinone) 1 subunit C2	ko00190	Oxidative phosphorylation
i0_HQ_sampled12fd9_c374355_f4p0_501	1.3e-10	34/65(52.31)	ani:AN0494.2	K01225	CBHA_B	cellulose 1,4-beta-cellobiosidase	ko00500	Starch and sucrose metabolism
i0_HQ_sampled12fd9_c374356_f64p0_655	3.9e-10	42/118(35.59)	mde:20358590	K03883	ND5	NADH-ubiquinone oxidoreductase chain 5	ko00190	Oxidative phosphorylation
i0_HQ_sampled12fd9_c374381_f14p0_609	4.8e-55	112/182(61.54)	pbi:103057327	K02883	RP-L18e, RPL18	large subunit ribosomal protein L18e	ko03010	Ribosome
i0_HQ_sampled12fd9_c374398_f22p0_530	1.6e-09	34/40(85.00)	tru:101067763	K07374	TUBA	tubulin alpha	ko04540|ko04210|ko04145	Gap junction|Apoptosis|Phagosome
i0_HQ_sampled12fd9_c374420_f77p0_664	2.7e-11	34/55(61.82)	hst:105187670	K00522	FTH1	ferritin heavy chain	ko04978	Mineral absorption
i0_HQ_sampled12fd9_c374428_f11p0_507	8.4e-37	84/123(68.29)	aag:AaeL_AAEL006698	K02910	RP-L31e, RPL31	large subunit ribosomal protein L31e	ko03010	Ribosome
i0_HQ_sampled12fd9_c374478_f17p0_957	1.7e-09	87/315(27.62)	api:100167295	K19326	SYNE1	nesprin-1	--	--
i0_HQ_sampled12fd9_c374482_f4p0_790	3.0e-65	127/174(72.99)	cfo:105258445	K20472	COPZ, RET3	coatomer subunit zeta	--	--
i0_HQ_sampled12fd9_c374521_f87p0_441	1.8e-27	61/84(72.62)	nve:NEMVE_v1g190935	K02975	RP-S25e, RPS25	small subunit ribosomal protein S25e	ko03010	Ribosome
i0_HQ_sampled12fd9_c374523_f2p0_792	1.5e-56	105/128(82.03)	aga:AgaP_AGAP013333	K15102	SLC25A3, PHC, PIC	solute carrier family 25 (mitochondrial phosphate transporter), member 3	--	--
i0_HQ_sampled12fd9_c374531_f42p0_587	1.5e-66	122/151(80.79)	oas:101115399	K02953	RP-S13e, RPS13	small subunit ribosomal protein S13e	ko03010	Ribosome
i0_HQ_sampled12fd9_c374533_f13p0_620	1.3e-18	56/81(69.14)	dan:Dana_GF20248	K09490	HSPA5, BIP	heat shock 70kDa protein 5	ko04918|ko04141|ko03060	Thyroid hormone synthesis|Protein processing in endoplasmic reticulum|Protein export
i0_HQ_sampled12fd9_c374562_f4p0_987	1.4e-16	40/78(51.28)	dmo:Dmoj_GI15714	K17780	TIM8	mitochondrial import inner membrane translocase subunit TIM8	--	--
i0_HQ_sampled12fd9_c374575_f3p0_324	4.7e-25	55/57(96.49)	dsi:Dsimw501_GD11548	K05692	ACTB_G1	actin beta/gamma 1	ko04145|ko04520|ko04670|ko04015|ko04390|ko04611|ko04391|ko04510|ko04745|ko04810|ko04530|ko04919|ko04210|ko04921	Phagosome|Adherens junction|Leukocyte transendothelial migration|Rap1 signaling pathway|Hippo signaling pathway|Platelet activation|Hippo signaling pathway - fly|Focal adhesion|Phototransduction - fly|Regulation of actin cytoskeleton|Tight junction|Thyroid hormone signaling pathway|Apoptosis|Oxytocin signaling pathway
i0_HQ_sampled12fd9_c374578_f7p0_719	1.0e-19	60/111(54.05)	cqu:CpipJ_CPIJ012335	K02134	ATPeF1D, ATP5D, ATP16	F-type H+-transporting ATPase subunit delta	ko00190	Oxidative phosphorylation
i0_HQ_sampled12fd9_c374648_f16p0_961	1.9e-82	162/180(90.00)	ola:101164037	K02133	ATPeF1B, ATP5B, ATP2	F-type H+-transporting ATPase subunit beta	ko00190	Oxidative phosphorylation
i0_HQ_sampled12fd9_c374654_f3p0_994	3.2e-24	62/122(50.82)	pxy:105386388	K02127	ATPeF0B, ATP5F1, ATP4	F-type H+-transporting ATPase subunit b	ko00190	Oxidative phosphorylation
i0_HQ_sampled12fd9_c374684_f52p0_794	8.8e-49	100/151(66.23)	aec:105151513	K02264	COX5A	cytochrome c oxidase subunit 5a	ko00190|ko04260	Oxidative phosphorylation|Cardiac muscle contraction
i0_HQ_sampled12fd9_c374686_f11p0_910	6.5e-96	177/201(88.06)	crg:105319209	K12812	UAP56, BAT1, SUB2	ATP-dependent RNA helicase UAP56/SUB2	ko03040|ko03015|ko03013	Spliceosome|mRNA surveillance pathway|RNA transport
i0_HQ_sampled12fd9_c374687_f32p0_506	1.2e-30	77/126(61.11)	phd:102333597	K02918	RP-L35e, RPL35	large subunit ribosomal protein L35e	ko03010	Ribosome
i0_HQ_sampled12fd9_c374691_f6p0_788	6.1e-10	34/76(44.74)	tup:102492627	K08779	CPA1	carboxypeptidase A1	ko04974|ko04972	Protein digestion and absorption|Pancreatic secretion
i0_HQ_sampled12fd9_c374694_f52p0_727	2.4e-40	95/195(48.72)	aag:AaeL_AAEL007699	K02940	RP-L9e, RPL9	large subunit ribosomal protein L9e	ko03010	Ribosome
i0_HQ_sampled12fd9_c374701_f11p0_517	2.2e-32	81/158(51.27)	tca:655678	K01312	PRSS1_2_3	trypsin	ko04974|ko04080|ko04972	Protein digestion and absorption|Neuroactive ligand-receptor interaction|Pancreatic secretion
i0_HQ_sampled12fd9_c374718_f50p0_597	1.3e-41	84/89(94.38)	rro:104675775	K05692	ACTB_G1	actin beta/gamma 1	ko04145|ko04520|ko04670|ko04015|ko04390|ko04611|ko04391|ko04510|ko04745|ko04810|ko04530|ko04919|ko04210|ko04921	Phagosome|Adherens junction|Leukocyte transendothelial migration|Rap1 signaling pathway|Hippo signaling pathway|Platelet activation|Hippo signaling pathway - fly|Focal adhesion|Phototransduction - fly|Regulation of actin cytoskeleton|Tight junction|Thyroid hormone signaling pathway|Apoptosis|Oxytocin signaling pathway
i0_HQ_sampled12fd9_c374724_f5p0_860	5.4e-44	82/131(62.60)	bmor:780848	K02263	COX4	cytochrome c oxidase subunit 4	ko00190|ko04260	Oxidative phosphorylation|Cardiac muscle contraction
i0_HQ_sampled12fd9_c374765_f34p0_452	8.6e-33	74/92(80.43)	bvg:104906366	K00134	GAPDH, gapA	glyceraldehyde 3-phosphate dehydrogenase	ko00710|ko04066|ko01200|ko01230|ko00010	Carbon fixation in photosynthetic organisms|HIF-1 signaling pathway|Carbon metabolism|Biosynthesis of amino acids|Glycolysis / Gluconeogenesis
i0_HQ_sampled12fd9_c374767_f67p0_999	4.6e-63	118/133(88.72)	aag:AaeL_AAEL009185	K00933	E2.7.3.2	creatine kinase	ko00330	Arginine and proline metabolism
i0_HQ_sampled12fd9_c374777_f73p0_377	2.2e-26	61/92(66.30)	mis:MICPUN_92616	K02921	RP-L37Ae, RPL37A	large subunit ribosomal protein L37Ae	ko03010	Ribosome
i0_HQ_sampled12fd9_c374778_f5p0_913	1.2e-131	233/246(94.72)	rro:104675775	K05692	ACTB_G1	actin beta/gamma 1	ko04145|ko04520|ko04670|ko04015|ko04390|ko04611|ko04391|ko04510|ko04745|ko04810|ko04530|ko04919|ko04210|ko04921	Phagosome|Adherens junction|Leukocyte transendothelial migration|Rap1 signaling pathway|Hippo signaling pathway|Platelet activation|Hippo signaling pathway - fly|Focal adhesion|Phototransduction - fly|Regulation of actin cytoskeleton|Tight junction|Thyroid hormone signaling pathway|Apoptosis|Oxytocin signaling pathway
i0_HQ_sampled12fd9_c374796_f78p0_840	1.1e-06	33/79(41.77)	tca:660325	K02270	COX7A	cytochrome c oxidase subunit 7a	ko00190|ko04260	Oxidative phosphorylation|Cardiac muscle contraction
i0_HQ_sampled12fd9_c374799_f72p0_921	4.1e-106	186/257(72.37)	cqu:CpipJ_CPIJ000162	K02938	RP-L8e, RPL8	large subunit ribosomal protein L8e	ko03010	Ribosome
i0_HQ_sampled12fd9_c374822_f15p0_989	7.1e-157	276/279(98.92)	tca:659219	K05692	ACTB_G1	actin beta/gamma 1	ko04145|ko04520|ko04670|ko04015|ko04390|ko04611|ko04391|ko04510|ko04745|ko04810|ko04530|ko04919|ko04210|ko04921	Phagosome|Adherens junction|Leukocyte transendothelial migration|Rap1 signaling pathway|Hippo signaling pathway|Platelet activation|Hippo signaling pathway - fly|Focal adhesion|Phototransduction - fly|Regulation of actin cytoskeleton|Tight junction|Thyroid hormone signaling pathway|Apoptosis|Oxytocin signaling pathway
i0_HQ_sampled12fd9_c374827_f75p0_828	1.6e-61	136/265(51.32)	mde:20358588	K03881	ND4	NADH-ubiquinone oxidoreductase chain 4	ko00190	Oxidative phosphorylation
i0_HQ_sampled12fd9_c374835_f23p0_496	5.1e-55	104/160(65.00)	cmk:103185488	K02984	RP-S3Ae, RPS3A	small subunit ribosomal protein S3Ae	ko03010	Ribosome
i0_HQ_sampled12fd9_c374847_f7p0_940	9.8e-31	91/118(77.12)	ola:100125490	K03283	HSPA1_8	heat shock 70kDa protein 1/2/6/8	ko04010|ko04915|ko04141|ko03040|ko04612|ko04213|ko04144	MAPK signaling pathway|Estrogen signaling pathway|Protein processing in endoplasmic reticulum|Spliceosome|Antigen processing and presentation|Longevity regulating pathway - multiple species|Endocytosis
i0_HQ_sampled12fd9_c374856_f16p0_957	5.2e-128	215/292(73.63)	aec:105155008	K02925	RP-L3e, RPL3	large subunit ribosomal protein L3e	ko03010	Ribosome
i0_HQ_sampled12fd9_c374866_f2p0_529	1.4e-74	133/140(95.00)	rro:104675775	K05692	ACTB_G1	actin beta/gamma 1	ko04145|ko04520|ko04670|ko04015|ko04390|ko04611|ko04391|ko04510|ko04745|ko04810|ko04530|ko04919|ko04210|ko04921	Phagosome|Adherens junction|Leukocyte transendothelial migration|Rap1 signaling pathway|Hippo signaling pathway|Platelet activation|Hippo signaling pathway - fly|Focal adhesion|Phototransduction - fly|Regulation of actin cytoskeleton|Tight junction|Thyroid hormone signaling pathway|Apoptosis|Oxytocin signaling pathway
i0_HQ_sampled12fd9_c374885_f4p0_511	1.0e-45	99/143(69.23)	phu:Phum_PHUM226830	K02898	RP-L26e, RPL26	large subunit ribosomal protein L26e	ko03010	Ribosome
i0_HQ_sampled12fd9_c374900_f2p0_614	8.8e-65	122/143(85.31)	tca:656796	K02991	RP-S6e, RPS6	small subunit ribosomal protein S6e	ko03010|ko04066|ko04910|ko04151|ko04150	Ribosome|HIF-1 signaling pathway|Insulin signaling pathway|PI3K-Akt signaling pathway|mTOR signaling pathway
i0_HQ_sampled12fd9_c374906_f5p0_527	1.5e-33	69/114(60.53)	cmk:103171726	K02932	RP-L5e, RPL5	large subunit ribosomal protein L5e	ko03010	Ribosome
i0_HQ_sampled12fd9_c374908_f14p0_729	5.8e-23	49/83(59.04)	lgi:LOTGIDRAFT_217865	K17784	MINOS1, MOS1	mitochondrial inner membrane organizing system protein 1	--	--
i0_HQ_sampled12fd9_c374923_f2p0_735	1.2e-36	75/102(73.53)	tca:661233	K13178	DDX17	ATP-dependent RNA helicase DDX17	--	--
i0_HQ_sampled12fd9_c374925_f13p0_809	2.6e-08	38/115(33.04)	lgi:LOTGIDRAFT_71188	K14616	CUBN	cubilin	ko04977	Vitamin digestion and absorption
i0_HQ_sampled12fd9_c374980_f10p0_442	3.2e-16	40/40(100.00)	rro:104675775	K05692	ACTB_G1	actin beta/gamma 1	ko04145|ko04520|ko04670|ko04015|ko04390|ko04611|ko04391|ko04510|ko04745|ko04810|ko04530|ko04919|ko04210|ko04921	Phagosome|Adherens junction|Leukocyte transendothelial migration|Rap1 signaling pathway|Hippo signaling pathway|Platelet activation|Hippo signaling pathway - fly|Focal adhesion|Phototransduction - fly|Regulation of actin cytoskeleton|Tight junction|Thyroid hormone signaling pathway|Apoptosis|Oxytocin signaling pathway
i0_HQ_sampled12fd9_c375025_f71p0_503	1.8e-31	70/115(60.87)	soc:105194210	K02915	RP-L34e, RPL34	large subunit ribosomal protein L34e	ko03010	Ribosome
i0_HQ_sampled12fd9_c375031_f61p0_769	1.7e-36	73/99(73.74)	isc:IscW_ISCW008173	K02877	RP-L15e, RPL15	large subunit ribosomal protein L15e	ko03010	Ribosome
i0_HQ_sampled12fd9_c375033_f12p0_467	7.7e-45	87/130(66.92)	phu:Phum_PHUM601190	K02987	RP-S4e, RPS4	small subunit ribosomal protein S4e	ko03010	Ribosome
i0_HQ_sampled12fd9_c375039_f14p0_451	4.3e-45	88/104(84.62)	sre:PTSG_01472	K09565	PPIF	peptidyl-prolyl isomerase F (cyclophilin D)	ko04020|ko04022	Calcium signaling pathway|cGMP-PKG signaling pathway
i0_HQ_sampled12fd9_c375056_f11p0_432	3.7e-25	56/58(96.55)	dpo:Dpse_GA24346	K05692	ACTB_G1	actin beta/gamma 1	ko04145|ko04520|ko04670|ko04015|ko04390|ko04611|ko04391|ko04510|ko04745|ko04810|ko04530|ko04919|ko04210|ko04921	Phagosome|Adherens junction|Leukocyte transendothelial migration|Rap1 signaling pathway|Hippo signaling pathway|Platelet activation|Hippo signaling pathway - fly|Focal adhesion|Phototransduction - fly|Regulation of actin cytoskeleton|Tight junction|Thyroid hormone signaling pathway|Apoptosis|Oxytocin signaling pathway
i0_HQ_sampled12fd9_c375082_f10p0_749	2.0e-18	47/76(61.84)	lcm:102346689	K00432	gpx	glutathione peroxidase	ko00480|ko04918|ko00590	Glutathione metabolism|Thyroid hormone synthesis|Arachidonic acid metabolism
i0_HQ_sampled12fd9_c375085_f3p0_509	6.7e-34	77/156(49.36)	hst:105187769	K02934	RP-L6e, RPL6	large subunit ribosomal protein L6e	ko03010	Ribosome
i0_HQ_sampled12fd9_c375101_f17p0_727	1.0e-11	37/83(44.58)	tca:658529	K11351	NDUFB11	NADH dehydrogenase (ubiquinone) 1 beta subcomplex subunit 11	ko00190	Oxidative phosphorylation
i0_HQ_sampled12fd9_c375117_f11p0_603	1.8e-17	65/196(33.16)	lcm:102353747	K20465	OSBPL9_10_11, ORP9_10_11	oxysterol-binding protein-related protein 9/10/11	--	--
i0_HQ_sampled12fd9_c375118_f6p0_278	1.1e-06	22/25(88.00)	rro:104675775	K05692	ACTB_G1	actin beta/gamma 1	ko04145|ko04520|ko04670|ko04015|ko04390|ko04611|ko04391|ko04510|ko04745|ko04810|ko04530|ko04919|ko04210|ko04921	Phagosome|Adherens junction|Leukocyte transendothelial migration|Rap1 signaling pathway|Hippo signaling pathway|Platelet activation|Hippo signaling pathway - fly|Focal adhesion|Phototransduction - fly|Regulation of actin cytoskeleton|Tight junction|Thyroid hormone signaling pathway|Apoptosis|Oxytocin signaling pathway
i0_HQ_sampled12fd9_c375128_f17p0_519	3.6e-59	115/130(88.46)	ola:100049433	K05692	ACTB_G1	actin beta/gamma 1	ko04145|ko04520|ko04670|ko04015|ko04390|ko04611|ko04391|ko04510|ko04745|ko04810|ko04530|ko04919|ko04210|ko04921	Phagosome|Adherens junction|Leukocyte transendothelial migration|Rap1 signaling pathway|Hippo signaling pathway|Platelet activation|Hippo signaling pathway - fly|Focal adhesion|Phototransduction - fly|Regulation of actin cytoskeleton|Tight junction|Thyroid hormone signaling pathway|Apoptosis|Oxytocin signaling pathway
i0_HQ_sampled12fd9_c375148_f42p0_577	3.9e-54	106/158(67.09)	tsp:Tsp_04780	K02889	RP-L21e, RPL21	large subunit ribosomal protein L21e	ko03010	Ribosome
i0_HQ_sampled12fd9_c375157_f5p0_535	2.8e-06	30/67(44.78)	pon:100174562	K00799	GST, gst	glutathione S-transferase	ko00982|ko00480|ko00980	Drug metabolism - cytochrome P450|Glutathione metabolism|Metabolism of xenobiotics by cytochrome P450
i0_HQ_sampled12fd9_c375189_f5p0_365	1.4e-20	49/67(73.13)	ddi:DDB_G0285395	K11096	SNRPD2, SMD2	small nuclear ribonucleoprotein D2	ko03040	Spliceosome
i0_HQ_sampled12fd9_c375204_f2p0_908	2.0e-33	86/127(67.72)	tca:657776	K13126	PABPC	polyadenylate-binding protein	ko03018|ko03015|ko03013	RNA degradation|mRNA surveillance pathway|RNA transport
i0_HQ_sampled12fd9_c375264_f9p0_969	2.1e-12	34/54(62.96)	dvi:Dvir_GJ18390	K08056	PDIA3, GRP58	protein disulfide isomerase family A, member 3	ko04612|ko04141	Antigen processing and presentation|Protein processing in endoplasmic reticulum
i0_HQ_sampled12fd9_c375267_f19p0_477	6.5e-31	71/101(70.30)	aga:AgaP_AGAP004616	K02131	ATPeF0F6, ATP5J	F-type H+-transporting ATPase subunit 6	ko00190	Oxidative phosphorylation
i0_HQ_sampled12fd9_c375301_f4p0_604	3.9e-49	93/113(82.30)	ame:409167	K03234	EEF2	elongation factor 2	ko04921|ko04152	Oxytocin signaling pathway|AMPK signaling pathway
i0_HQ_sampled12fd9_c375330_f13p0_494	9.1e-12	40/74(54.05)	xma:102237162	K09632	CTRL	chymotrypsin-like protease	ko04974|ko04972	Protein digestion and absorption|Pancreatic secretion
i0_HQ_sampled12fd9_c375347_f10p0_951	2.7e-105	180/222(81.08)	ame:409167	K03234	EEF2	elongation factor 2	ko04921|ko04152	Oxytocin signaling pathway|AMPK signaling pathway
i0_HQ_sampled12fd9_c375360_f45p0_783	4.3e-48	104/207(50.24)	ame:552517	K02873	RP-L13e, RPL13	large subunit ribosomal protein L13e	ko03010	Ribosome
i0_HQ_sampled12fd9_c375383_f55p0_718	1.2e-25	69/169(40.83)	nvi:100118263	K02872	RP-L13Ae, RPL13A	large subunit ribosomal protein L13Ae	ko03010	Ribosome
i0_HQ_sampled12fd9_c375410_f2p0_702	4.9e-59	110/161(68.32)	egr:104434228	K03768	PPIB, ppiB	peptidyl-prolyl cis-trans isomerase B (cyclophilin B)	--	--
i0_HQ_sampled12fd9_c375429_f54p0_816	4.1e-09	89/295(30.17)	aga:ND2	K03879	ND2	NADH-ubiquinone oxidoreductase chain 2	ko00190	Oxidative phosphorylation
i0_HQ_sampled12fd9_c375450_f25p0_318	1.4e-24	54/56(96.43)	rro:104675775	K05692	ACTB_G1	actin beta/gamma 1	ko04145|ko04520|ko04670|ko04015|ko04390|ko04611|ko04391|ko04510|ko04745|ko04810|ko04530|ko04919|ko04210|ko04921	Phagosome|Adherens junction|Leukocyte transendothelial migration|Rap1 signaling pathway|Hippo signaling pathway|Platelet activation|Hippo signaling pathway - fly|Focal adhesion|Phototransduction - fly|Regulation of actin cytoskeleton|Tight junction|Thyroid hormone signaling pathway|Apoptosis|Oxytocin signaling pathway
i0_HQ_sampled12fd9_c375457_f5p0_306	9.0e-34	72/87(82.76)	sko:100372305	K02969	RP-S20e, RPS20	small subunit ribosomal protein S20e	ko03010	Ribosome
i0_HQ_sampled12fd9_c375470_f22p0_750	1.8e-67	118/182(64.84)	bfo:BRAFLDRAFT_68589	K01596	E4.1.1.32, pckA, PCK	phosphoenolpyruvate carboxykinase (GTP)	ko04920|ko00620|ko04922|ko00020|ko04152|ko04964|ko04910|ko04068|ko03320|ko04151|ko00010	Adipocytokine signaling pathway|Pyruvate metabolism|Glucagon signaling pathway|Citrate cycle (TCA cycle)|AMPK signaling pathway|Proximal tubule bicarbonate reclamation|Insulin signaling pathway|FoxO signaling pathway|PPAR signaling pathway|PI3K-Akt signaling pathway|Glycolysis / Gluconeogenesis
i0_HQ_sampled12fd9_c375520_f19p0_671	6.5e-61	114/116(98.28)	rro:104675775	K05692	ACTB_G1	actin beta/gamma 1	ko04145|ko04520|ko04670|ko04015|ko04390|ko04611|ko04391|ko04510|ko04745|ko04810|ko04530|ko04919|ko04210|ko04921	Phagosome|Adherens junction|Leukocyte transendothelial migration|Rap1 signaling pathway|Hippo signaling pathway|Platelet activation|Hippo signaling pathway - fly|Focal adhesion|Phototransduction - fly|Regulation of actin cytoskeleton|Tight junction|Thyroid hormone signaling pathway|Apoptosis|Oxytocin signaling pathway
i0_HQ_sampled12fd9_c375522_f10p0_948	1.4e-72	130/136(95.59)	rro:104675775	K05692	ACTB_G1	actin beta/gamma 1	ko04145|ko04520|ko04670|ko04015|ko04390|ko04611|ko04391|ko04510|ko04745|ko04810|ko04530|ko04919|ko04210|ko04921	Phagosome|Adherens junction|Leukocyte transendothelial migration|Rap1 signaling pathway|Hippo signaling pathway|Platelet activation|Hippo signaling pathway - fly|Focal adhesion|Phototransduction - fly|Regulation of actin cytoskeleton|Tight junction|Thyroid hormone signaling pathway|Apoptosis|Oxytocin signaling pathway
i0_HQ_sampled12fd9_c375529_f57p0_982	5.3e-120	214/277(77.26)	sko:100370055	K00134	GAPDH, gapA	glyceraldehyde 3-phosphate dehydrogenase	ko00710|ko04066|ko01200|ko01230|ko00010	Carbon fixation in photosynthetic organisms|HIF-1 signaling pathway|Carbon metabolism|Biosynthesis of amino acids|Glycolysis / Gluconeogenesis
i0_HQ_sampled12fd9_c375534_f3p0_798	3.7e-79	133/167(79.64)	dmo:Dmoj_GI13499	K03942	NDUFV1	NADH dehydrogenase (ubiquinone) flavoprotein 1	ko00190	Oxidative phosphorylation
i0_HQ_sampled12fd9_c375544_f17p0_434	3.2e-53	100/108(92.59)	tru:101067763	K07374	TUBA	tubulin alpha	ko04540|ko04210|ko04145	Gap junction|Apoptosis|Phagosome
i0_HQ_sampled12fd9_c375547_f10p0_515	7.8e-06	29/63(46.03)	dsi:ND2	K03879	ND2	NADH-ubiquinone oxidoreductase chain 2	ko00190	Oxidative phosphorylation
i0_HQ_sampled12fd9_c375549_f14p0_465	1.8e-22	54/60(90.00)	tca:662877	K12812	UAP56, BAT1, SUB2	ATP-dependent RNA helicase UAP56/SUB2	ko03040|ko03015|ko03013	Spliceosome|mRNA surveillance pathway|RNA transport
i0_HQ_sampled12fd9_c375580_f12p0_361	7.9e-13	39/52(75.00)	tru:101075227	K13126	PABPC	polyadenylate-binding protein	ko03018|ko03015|ko03013	RNA degradation|mRNA surveillance pathway|RNA transport
i0_HQ_sampled12fd9_c375583_f17p0_874	8.2e-40	94/178(52.81)	cqu:ND1	K03878	ND1	NADH-ubiquinone oxidoreductase chain 1	ko00190	Oxidative phosphorylation
i0_HQ_sampled12fd9_c375586_f31p0_657	1.0e-66	128/216(59.26)	dse:CYTB	K00412	CYTB, petB	ubiquinol-cytochrome c reductase cytochrome b subunit	ko00190|ko02020|ko04260	Oxidative phosphorylation|Two-component system|Cardiac muscle contraction
i0_HQ_sampled12fd9_c375819_f5p0_526	5.0e-16	44/126(34.92)	tca:660535	K03954	NDUFA10	NADH dehydrogenase (ubiquinone) 1 alpha subcomplex subunit 10	ko00190	Oxidative phosphorylation
i0_HQ_sampled12fd9_c375872_f4p0_789	3.0e-65	127/174(72.99)	cfo:105258445	K20472	COPZ, RET3	coatomer subunit zeta	--	--
i0_HQ_sampled12fd9_c375963_f4p0_817	5.5e-38	80/119(67.23)	soc:105193030	K02729	PSMA5	20S proteasome subunit alpha 5	ko03050	Proteasome
i0_HQ_sampled12fd9_c375980_f4p0_523	1.9e-47	95/112(84.82)	tca:656796	K02991	RP-S6e, RPS6	small subunit ribosomal protein S6e	ko03010|ko04066|ko04910|ko04151|ko04150	Ribosome|HIF-1 signaling pathway|Insulin signaling pathway|PI3K-Akt signaling pathway|mTOR signaling pathway
i0_HQ_sampled12fd9_c376031_f4p0_571	1.0e-22	50/55(90.91)	mde:101899606	K00235	SDHB, SDH2	succinate dehydrogenase (ubiquinone) iron-sulfur subunit	ko01200|ko00190|ko00020	Carbon metabolism|Oxidative phosphorylation|Citrate cycle (TCA cycle)
i0_HQ_sampled12fd9_c376083_f5p0_426	8.4e-22	60/122(49.18)	ame:413145	K03249	EIF3F	translation initiation factor 3 subunit F	ko03013	RNA transport
i0_HQ_sampled12fd9_c376174_f6p0_584	3.1e-27	59/79(74.68)	bmor:692926	K02132	ATPeF1A, ATP5A1, ATP1	F-type H+-transporting ATPase subunit alpha	ko00190	Oxidative phosphorylation
i0_HQ_sampled12fd9_c376180_f3p0_299	1.2e-14	47/84(55.95)	tca:103312128	K02932	RP-L5e, RPL5	large subunit ribosomal protein L5e	ko03010	Ribosome
i0_HQ_sampled12fd9_c376213_f4p0_864	2.2e-114	204/232(87.93)	bfo:BRAFLDRAFT_283521	K03030	PSMD14, RPN11, POH1	26S proteasome regulatory subunit N11	ko03050	Proteasome
i0_HQ_sampled12fd9_c3775_f11p0_747	1.1e-19	48/97(49.48)	tca:662710	K03938	NDUFS5	NADH dehydrogenase (ubiquinone) Fe-S protein 5	ko00190	Oxidative phosphorylation
i0_HQ_sampled12fd9_c379457_f4p0_807	7.1e-22	56/91(61.54)	api:100162912	K03934	NDUFS1	NADH dehydrogenase (ubiquinone) Fe-S protein 1	ko00190	Oxidative phosphorylation
i0_HQ_sampled12fd9_c38250_f6p0_405	2.6e-12	36/58(62.07)	pxy:105393400	K02970	RP-S21, MRPS21, rpsU	small subunit ribosomal protein S21	ko03010	Ribosome
i0_HQ_sampled12fd9_c38262_f3p0_688	2.7e-06	39/98(39.80)	pxy:105389510	K11599	POMP, UMP1	proteasome maturation protein	ko03050	Proteasome
i0_HQ_sampled12fd9_c38400_f2p0_987	1.6e-07	47/187(25.13)	mde:101897456	K03098	APOD	apolipoprotein D and lipocalin family protein	--	--
i0_HQ_sampled12fd9_c38563_f3p0_904	3.9e-77	143/205(69.76)	ame:413961	K04255	OPN4, Rh2_7	r-opsin	--	--
i0_HQ_sampled12fd9_c38738_f3p1_391	1.6e-11	34/38(89.47)	api:100145842	K10577	UBE2I, UBC9	ubiquitin-conjugating enzyme E2 I	ko04120|ko03013|ko04064	Ubiquitin mediated proteolysis|RNA transport|NF-kappa B signaling pathway
i0_HQ_sampled12fd9_c387_f41p0_593	1.5e-08	42/145(28.97)	bfo:BRAFLDRAFT_69088	K06560	MRC	mannose receptor, C type	ko04145	Phagosome
i0_HQ_sampled12fd9_c39298_f2p0_984	2.3e-91	196/332(59.04)	dpe:Dper_GL23535	K05692	ACTB_G1	actin beta/gamma 1	ko04145|ko04520|ko04670|ko04015|ko04390|ko04611|ko04391|ko04510|ko04745|ko04810|ko04530|ko04919|ko04210|ko04921	Phagosome|Adherens junction|Leukocyte transendothelial migration|Rap1 signaling pathway|Hippo signaling pathway|Platelet activation|Hippo signaling pathway - fly|Focal adhesion|Phototransduction - fly|Regulation of actin cytoskeleton|Tight junction|Thyroid hormone signaling pathway|Apoptosis|Oxytocin signaling pathway
i0_HQ_sampled12fd9_c397585_f5p0_910	2.0e-65	121/168(72.02)	tca:661233	K13178	DDX17	ATP-dependent RNA helicase DDX17	--	--
i0_HQ_sampled12fd9_c398296_f2p0_526	2.0e-25	48/70(68.57)	sko:102805462	K02267	COX6B	cytochrome c oxidase subunit 6b	ko00190|ko04260	Oxidative phosphorylation|Cardiac muscle contraction
i0_HQ_sampled12fd9_c400498_f3p0_924	3.0e-40	87/115(75.65)	cqu:COX3	K02262	COX3	cytochrome c oxidase subunit 3	ko00190|ko04260	Oxidative phosphorylation|Cardiac muscle contraction
i0_HQ_sampled12fd9_c402516_f2p0_249	5.7e-23	46/64(71.88)	hro:HELRODRAFT_157041	K02868	RP-L11e, RPL11	large subunit ribosomal protein L11e	ko03010	Ribosome
i0_HQ_sampled12fd9_c40360_f2p0_524	1.1e-68	128/142(90.14)	hro:HELRODRAFT_192684	K02973	RP-S23e, RPS23	small subunit ribosomal protein S23e	ko03010	Ribosome
i0_HQ_sampled12fd9_c41057_f4p0_547	1.7e-14	43/91(47.25)	nvi:100118128	K11656	CHRAC1, CHRAC15	chromatin accessibility complex protein 1	--	--
i0_HQ_sampled12fd9_c411714_f3p0_630	3.6e-98	174/183(95.08)	tet:TTHERM_00558620	K07374	TUBA	tubulin alpha	ko04540|ko04210|ko04145	Gap junction|Apoptosis|Phagosome
i0_HQ_sampled12fd9_c411769_f3p0_493	7.2e-09	29/53(54.72)	isc:IscW_ISCW012704	K13250	SSR2	translocon-associated protein subunit beta	ko04141	Protein processing in endoplasmic reticulum
i0_HQ_sampled12fd9_c416122_f2p0_799	8.0e-74	136/172(79.07)	hro:HELRODRAFT_185784	K02998	RP-SAe, RPSA	small subunit ribosomal protein SAe	ko03010	Ribosome
i0_HQ_sampled12fd9_c43051_f8p0_957	8.7e-59	110/161(68.32)	egr:104434228	K03768	PPIB, ppiB	peptidyl-prolyl cis-trans isomerase B (cyclophilin B)	--	--
i0_HQ_sampled12fd9_c43810_f3p0_507	4.3e-17	70/94(74.47)	lcm:102361136	K02900	RP-L27Ae, RPL27A	large subunit ribosomal protein L27Ae	ko03010	Ribosome
i0_HQ_sampled12fd9_c44012_f2p0_433	3.7e-41	78/126(61.90)	asn:102372599	K14848	RRB1, GRWD1	ribosome assembly protein RRB1	--	--
i0_HQ_sampled12fd9_c44256_f2p0_911	8.3e-27	62/91(68.13)	api:100169284	K14387	SLC5A7, CHT1	solute carrier family 5 (high affinity choline transporter), member 7	ko04725	Cholinergic synapse
i0_HQ_sampled12fd9_c45164_f2p0_536	1.3e-11	34/44(77.27)	crg:105323167	K02978	RP-S27e, RPS27	small subunit ribosomal protein S27e	ko03010	Ribosome
i0_HQ_sampled12fd9_c4551_f7p0_616	3.5e-53	98/122(80.33)	aag:AaeL_AAEL005909	K12833	SF3B14	pre-mRNA branch site protein p14	ko03040	Spliceosome
i0_HQ_sampled12fd9_c459512_f8p0_549	7.0e-37	75/124(60.48)	dsi:Dsimw501_GD15019	K02941	RP-LP0, RPLP0	large subunit ribosomal protein LP0	ko03010	Ribosome
i0_HQ_sampled12fd9_c459519_f8p0_542	6.9e-45	96/159(60.38)	pxy:20834456	K00412	CYTB, petB	ubiquinol-cytochrome c reductase cytochrome b subunit	ko00190|ko02020|ko04260	Oxidative phosphorylation|Two-component system|Cardiac muscle contraction
i0_HQ_sampled12fd9_c459520_f7p0_444	6.7e-06	29/63(46.03)	dsi:ND2	K03879	ND2	NADH-ubiquinone oxidoreductase chain 2	ko00190	Oxidative phosphorylation
i0_HQ_sampled12fd9_c459524_f8p0_489	2.7e-16	44/79(55.70)	crg:105326051	K01596	E4.1.1.32, pckA, PCK	phosphoenolpyruvate carboxykinase (GTP)	ko04920|ko00620|ko04922|ko00020|ko04152|ko04964|ko04910|ko04068|ko03320|ko04151|ko00010	Adipocytokine signaling pathway|Pyruvate metabolism|Glucagon signaling pathway|Citrate cycle (TCA cycle)|AMPK signaling pathway|Proximal tubule bicarbonate reclamation|Insulin signaling pathway|FoxO signaling pathway|PPAR signaling pathway|PI3K-Akt signaling pathway|Glycolysis / Gluconeogenesis
i0_HQ_sampled12fd9_c459535_f7p0_422	4.1e-53	100/106(94.34)	rro:104675775	K05692	ACTB_G1	actin beta/gamma 1	ko04145|ko04520|ko04670|ko04015|ko04390|ko04611|ko04391|ko04510|ko04745|ko04810|ko04530|ko04919|ko04210|ko04921	Phagosome|Adherens junction|Leukocyte transendothelial migration|Rap1 signaling pathway|Hippo signaling pathway|Platelet activation|Hippo signaling pathway - fly|Focal adhesion|Phototransduction - fly|Regulation of actin cytoskeleton|Tight junction|Thyroid hormone signaling pathway|Apoptosis|Oxytocin signaling pathway
i0_HQ_sampled12fd9_c459536_f6p0_845	6.0e-80	145/145(100.00)	ola:100049433	K05692	ACTB_G1	actin beta/gamma 1	ko04145|ko04520|ko04670|ko04015|ko04390|ko04611|ko04391|ko04510|ko04745|ko04810|ko04530|ko04919|ko04210|ko04921	Phagosome|Adherens junction|Leukocyte transendothelial migration|Rap1 signaling pathway|Hippo signaling pathway|Platelet activation|Hippo signaling pathway - fly|Focal adhesion|Phototransduction - fly|Regulation of actin cytoskeleton|Tight junction|Thyroid hormone signaling pathway|Apoptosis|Oxytocin signaling pathway
i0_HQ_sampled12fd9_c459537_f7p0_409	1.2e-06	34/98(34.69)	lgi:LOTGIDRAFT_71188	K14616	CUBN	cubilin	ko04977	Vitamin digestion and absorption
i0_HQ_sampled12fd9_c459540_f7p0_791	3.8e-44	104/146(71.23)	tca:656683	K02134	ATPeF1D, ATP5D, ATP16	F-type H+-transporting ATPase subunit delta	ko00190	Oxidative phosphorylation
i0_HQ_sampled12fd9_c459542_f6p0_521	1.2e-70	129/132(97.73)	rro:104675775	K05692	ACTB_G1	actin beta/gamma 1	ko04145|ko04520|ko04670|ko04015|ko04390|ko04611|ko04391|ko04510|ko04745|ko04810|ko04530|ko04919|ko04210|ko04921	Phagosome|Adherens junction|Leukocyte transendothelial migration|Rap1 signaling pathway|Hippo signaling pathway|Platelet activation|Hippo signaling pathway - fly|Focal adhesion|Phototransduction - fly|Regulation of actin cytoskeleton|Tight junction|Thyroid hormone signaling pathway|Apoptosis|Oxytocin signaling pathway
i0_HQ_sampled12fd9_c459543_f7p0_985	2.5e-122	215/227(94.71)	rro:104675775	K05692	ACTB_G1	actin beta/gamma 1	ko04145|ko04520|ko04670|ko04015|ko04390|ko04611|ko04391|ko04510|ko04745|ko04810|ko04530|ko04919|ko04210|ko04921	Phagosome|Adherens junction|Leukocyte transendothelial migration|Rap1 signaling pathway|Hippo signaling pathway|Platelet activation|Hippo signaling pathway - fly|Focal adhesion|Phototransduction - fly|Regulation of actin cytoskeleton|Tight junction|Thyroid hormone signaling pathway|Apoptosis|Oxytocin signaling pathway
i0_HQ_sampled12fd9_c459544_f7p0_375	4.3e-38	78/107(72.90)	scm:SCHCODRAFT_63119	K02940	RP-L9e, RPL9	large subunit ribosomal protein L9e	ko03010	Ribosome
i0_HQ_sampled12fd9_c459559_f7p0_467	5.3e-54	100/121(82.64)	ame:409167	K03234	EEF2	elongation factor 2	ko04921|ko04152	Oxytocin signaling pathway|AMPK signaling pathway
i0_HQ_sampled12fd9_c459562_f6p0_294	7.3e-17	42/59(71.19)	soc:105199992	K02877	RP-L15e, RPL15	large subunit ribosomal protein L15e	ko03010	Ribosome
i0_HQ_sampled12fd9_c459581_f6p0_645	7.0e-12	38/49(77.55)	cjc:100395684	K13126	PABPC	polyadenylate-binding protein	ko03018|ko03015|ko03013	RNA degradation|mRNA surveillance pathway|RNA transport
i0_HQ_sampled12fd9_c459586_f4p0_330	2.0e-31	67/73(91.78)	tru:101064438	K07374	TUBA	tubulin alpha	ko04540|ko04210|ko04145	Gap junction|Apoptosis|Phagosome
i0_HQ_sampled12fd9_c459593_f5p0_544	3.3e-55	101/181(55.80)	aga:COX2	K02261	COX2	cytochrome c oxidase subunit 2	ko00190|ko04260	Oxidative phosphorylation|Cardiac muscle contraction
i0_HQ_sampled12fd9_c459597_f5p0_928	3.6e-17	50/130(38.46)	sko:100376648	K02875	RP-L14e, RPL14	large subunit ribosomal protein L14e	ko03010	Ribosome
i0_HQ_sampled12fd9_c459604_f4p0_628	3.8e-39	90/174(51.72)	dsi:ND4	K03881	ND4	NADH-ubiquinone oxidoreductase chain 4	ko00190	Oxidative phosphorylation
i0_HQ_sampled12fd9_c459619_f5p0_513	2.0e-17	58/116(50.00)	fme:FOMMEDRAFT_140043	K03231	EEF1A	elongation factor 1-alpha	ko03013	RNA transport
i0_HQ_sampled12fd9_c459627_f4p0_915	6.9e-106	190/197(96.45)	rro:104675775	K05692	ACTB_G1	actin beta/gamma 1	ko04145|ko04520|ko04670|ko04015|ko04390|ko04611|ko04391|ko04510|ko04745|ko04810|ko04530|ko04919|ko04210|ko04921	Phagosome|Adherens junction|Leukocyte transendothelial migration|Rap1 signaling pathway|Hippo signaling pathway|Platelet activation|Hippo signaling pathway - fly|Focal adhesion|Phototransduction - fly|Regulation of actin cytoskeleton|Tight junction|Thyroid hormone signaling pathway|Apoptosis|Oxytocin signaling pathway
i0_HQ_sampled12fd9_c459633_f4p0_742	9.8e-10	33/36(91.67)	ame:550932	K00933	E2.7.3.2	creatine kinase	ko00330	Arginine and proline metabolism
i0_HQ_sampled12fd9_c459635_f4p0_411	3.5e-09	32/54(59.26)	aga:AgaP_AGAP005098	K02135	ATPeF1E, ATP5E, ATP15	F-type H+-transporting ATPase subunit epsilon	ko00190	Oxidative phosphorylation
i0_HQ_sampled12fd9_c459639_f4p0_385	1.2e-08	31/53(58.49)	aga:AgaP_AGAP005098	K02135	ATPeF1E, ATP5E, ATP15	F-type H+-transporting ATPase subunit epsilon	ko00190	Oxidative phosphorylation
i0_HQ_sampled12fd9_c459642_f4p0_508	1.0e-50	95/102(93.14)	pxy:105390177	K05692	ACTB_G1	actin beta/gamma 1	ko04145|ko04520|ko04670|ko04015|ko04390|ko04611|ko04391|ko04510|ko04745|ko04810|ko04530|ko04919|ko04210|ko04921	Phagosome|Adherens junction|Leukocyte transendothelial migration|Rap1 signaling pathway|Hippo signaling pathway|Platelet activation|Hippo signaling pathway - fly|Focal adhesion|Phototransduction - fly|Regulation of actin cytoskeleton|Tight junction|Thyroid hormone signaling pathway|Apoptosis|Oxytocin signaling pathway
i0_HQ_sampled12fd9_c459651_f4p0_284	4.3e-06	27/48(56.25)	tca:661891	K02934	RP-L6e, RPL6	large subunit ribosomal protein L6e	ko03010	Ribosome
i0_HQ_sampled12fd9_c459653_f4p0_347	1.1e-08	36/57(63.16)	mze:101470901	K02985	RP-S3e, RPS3	small subunit ribosomal protein S3e	ko03010	Ribosome
i0_HQ_sampled12fd9_c459672_f3p0_886	2.3e-13	38/54(70.37)	dya:ND1	K03878	ND1	NADH-ubiquinone oxidoreductase chain 1	ko00190	Oxidative phosphorylation
i0_HQ_sampled12fd9_c459681_f3p0_653	5.3e-76	136/190(71.58)	cqu:CpipJ_CPIJ000162	K02938	RP-L8e, RPL8	large subunit ribosomal protein L8e	ko03010	Ribosome
i0_HQ_sampled12fd9_c459692_f3p0_967	1.9e-37	85/211(40.28)	dse:ND5	K03883	ND5	NADH-ubiquinone oxidoreductase chain 5	ko00190	Oxidative phosphorylation
i0_HQ_sampled12fd9_c459693_f3p0_526	3.2e-55	107/143(74.83)	gtr:GLOTRDRAFT_109132	K03231	EEF1A	elongation factor 1-alpha	ko03013	RNA transport
i0_HQ_sampled12fd9_c459697_f3p0_679	5.7e-97	175/176(99.43)	xla:398459	K05692	ACTB_G1	actin beta/gamma 1	ko04145|ko04520|ko04670|ko04015|ko04390|ko04611|ko04391|ko04510|ko04745|ko04810|ko04530|ko04919|ko04210|ko04921	Phagosome|Adherens junction|Leukocyte transendothelial migration|Rap1 signaling pathway|Hippo signaling pathway|Platelet activation|Hippo signaling pathway - fly|Focal adhesion|Phototransduction - fly|Regulation of actin cytoskeleton|Tight junction|Thyroid hormone signaling pathway|Apoptosis|Oxytocin signaling pathway
i0_HQ_sampled12fd9_c459702_f3p0_727	4.0e-80	154/194(79.38)	mde:101889474	K02997	RP-S9e, RPS9	small subunit ribosomal protein S9e	ko03010	Ribosome
i0_HQ_sampled12fd9_c459717_f2p0_263	6.1e-07	28/34(82.35)	tru:101067763	K07374	TUBA	tubulin alpha	ko04540|ko04210|ko04145	Gap junction|Apoptosis|Phagosome
i0_HQ_sampled12fd9_c459758_f2p0_478	2.3e-60	112/130(86.15)	tca:657360	K02957	RP-S15Ae, RPS15A	small subunit ribosomal protein S15Ae	ko03010	Ribosome
i0_HQ_sampled12fd9_c459774_f2p0_554	4.4e-63	117/167(70.06)	pxy:20834446	K02256	COX1	cytochrome c oxidase subunit 1	ko00190|ko04260	Oxidative phosphorylation|Cardiac muscle contraction
i0_HQ_sampled12fd9_c459783_f2p0_564	8.7e-43	103/190(54.21)	cqu:ND1	K03878	ND1	NADH-ubiquinone oxidoreductase chain 1	ko00190	Oxidative phosphorylation
i0_HQ_sampled12fd9_c459794_f2p0_291	6.7e-39	81/94(86.17)	aga:COX1	K02256	COX1	cytochrome c oxidase subunit 1	ko00190|ko04260	Oxidative phosphorylation|Cardiac muscle contraction
i0_HQ_sampled12fd9_c495_f18p0_792	8.7e-65	117/223(52.47)	xtr:496603	K02736	PSMB4	20S proteasome subunit beta 7	ko03050	Proteasome
i0_HQ_sampled12fd9_c5132_f4p0_505	3.6e-32	64/74(86.49)	lcm:102351470	K03007	RPB10, POLR2L	DNA-directed RNA polymerases I, II, and III subunit RPABC5	ko03020|ko04623|ko00230|ko00240	RNA polymerase|Cytosolic DNA-sensing pathway|Purine metabolism|Pyrimidine metabolism
i0_HQ_sampled12fd9_c55140_f2p0_444	3.9e-22	50/61(81.97)	phu:Phum_PHUM167080	K02908	RP-L30e, RPL30	large subunit ribosomal protein L30e	ko03010	Ribosome
i0_HQ_sampled12fd9_c5553_f11p0_786	3.2e-11	37/73(50.68)	tca:664057	K03951	NDUFA7	NADH dehydrogenase (ubiquinone) 1 alpha subcomplex subunit 7	ko00190	Oxidative phosphorylation
i0_HQ_sampled12fd9_c6051_f2p0_390	4.0e-55	96/114(84.21)	tca:657161	K02726	PSMA2	20S proteasome subunit alpha 2	ko03050	Proteasome
i0_HQ_sampled12fd9_c62318_f35p0_732	1.1e-37	81/119(68.07)	nvi:100115429	K02865	RP-L10Ae, RPL10A	large subunit ribosomal protein L10Ae	ko03010	Ribosome
i0_HQ_sampled12fd9_c62325_f44p0_758	5.9e-18	64/142(45.07)	isc:IscW_ISCW024803	K02893	RP-L23Ae, RPL23A	large subunit ribosomal protein L23Ae	ko03010	Ribosome
i0_HQ_sampled12fd9_c62334_f12p0_605	9.3e-59	109/152(71.71)	aqu:100635599	K02882	RP-L18Ae, RPL18A	large subunit ribosomal protein L18Ae	ko03010	Ribosome
i0_HQ_sampled12fd9_c62339_f23p0_610	9.2e-06	25/50(50.00)	dwi:Dwil_GK21685	K00419	QCR9, UCRC	ubiquinol-cytochrome c reductase subunit 9	ko00190|ko04260	Oxidative phosphorylation|Cardiac muscle contraction
i0_HQ_sampled12fd9_c62346_f38p0_606	2.0e-08	32/47(68.09)	pxy:105398550	K18194	USMG5, DAPIT	up-regulated during skeletal muscle growth protein 5	--	--
i0_HQ_sampled12fd9_c62351_f32p0_993	9.3e-48	95/116(81.90)	nvi:100117287	K02870	RP-L12e, RPL12	large subunit ribosomal protein L12e	ko03010	Ribosome
i0_HQ_sampled12fd9_c62365_f30p0_878	6.7e-90	160/190(84.21)	tca:656796	K02991	RP-S6e, RPS6	small subunit ribosomal protein S6e	ko03010|ko04066|ko04910|ko04151|ko04150	Ribosome|HIF-1 signaling pathway|Insulin signaling pathway|PI3K-Akt signaling pathway|mTOR signaling pathway
i0_HQ_sampled12fd9_c62375_f39p0_998	9.1e-35	76/178(42.70)	mde:101891905	K02138	ATPeF0D, ATP5H, ATP7	F-type H+-transporting ATPase subunit d	ko00190	Oxidative phosphorylation
i0_HQ_sampled12fd9_c62380_f33p0_719	1.1e-45	88/130(67.69)	aec:105147151	K02966	RP-S19e, RPS19	small subunit ribosomal protein S19e	ko03010	Ribosome
i0_HQ_sampled12fd9_c62414_f31p0_524	6.7e-29	66/75(88.00)	soc:105197477	K02894	RP-L23e, RPL23	large subunit ribosomal protein L23e	ko03010	Ribosome
i0_HQ_sampled12fd9_c62687_f21p0_725	8.6e-27	59/89(66.29)	tca:663695	K08762	DBI, ACBP	diazepam-binding inhibitor (GABA receptor modulator, acyl-CoA-binding protein)	ko03320	PPAR signaling pathway
i0_HQ_sampled12fd9_c63101_f24p0_498	1.3e-42	85/130(65.38)	tca:658058	K02912	RP-L32e, RPL32	large subunit ribosomal protein L32e	ko03010	Ribosome
i0_HQ_sampled12fd9_c63126_f14p0_333	1.1e-32	71/108(65.74)	dya:CYTB	K00412	CYTB, petB	ubiquinol-cytochrome c reductase cytochrome b subunit	ko00190|ko02020|ko04260	Oxidative phosphorylation|Two-component system|Cardiac muscle contraction
i0_HQ_sampled12fd9_c6335_f4p0_978	7.2e-53	119/239(49.79)	aag:AaeL_AAEL009994	K02930	RP-L4e, RPL4	large subunit ribosomal protein L4e	ko03010	Ribosome
i0_HQ_sampled12fd9_c63479_f9p0_530	3.3e-60	112/130(86.15)	tca:657360	K02957	RP-S15Ae, RPS15A	small subunit ribosomal protein S15Ae	ko03010	Ribosome
i0_HQ_sampled12fd9_c63564_f8p0_285	1.9e-17	50/57(87.72)	sko:100376886	K02150	ATPeV1E, ATP6E	V-type H+-transporting ATPase subunit E	ko04966|ko04145|ko00190|ko04721|ko04150	Collecting duct acid secretion|Phagosome|Oxidative phosphorylation|Synaptic vesicle cycle|mTOR signaling pathway
i0_HQ_sampled12fd9_c63794_f2p0_604	7.7e-45	96/157(61.15)	sko:100377538	K02947	RP-S10e, RPS10	small subunit ribosomal protein S10e	ko03010	Ribosome
i0_HQ_sampled12fd9_c63797_f2p0_430	1.4e-24	53/62(85.48)	api:100144901	K02921	RP-L37Ae, RPL37A	large subunit ribosomal protein L37Ae	ko03010	Ribosome
i0_HQ_sampled12fd9_c63911_f5p0_839	1.1e-14	46/112(41.07)	api:100159718	K00799	GST, gst	glutathione S-transferase	ko00982|ko00480|ko00980	Drug metabolism - cytochrome P450|Glutathione metabolism|Metabolism of xenobiotics by cytochrome P450
i0_HQ_sampled12fd9_c63951_f3p0_883	3.3e-81	144/175(82.29)	isc:IscW_ISCW000476	K02868	RP-L11e, RPL11	large subunit ribosomal protein L11e	ko03010	Ribosome
i0_HQ_sampled12fd9_c63972_f2p0_395	1.3e-08	32/68(47.06)	xtr:448387	K00799	GST, gst	glutathione S-transferase	ko00982|ko00480|ko00980	Drug metabolism - cytochrome P450|Glutathione metabolism|Metabolism of xenobiotics by cytochrome P450
i0_HQ_sampled12fd9_c64070_f4p0_938	9.8e-23	56/65(86.15)	soc:105205635	K10419	DYNLRB, DNCL2	dynein light chain roadblock-type	--	--
i0_HQ_sampled12fd9_c64073_f3p0_795	1.4e-67	124/132(93.94)	nvi:100114116	K07936	RAN	GTP-binding nuclear protein Ran	ko03008|ko03013	Ribosome biogenesis in eukaryotes|RNA transport
i0_HQ_sampled12fd9_c64806_f2p0_561	8.6e-75	135/143(94.41)	rro:104675775	K05692	ACTB_G1	actin beta/gamma 1	ko04145|ko04520|ko04670|ko04015|ko04390|ko04611|ko04391|ko04510|ko04745|ko04810|ko04530|ko04919|ko04210|ko04921	Phagosome|Adherens junction|Leukocyte transendothelial migration|Rap1 signaling pathway|Hippo signaling pathway|Platelet activation|Hippo signaling pathway - fly|Focal adhesion|Phototransduction - fly|Regulation of actin cytoskeleton|Tight junction|Thyroid hormone signaling pathway|Apoptosis|Oxytocin signaling pathway
i0_HQ_sampled12fd9_c6519_f3p0_578	1.8e-35	65/86(75.58)	isc:IscW_ISCW014561	K12832	SF3B5, SF3B10	splicing factor 3B subunit 5	ko03040	Spliceosome
i0_HQ_sampled12fd9_c65350_f4p16_584	1.6e-39	77/102(75.49)	crg:105340909	K02974	RP-S24e, RPS24	small subunit ribosomal protein S24e	ko03010	Ribosome
i0_HQ_sampled12fd9_c66861_f2p0_545	8.8e-24	55/77(71.43)	cfo:105257758	K02923	RP-L38e, RPL38	large subunit ribosomal protein L38e	ko03010	Ribosome
i0_HQ_sampled12fd9_c669_f14p0_974	1.2e-44	85/104(81.73)	oaa:100077443	K08738	CYC	cytochrome c	ko04214|ko02020|ko04115|ko00920|ko04215|ko04210	Apoptosis - fly|Two-component system|p53 signaling pathway|Sulfur metabolism|Apoptosis - multiple species|Apoptosis
i0_HQ_sampled12fd9_c67425_f2p0_574	3.7e-25	65/127(51.18)	acs:100552265	K00289	E1.5.1.6, FTHFD	formyltetrahydrofolate dehydrogenase	ko00670	One carbon pool by folate
i0_HQ_sampled12fd9_c67640_f2p2_744	1.4e-43	88/104(84.62)	nvi:100119911	K09579	PIN4	peptidyl-prolyl cis-trans isomerase NIMA-interacting 4	--	--
i0_HQ_sampled12fd9_c69006_f2p0_509	8.4e-45	84/116(72.41)	api:100163690	K02868	RP-L11e, RPL11	large subunit ribosomal protein L11e	ko03010	Ribosome
i0_HQ_sampled12fd9_c6947_f5p0_716	4.5e-76	139/165(84.24)	phu:Phum_PHUM232250	K00670	E2.3.1.88	N-alpha-acetyltransferase 30	--	--
i0_HQ_sampled12fd9_c6982_f2p1_285	5.4e-25	57/93(61.29)	tca:803829	K02256	COX1	cytochrome c oxidase subunit 1	ko00190|ko04260	Oxidative phosphorylation|Cardiac muscle contraction
i0_HQ_sampled12fd9_c70514_f3p0_651	8.9e-07	27/29(93.10)	bfo:BRAFLDRAFT_115565	K12314	ACTC1	actin, alpha cardiac muscle	ko04261|ko04260	Adrenergic signaling in cardiomyocytes|Cardiac muscle contraction
i0_HQ_sampled12fd9_c71253_f4p2_864	2.4e-92	175/221(79.19)	isc:IscW_ISCW014265	K04079	htpG, HSP90A	molecular chaperone HtpG	ko04914|ko04915|ko04621|ko04141|ko04626|ko04151|ko04612	Progesterone-mediated oocyte maturation|Estrogen signaling pathway|NOD-like receptor signaling pathway|Protein processing in endoplasmic reticulum|Plant-pathogen interaction|PI3K-Akt signaling pathway|Antigen processing and presentation
i0_HQ_sampled12fd9_c7162_f2p17_437	1.3e-22	54/71(76.06)	hro:HELRODRAFT_185258	K02923	RP-L38e, RPL38	large subunit ribosomal protein L38e	ko03010	Ribosome
i0_HQ_sampled12fd9_c72028_f2p0_846	1.6e-11	36/98(36.73)	xtr:448387	K00799	GST, gst	glutathione S-transferase	ko00982|ko00480|ko00980	Drug metabolism - cytochrome P450|Glutathione metabolism|Metabolism of xenobiotics by cytochrome P450
i0_HQ_sampled12fd9_c72360_f2p0_268	2.2e-12	45/88(51.14)	dse:ND1	K03878	ND1	NADH-ubiquinone oxidoreductase chain 1	ko00190	Oxidative phosphorylation
i0_HQ_sampled12fd9_c73204_f3p0_771	4.9e-20	58/163(35.58)	bfo:BRAFLDRAFT_80311	K06560	MRC	mannose receptor, C type	ko04145	Phagosome
i0_HQ_sampled12fd9_c73520_f4p0_527	7.0e-18	51/103(49.51)	pxy:105397208	K17436	MRPL55	large subunit ribosomal protein L55	--	--
i0_HQ_sampled12fd9_c737_f8p3_672	7.2e-60	117/166(70.48)	bmor:732878	K12876	RBM8A, Y14	RNA-binding protein 8A	ko03040|ko03015|ko03013	Spliceosome|mRNA surveillance pathway|RNA transport
i0_HQ_sampled12fd9_c739_f22p0_844	5.2e-23	60/139(43.17)	tca:657036	K00799	GST, gst	glutathione S-transferase	ko00982|ko00480|ko00980	Drug metabolism - cytochrome P450|Glutathione metabolism|Metabolism of xenobiotics by cytochrome P450
i0_HQ_sampled12fd9_c74181_f5p0_734	5.0e-06	25/51(49.02)	dwi:Dwil_GK21685	K00419	QCR9, UCRC	ubiquinol-cytochrome c reductase subunit 9	ko00190|ko04260	Oxidative phosphorylation|Cardiac muscle contraction
i0_HQ_sampled12fd9_c75772_f2p0_568	8.6e-22	56/107(52.34)	dme:ND3	K03880	ND3	NADH-ubiquinone oxidoreductase chain 3	ko00190	Oxidative phosphorylation
i0_HQ_sampled12fd9_c76185_f2p0_995	2.4e-80	140/163(85.89)	asn:102380210	K01966	PCCB, pccB	propionyl-CoA carboxylase beta chain	ko00630|ko00640|ko00280|ko01200	Glyoxylate and dicarboxylate metabolism|Propanoate metabolism|Valine, leucine and isoleucine degradation|Carbon metabolism
i0_HQ_sampled12fd9_c76754_f6p0_595	1.6e-66	122/151(80.79)	oas:101115399	K02953	RP-S13e, RPS13	small subunit ribosomal protein S13e	ko03010	Ribosome
i0_HQ_sampled12fd9_c7987_f6p0_617	9.0e-25	63/155(40.65)	mde:101888166	K11129	NHP2, NOLA2	H/ACA ribonucleoprotein complex subunit 2	ko03008	Ribosome biogenesis in eukaryotes
i0_HQ_sampled12fd9_c8039_f3p3_707	6.5e-19	43/86(50.00)	dse:Dsec_GM12877	K02963	RP-S18, MRPS18, rpsR	small subunit ribosomal protein S18	ko03010	Ribosome
i0_HQ_sampled12fd9_c8132_f2p0_514	2.0e-17	63/127(49.61)	cqu:ND2	K03879	ND2	NADH-ubiquinone oxidoreductase chain 2	ko00190	Oxidative phosphorylation
i0_HQ_sampled12fd9_c822_f4p0_373	1.9e-30	67/77(87.01)	dya:Dyak_GE12149	K05692	ACTB_G1	actin beta/gamma 1	ko04145|ko04520|ko04670|ko04015|ko04390|ko04611|ko04391|ko04510|ko04745|ko04810|ko04530|ko04919|ko04210|ko04921	Phagosome|Adherens junction|Leukocyte transendothelial migration|Rap1 signaling pathway|Hippo signaling pathway|Platelet activation|Hippo signaling pathway - fly|Focal adhesion|Phototransduction - fly|Regulation of actin cytoskeleton|Tight junction|Thyroid hormone signaling pathway|Apoptosis|Oxytocin signaling pathway
i0_HQ_sampled12fd9_c82713_f2p0_853	2.8e-24	61/94(64.89)	bta:507517	K00615	E2.2.1.1, tktA, tktB	transketolase	ko00710|ko01200|ko01230|ko00030|ko01051	Carbon fixation in photosynthetic organisms|Carbon metabolism|Biosynthesis of amino acids|Pentose phosphate pathway|Biosynthesis of ansamycins
i0_HQ_sampled12fd9_c83141_f6p0_540	5.6e-31	77/113(68.14)	lcm:102363404	K02891	RP-L22e, RPL22	large subunit ribosomal protein L22e	ko03010	Ribosome
i0_HQ_sampled12fd9_c8314_f11p0_876	2.0e-41	79/133(59.40)	tca:662346	K03965	NDUFB9	NADH dehydrogenase (ubiquinone) 1 beta subcomplex subunit 9	ko00190	Oxidative phosphorylation
i0_HQ_sampled12fd9_c83532_f3p0_577	2.1e-31	75/122(61.48)	nvi:100118021	K15131	MED11	mediator of RNA polymerase II transcription subunit 11	--	--
i0_HQ_sampled12fd9_c85900_f3p0_332	1.5e-31	64/75(85.33)	sre:PTSG_00610	K02927	RP-L40e, RPL40	large subunit ribosomal protein L40e	ko03010	Ribosome
i0_HQ_sampled12fd9_c869_f3p0_961	7.4e-42	87/140(62.14)	obi:106875910	K00522	FTH1	ferritin heavy chain	ko04978	Mineral absorption
i0_HQ_sampled12fd9_c87125_f2p0_856	2.1e-27	62/90(68.89)	bmor:101738095	K17781	TIM13	mitochondrial import inner membrane translocase subunit TIM13	--	--
i0_HQ_sampled12fd9_c87681_f3p0_515	4.0e-34	73/85(85.88)	xma:102224061	K07374	TUBA	tubulin alpha	ko04540|ko04210|ko04145	Gap junction|Apoptosis|Phagosome
i0_HQ_sampled12fd9_c88743_f7p0_983	8.4e-09	32/89(35.96)	bfo:BRAFLDRAFT_119372	K17563	CHCHD3, MINOS3	coiled-coil-helix-coiled-coil-helix domain-containing protein 3, mitochondrial	--	--
i0_HQ_sampled12fd9_c887_f7p0_890	4.3e-44	104/146(71.23)	tca:656683	K02134	ATPeF1D, ATP5D, ATP16	F-type H+-transporting ATPase subunit delta	ko00190	Oxidative phosphorylation
i0_HQ_sampled12fd9_c8903_f2p0_453	7.5e-21	54/56(96.43)	tca:641546	K08770	UBC	ubiquitin C	ko03320	PPAR signaling pathway
i0_HQ_sampled12fd9_c89739_f2p0_525	2.8e-43	95/114(83.33)	pxy:105386313	K17080	PHB1	prohibitin 1	--	--
i0_HQ_sampled12fd9_c8984_f2p0_951	9.6e-50	108/150(72.00)	cqu:COX1	K02256	COX1	cytochrome c oxidase subunit 1	ko00190|ko04260	Oxidative phosphorylation|Cardiac muscle contraction
i0_HQ_sampled12fd9_c900_f11p0_670	2.7e-14	42/99(42.42)	crg:105342471	K10740	RPA3	replication factor A3	ko03430|ko03030|ko03460|ko03440|ko03420	Mismatch repair|DNA replication|Fanconi anemia pathway|Homologous recombination|Nucleotide excision repair
i0_HQ_sampled12fd9_c914_f8p0_751	1.1e-24	66/103(64.08)	crg:105322858	K11275	H1_5	histone H1/5	--	--
i0_HQ_sampled12fd9_c92030_f2p0_904	8.0e-30	55/87(63.22)	cfo:105252980	K01540	ATP1B	sodium/potassium-transporting ATPase subunit beta	ko04971|ko04976|ko04024|ko04973|ko04974|ko04972|ko04960|ko04964|ko04970|ko04261|ko04961|ko04911|ko04978|ko04919|ko04918|ko04022|ko04260	Gastric acid secretion|Bile secretion|cAMP signaling pathway|Carbohydrate digestion and absorption|Protein digestion and absorption|Pancreatic secretion|Aldosterone-regulated sodium reabsorption|Proximal tubule bicarbonate reclamation|Salivary secretion|Adrenergic signaling in cardiomyocytes|Endocrine and other factor-regulated calcium reabsorption|Insulin secretion|Mineral absorption|Thyroid hor…
i0_HQ_sampled12fd9_c93786_f2p0_288	1.2e-06	24/50(48.00)	phu:Phum_PHUM548270	K04571	SSR4	translocon-associated protein subunit delta	ko04141	Protein processing in endoplasmic reticulum
i0_HQ_sampled12fd9_c93858_f3p0_533	6.7e-61	114/119(95.80)	api:100159449	K02973	RP-S23e, RPS23	small subunit ribosomal protein S23e	ko03010	Ribosome
i0_HQ_sampled12fd9_c9462_f3p0_430	3.9e-35	67/100(67.00)	bfo:BRAFLDRAFT_118710	K04712	DEGS	sphingolipid 4-desaturase/C4-monooxygenase	ko04071|ko00600	Sphingolipid signaling pathway|Sphingolipid metabolism
i0_HQ_sampled12fd9_c9504_f2p0_825	1.5e-62	127/185(68.65)	cfo:105258445	K20472	COPZ, RET3	coatomer subunit zeta	--	--
i1_HQ_sampled12fd9_c10100_f2p1_1741	4.9e-52	140/468(29.91)	dya:Dyak_GE24648	K00699	UGT	glucuronosyltransferase	ko00982|ko00980|ko00140|ko00040|ko00830|ko00860|ko00983|ko00053|ko00500	Drug metabolism - cytochrome P450|Metabolism of xenobiotics by cytochrome P450|Steroid hormone biosynthesis|Pentose and glucuronate interconversions|Retinol metabolism|Porphyrin and chlorophyll metabolism|Drug metabolism - other enzymes|Ascorbate and aldarate metabolism|Starch and sucrose metabolism
i1_HQ_sampled12fd9_c10108_f5p1_1787	7.3e-35	80/187(42.78)	phu:Phum_PHUM507200	K09485	HSP110	heat shock protein 110kDa	ko04141	Protein processing in endoplasmic reticulum
i1_HQ_sampled12fd9_c10124_f2p6_1575	2.0e-129	235/348(67.53)	gja:107118203	K11131	DKC1, NOLA4, CBF5	H/ACA ribonucleoprotein complex subunit 4	ko03008	Ribosome biogenesis in eukaryotes
i1_HQ_sampled12fd9_c101633_f2p12_1580	1.8e-162	284/296(95.95)	rro:104675775	K05692	ACTB_G1	actin beta/gamma 1	ko04145|ko04520|ko04670|ko04015|ko04390|ko04611|ko04391|ko04510|ko04745|ko04810|ko04530|ko04919|ko04210|ko04921	Phagosome|Adherens junction|Leukocyte transendothelial migration|Rap1 signaling pathway|Hippo signaling pathway|Platelet activation|Hippo signaling pathway - fly|Focal adhesion|Phototransduction - fly|Regulation of actin cytoskeleton|Tight junction|Thyroid hormone signaling pathway|Apoptosis|Oxytocin signaling pathway
i1_HQ_sampled12fd9_c10195_f5p0_1635	2.8e-73	162/439(36.90)	phu:Phum_PHUM258010	K09521	DNAJC1	DnaJ homolog subfamily C member 1	ko04141	Protein processing in endoplasmic reticulum
i1_HQ_sampled12fd9_c102112_f2p2_1681	7.8e-71	129/150(86.00)	ptg:102956479	K00382	DLD, lpd, pdhD	dihydrolipoamide dehydrogenase	ko00260|ko01200|ko00630|ko00620|ko00020|ko00280|ko00640|ko00010	Glycine, serine and threonine metabolism|Carbon metabolism|Glyoxylate and dicarboxylate metabolism|Pyruvate metabolism|Citrate cycle (TCA cycle)|Valine, leucine and isoleucine degradation|Propanoate metabolism|Glycolysis / Gluconeogenesis
i1_HQ_sampled12fd9_c10229_f9p2_1405	4.6e-08	50/184(27.17)	crg:105319506	K16358	LRFN5, SALM5	leucine-rich repeat and fibronectin type-III domain-containing protein 5	--	--
i1_HQ_sampled12fd9_c1029_f18p2_1660	1.2e-135	233/278(83.81)	bmor:100145914	K05692	ACTB_G1	actin beta/gamma 1	ko04145|ko04520|ko04670|ko04015|ko04390|ko04611|ko04391|ko04510|ko04745|ko04810|ko04530|ko04919|ko04210|ko04921	Phagosome|Adherens junction|Leukocyte transendothelial migration|Rap1 signaling pathway|Hippo signaling pathway|Platelet activation|Hippo signaling pathway - fly|Focal adhesion|Phototransduction - fly|Regulation of actin cytoskeleton|Tight junction|Thyroid hormone signaling pathway|Apoptosis|Oxytocin signaling pathway
i1_HQ_sampled12fd9_c103336_f2p1_1506	7.0e-71	181/397(45.59)	dpe:Dper_GL23535	K05692	ACTB_G1	actin beta/gamma 1	ko04145|ko04520|ko04670|ko04015|ko04390|ko04611|ko04391|ko04510|ko04745|ko04810|ko04530|ko04919|ko04210|ko04921	Phagosome|Adherens junction|Leukocyte transendothelial migration|Rap1 signaling pathway|Hippo signaling pathway|Platelet activation|Hippo signaling pathway - fly|Focal adhesion|Phototransduction - fly|Regulation of actin cytoskeleton|Tight junction|Thyroid hormone signaling pathway|Apoptosis|Oxytocin signaling pathway
i1_HQ_sampled12fd9_c10338_f3p0_1588	5.1e-149	238/341(69.79)	mmu:14645	K01915	glnA, GLUL	glutamine synthetase	ko00910|ko00630|ko04727|ko02020|ko01230|ko00250|ko00220|ko04724	Nitrogen metabolism|Glyoxylate and dicarboxylate metabolism|GABAergic synapse|Two-component system|Biosynthesis of amino acids|Alanine, aspartate and glutamate metabolism|Arginine biosynthesis|Glutamatergic synapse
i1_HQ_sampled12fd9_c103551_f2p15_1991	5.7e-20	79/169(46.75)	aga:AgaP_AGAP013112	K13199	SERBP1	plasminogen activator inhibitor 1 RNA-binding protein	--	--
i1_HQ_sampled12fd9_c104011_f2p10_1491	7.8e-123	210/336(62.50)	mde:101898638	K08660	CNDP2	cytosolic nonspecific dipeptidase	ko00330|ko00410|ko00340	Arginine and proline metabolism|beta-Alanine metabolism|Histidine metabolism
i1_HQ_sampled12fd9_c10417_f2p10_1683	1.6e-07	29/60(48.33)	ptg:107180037	K20049	LRP1B	low-density lipoprotein receptor-related protein 1B	--	--
i1_HQ_sampled12fd9_c105088_f2p5_1948	1.2e-78	185/411(45.01)	hst:105185489	K12562	AMPH	amphiphysin	ko04666|ko04144	Fc gamma R-mediated phagocytosis|Endocytosis
i1_HQ_sampled12fd9_c105576_f3p1_1998	6.1e-99	177/235(75.32)	lgi:LOTGIDRAFT_184767	K14563	NOP1, FBL	rRNA 2'-O-methyltransferase fibrillarin	ko03008	Ribosome biogenesis in eukaryotes
i1_HQ_sampled12fd9_c105996_f2p1_1747	2.6e-69	135/239(56.49)	hst:105184211	K02988	RP-S5, MRPS5, rpsE	small subunit ribosomal protein S5	ko03010	Ribosome
i1_HQ_sampled12fd9_c106777_f2p0_1816	4.0e-113	214/505(42.38)	ame:409708	K01201	GBA, srfJ	glucosylceramidase	ko04142|ko00511|ko00600	Lysosome|Other glycan degradation|Sphingolipid metabolism
i1_HQ_sampled12fd9_c1068_f10p5_1365	2.5e-19	47/124(37.90)	mze:101465715	K17513	CLEC17A	C-type lectin superfamily 17 member A	--	--
i1_HQ_sampled12fd9_c107216_f3p2_1524	1.7e-77	217/520(41.73)	dme:COX1	K02256	COX1	cytochrome c oxidase subunit 1	ko00190|ko04260	Oxidative phosphorylation|Cardiac muscle contraction
i1_HQ_sampled12fd9_c107451_f2p0_1737	1.1e-48	97/264(36.74)	tca:656443	K14648	ENDOU, PP11	poly(U)-specific endoribonuclease	--	--
i1_HQ_sampled12fd9_c107470_f3p0_1842	3.9e-108	191/359(53.20)	tad:TRIADDRAFT_38236	K00831	serC, PSAT1	phosphoserine aminotransferase	ko00260|ko01200|ko00680|ko00750|ko01230	Glycine, serine and threonine metabolism|Carbon metabolism|Methane metabolism|Vitamin B6 metabolism|Biosynthesis of amino acids
i1_HQ_sampled12fd9_c107518_f2p0_1420	1.3e-135	243/357(68.07)	crg:105335896	K01623	ALDO	fructose-bisphosphate aldolase, class I	ko00710|ko00680|ko01200|ko01230|ko00030|ko00051|ko00010	Carbon fixation in photosynthetic organisms|Methane metabolism|Carbon metabolism|Biosynthesis of amino acids|Pentose phosphate pathway|Fructose and mannose metabolism|Glycolysis / Gluconeogenesis
i1_HQ_sampled12fd9_c10752_f4p1_1645	2.5e-98	190/487(39.01)	bmor:101736625	K14008	ERLEC1, XTP3B	endoplasmic reticulum lectin 1	ko04141	Protein processing in endoplasmic reticulum
i1_HQ_sampled12fd9_c108220_f2p4_1335	2.8e-164	285/334(85.33)	xma:102224440	K07374	TUBA	tubulin alpha	ko04540|ko04210|ko04145	Gap junction|Apoptosis|Phagosome
i1_HQ_sampled12fd9_c10841_f3p3_1939	1.2e-54	150/341(43.99)	tca:659315	K01900	LSC2	succinyl-CoA synthetase beta subunit	ko00020|ko00640|ko01200	Citrate cycle (TCA cycle)|Propanoate metabolism|Carbon metabolism
i1_HQ_sampled12fd9_c108497_f2p43_1827	1.1e-105	239/456(52.41)	ame:412602	K13126	PABPC	polyadenylate-binding protein	ko03018|ko03015|ko03013	RNA degradation|mRNA surveillance pathway|RNA transport
i1_HQ_sampled12fd9_c109480_f2p18_1547	1.0e-197	356/519(68.59)	tca:803829	K02256	COX1	cytochrome c oxidase subunit 1	ko00190|ko04260	Oxidative phosphorylation|Cardiac muscle contraction
i1_HQ_sampled12fd9_c11012_f2p0_1757	2.2e-07	28/47(59.57)	nve:NEMVE_v1g178888	K01392	THOP1	thimet oligopeptidase	ko04614	Renin-angiotensin system
i1_HQ_sampled12fd9_c11029_f4p3_1893	1.4e-73	130/201(64.68)	nve:NEMVE_v1g236349	K04564	SOD2	superoxide dismutase, Fe-Mn family	ko04212|ko04146|ko04211|ko04013|ko04068|ko04213	Longevity regulating pathway - worm|Peroxisome|Longevity regulating pathway|MAPK signaling pathway - fly|FoxO signaling pathway|Longevity regulating pathway - multiple species
i1_HQ_sampled12fd9_c110586_f2p3_1106	2.1e-64	120/141(85.11)	ocu:100008824	K02894	RP-L23e, RPL23	large subunit ribosomal protein L23e	ko03010	Ribosome
i1_HQ_sampled12fd9_c110951_f2p0_1686	1.8e-96	204/460(44.35)	fme:FOMMEDRAFT_22345	K01225	CBHA_B	cellulose 1,4-beta-cellobiosidase	ko00500	Starch and sucrose metabolism
i1_HQ_sampled12fd9_c11105_f2p0_1461	3.6e-24	53/99(53.54)	ame:724904	K01512	acyP	acylphosphatase	ko00627|ko00620	Aminobenzoate degradation|Pyruvate metabolism
i1_HQ_sampled12fd9_c11107_f5p17_2006	2.1e-99	181/253(71.54)	nvi:100116103	K00873	PK, pyk	pyruvate kinase	ko01200|ko00620|ko04922|ko00230|ko01230|ko00010	Carbon metabolism|Pyruvate metabolism|Glucagon signaling pathway|Purine metabolism|Biosynthesis of amino acids|Glycolysis / Gluconeogenesis
i1_HQ_sampled12fd9_c11127_f2p0_1425	1.3e-53	110/195(56.41)	gja:107122642	K15128	MED6	mediator of RNA polymerase II transcription subunit 6	--	--
i1_HQ_sampled12fd9_c11149_f9p1_1505	1.3e-24	130/333(39.04)	hro:HELRODRAFT_107851	K14816	REI1	pre-60S factor REI1	--	--
i1_HQ_sampled12fd9_c11194_f2p2_1534	1.1e-44	107/252(42.46)	api:100159254	K11883	NOB1	RNA-binding protein NOB1	ko03008	Ribosome biogenesis in eukaryotes
i1_HQ_sampled12fd9_c11202_f6p0_1288	1.1e-19	79/304(25.99)	xma:102228548	K06560	MRC	mannose receptor, C type	ko04145	Phagosome
i1_HQ_sampled12fd9_c11244_f9p2_1410	2.6e-27	70/122(57.38)	crg:105332759	K04798	pfdB, PFDN6	prefoldin beta subunit	--	--
i1_HQ_sampled12fd9_c11265_f6p3_1943	5.1e-58	117/191(61.26)	tca:661817	K12893	SFRS4_5_6	splicing factor, arginine/serine-rich 4/5/6	ko03040	Spliceosome
i1_HQ_sampled12fd9_c1129_f23p4_1348	5.7e-48	95/136(69.85)	phu:Phum_PHUM288430	K20526	TAGLN	transgelin	--	--
i1_HQ_sampled12fd9_c113102_f2p1_1778	1.7e-68	140/192(72.92)	tca:662939	K17081	PHB2	prohibitin 2	--	--
i1_HQ_sampled12fd9_c113341_f2p1_1485	4.1e-39	82/103(79.61)	isc:IscW_ISCW017363	K12622	LSM3	U6 snRNA-associated Sm-like protein LSm3	ko03018|ko03040	RNA degradation|Spliceosome
i1_HQ_sampled12fd9_c113352_f2p21_1781	6.2e-42	99/181(54.70)	phu:Phum_PHUM123120	K12046	TNNT3	troponin T, fast skeletal muscle	--	--
i1_HQ_sampled12fd9_c113787_f2p1_1837	7.8e-08	62/207(29.95)	mcc:107000053	K14616	CUBN	cubilin	ko04977	Vitamin digestion and absorption
i1_HQ_sampled12fd9_c113955_f2p0_1752	1.6e-103	211/491(42.97)	ame:409172	K01262	pepP	Xaa-Pro aminopeptidase	--	--
i1_HQ_sampled12fd9_c11490_f6p0_1204	2.2e-67	135/278(48.56)	sko:100376978	K14847	RPF2	ribosome production factor 2	--	--
i1_HQ_sampled12fd9_c11501_f3p9_1203	1.6e-179	306/334(91.62)	tca:656991	K05692	ACTB_G1	actin beta/gamma 1	ko04145|ko04520|ko04670|ko04015|ko04390|ko04611|ko04391|ko04510|ko04745|ko04810|ko04530|ko04919|ko04210|ko04921	Phagosome|Adherens junction|Leukocyte transendothelial migration|Rap1 signaling pathway|Hippo signaling pathway|Platelet activation|Hippo signaling pathway - fly|Focal adhesion|Phototransduction - fly|Regulation of actin cytoskeleton|Tight junction|Thyroid hormone signaling pathway|Apoptosis|Oxytocin signaling pathway
i1_HQ_sampled12fd9_c11530_f2p8_1937	1.7e-226	392/498(78.71)	nvi:100115898	K09497	CCT5	T-complex protein 1 subunit epsilon	--	--
i1_HQ_sampled12fd9_c11538_f8p4_1576	1.0e-11	53/168(31.55)	dgr:Dgri_GH10331	K03098	APOD	apolipoprotein D and lipocalin family protein	--	--
i1_HQ_sampled12fd9_c115857_f3p1_1299	7.4e-29	68/119(57.14)	tca:659693	K12873	BUD31, G10	bud site selection protein 31	ko03040	Spliceosome
i1_HQ_sampled12fd9_c115864_f2p1_1678	2.5e-16	115/499(23.05)	bfo:BRAFLDRAFT_124749	K06252	TN	tenascin	ko04151|ko04512|ko04510	PI3K-Akt signaling pathway|ECM-receptor interaction|Focal adhesion
i1_HQ_sampled12fd9_c115931_f2p11_1247	9.9e-47	122/187(65.24)	phu:Phum_PHUM123120	K12046	TNNT3	troponin T, fast skeletal muscle	--	--
i1_HQ_sampled12fd9_c116902_f2p7_1640	3.8e-62	136/309(44.01)	dwi:Dwil_GK13463	K17732	PMPCB, MAS1	mitochondrial-processing peptidase subunit beta	--	--
i1_HQ_sampled12fd9_c11692_f2p2_1699	5.9e-127	244/386(63.21)	crg:105336470	K00121	frmA, ADH5, adhC	S-(hydroxymethyl)glutathione dehydrogenase / alcohol dehydrogenase	ko00982|ko00980|ko00680|ko01220|ko00071|ko00626|ko00350|ko01200|ko00830|ko00625|ko00010	Drug metabolism - cytochrome P450|Metabolism of xenobiotics by cytochrome P450|Methane metabolism|Degradation of aromatic compounds|Fatty acid degradation|Naphthalene degradation|Tyrosine metabolism|Carbon metabolism|Retinol metabolism|Chloroalkane and chloroalkene degradation|Glycolysis / Gluconeogenesis
i1_HQ_sampled12fd9_c11700_f4p2_1105	3.1e-84	167/206(81.07)	pxy:105386313	K17080	PHB1	prohibitin 1	--	--
i1_HQ_sampled12fd9_c1173_f9p3_1520	9.7e-105	190/326(58.28)	mde:101888398	K05610	UCHL5, UCH37	ubiquitin carboxyl-terminal hydrolase L5	--	--
i1_HQ_sampled12fd9_c11746_f4p1_1679	5.8e-175	308/477(64.57)	tca:656867	K01875	SARS, serS	seryl-tRNA synthetase	ko00970	Aminoacyl-tRNA biosynthesis
i1_HQ_sampled12fd9_c117811_f2p0_1214	3.1e-21	52/95(54.74)	cin:100178093	K12891	SFRS2	splicing factor, arginine/serine-rich 2	ko03040	Spliceosome
i1_HQ_sampled12fd9_c11816_f4p0_1715	8.3e-161	273/458(59.61)	bfo:BRAFLDRAFT_287617	K09580	PDIA1, P4HB	protein disulfide-isomerase A1	ko04141	Protein processing in endoplasmic reticulum
i1_HQ_sampled12fd9_c1181_f14p2_1927	1.5e-102	173/264(65.53)	isc:IscW_ISCW000237	K11726	NURF38	nucleosome-remodeling factor 38 kDa subunit	ko00190	Oxidative phosphorylation
i1_HQ_sampled12fd9_c11824_f2p4_1418	8.5e-111	203/435(46.67)	isc:IscW_ISCW004661	K01201	GBA, srfJ	glucosylceramidase	ko04142|ko00511|ko00600	Lysosome|Other glycan degradation|Sphingolipid metabolism
i1_HQ_sampled12fd9_c1193_f13p2_1688	2.0e-114	208/352(59.09)	tca:661242	K09507	DNAJB1	DnaJ homolog subfamily B member 1	ko04141	Protein processing in endoplasmic reticulum
i1_HQ_sampled12fd9_c11950_f2p1_1515	9.2e-39	71/101(70.30)	cqu:CpipJ_CPIJ015131	K17782	MIA40, CHCHD4	mitochondrial intermembrane space import and assembly protein 40	--	--
i1_HQ_sampled12fd9_c119534_f3p1_1045	8.3e-23	63/158(39.87)	dpe:Dper_GL14838	K03098	APOD	apolipoprotein D and lipocalin family protein	--	--
i1_HQ_sampled12fd9_c119553_f3p0_1070	1.4e-57	103/154(66.88)	lgi:LOTGIDRAFT_226791	K02735	PSMB3	20S proteasome subunit beta 3	ko03050	Proteasome
i1_HQ_sampled12fd9_c119816_f2p8_1051	6.7e-20	68/172(39.53)	api:100159559	K12311	MAN2B1, LAMAN	lysosomal alpha-mannosidase	ko04142|ko00511	Lysosome|Other glycan degradation
i1_HQ_sampled12fd9_c119825_f2p0_1134	1.1e-60	125/176(71.02)	crg:105345989	K04079	htpG, HSP90A	molecular chaperone HtpG	ko04914|ko04915|ko04621|ko04141|ko04626|ko04151|ko04612	Progesterone-mediated oocyte maturation|Estrogen signaling pathway|NOD-like receptor signaling pathway|Protein processing in endoplasmic reticulum|Plant-pathogen interaction|PI3K-Akt signaling pathway|Antigen processing and presentation
i1_HQ_sampled12fd9_c119852_f4p3_1527	3.8e-08	60/219(27.40)	bfo:BRAFLDRAFT_143777	K14616	CUBN	cubilin	ko04977	Vitamin digestion and absorption
i1_HQ_sampled12fd9_c119862_f2p6_1141	5.5e-20	50/91(54.95)	cqu:CpipJ_CPIJ015038	K03953	NDUFA9	NADH dehydrogenase (ubiquinone) 1 alpha subcomplex subunit 9	ko00190	Oxidative phosphorylation
i1_HQ_sampled12fd9_c12060_f5p2_1326	1.7e-169	283/332(85.24)	bmor:100145914	K05692	ACTB_G1	actin beta/gamma 1	ko04145|ko04520|ko04670|ko04015|ko04390|ko04611|ko04391|ko04510|ko04745|ko04810|ko04530|ko04919|ko04210|ko04921	Phagosome|Adherens junction|Leukocyte transendothelial migration|Rap1 signaling pathway|Hippo signaling pathway|Platelet activation|Hippo signaling pathway - fly|Focal adhesion|Phototransduction - fly|Regulation of actin cytoskeleton|Tight junction|Thyroid hormone signaling pathway|Apoptosis|Oxytocin signaling pathway
i1_HQ_sampled12fd9_c1206_f14p0_1263	3.8e-86	169/345(48.99)	lcm:102355638	K10684	UBLE1A, SAE1	ubiquitin-like 1-activating enzyme E1 A	ko04120	Ubiquitin mediated proteolysis
i1_HQ_sampled12fd9_c12411_f17p2_1281	6.1e-100	184/241(76.35)	tca:661893	K02729	PSMA5	20S proteasome subunit alpha 5	ko03050	Proteasome
i1_HQ_sampled12fd9_c12521_f2p0_1736	4.6e-10	48/146(32.88)	nvi:100122411	K16061	BIRC7_8	baculoviral IAP repeat-containing protein 7/8	ko04120|ko04215	Ubiquitin mediated proteolysis|Apoptosis - multiple species
i1_HQ_sampled12fd9_c12534_f5p3_1295	1.1e-120	200/385(51.95)	tca:661605	K03253	EIF3B	translation initiation factor 3 subunit B	ko03013	RNA transport
i1_HQ_sampled12fd9_c12579_f5p0_1543	4.0e-29	117/355(32.96)	shr:13826443	K03881	ND4	NADH-ubiquinone oxidoreductase chain 4	ko00190	Oxidative phosphorylation
i1_HQ_sampled12fd9_c12624_f2p0_1815	4.2e-06	45/148(30.41)	fab:101820262	K12012	TRIM35	tripartite motif-containing protein 35	--	--
i1_HQ_sampled12fd9_c12803_f4p8_1271	8.9e-11	52/168(30.95)	dgr:Dgri_GH10331	K03098	APOD	apolipoprotein D and lipocalin family protein	--	--
i1_HQ_sampled12fd9_c12864_f3p0_1505	9.3e-100	182/196(92.86)	rro:104675775	K05692	ACTB_G1	actin beta/gamma 1	ko04145|ko04520|ko04670|ko04015|ko04390|ko04611|ko04391|ko04510|ko04745|ko04810|ko04530|ko04919|ko04210|ko04921	Phagosome|Adherens junction|Leukocyte transendothelial migration|Rap1 signaling pathway|Hippo signaling pathway|Platelet activation|Hippo signaling pathway - fly|Focal adhesion|Phototransduction - fly|Regulation of actin cytoskeleton|Tight junction|Thyroid hormone signaling pathway|Apoptosis|Oxytocin signaling pathway
i1_HQ_sampled12fd9_c1296_f23p4_1494	4.3e-206	346/376(92.02)	rro:104675775	K05692	ACTB_G1	actin beta/gamma 1	ko04145|ko04520|ko04670|ko04015|ko04390|ko04611|ko04391|ko04510|ko04745|ko04810|ko04530|ko04919|ko04210|ko04921	Phagosome|Adherens junction|Leukocyte transendothelial migration|Rap1 signaling pathway|Hippo signaling pathway|Platelet activation|Hippo signaling pathway - fly|Focal adhesion|Phototransduction - fly|Regulation of actin cytoskeleton|Tight junction|Thyroid hormone signaling pathway|Apoptosis|Oxytocin signaling pathway
i1_HQ_sampled12fd9_c12995_f4p1_1861	2.9e-26	64/96(66.67)	pxy:105381695	K14325	RNPS1	RNA-binding protein with serine-rich domain 1	ko03015|ko03013	mRNA surveillance pathway|RNA transport
i1_HQ_sampled12fd9_c13027_f3p1_1324	4.6e-111	205/321(63.86)	pss:102444460	K11168	DHRS12	dehydrogenase/reductase SDR family member 12	--	--
i1_HQ_sampled12fd9_c1302_f8p7_1751	1.1e-30	72/115(62.61)	cfo:105251406	K12896	SFRS7	splicing factor, arginine/serine-rich 7	ko03040	Spliceosome
i1_HQ_sampled12fd9_c1307_f7p0_1993	1.1e-87	196/581(33.73)	cqu:CpipJ_CPIJ001081	K18048	ninaB	carotenoid isomerooxygenase	--	--
i1_HQ_sampled12fd9_c13122_f5p6_1287	1.3e-62	114/149(76.51)	bom:102275491	K00940	ndk, NME	nucleoside-diphosphate kinase	ko00230|ko00240	Purine metabolism|Pyrimidine metabolism
i1_HQ_sampled12fd9_c1314_f3p0_1550	5.3e-58	115/188(61.17)	soc:105208126	K12741	HNRNPA1_3	heterogeneous nuclear ribonucleoprotein A1/A3	ko03040	Spliceosome
i1_HQ_sampled12fd9_c13212_f2p3_1377	3.6e-74	138/340(40.59)	mde:101900636	K03954	NDUFA10	NADH dehydrogenase (ubiquinone) 1 alpha subcomplex subunit 10	ko00190	Oxidative phosphorylation
i1_HQ_sampled12fd9_c13237_f5p6_1603	5.0e-83	147/215(68.37)	sko:100368122	K11188	PRDX6	peroxiredoxin 6, 1-Cys peroxiredoxin	ko00940	Phenylpropanoid biosynthesis
i1_HQ_sampled12fd9_c1323_f7p9_1472	1.2e-06	25/36(69.44)	aag:AaeL_AAEL012251	K20053	VLDLR	very low-density lipoprotein receptor	--	--
i1_HQ_sampled12fd9_c1327_f23p5_1447	2.2e-130	232/352(65.91)	ame:413961	K04255	OPN4, Rh2_7	r-opsin	--	--
i1_HQ_sampled12fd9_c132889_f2p8_1170	3.2e-07	27/41(65.85)	dre:359838	K14683	SLC34A, NPT, nptA	solute carrier family 34 (sodium-dependent phosphate cotransporter)	--	--
i1_HQ_sampled12fd9_c13328_f4p11_1946	3.8e-13	43/94(45.74)	obi:106870836	K03662	ATPeVS1, ATP6S1	V-type H+-transporting ATPase S1 subunit	ko04145|ko00190|ko04142	Phagosome|Oxidative phosphorylation|Lysosome
i1_HQ_sampled12fd9_c1340_f8p3_1743	2.9e-193	349/374(93.32)	phu:Phum_PHUM043100	K03065	PSMC3, RPT5	26S proteasome regulatory subunit T5	ko03050	Proteasome
i1_HQ_sampled12fd9_c13435_f5p2_1962	1.9e-177	315/368(85.60)	aga:AgaP_AGAP003089	K13025	EIF4A3, FAL1	ATP-dependent RNA helicase	ko03040|ko03015|ko03013	Spliceosome|mRNA surveillance pathway|RNA transport
i1_HQ_sampled12fd9_c13528_f2p6_1123	2.1e-35	66/107(61.68)	lcm:102347082	K17732	PMPCB, MAS1	mitochondrial-processing peptidase subunit beta	--	--
i1_HQ_sampled12fd9_c1352_f24p2_1189	1.9e-111	189/324(58.33)	isc:IscW_ISCW000237	K11726	NURF38	nucleosome-remodeling factor 38 kDa subunit	ko00190	Oxidative phosphorylation
i1_HQ_sampled12fd9_c13559_f10p26_1325	4.2e-80	147/173(84.97)	phu:Phum_PHUM538960	K12757	MYL12	myosin regulatory light chain 12	ko04670|ko04611|ko04510|ko04810|ko04530	Leukocyte transendothelial migration|Platelet activation|Focal adhesion|Regulation of actin cytoskeleton|Tight junction
i1_HQ_sampled12fd9_c13566_f2p2_1411	4.9e-18	45/78(57.69)	bmor:751613	K00417	QCR7, UQCRB	ubiquinol-cytochrome c reductase subunit 7	ko00190|ko04260	Oxidative phosphorylation|Cardiac muscle contraction
i1_HQ_sampled12fd9_c1357_f7p0_1244	2.0e-47	86/145(59.31)	tca:663755	K02876	RP-L15, MRPL15, rplO	large subunit ribosomal protein L15	ko03010	Ribosome
i1_HQ_sampled12fd9_c13583_f6p3_1783	2.5e-96	181/277(65.34)	crg:105336920	K12827	SF3A3, SAP61, PRP9	splicing factor 3A subunit 3	ko03040	Spliceosome
i1_HQ_sampled12fd9_c137352_f2p32_1934	1.0e-252	455/523(87.00)	dan:Dana_GF20248	K09490	HSPA5, BIP	heat shock 70kDa protein 5	ko04918|ko04141|ko03060	Thyroid hormone synthesis|Protein processing in endoplasmic reticulum|Protein export
i1_HQ_sampled12fd9_c138138_f2p1_1592	5.5e-26	65/173(37.57)	tca:662640	K14258	TRET1	facilitated trehalose transporter	--	--
i1_HQ_sampled12fd9_c13860_f6p0_1445	3.3e-25	62/162(38.27)	obi:106879030	K15263	LYER	cell growth-regulating nucleolar protein	--	--
i1_HQ_sampled12fd9_c13877_f11p4_1350	7.2e-35	72/136(52.94)	tad:TRIADDRAFT_25309	K00799	GST, gst	glutathione S-transferase	ko00982|ko00480|ko00980	Drug metabolism - cytochrome P450|Glutathione metabolism|Metabolism of xenobiotics by cytochrome P450
i1_HQ_sampled12fd9_c13879_f2p2_1655	2.0e-18	59/181(32.60)	cin:100185025	K13044	HNRNPABD	heterogeneous nuclear ribonucleoprotein A/B/D	--	--
i1_HQ_sampled12fd9_c13920_f3p3_1559	8.3e-59	123/231(53.25)	aec:105147562	K11290	SET, TAF1, I2PP2A	template-activating factor I	--	--
i1_HQ_sampled12fd9_c139990_f2p7_1198	1.3e-08	41/110(37.27)	cin:100177240	K04455	HSPB1	heat shock protein beta-1	ko04010|ko04370	MAPK signaling pathway|VEGF signaling pathway
i1_HQ_sampled12fd9_c14074_f3p0_1441	1.3e-61	122/280(43.57)	crg:105348766	K03678	RRP45, EXOSC9	exosome complex component RRP45	ko03018	RNA degradation
i1_HQ_sampled12fd9_c1407_f12p2_1612	4.5e-84	169/420(40.24)	ani:AN8853.2	K03265	ETF1, ERF1	peptide chain release factor subunit 1	ko03015	mRNA surveillance pathway
i1_HQ_sampled12fd9_c140994_f15p53_1996	5.8e-307	503/634(79.34)	ame:409167	K03234	EEF2	elongation factor 2	ko04921|ko04152	Oxytocin signaling pathway|AMPK signaling pathway
i1_HQ_sampled12fd9_c141008_f17p5_1161	5.4e-47	100/206(48.54)	api:100167906	K00799	GST, gst	glutathione S-transferase	ko00982|ko00480|ko00980	Drug metabolism - cytochrome P450|Glutathione metabolism|Metabolism of xenobiotics by cytochrome P450
i1_HQ_sampled12fd9_c141023_f13p2_1855	6.8e-169	302/465(64.95)	aag:AaeL_AAEL017378	K02358	tuf, TUFM	elongation factor Tu	--	--
i1_HQ_sampled12fd9_c141026_f12p3_1496	3.1e-103	194/248(78.23)	dre:325724	K03522	fixB, etfA	electron transfer flavoprotein alpha subunit	--	--
i1_HQ_sampled12fd9_c141034_f14p26_1764	9.7e-32	65/75(86.67)	phu:Phum_PHUM538960	K12757	MYL12	myosin regulatory light chain 12	ko04670|ko04611|ko04510|ko04810|ko04530	Leukocyte transendothelial migration|Platelet activation|Focal adhesion|Regulation of actin cytoskeleton|Tight junction
i1_HQ_sampled12fd9_c141069_f4p6_1539	4.7e-38	78/138(56.52)	pxy:105392393	K05609	UCHL3, YUH1	ubiquitin carboxyl-terminal hydrolase L3	--	--
i1_HQ_sampled12fd9_c141078_f8p0_1750	4.8e-07	40/106(37.74)	ola:101162715	K11275	H1_5	histone H1/5	--	--
i1_HQ_sampled12fd9_c141085_f4p8_1614	8.9e-56	109/190(57.37)	hro:HELRODRAFT_99285	K14683	SLC34A, NPT, nptA	solute carrier family 34 (sodium-dependent phosphate cotransporter)	--	--
i1_HQ_sampled12fd9_c141101_f3p1_1615	4.2e-106	239/468(51.07)	scm:SCHCODRAFT_84142	K03231	EEF1A	elongation factor 1-alpha	ko03013	RNA transport
i1_HQ_sampled12fd9_c141118_f6p2_1265	2.4e-210	360/375(96.00)	lcm:102362654	K05692	ACTB_G1	actin beta/gamma 1	ko04145|ko04520|ko04670|ko04015|ko04390|ko04611|ko04391|ko04510|ko04745|ko04810|ko04530|ko04919|ko04210|ko04921	Phagosome|Adherens junction|Leukocyte transendothelial migration|Rap1 signaling pathway|Hippo signaling pathway|Platelet activation|Hippo signaling pathway - fly|Focal adhesion|Phototransduction - fly|Regulation of actin cytoskeleton|Tight junction|Thyroid hormone signaling pathway|Apoptosis|Oxytocin signaling pathway
i1_HQ_sampled12fd9_c141120_f4p7_1708	1.1e-35	75/120(62.50)	cfo:105255443	K00161	PDHA, pdhA	pyruvate dehydrogenase E1 component alpha subunit	ko04066|ko01200|ko00620|ko04922|ko00020|ko00010	HIF-1 signaling pathway|Carbon metabolism|Pyruvate metabolism|Glucagon signaling pathway|Citrate cycle (TCA cycle)|Glycolysis / Gluconeogenesis
i1_HQ_sampled12fd9_c141123_f4p1_1622	1.8e-56	112/254(44.09)	isc:IscW_ISCW012986	K01183	E3.2.1.14	chitinase	ko00520	Amino sugar and nucleotide sugar metabolism
i1_HQ_sampled12fd9_c141130_f16p6_1695	2.5e-226	376/460(81.74)	xla:380550	K03231	EEF1A	elongation factor 1-alpha	ko03013	RNA transport
i1_HQ_sampled12fd9_c141173_f2p0_1042	3.7e-39	90/253(35.57)	bfo:BRAFLDRAFT_212201	K00471	E1.14.11.1	gamma-butyrobetaine dioxygenase	ko00310	Lysine degradation
i1_HQ_sampled12fd9_c141188_f17p0_1793	1.8e-65	123/177(69.49)	hst:105192222	K20526	TAGLN	transgelin	--	--
i1_HQ_sampled12fd9_c141201_f3p1_1467	5.8e-14	56/159(35.22)	pxy:105383324	K09542	CRYAB	crystallin, alpha B	ko04141|ko04213	Protein processing in endoplasmic reticulum|Longevity regulating pathway - multiple species
i1_HQ_sampled12fd9_c141211_f16p2_1659	1.4e-75	167/397(42.07)	isc:IscW_ISCW009736	K14689	SLC30A2, ZNT2	solute carrier family 30 (zinc transporter), member 2	--	--
i1_HQ_sampled12fd9_c141223_f2p0_1685	2.8e-209	365/429(85.08)	crg:105319209	K12812	UAP56, BAT1, SUB2	ATP-dependent RNA helicase UAP56/SUB2	ko03040|ko03015|ko03013	Spliceosome|mRNA surveillance pathway|RNA transport
i1_HQ_sampled12fd9_c141244_f4p1_1888	1.5e-78	135/227(59.47)	lgi:LOTGIDRAFT_235919	K20365	ERGIC1	endoplasmic reticulum-Golgi intermediate compartment protein 1	--	--
i1_HQ_sampled12fd9_c141268_f13p31_1992	1.1e-161	286/347(82.42)	aag:AaeL_AAEL001668	K01689	ENO, eno	enolase	ko04066|ko00680|ko03018|ko01200|ko01230|ko00010	HIF-1 signaling pathway|Methane metabolism|RNA degradation|Carbon metabolism|Biosynthesis of amino acids|Glycolysis / Gluconeogenesis
i1_HQ_sampled12fd9_c141284_f2p0_1063	2.9e-07	31/96(32.29)	ocu:100339695	K19323	ATXN10	ataxin-10	--	--
i1_HQ_sampled12fd9_c141469_f2p2_1362	5.2e-33	101/267(37.83)	mde:20358590	K03883	ND5	NADH-ubiquinone oxidoreductase chain 5	ko00190	Oxidative phosphorylation
i1_HQ_sampled12fd9_c141653_f21p2_1591	7.2e-127	226/415(54.46)	tca:656066	K01587	PAICS	phosphoribosylaminoimidazole carboxylase / phosphoribosylaminoimidazole-succinocarboxamide synthase	ko00230	Purine metabolism
i1_HQ_sampled12fd9_c141657_f15p31_1628	1.2e-198	362/420(86.19)	dan:Dana_GF20248	K09490	HSPA5, BIP	heat shock 70kDa protein 5	ko04918|ko04141|ko03060	Thyroid hormone synthesis|Protein processing in endoplasmic reticulum|Protein export
i1_HQ_sampled12fd9_c141661_f11p0_1707	3.8e-182	398/514(77.43)	cfo:105253799	K13111	SMU1	WD40 repeat-containing protein SMU1	--	--
i1_HQ_sampled12fd9_c14166_f2p5_1103	1.6e-53	98/170(57.65)	lcm:102358810	K00413	CYC1, CYT1, petC	ubiquinol-cytochrome c reductase cytochrome c1 subunit	ko00190|ko02020|ko04260	Oxidative phosphorylation|Two-component system|Cardiac muscle contraction
i1_HQ_sampled12fd9_c141738_f5p1_1627	4.5e-15	41/65(63.08)	ame:725102	K14965	DPY30	protein dpy-30	--	--
i1_HQ_sampled12fd9_c141797_f4p3_1887	1.0e-135	256/441(58.05)	tca:662214	K14565	NOP58	nucleolar protein 58	ko03008	Ribosome biogenesis in eukaryotes
i1_HQ_sampled12fd9_c141804_f23p8_1104	4.0e-31	80/153(52.29)	aag:AaeL_AAEL010611	K03955	NDUFAB1	NADH dehydrogenase (ubiquinone) 1 alpha/beta subcomplex 1	ko00190	Oxidative phosphorylation
i1_HQ_sampled12fd9_c141891_f24p2_1039	9.5e-19	44/93(47.31)	tru:101077476	K07401	K07401	selenoprotein W-related protein	--	--
i1_HQ_sampled12fd9_c141907_f2p6_1239	1.3e-46	104/180(57.78)	dsi:ND5	K03883	ND5	NADH-ubiquinone oxidoreductase chain 5	ko00190	Oxidative phosphorylation
i1_HQ_sampled12fd9_c141921_f44p42_1963	8.8e-82	155/202(76.73)	mde:101896342	K01623	ALDO	fructose-bisphosphate aldolase, class I	ko00710|ko00680|ko01200|ko01230|ko00030|ko00051|ko00010	Carbon fixation in photosynthetic organisms|Methane metabolism|Carbon metabolism|Biosynthesis of amino acids|Pentose phosphate pathway|Fructose and mannose metabolism|Glycolysis / Gluconeogenesis
i1_HQ_sampled12fd9_c142055_f3p10_1390	1.2e-112	194/245(79.18)	ame:409267	K00688	E2.4.1.1, glgP, PYG	glycogen phosphorylase	ko04910|ko04922|ko00500	Insulin signaling pathway|Glucagon signaling pathway|Starch and sucrose metabolism
i1_HQ_sampled12fd9_c142091_f3p4_1714	3.8e-166	308/500(61.60)	hro:HELRODRAFT_186162	K09496	CCT4	T-complex protein 1 subunit delta	--	--
i1_HQ_sampled12fd9_c142449_f22p3_1779	1.3e-172	293/354(82.77)	aga:AgaP_AGAP005627	K00933	E2.7.3.2	creatine kinase	ko00330	Arginine and proline metabolism
i1_HQ_sampled12fd9_c14258_f2p6_1817	7.1e-86	161/351(45.87)	sko:100369378	K05761	VIL1	villin 1	--	--
i1_HQ_sampled12fd9_c142638_f36p0_1686	3.6e-07	37/115(32.17)	lgi:LOTGIDRAFT_71188	K14616	CUBN	cubilin	ko04977	Vitamin digestion and absorption
i1_HQ_sampled12fd9_c142677_f42p16_1556	1.3e-40	125/420(29.76)	acs:103279104	K06560	MRC	mannose receptor, C type	ko04145	Phagosome
i1_HQ_sampled12fd9_c143115_f4p2_1679	1.0e-06	35/104(33.65)	lgi:LOTGIDRAFT_71188	K14616	CUBN	cubilin	ko04977	Vitamin digestion and absorption
i1_HQ_sampled12fd9_c143133_f6p17_1929	1.6e-40	115/416(27.64)	aam:106489951	K06560	MRC	mannose receptor, C type	ko04145	Phagosome
i1_HQ_sampled12fd9_c143462_f3p0_1081	1.1e-46	81/99(81.82)	isc:IscW_ISCW016510	K10611	RBX2, ROC2, RNF7	RING-box protein 2	ko04120	Ubiquitin mediated proteolysis
i1_HQ_sampled12fd9_c143471_f2p5_1221	5.9e-20	49/101(48.51)	bmor:692652	K05759	PFN	profilin	ko04015|ko04810|ko04013	Rap1 signaling pathway|Regulation of actin cytoskeleton|MAPK signaling pathway - fly
i1_HQ_sampled12fd9_c143636_f2p50_1634	1.4e-117	213/374(56.95)	tca:803817	K00412	CYTB, petB	ubiquinol-cytochrome c reductase cytochrome b subunit	ko00190|ko02020|ko04260	Oxidative phosphorylation|Two-component system|Cardiac muscle contraction
i1_HQ_sampled12fd9_c143641_f2p4_1905	4.5e-06	32/42(76.19)	crg:105338907	K17751	MYH6_7	myosin heavy chain 6/7	ko04261|ko04530|ko04260	Adrenergic signaling in cardiomyocytes|Tight junction|Cardiac muscle contraction
i1_HQ_sampled12fd9_c143650_f2p5_1269	3.8e-179	318/326(97.55)	mde:101897160	K03062	PSMC1, RPT2	26S proteasome regulatory subunit T2	ko03050	Proteasome
i1_HQ_sampled12fd9_c143703_f2p0_1868	8.4e-42	84/162(51.85)	rdp:RD2015_1381	K07305	msrB	peptide-methionine (R)-S-oxide reductase	--	--
i1_HQ_sampled12fd9_c143725_f2p7_1563	2.1e-147	261/361(72.30)	lgi:LOTGIDRAFT_222194	K15102	SLC25A3, PHC, PIC	solute carrier family 25 (mitochondrial phosphate transporter), member 3	--	--
i1_HQ_sampled12fd9_c143782_f2p1_1472	1.4e-121	205/286(71.68)	cfo:105256877	K02925	RP-L3e, RPL3	large subunit ribosomal protein L3e	ko03010	Ribosome
i1_HQ_sampled12fd9_c143802_f2p1_1513	4.6e-54	100/172(58.14)	lgi:LOTGIDRAFT_184530	K10733	GINS2, PSF2	GINS complex subunit 2	--	--
i1_HQ_sampled12fd9_c14382_f7p4_1442	6.1e-32	88/226(38.94)	xla:379906	K04507	CACYBP, SIP	calcyclin binding protein	ko04310	Wnt signaling pathway
i1_HQ_sampled12fd9_c143838_f9p9_1733	2.8e-47	114/268(42.54)	bfo:BRAFLDRAFT_108991	K03910	A2M	alpha-2-macroglobulin	ko04610	Complement and coagulation cascades
i1_HQ_sampled12fd9_c143845_f2p1_1446	2.4e-137	231/399(57.89)	sko:100367436	K01206	FUCA	alpha-L-fucosidase	ko00511	Other glycan degradation
i1_HQ_sampled12fd9_c143858_f2p4_1193	7.0e-58	109/160(68.12)	dvi:Dvir_GJ21252	K03768	PPIB, ppiB	peptidyl-prolyl cis-trans isomerase B (cyclophilin B)	--	--
i1_HQ_sampled12fd9_c143861_f2p7_1534	7.1e-63	133/196(67.86)	dwi:Dwil_GK11008	K03661	ATPeV0B, ATP6F	V-type H+-transporting ATPase 21kDa proteolipid subunit	ko04145|ko00190|ko04142|ko04721	Phagosome|Oxidative phosphorylation|Lysosome|Synaptic vesicle cycle
i1_HQ_sampled12fd9_c143868_f2p6_1891	8.6e-26	59/89(66.29)	nvi:100119832	K02149	ATPeV1D, ATP6M	V-type H+-transporting ATPase subunit D	ko04966|ko04145|ko00190|ko04721|ko04150	Collecting duct acid secretion|Phagosome|Oxidative phosphorylation|Synaptic vesicle cycle|mTOR signaling pathway
i1_HQ_sampled12fd9_c1440_f10p17_1968	4.3e-137	246/321(76.64)	pbi:103063335	K00927	PGK, pgk	phosphoglycerate kinase	ko00710|ko01200|ko01230|ko00010	Carbon fixation in photosynthetic organisms|Carbon metabolism|Biosynthesis of amino acids|Glycolysis / Gluconeogenesis
i1_HQ_sampled12fd9_c14417_f2p0_1282	1.5e-26	60/112(53.57)	nvi:100117646	K03111	ssb	single-strand DNA-binding protein	ko03430|ko03030|ko03440	Mismatch repair|DNA replication|Homologous recombination
i1_HQ_sampled12fd9_c14433_f2p1_1724	1.9e-237	394/450(87.56)	apla:101795602	K07374	TUBA	tubulin alpha	ko04540|ko04210|ko04145	Gap junction|Apoptosis|Phagosome
i1_HQ_sampled12fd9_c14439_f3p3_1606	2.9e-99	167/203(82.27)	nvi:100115859	K02207	UBE2R, UBC3, CDC34	ubiquitin-conjugating enzyme E2 R	ko04120	Ubiquitin mediated proteolysis
i1_HQ_sampled12fd9_c14446_f2p0_1651	5.6e-106	190/304(62.50)	api:100165058	K15275	SLC35B1	solute carrier family 35 (UDP-galactose transporter), member B1	--	--
i1_HQ_sampled12fd9_c1453_f7p3_1599	1.6e-94	191/419(45.58)	bfo:BRAFLDRAFT_275202	K12177	COPS3, CSN3	COP9 signalosome complex subunit 3	--	--
i1_HQ_sampled12fd9_c14545_f2p2_1489	3.5e-38	87/216(40.28)	cqu:CpipJ_CPIJ003123	K03027	RPC40, POLR1C	DNA-directed RNA polymerases I and III subunit RPAC1	ko00230|ko00240|ko03020|ko04623	Purine metabolism|Pyrimidine metabolism|RNA polymerase|Cytosolic DNA-sensing pathway
i1_HQ_sampled12fd9_c1454_f19p14_1657	4.7e-153	252/423(59.57)	nvi:100117528	K01183	E3.2.1.14	chitinase	ko00520	Amino sugar and nucleotide sugar metabolism
i1_HQ_sampled12fd9_c1458_f5p8_1975	5.7e-206	342/435(78.62)	acs:100551545	K00234	SDHA, SDH1	succinate dehydrogenase (ubiquinone) flavoprotein subunit	ko01200|ko00190|ko00020	Carbon metabolism|Oxidative phosphorylation|Citrate cycle (TCA cycle)
i1_HQ_sampled12fd9_c14617_f4p3_1848	5.3e-12	51/137(37.23)	cin:100183025	K10362	MYO18	myosin XVIII	--	--
i1_HQ_sampled12fd9_c147259_f3p5_1302	2.2e-12	38/66(57.58)	pxy:105385549	K05609	UCHL3, YUH1	ubiquitin carboxyl-terminal hydrolase L3	--	--
i1_HQ_sampled12fd9_c14740_f19p3_1668	3.7e-206	370/406(91.13)	dpo:Dpse_GA13327	K03066	PSMC5, RPT6	26S proteasome regulatory subunit T6	ko03050	Proteasome
i1_HQ_sampled12fd9_c14778_f8p1_1364	2.0e-178	309/392(78.83)	nvi:100122435	K19788	OLA1	obg-like ATPase 1	--	--
i1_HQ_sampled12fd9_c1484_f10p0_1902	2.9e-58	127/252(50.40)	dmo:Dmoj_GI15909	K06698	PSME3	proteasome activator subunit 3 (PA28 gamma)	ko04612|ko03050	Antigen processing and presentation|Proteasome
i1_HQ_sampled12fd9_c14889_f11p2_1836	1.4e-25	98/328(29.88)	cin:100184027	K00565	RNMT	mRNA (guanine-N7-)-methyltransferase	ko03015	mRNA surveillance pathway
i1_HQ_sampled12fd9_c14931_f12p2_1551	3.5e-33	68/92(73.91)	hst:105184846	K12627	LSM8	U6 snRNA-associated Sm-like protein LSm8	ko03018|ko03040	RNA degradation|Spliceosome
i1_HQ_sampled12fd9_c14992_f6p2_1548	1.8e-29	64/110(58.18)	pxy:105393358	K07023	K07023	putative hydrolases of HD superfamily	--	--
i1_HQ_sampled12fd9_c1502_f11p2_1712	1.6e-07	45/126(35.71)	crg:105327358	K14616	CUBN	cubilin	ko04977	Vitamin digestion and absorption
i1_HQ_sampled12fd9_c15042_f9p7_1988	2.9e-48	108/147(73.47)	soc:105199793	K03661	ATPeV0B, ATP6F	V-type H+-transporting ATPase 21kDa proteolipid subunit	ko04145|ko00190|ko04142|ko04721	Phagosome|Oxidative phosphorylation|Lysosome|Synaptic vesicle cycle
i1_HQ_sampled12fd9_c151258_f2p0_1870	1.9e-46	105/279(37.63)	isc:IscW_ISCW005009	K04710	CERS	ceramide synthetase	ko04071|ko00600	Sphingolipid signaling pathway|Sphingolipid metabolism
i1_HQ_sampled12fd9_c1512_f13p2_1367	9.2e-155	268/389(68.89)	ame:552319	K03037	PSMD6, RPN7	26S proteasome regulatory subunit N7	ko03050	Proteasome
i1_HQ_sampled12fd9_c15181_f5p1_1832	8.8e-52	102/130(78.46)	nvi:100124241	K13628	iscA, ISCA1	iron-sulfur cluster assembly protein	--	--
i1_HQ_sampled12fd9_c1520_f6p0_1275	4.4e-135	232/324(71.60)	crg:105332020	K10756	RFC3_5	replication factor C subunit 3/5	ko03430|ko03030|ko03420	Mismatch repair|DNA replication|Nucleotide excision repair
i1_HQ_sampled12fd9_c152695_f2p2_1387	8.5e-07	35/104(33.65)	lgi:LOTGIDRAFT_71188	K14616	CUBN	cubilin	ko04977	Vitamin digestion and absorption
i1_HQ_sampled12fd9_c15292_f2p7_1976	1.5e-177	306/485(63.09)	phu:Phum_PHUM212280	K09500	CCT8	T-complex protein 1 subunit theta	--	--
i1_HQ_sampled12fd9_c153843_f2p2_1767	5.0e-12	36/85(42.35)	dwi:Dwil_GK10641	K05765	CFL	cofilin	ko04666|ko04360|ko04810	Fc gamma R-mediated phagocytosis|Axon guidance|Regulation of actin cytoskeleton
i1_HQ_sampled12fd9_c15386_f4p1_1635	2.0e-10	34/92(36.96)	isc:IscW_ISCW001723	K13152	ZMAT5	U11/U12 small nuclear ribonucleoprotein 20 kDa protein	--	--
i1_HQ_sampled12fd9_c154456_f4p1_1783	4.3e-43	85/147(57.82)	dwi:Dwil_GK10641	K05765	CFL	cofilin	ko04666|ko04360|ko04810	Fc gamma R-mediated phagocytosis|Axon guidance|Regulation of actin cytoskeleton
i1_HQ_sampled12fd9_c155451_f2p0_1183	5.9e-73	135/236(57.20)	dpe:Dper_GL12468	K02884	RP-L19, MRPL19, rplS	large subunit ribosomal protein L19	ko03010	Ribosome
i1_HQ_sampled12fd9_c156241_f2p29_1747	8.2e-140	245/299(81.94)	isc:IscW_ISCW009866	K00820	glmS, GFPT	glucosamine---fructose-6-phosphate aminotransferase (isomerizing)	ko00250|ko00520	Alanine, aspartate and glutamate metabolism|Amino sugar and nucleotide sugar metabolism
i1_HQ_sampled12fd9_c15663_f2p5_1588	1.8e-64	127/198(64.14)	nve:NEMVE_v1g237354	K09495	CCT3, TRIC5	T-complex protein 1 subunit gamma	--	--
i1_HQ_sampled12fd9_c15668_f2p28_1413	5.4e-09	36/44(81.82)	dse:Dsec_GM24215	K10373	TPM1	tropomyosin 1	ko04261|ko04260	Adrenergic signaling in cardiomyocytes|Cardiac muscle contraction
i1_HQ_sampled12fd9_c15676_f4p7_1130	1.3e-69	142/220(64.55)	cqu:CpipJ_CPIJ001563	K02136	ATPeF1G, ATP5C1, ATP3	F-type H+-transporting ATPase subunit gamma	ko00190	Oxidative phosphorylation
i1_HQ_sampled12fd9_c15693_f2p2_1855	1.3e-146	268/440(60.91)	spu:590902	K01255	CARP, pepA	leucyl aminopeptidase	ko00480	Glutathione metabolism
i1_HQ_sampled12fd9_c156_f50p9_1437	2.1e-202	340/382(89.01)	cge:100768972	K10354	ACTA1	actin, alpha skeletal muscle	--	--
i1_HQ_sampled12fd9_c157369_f2p4_1993	2.2e-11	43/88(48.86)	dvi:Dvir_GJ10644	K19514	ATP6AP2, PRR	renin receptor	ko04614	Renin-angiotensin system
i1_HQ_sampled12fd9_c15769_f4p5_1889	1.6e-56	100/152(65.79)	nvi:100113567	K09584	PDIA6, TXNDC7	protein disulfide-isomerase A6	ko04141	Protein processing in endoplasmic reticulum
i1_HQ_sampled12fd9_c15811_f3p0_1844	2.1e-13	40/44(90.91)	bfo:BRAFLDRAFT_284180	K12158	NEDD8	ubiquitin-like protein Nedd8	--	--
i1_HQ_sampled12fd9_c158127_f2p6_1262	4.9e-70	125/291(42.96)	dse:Dsec_GM21825	K14824	ERB1, BOP1	ribosome biogenesis protein ERB1	--	--
i1_HQ_sampled12fd9_c15839_f3p0_1735	6.4e-76	159/359(44.29)	nvi:100116573	K00965	galT, GALT	UDPglucose--hexose-1-phosphate uridylyltransferase	ko00520|ko00052|ko04917	Amino sugar and nucleotide sugar metabolism|Galactose metabolism|Prolactin signaling pathway
i1_HQ_sampled12fd9_c1596_f12p1_1115	7.7e-75	132/220(60.00)	ola:101157367	K00799	GST, gst	glutathione S-transferase	ko00982|ko00480|ko00980	Drug metabolism - cytochrome P450|Glutathione metabolism|Metabolism of xenobiotics by cytochrome P450
i1_HQ_sampled12fd9_c1598_f5p2_1156	1.7e-96	183/228(80.26)	pxy:105386313	K17080	PHB1	prohibitin 1	--	--
i1_HQ_sampled12fd9_c16061_f9p8_1095	1.1e-30	66/107(61.68)	bmor:733017	K03955	NDUFAB1	NADH dehydrogenase (ubiquinone) 1 alpha/beta subcomplex 1	ko00190	Oxidative phosphorylation
i1_HQ_sampled12fd9_c1607_f9p1_1232	2.3e-56	112/190(58.95)	soc:105202053	K02734	PSMB2	20S proteasome subunit beta 4	ko03050	Proteasome
i1_HQ_sampled12fd9_c160826_f2p15_1609	9.8e-164	276/298(92.62)	smm:Smp_090120.1	K07374	TUBA	tubulin alpha	ko04540|ko04210|ko04145	Gap junction|Apoptosis|Phagosome
i1_HQ_sampled12fd9_c16087_f2p2_1011	8.2e-84	147/178(82.58)	pxy:105381640	K03940	NDUFS7	NADH dehydrogenase (ubiquinone) Fe-S protein 7	ko00190	Oxidative phosphorylation
i1_HQ_sampled12fd9_c1608_f4p0_1279	3.7e-33	73/115(63.48)	aag:AaeL_AAEL005914	K09539	DNAJC19	DnaJ homolog subfamily C member 19	--	--
i1_HQ_sampled12fd9_c1609_f2p2_1793	5.4e-54	185/326(56.75)	pxy:105388519	K05956	RABGGTB	geranylgeranyl transferase type-2 subunit beta	--	--
i1_HQ_sampled12fd9_c1619_f7p24_1978	4.0e-34	75/85(88.24)	abp:AGABI1DRAFT116041	K03257	EIF4A	translation initiation factor 4A	ko03013	RNA transport
i1_HQ_sampled12fd9_c1622_f7p2_1327	9.8e-77	158/390(40.51)	ptg:102964595	K01298	CPA2	carboxypeptidase A2	ko04974|ko04972	Protein digestion and absorption|Pancreatic secretion
i1_HQ_sampled12fd9_c163265_f3p3_1508	7.1e-07	35/104(33.65)	lgi:LOTGIDRAFT_71188	K14616	CUBN	cubilin	ko04977	Vitamin digestion and absorption
i1_HQ_sampled12fd9_c1636_f19p3_1864	1.4e-44	140/502(27.89)	cfo:105250963	K15004	CYP12	cytochrome P450 family 12	--	--
i1_HQ_sampled12fd9_c1642_f3p0_1486	5.4e-68	154/357(43.14)	phu:Phum_PHUM218140	K12598	MTR4, SKIV2L2	ATP-dependent RNA helicase DOB1	ko03018	RNA degradation
i1_HQ_sampled12fd9_c1644_f5p3_1995	6.8e-66	180/514(35.02)	crg:105326651	K14538	NUG1, GNL3	nuclear GTP-binding protein	ko03008	Ribosome biogenesis in eukaryotes
i1_HQ_sampled12fd9_c165120_f2p9_1651	5.8e-212	388/399(97.24)	cfo:105255223	K08770	UBC	ubiquitin C	ko03320	PPAR signaling pathway
i1_HQ_sampled12fd9_c165131_f2p7_1240	6.4e-30	85/215(39.53)	acs:100562415	K08780	CPA3	carboxypeptidase A3	ko04974|ko04972|ko04614	Protein digestion and absorption|Pancreatic secretion|Renin-angiotensin system
i1_HQ_sampled12fd9_c1651_f5p6_1907	7.7e-67	122/226(53.98)	aqu:100634233	K05609	UCHL3, YUH1	ubiquitin carboxyl-terminal hydrolase L3	--	--
i1_HQ_sampled12fd9_c16586_f2p3_1076	9.5e-22	50/83(60.24)	tca:662891	K17095	ANXA7_11	annexin A7/11	--	--
i1_HQ_sampled12fd9_c1659_f4p3_1616	1.0e-144	246/354(69.49)	ocu:100339186	K10756	RFC3_5	replication factor C subunit 3/5	ko03430|ko03030|ko03420	Mismatch repair|DNA replication|Nucleotide excision repair
i1_HQ_sampled12fd9_c1660_f8p2_1758	6.8e-142	269/494(54.45)	tca:655144	K03035	PSMD12, RPN5	26S proteasome regulatory subunit N5	ko03050	Proteasome
i1_HQ_sampled12fd9_c166985_f3p1_1608	2.3e-96	171/297(57.58)	tca:655345	K07071	K07071	uncharacterized protein	--	--
i1_HQ_sampled12fd9_c1670_f4p1_1246	2.6e-07	43/118(36.44)	aga:AgaP_AGAP008601	K13179	DDX18, HAS1	ATP-dependent RNA helicase DDX18/HAS1	--	--
i1_HQ_sampled12fd9_c1692_f2p0_1719	1.4e-128	247/482(51.24)	lgi:LOTGIDRAFT_196756	K12666	OST1, RPN1	oligosaccharyltransferase complex subunit alpha (ribophorin I)	ko04141|ko00510|ko00513	Protein processing in endoplasmic reticulum|N-Glycan biosynthesis|Various types of N-glycan biosynthesis
i1_HQ_sampled12fd9_c1697_f4p5_1724	1.1e-93	170/299(56.86)	tca:657943	K00011	E1.1.1.21, AKR1	aldehyde reductase	ko00561|ko00040|ko00052|ko00051	Glycerolipid metabolism|Pentose and glucuronate interconversions|Galactose metabolism|Fructose and mannose metabolism
i1_HQ_sampled12fd9_c1698_f7p12_1489	6.1e-120	219/356(61.52)	ccw:104684069	K02930	RP-L4e, RPL4	large subunit ribosomal protein L4e	ko03010	Ribosome
i1_HQ_sampled12fd9_c1710_f12p1_1685	4.4e-114	206/365(56.44)	tca:659094	K11517	HAO	(S)-2-hydroxy-acid oxidase	ko01200|ko00630|ko04146	Carbon metabolism|Glyoxylate and dicarboxylate metabolism|Peroxisome
i1_HQ_sampled12fd9_c171209_f2p42_1613	4.4e-23	58/85(68.24)	tca:103313429	K01623	ALDO	fructose-bisphosphate aldolase, class I	ko00710|ko00680|ko01200|ko01230|ko00030|ko00051|ko00010	Carbon fixation in photosynthetic organisms|Methane metabolism|Carbon metabolism|Biosynthesis of amino acids|Pentose phosphate pathway|Fructose and mannose metabolism|Glycolysis / Gluconeogenesis
i1_HQ_sampled12fd9_c1713_f11p1_1985	3.8e-93	172/384(44.79)	isc:IscW_ISCW012986	K01183	E3.2.1.14	chitinase	ko00520	Amino sugar and nucleotide sugar metabolism
i1_HQ_sampled12fd9_c1715_f2p30_1125	1.3e-127	230/260(88.46)	tca:655823	K02132	ATPeF1A, ATP5A1, ATP1	F-type H+-transporting ATPase subunit alpha	ko00190	Oxidative phosphorylation
i1_HQ_sampled12fd9_c1744_f10p3_1927	3.8e-114	200/338(59.17)	pxy:105392385	K00030	IDH3	isocitrate dehydrogenase (NAD+)	ko00020|ko01230|ko01210|ko01200	Citrate cycle (TCA cycle)|Biosynthesis of amino acids|2-Oxocarboxylic acid metabolism|Carbon metabolism
i1_HQ_sampled12fd9_c1745_f4p2_1669	7.3e-146	272/420(64.76)	isc:IscW_ISCW020079	K04499	RUVBL1, RVB1, INO80H	RuvB-like protein 1 (pontin 52)	ko04310	Wnt signaling pathway
i1_HQ_sampled12fd9_c1748_f12p5_1900	8.7e-87	167/318(52.52)	soc:105201660	K17095	ANXA7_11	annexin A7/11	--	--
i1_HQ_sampled12fd9_c1750_f18p4_1754	6.1e-127	236/435(54.25)	nve:NEMVE_v1g83869	K01179	E3.2.1.4	endoglucanase	ko00500	Starch and sucrose metabolism
i1_HQ_sampled12fd9_c1758_f10p3_1716	2.4e-112	208/289(71.97)	phu:Phum_PHUM551010	K03237	EIF2S1	translation initiation factor 2 subunit 1	ko04210|ko04141|ko03013	Apoptosis|Protein processing in endoplasmic reticulum|RNA transport
i1_HQ_sampled12fd9_c176111_f8p5_1036	4.8e-47	100/206(48.54)	api:100167906	K00799	GST, gst	glutathione S-transferase	ko00982|ko00480|ko00980	Drug metabolism - cytochrome P450|Glutathione metabolism|Metabolism of xenobiotics by cytochrome P450
i1_HQ_sampled12fd9_c176642_f6p6_1195	6.2e-14	45/99(45.45)	cmy:102944101	K03991	MBL	mannose-binding lectin	ko04610|ko04145	Complement and coagulation cascades|Phagosome
i1_HQ_sampled12fd9_c176694_f5p2_1064	9.4e-38	109/308(35.39)	crg:105343121	K03239	EIF2B1	translation initiation factor eIF-2B subunit alpha	ko03013	RNA transport
i1_HQ_sampled12fd9_c177167_f3p3_1055	1.3e-95	168/240(70.00)	phu:Phum_PHUM005720	K02725	PSMA1	20S proteasome subunit alpha 6	ko03050	Proteasome
i1_HQ_sampled12fd9_c177244_f3p2_1044	8.5e-84	147/178(82.58)	pxy:105381640	K03940	NDUFS7	NADH dehydrogenase (ubiquinone) Fe-S protein 7	ko00190	Oxidative phosphorylation
i1_HQ_sampled12fd9_c177352_f2p2_1928	3.3e-33	95/224(42.41)	tca:803828	K02126	ATPeF0A, MTATP6, ATP6	F-type H+-transporting ATPase subunit a	ko00190	Oxidative phosphorylation
i1_HQ_sampled12fd9_c177362_f2p7_1707	1.3e-41	97/137(70.80)	dpe:Dper_GL21698	K03661	ATPeV0B, ATP6F	V-type H+-transporting ATPase 21kDa proteolipid subunit	ko04145|ko00190|ko04142|ko04721	Phagosome|Oxidative phosphorylation|Lysosome|Synaptic vesicle cycle
i1_HQ_sampled12fd9_c177419_f2p2_1120	3.9e-103	185/284(65.14)	aag:AaeL_AAEL017378	K02358	tuf, TUFM	elongation factor Tu	--	--
i1_HQ_sampled12fd9_c177451_f2p2_1040	6.6e-12	63/184(34.24)	tca:661891	K02934	RP-L6e, RPL6	large subunit ribosomal protein L6e	ko03010	Ribosome
i1_HQ_sampled12fd9_c177454_f2p1_1042	2.9e-23	52/91(57.14)	xtr:100124807	K03946	NDUFA2	NADH dehydrogenase (ubiquinone) 1 alpha subcomplex subunit 2	ko00190	Oxidative phosphorylation
i1_HQ_sampled12fd9_c177508_f2p1_1065	6.5e-55	105/218(48.17)	bfo:BRAFLDRAFT_72748	K00799	GST, gst	glutathione S-transferase	ko00982|ko00480|ko00980	Drug metabolism - cytochrome P450|Glutathione metabolism|Metabolism of xenobiotics by cytochrome P450
i1_HQ_sampled12fd9_c177569_f4p2_1498	4.4e-17	44/75(58.67)	api:100160088	K19511	PXDN, VPO1	peroxidase	--	--
i1_HQ_sampled12fd9_c1776_f3p1_1742	5.8e-69	167/479(34.86)	dpo:Dpse_GA12511	K11426	SMYD	SET and MYND domain-containing protein	--	--
i1_HQ_sampled12fd9_c1787_f5p4_1806	7.9e-21	65/139(46.76)	nvi:100121988	K18749	LSM14, RAP55, SCD6	protein LSM14	--	--
i1_HQ_sampled12fd9_c1794_f5p0_1768	2.3e-09	32/68(47.06)	mze:101483828	K08059	IFI30, GILT	interferon, gamma-inducible protein 30	ko04612	Antigen processing and presentation
i1_HQ_sampled12fd9_c1809_f9p2_1400	7.0e-41	87/120(72.50)	loa:LOAG_00472	K02976	RP-S26e, RPS26	small subunit ribosomal protein S26e	ko03010	Ribosome
i1_HQ_sampled12fd9_c1814_f7p0_1773	2.2e-23	103/440(23.41)	hst:105183403	K14849	RRP1	ribosomal RNA-processing protein 1	--	--
i1_HQ_sampled12fd9_c1837_f3p0_1514	2.5e-12	51/129(39.53)	mde:101897456	K03098	APOD	apolipoprotein D and lipocalin family protein	--	--
i1_HQ_sampled12fd9_c183836_f2p4_1414	1.5e-96	175/206(84.95)	aag:COX1	K02256	COX1	cytochrome c oxidase subunit 1	ko00190|ko04260	Oxidative phosphorylation|Cardiac muscle contraction
i1_HQ_sampled12fd9_c1841_f12p4_1669	6.1e-100	187/411(45.50)	isc:IscW_ISCW004661	K01201	GBA, srfJ	glucosylceramidase	ko04142|ko00511|ko00600	Lysosome|Other glycan degradation|Sphingolipid metabolism
i1_HQ_sampled12fd9_c1845_f2p0_1822	4.1e-57	113/208(54.33)	lgi:LOTGIDRAFT_140318	K00943	tmk, DTYMK	dTMP kinase	ko00240	Pyrimidine metabolism
i1_HQ_sampled12fd9_c1850_f4p0_1621	6.3e-219	373/376(99.20)	soc:105205810	K05692	ACTB_G1	actin beta/gamma 1	ko04145|ko04520|ko04670|ko04015|ko04390|ko04611|ko04391|ko04510|ko04745|ko04810|ko04530|ko04919|ko04210|ko04921	Phagosome|Adherens junction|Leukocyte transendothelial migration|Rap1 signaling pathway|Hippo signaling pathway|Platelet activation|Hippo signaling pathway - fly|Focal adhesion|Phototransduction - fly|Regulation of actin cytoskeleton|Tight junction|Thyroid hormone signaling pathway|Apoptosis|Oxytocin signaling pathway
i1_HQ_sampled12fd9_c1852_f3p0_1652	8.2e-49	141/381(37.01)	nvi:100123895	K17606	IGBP1, TAP42	immunoglobulin-binding protein 1	--	--
i1_HQ_sampled12fd9_c1860_f5p1_1425	1.1e-49	121/287(42.16)	dya:Dyak_GE22739	K15032	MTERFD	mTERF domain-containing protein, mitochondrial	--	--
i1_HQ_sampled12fd9_c1866_f3p4_1950	1.1e-95	165/300(55.00)	aag:AaeL_AAEL006446	K16055	TPS	trehalose 6-phosphate synthase/phosphatase	ko00500	Starch and sucrose metabolism
i1_HQ_sampled12fd9_c18672_f3p7_1165	2.4e-39	96/155(61.94)	tca:656401	K01527	EGD1, BTF3	nascent polypeptide-associated complex subunit beta	ko04214	Apoptosis - fly
i1_HQ_sampled12fd9_c1871_f5p11_1128	3.5e-59	115/204(56.37)	api:100167906	K00799	GST, gst	glutathione S-transferase	ko00982|ko00480|ko00980	Drug metabolism - cytochrome P450|Glutathione metabolism|Metabolism of xenobiotics by cytochrome P450
i1_HQ_sampled12fd9_c1895_f4p1_1581	2.6e-108	188/276(68.12)	aga:AgaP_AGAP008327	K09517	DNAJB11	DnaJ homolog subfamily B member 11	ko04141	Protein processing in endoplasmic reticulum
i1_HQ_sampled12fd9_c1899_f2p13_1621	2.4e-133	234/246(95.12)	soc:105204606	K07374	TUBA	tubulin alpha	ko04540|ko04210|ko04145	Gap junction|Apoptosis|Phagosome
i1_HQ_sampled12fd9_c1905_f11p1_1653	9.5e-13	50/157(31.85)	mdo:103098663	K19977	ART5	ADP-ribosyltransferase 5	--	--
i1_HQ_sampled12fd9_c1910_f5p0_1923	2.6e-118	218/447(48.77)	pxy:105386304	K02685	PRI2	DNA primase large subunit	ko00230|ko00240|ko03030	Purine metabolism|Pyrimidine metabolism|DNA replication
i1_HQ_sampled12fd9_c1912_f4p36_1524	8.6e-93	202/435(46.44)	dme:ND5	K03883	ND5	NADH-ubiquinone oxidoreductase chain 5	ko00190	Oxidative phosphorylation
i1_HQ_sampled12fd9_c1914_f4p2_1806	7.9e-162	267/377(70.82)	lgi:LOTGIDRAFT_205519	K01431	UPB1, pydC	beta-ureidopropionase	ko00770|ko00240|ko00983|ko00410	Pantothenate and CoA biosynthesis|Pyrimidine metabolism|Drug metabolism - other enzymes|beta-Alanine metabolism
i1_HQ_sampled12fd9_c1918_f9p3_1483	1.5e-73	138/170(81.18)	tca:663871	K03102	SQD	squid	ko04320	Dorso-ventral axis formation
i1_HQ_sampled12fd9_c1926_f15p1_1315	1.6e-196	347/393(88.30)	ame:551386	K03064	PSMC6, RPT4	26S proteasome regulatory subunit T4	ko03050	Proteasome
i1_HQ_sampled12fd9_c1928_f6p0_1627	1.0e-11	47/139(33.81)	gga:420876	K14530	RPP40	ribonucleases P/MRP protein subunit RPP40	ko03008|ko03013	Ribosome biogenesis in eukaryotes|RNA transport
i1_HQ_sampled12fd9_c1929_f7p1_1141	1.3e-24	55/95(57.89)	xma:102234480	K01489	cdd, CDA	cytidine deaminase	ko00983|ko00240	Drug metabolism - other enzymes|Pyrimidine metabolism
i1_HQ_sampled12fd9_c195265_f2p9_1691	8.6e-86	172/293(58.70)	soc:105195484	K00933	E2.7.3.2	creatine kinase	ko00330	Arginine and proline metabolism
i1_HQ_sampled12fd9_c1956_f4p5_1335	5.5e-19	52/139(37.41)	bfo:BRAFLDRAFT_80311	K06560	MRC	mannose receptor, C type	ko04145	Phagosome
i1_HQ_sampled12fd9_c1961_f4p1_1331	2.0e-98	189/375(50.40)	aag:AaeL_AAEL007562	K17233	DUOXA1	dual oxidase maturation factor 1	--	--
i1_HQ_sampled12fd9_c1976_f2p14_1284	1.2e-07	80/325(24.62)	api:100167295	K19326	SYNE1	nesprin-1	--	--
i1_HQ_sampled12fd9_c1989_f3p6_1720	1.3e-07	27/33(81.82)	obi:106883228	K02151	ATPeV1F, ATP6S14	V-type H+-transporting ATPase subunit F	ko04966|ko04145|ko00190|ko04721|ko04150	Collecting duct acid secretion|Phagosome|Oxidative phosphorylation|Synaptic vesicle cycle|mTOR signaling pathway
i1_HQ_sampled12fd9_c1993_f17p1_1702	4.0e-115	213/376(56.65)	tca:661768	K03039	PSMD13, RPN9	26S proteasome regulatory subunit N9	ko03050	Proteasome
i1_HQ_sampled12fd9_c1997_f8p4_1971	2.8e-35	79/159(49.69)	pxy:105391704	K03962	NDUFB6	NADH dehydrogenase (ubiquinone) 1 beta subcomplex subunit 6	ko00190	Oxidative phosphorylation
i1_HQ_sampled12fd9_c2012_f2p0_1267	1.5e-212	363/376(96.54)	rro:104675775	K05692	ACTB_G1	actin beta/gamma 1	ko04145|ko04520|ko04670|ko04015|ko04390|ko04611|ko04391|ko04510|ko04745|ko04810|ko04530|ko04919|ko04210|ko04921	Phagosome|Adherens junction|Leukocyte transendothelial migration|Rap1 signaling pathway|Hippo signaling pathway|Platelet activation|Hippo signaling pathway - fly|Focal adhesion|Phototransduction - fly|Regulation of actin cytoskeleton|Tight junction|Thyroid hormone signaling pathway|Apoptosis|Oxytocin signaling pathway
i1_HQ_sampled12fd9_c2016_f11p3_1848	1.7e-212	379/454(83.48)	lcm:102352042	K12176	COPS2, CSN2, TRIP15	COP9 signalosome complex subunit 2	--	--
i1_HQ_sampled12fd9_c2028_f2p0_1882	3.0e-164	285/391(72.89)	tca:664601	K01745	hutH, HAL	histidine ammonia-lyase	ko00340	Histidine metabolism
i1_HQ_sampled12fd9_c2036_f4p1_1356	8.9e-17	70/205(34.15)	mde:101893972	K17405	MRPS26	small subunit ribosomal protein S26	--	--
i1_HQ_sampled12fd9_c20432_f11p0_1760	4.1e-107	234/505(46.34)	dse:ND5	K03883	ND5	NADH-ubiquinone oxidoreductase chain 5	ko00190	Oxidative phosphorylation
i1_HQ_sampled12fd9_c20462_f37p3_1917	1.0e-42	156/475(32.84)	tca:656817	K00415	QCR2, UQCRC2	ubiquinol-cytochrome c reductase core subunit 2	ko00190|ko04260	Oxidative phosphorylation|Cardiac muscle contraction
i1_HQ_sampled12fd9_c204634_f23p4_1677	1.7e-09	43/154(27.92)	nle:105737839	K09625	PRSS21	testisin	--	--
i1_HQ_sampled12fd9_c204650_f18p4_1613	3.5e-52	144/338(42.60)	hst:105192118	K01183	E3.2.1.14	chitinase	ko00520	Amino sugar and nucleotide sugar metabolism
i1_HQ_sampled12fd9_c204654_f7p2_1927	2.9e-21	64/179(35.75)	spu:763497	K14411	MSI	RNA-binding protein Musashi	ko03015	mRNA surveillance pathway
i1_HQ_sampled12fd9_c204656_f2p13_1984	1.1e-12	44/131(33.59)	ola:101167371	K17293	TSPAN3	tetraspanin-3	--	--
i1_HQ_sampled12fd9_c204664_f4p6_1814	2.2e-23	59/125(47.20)	mde:101892117	K00237	SDHD, SDH4	succinate dehydrogenase (ubiquinone) membrane anchor subunit	ko01200|ko00190|ko00020	Carbon metabolism|Oxidative phosphorylation|Citrate cycle (TCA cycle)
i1_HQ_sampled12fd9_c204681_f2p7_1804	3.2e-86	151/188(80.32)	bmor:101738186	K01681	ACO, acnA	aconitate hydratase	ko01200|ko00630|ko00020|ko00720|ko01210|ko01230	Carbon metabolism|Glyoxylate and dicarboxylate metabolism|Citrate cycle (TCA cycle)|Carbon fixation pathways in prokaryotes|2-Oxocarboxylic acid metabolism|Biosynthesis of amino acids
i1_HQ_sampled12fd9_c204690_f5p0_1154	2.5e-20	42/71(59.15)	soc:105205818	K17410	MRPS31	small subunit ribosomal protein S31	--	--
i1_HQ_sampled12fd9_c204693_f5p7_1253	1.0e-96	191/282(67.73)	cqu:CpipJ_CPIJ001563	K02136	ATPeF1G, ATP5C1, ATP3	F-type H+-transporting ATPase subunit gamma	ko00190	Oxidative phosphorylation
i1_HQ_sampled12fd9_c204703_f2p4_1048	4.6e-53	96/161(59.63)	scm:SCHCODRAFT_82890	K01225	CBHA_B	cellulose 1,4-beta-cellobiosidase	ko00500	Starch and sucrose metabolism
i1_HQ_sampled12fd9_c204758_f7p0_1155	3.3e-113	194/214(90.65)	hst:105183188	K07936	RAN	GTP-binding nuclear protein Ran	ko03008|ko03013	Ribosome biogenesis in eukaryotes|RNA transport
i1_HQ_sampled12fd9_c204775_f6p1_1082	1.6e-24	57/116(49.14)	isc:IscW_ISCW004192	K00753	E2.4.1.214	glycoprotein 3-alpha-L-fucosyltransferase	ko00513	Various types of N-glycan biosynthesis
i1_HQ_sampled12fd9_c204779_f73p9_1867	7.6e-144	251/320(78.44)	bfo:BRAFLDRAFT_124275	K01899	LSC1	succinyl-CoA synthetase alpha subunit	ko00020|ko00640|ko01200	Citrate cycle (TCA cycle)|Propanoate metabolism|Carbon metabolism
i1_HQ_sampled12fd9_c204811_f4p3_1667	1.8e-112	208/289(71.97)	phu:Phum_PHUM551010	K03237	EIF2S1	translation initiation factor 2 subunit 1	ko04210|ko04141|ko03013	Apoptosis|Protein processing in endoplasmic reticulum|RNA transport
i1_HQ_sampled12fd9_c204820_f2p2_1083	1.2e-40	82/126(65.08)	ame:552319	K03037	PSMD6, RPN7	26S proteasome regulatory subunit N7	ko03050	Proteasome
i1_HQ_sampled12fd9_c204858_f2p5_1049	2.8e-159	262/303(86.47)	xma:102229571	K03942	NDUFV1	NADH dehydrogenase (ubiquinone) flavoprotein 1	ko00190	Oxidative phosphorylation
i1_HQ_sampled12fd9_c204862_f4p2_1218	1.3e-27	62/90(68.89)	mze:101465740	K03627	MBF1	putative transcription factor	--	--
i1_HQ_sampled12fd9_c20487_f47p8_1935	9.6e-166	293/407(71.99)	aag:AaeL_AAEL000486	K09499	CCT7	T-complex protein 1 subunit eta	--	--
i1_HQ_sampled12fd9_c204901_f10p0_1222	2.0e-132	235/297(79.12)	sko:100370055	K00134	GAPDH, gapA	glyceraldehyde 3-phosphate dehydrogenase	ko00710|ko04066|ko01200|ko01230|ko00010	Carbon fixation in photosynthetic organisms|HIF-1 signaling pathway|Carbon metabolism|Biosynthesis of amino acids|Glycolysis / Gluconeogenesis
i1_HQ_sampled12fd9_c20491_f45p6_1855	5.6e-62	163/219(74.43)	aga:AgaP_AGAP001711	K03941	NDUFS8	NADH dehydrogenase (ubiquinone) Fe-S protein 8	ko00190	Oxidative phosphorylation
i1_HQ_sampled12fd9_c204943_f45p1_1608	3.0e-104	182/282(64.54)	tca:662925	K15040	VDAC2	voltage-dependent anion channel protein 2	ko04020|ko04022	Calcium signaling pathway|cGMP-PKG signaling pathway
i1_HQ_sampled12fd9_c204944_f30p3_1127	9.0e-47	93/180(51.67)	crg:105327252	K13250	SSR2	translocon-associated protein subunit beta	ko04141	Protein processing in endoplasmic reticulum
i1_HQ_sampled12fd9_c204948_f5p3_1692	1.5e-85	168/257(65.37)	isc:IscW_ISCW021350	K11290	SET, TAF1, I2PP2A	template-activating factor I	--	--
i1_HQ_sampled12fd9_c204949_f4p10_1452	8.6e-26	51/81(62.96)	pxy:105385326	K01183	E3.2.1.14	chitinase	ko00520	Amino sugar and nucleotide sugar metabolism
i1_HQ_sampled12fd9_c204951_f5p8_1714	1.5e-21	52/81(64.20)	pale:102898084	K02437	gcvH, GCSH	glycine cleavage system H protein	ko00260|ko00630	Glycine, serine and threonine metabolism|Glyoxylate and dicarboxylate metabolism
i1_HQ_sampled12fd9_c204968_f10p6_1960	1.7e-149	271/362(74.86)	mde:101896342	K01623	ALDO	fructose-bisphosphate aldolase, class I	ko00710|ko00680|ko01200|ko01230|ko00030|ko00051|ko00010	Carbon fixation in photosynthetic organisms|Methane metabolism|Carbon metabolism|Biosynthesis of amino acids|Pentose phosphate pathway|Fructose and mannose metabolism|Glycolysis / Gluconeogenesis
i1_HQ_sampled12fd9_c204996_f6p2_1783	1.4e-57	105/193(54.40)	api:100160088	K19511	PXDN, VPO1	peroxidase	--	--
i1_HQ_sampled12fd9_c204_f43p7_1483	1.2e-96	191/282(67.73)	cqu:CpipJ_CPIJ001563	K02136	ATPeF1G, ATP5C1, ATP3	F-type H+-transporting ATPase subunit gamma	ko00190	Oxidative phosphorylation
i1_HQ_sampled12fd9_c205020_f5p7_1620	5.0e-83	162/268(60.45)	crg:105333989	K11279	NAP1L1, NRP	nucleosome assembly protein 1-like 1	--	--
i1_HQ_sampled12fd9_c205021_f16p7_1623	1.4e-247	413/449(91.98)	api:100572218	K07374	TUBA	tubulin alpha	ko04540|ko04210|ko04145	Gap junction|Apoptosis|Phagosome
i1_HQ_sampled12fd9_c20505_f50p11_1221	4.8e-54	120/210(57.14)	aag:AaeL_AAEL010823	K02137	ATPeF0O, ATP5O, ATP5	F-type H+-transporting ATPase subunit O	ko00190	Oxidative phosphorylation
i1_HQ_sampled12fd9_c205130_f8p0_1109	4.6e-104	180/246(73.17)	aag:AaeL_AAEL009898	K02730	PSMA6	20S proteasome subunit alpha 1	ko03050	Proteasome
i1_HQ_sampled12fd9_c205159_f9p2_1156	1.8e-34	73/129(56.59)	aga:AgaP_AGAP007347	K13915	LYZ	lysozyme C	ko04970	Salivary secretion
i1_HQ_sampled12fd9_c205168_f5p12_1106	1.2e-43	131/341(38.42)	aga:ND2	K03879	ND2	NADH-ubiquinone oxidoreductase chain 2	ko00190	Oxidative phosphorylation
i1_HQ_sampled12fd9_c20525_f28p6_1879	5.0e-42	92/184(50.00)	pxy:105385549	K05609	UCHL3, YUH1	ubiquitin carboxyl-terminal hydrolase L3	--	--
i1_HQ_sampled12fd9_c20531_f42p13_1319	1.4e-67	153/312(49.04)	aag:ND1	K03878	ND1	NADH-ubiquinone oxidoreductase chain 1	ko00190	Oxidative phosphorylation
i1_HQ_sampled12fd9_c205413_f4p105_1913	2.5e-25	71/141(50.35)	sko:100313659	K17751	MYH6_7	myosin heavy chain 6/7	ko04261|ko04530|ko04260	Adrenergic signaling in cardiomyocytes|Tight junction|Cardiac muscle contraction
i1_HQ_sampled12fd9_c205414_f2p19_1373	1.0e-190	327/331(98.79)	tca:659219	K05692	ACTB_G1	actin beta/gamma 1	ko04145|ko04520|ko04670|ko04015|ko04390|ko04611|ko04391|ko04510|ko04745|ko04810|ko04530|ko04919|ko04210|ko04921	Phagosome|Adherens junction|Leukocyte transendothelial migration|Rap1 signaling pathway|Hippo signaling pathway|Platelet activation|Hippo signaling pathway - fly|Focal adhesion|Phototransduction - fly|Regulation of actin cytoskeleton|Tight junction|Thyroid hormone signaling pathway|Apoptosis|Oxytocin signaling pathway
i1_HQ_sampled12fd9_c205422_f25p6_1986	1.0e-199	327/410(79.76)	dgr:Dgri_GH23924	K03935	NDUFS2	NADH dehydrogenase (ubiquinone) Fe-S protein 2	ko00190	Oxidative phosphorylation
i1_HQ_sampled12fd9_c205436_f5p7_1938	5.6e-73	114/152(75.00)	tca:658986	K19867	LDB3	LIM domain-binding protein 3	--	--
i1_HQ_sampled12fd9_c205449_f23p14_1828	8.7e-185	309/445(69.44)	tca:661233	K13178	DDX17	ATP-dependent RNA helicase DDX17	--	--
i1_HQ_sampled12fd9_c205458_f13p6_1584	4.9e-83	147/215(68.37)	sko:100368122	K11188	PRDX6	peroxiredoxin 6, 1-Cys peroxiredoxin	ko00940	Phenylpropanoid biosynthesis
i1_HQ_sampled12fd9_c205517_f21p34_1986	4.8e-221	375/432(86.81)	ola:101169649	K07375	TUBB	tubulin beta	ko04540|ko04145	Gap junction|Phagosome
i1_HQ_sampled12fd9_c205575_f22p5_1562	1.5e-79	148/282(52.48)	cge:100766032	K00413	CYC1, CYT1, petC	ubiquinol-cytochrome c reductase cytochrome c1 subunit	ko00190|ko02020|ko04260	Oxidative phosphorylation|Two-component system|Cardiac muscle contraction
i1_HQ_sampled12fd9_c205578_f13p1_1915	4.9e-130	236/372(63.44)	api:100159208	K06275	PARV	parvin	ko04510	Focal adhesion
i1_HQ_sampled12fd9_c205602_f14p16_1997	3.5e-70	123/240(51.25)	aec:105154648	K19719	COL2A	collagen, type II, alpha	ko04974|ko04151|ko04512|ko04510	Protein digestion and absorption|PI3K-Akt signaling pathway|ECM-receptor interaction|Focal adhesion
i1_HQ_sampled12fd9_c205608_f37p32_1579	9.8e-92	172/210(81.90)	aag:AaeL_AAEL001668	K01689	ENO, eno	enolase	ko04066|ko00680|ko03018|ko01200|ko01230|ko00010	HIF-1 signaling pathway|Methane metabolism|RNA degradation|Carbon metabolism|Biosynthesis of amino acids|Glycolysis / Gluconeogenesis
i1_HQ_sampled12fd9_c205624_f68p11_2018	1.8e-114	270/356(75.84)	isc:IscW_ISCW008184	K08057	CALR	calreticulin	ko04612|ko04141|ko04145	Antigen processing and presentation|Protein processing in endoplasmic reticulum|Phagosome
i1_HQ_sampled12fd9_c205625_f74p7_1295	5.3e-59	111/147(75.51)	soc:105200423	K12751	MYL6	myosin light chain 6	ko04921|ko04270	Oxytocin signaling pathway|Vascular smooth muscle contraction
i1_HQ_sampled12fd9_c205643_f21p3_1084	3.6e-93	160/248(64.52)	aag:AaeL_AAEL013236	K02737	PSMB5	20S proteasome subunit beta 5	ko03050	Proteasome
i1_HQ_sampled12fd9_c205668_f6p3_1082	3.5e-40	100/158(63.29)	tca:659257	K03626	EGD2, NACA	nascent polypeptide-associated complex subunit alpha	--	--
i1_HQ_sampled12fd9_c205680_f2p35_1808	5.1e-137	241/374(64.44)	cqu:CpipJ_CPIJ005219	K09580	PDIA1, P4HB	protein disulfide-isomerase A1	ko04141	Protein processing in endoplasmic reticulum
i1_HQ_sampled12fd9_c205719_f3p5_1112	4.9e-106	197/298(66.11)	tca:103312128	K02932	RP-L5e, RPL5	large subunit ribosomal protein L5e	ko03010	Ribosome
i1_HQ_sampled12fd9_c205768_f3p10_1419	6.2e-29	68/94(72.34)	tca:663893	K12046	TNNT3	troponin T, fast skeletal muscle	--	--
i1_HQ_sampled12fd9_c205775_f12p1_1030	7.4e-56	115/192(59.90)	tca:103312128	K02932	RP-L5e, RPL5	large subunit ribosomal protein L5e	ko03010	Ribosome
i1_HQ_sampled12fd9_c205894_f3p0_1714	3.6e-172	292/352(82.95)	aga:AgaP_AGAP005627	K00933	E2.7.3.2	creatine kinase	ko00330	Arginine and proline metabolism
i1_HQ_sampled12fd9_c20591_f5p0_1339	1.3e-92	198/291(68.04)	rro:104675775	K05692	ACTB_G1	actin beta/gamma 1	ko04145|ko04520|ko04670|ko04015|ko04390|ko04611|ko04391|ko04510|ko04745|ko04810|ko04530|ko04919|ko04210|ko04921	Phagosome|Adherens junction|Leukocyte transendothelial migration|Rap1 signaling pathway|Hippo signaling pathway|Platelet activation|Hippo signaling pathway - fly|Focal adhesion|Phototransduction - fly|Regulation of actin cytoskeleton|Tight junction|Thyroid hormone signaling pathway|Apoptosis|Oxytocin signaling pathway
i1_HQ_sampled12fd9_c205971_f2p4_1267	8.3e-142	249/341(73.02)	crg:105334189	K09496	CCT4	T-complex protein 1 subunit delta	--	--
i1_HQ_sampled12fd9_c205973_f6p4_1505	3.4e-17	54/97(55.67)	tca:660193	K09487	HSP90B, TRA1	heat shock protein 90kDa beta	ko04915|ko04621|ko04141|ko04626|ko04151|ko04918	Estrogen signaling pathway|NOD-like receptor signaling pathway|Protein processing in endoplasmic reticulum|Plant-pathogen interaction|PI3K-Akt signaling pathway|Thyroid hormone synthesis
i1_HQ_sampled12fd9_c205996_f3p10_1092	3.1e-60	108/147(73.47)	ame:409267	K00688	E2.4.1.1, glgP, PYG	glycogen phosphorylase	ko04910|ko04922|ko00500	Insulin signaling pathway|Glucagon signaling pathway|Starch and sucrose metabolism
i1_HQ_sampled12fd9_c206003_f4p2_1201	1.2e-41	121/265(45.66)	spu:575225	K05863	SLC25A4S, ANT	solute carrier family 25 (mitochondrial adenine nucleotide translocator), member 4/5/6/31	ko04020|ko04022	Calcium signaling pathway|cGMP-PKG signaling pathway
i1_HQ_sampled12fd9_c206025_f4p2_1622	6.8e-165	285/404(70.54)	aag:AaeL_AAEL017378	K02358	tuf, TUFM	elongation factor Tu	--	--
i1_HQ_sampled12fd9_c20605_f32p9_1688	9.4e-117	221/446(49.55)	cqu:CpipJ_CPIJ001173	K01302	CPQ	carboxypeptidase Q	--	--
i1_HQ_sampled12fd9_c206069_f2p42_1264	1.3e-190	321/390(82.31)	ame:409167	K03234	EEF2	elongation factor 2	ko04921|ko04152	Oxytocin signaling pathway|AMPK signaling pathway
i1_HQ_sampled12fd9_c20608_f13p2_1523	1.7e-16	44/66(66.67)	dgr:Dgri_GH24313	K02260	COX17	cytochrome c oxidase assembly protein subunit 17	ko00190	Oxidative phosphorylation
i1_HQ_sampled12fd9_c206283_f15p8_1321	6.6e-49	100/199(50.25)	hst:105190742	K01540	ATP1B	sodium/potassium-transporting ATPase subunit beta	ko04971|ko04976|ko04024|ko04973|ko04974|ko04972|ko04960|ko04964|ko04970|ko04261|ko04961|ko04911|ko04978|ko04919|ko04918|ko04022|ko04260	Gastric acid secretion|Bile secretion|cAMP signaling pathway|Carbohydrate digestion and absorption|Protein digestion and absorption|Pancreatic secretion|Aldosterone-regulated sodium reabsorption|Proximal tubule bicarbonate reclamation|Salivary secretion|Adrenergic signaling in cardiomyocytes|Endocrine and other factor-regulated calcium reabsorption|Insulin secretion|Mineral absorption|Thyroid hor…
i1_HQ_sampled12fd9_c206293_f10p8_1972	5.8e-33	91/242(37.60)	crg:105322271	K19519	TGFBI, BIGH3	transforming growth factor-beta-induced protein	--	--
i1_HQ_sampled12fd9_c206295_f23p7_1277	6.2e-36	73/148(49.32)	bmor:100174851	K03961	NDUFB5	NADH dehydrogenase (ubiquinone) 1 beta subcomplex subunit 5	ko00190	Oxidative phosphorylation
i1_HQ_sampled12fd9_c206299_f2p4_1700	8.8e-131	219/299(73.24)	cqu:CpipJ_CPIJ006613	K14455	GOT2	aspartate aminotransferase, mitochondrial	ko00710|ko00400|ko00950|ko00350|ko04975|ko01200|ko00330|ko01210|ko01230|ko00250|ko00220|ko00960|ko00270|ko00360	Carbon fixation in photosynthetic organisms|Phenylalanine, tyrosine and tryptophan biosynthesis|Isoquinoline alkaloid biosynthesis|Tyrosine metabolism|Fat digestion and absorption|Carbon metabolism|Arginine and proline metabolism|2-Oxocarboxylic acid metabolism|Biosynthesis of amino acids|Alanine, aspartate and glutamate metabolism|Arginine biosynthesis|Tropane, piperidine and pyridine alkaloid b…
i1_HQ_sampled12fd9_c206315_f3p0_1347	5.9e-122	252/368(68.48)	rro:104675775	K05692	ACTB_G1	actin beta/gamma 1	ko04145|ko04520|ko04670|ko04015|ko04390|ko04611|ko04391|ko04510|ko04745|ko04810|ko04530|ko04919|ko04210|ko04921	Phagosome|Adherens junction|Leukocyte transendothelial migration|Rap1 signaling pathway|Hippo signaling pathway|Platelet activation|Hippo signaling pathway - fly|Focal adhesion|Phototransduction - fly|Regulation of actin cytoskeleton|Tight junction|Thyroid hormone signaling pathway|Apoptosis|Oxytocin signaling pathway
i1_HQ_sampled12fd9_c206496_f42p11_1351	2.6e-37	82/147(55.78)	tad:TRIADDRAFT_38351	K04565	SOD1	superoxide dismutase, Cu-Zn family	ko04213|ko04146	Longevity regulating pathway - multiple species|Peroxisome
i1_HQ_sampled12fd9_c206638_f15p45_1440	1.4e-190	321/390(82.31)	ame:409167	K03234	EEF2	elongation factor 2	ko04921|ko04152	Oxytocin signaling pathway|AMPK signaling pathway
i1_HQ_sampled12fd9_c20670_f4p1_1326	2.6e-114	203/215(94.42)	rro:104675775	K05692	ACTB_G1	actin beta/gamma 1	ko04145|ko04520|ko04670|ko04015|ko04390|ko04611|ko04391|ko04510|ko04745|ko04810|ko04530|ko04919|ko04210|ko04921	Phagosome|Adherens junction|Leukocyte transendothelial migration|Rap1 signaling pathway|Hippo signaling pathway|Platelet activation|Hippo signaling pathway - fly|Focal adhesion|Phototransduction - fly|Regulation of actin cytoskeleton|Tight junction|Thyroid hormone signaling pathway|Apoptosis|Oxytocin signaling pathway
i1_HQ_sampled12fd9_c206729_f28p67_1965	4.2e-92	174/193(90.16)	ame:102655329	K16197	YWHAB_Q_Z	14-3-3 protein beta/theta/zeta	ko04391|ko04212|ko04114|ko04110|ko04390|ko04151|ko04013	Hippo signaling pathway - fly|Longevity regulating pathway - worm|Oocyte meiosis|Cell cycle|Hippo signaling pathway|PI3K-Akt signaling pathway|MAPK signaling pathway - fly
i1_HQ_sampled12fd9_c20675_f24p3_1449	1.3e-90	159/339(46.90)	tca:660535	K03954	NDUFA10	NADH dehydrogenase (ubiquinone) 1 alpha subcomplex subunit 10	ko00190	Oxidative phosphorylation
i1_HQ_sampled12fd9_c2068_f3p0_1362	7.7e-53	134/297(45.12)	phu:Phum_PHUM616130	K15182	RDBP, NELFE	negative elongation factor E	--	--
i1_HQ_sampled12fd9_c206931_f4p4_1598	2.3e-80	149/211(70.62)	cge:100767338	K01803	TPI, tpiA	triosephosphate isomerase (TIM)	ko00710|ko00562|ko01200|ko01230|ko00051|ko00010	Carbon fixation in photosynthetic organisms|Inositol phosphate metabolism|Carbon metabolism|Biosynthesis of amino acids|Fructose and mannose metabolism|Glycolysis / Gluconeogenesis
i1_HQ_sampled12fd9_c20700_f16p0_1362	2.9e-209	358/376(95.21)	rro:104675775	K05692	ACTB_G1	actin beta/gamma 1	ko04145|ko04520|ko04670|ko04015|ko04390|ko04611|ko04391|ko04510|ko04745|ko04810|ko04530|ko04919|ko04210|ko04921	Phagosome|Adherens junction|Leukocyte transendothelial migration|Rap1 signaling pathway|Hippo signaling pathway|Platelet activation|Hippo signaling pathway - fly|Focal adhesion|Phototransduction - fly|Regulation of actin cytoskeleton|Tight junction|Thyroid hormone signaling pathway|Apoptosis|Oxytocin signaling pathway
i1_HQ_sampled12fd9_c207054_f3p1_1459	2.7e-104	182/282(64.54)	tca:662925	K15040	VDAC2	voltage-dependent anion channel protein 2	ko04020|ko04022	Calcium signaling pathway|cGMP-PKG signaling pathway
i1_HQ_sampled12fd9_c20709_f19p5_1530	3.9e-53	130/231(56.28)	dmo:Dmoj_GI21156	K03232	EEF1B	elongation factor 1-beta	--	--
i1_HQ_sampled12fd9_c207149_f7p35_1974	3.7e-157	279/431(64.73)	tca:103312345	K09580	PDIA1, P4HB	protein disulfide-isomerase A1	ko04141	Protein processing in endoplasmic reticulum
i1_HQ_sampled12fd9_c207196_f3p9_1571	1.9e-42	78/119(65.55)	tca:660881	K01183	E3.2.1.14	chitinase	ko00520	Amino sugar and nucleotide sugar metabolism
i1_HQ_sampled12fd9_c207202_f6p7_1684	1.1e-64	118/148(79.73)	bmor:101738186	K01681	ACO, acnA	aconitate hydratase	ko01200|ko00630|ko00020|ko00720|ko01210|ko01230	Carbon metabolism|Glyoxylate and dicarboxylate metabolism|Citrate cycle (TCA cycle)|Carbon fixation pathways in prokaryotes|2-Oxocarboxylic acid metabolism|Biosynthesis of amino acids
i1_HQ_sampled12fd9_c207270_f2p17_1751	6.3e-15	65/258(25.19)	tca:656637	K19326	SYNE1	nesprin-1	--	--
i1_HQ_sampled12fd9_c2072_f13p0_1432	2.6e-144	249/440(56.59)	hst:105185541	K11652	ACTL6B	actin-like protein 6B	--	--
i1_HQ_sampled12fd9_c20732_f3p3_1568	6.2e-62	116/309(37.54)	isc:IscW_ISCW023084	K14830	MAK11, PAK1IP1	protein MAK11	--	--
i1_HQ_sampled12fd9_c20736_f3p4_1649	3.7e-41	94/144(65.28)	crg:105322428	K00008	SORD, gutB	L-iditol 2-dehydrogenase	ko00040|ko00051	Pentose and glucuronate interconversions|Fructose and mannose metabolism
i1_HQ_sampled12fd9_c20750_f14p2_1811	3.2e-123	235/422(55.69)	crg:105330108	K01255	CARP, pepA	leucyl aminopeptidase	ko00480	Glutathione metabolism
i1_HQ_sampled12fd9_c20766_f5p41_1918	5.2e-79	145/168(86.31)	mde:101887606	K01623	ALDO	fructose-bisphosphate aldolase, class I	ko00710|ko00680|ko01200|ko01230|ko00030|ko00051|ko00010	Carbon fixation in photosynthetic organisms|Methane metabolism|Carbon metabolism|Biosynthesis of amino acids|Pentose phosphate pathway|Fructose and mannose metabolism|Glycolysis / Gluconeogenesis
i1_HQ_sampled12fd9_c20778_f3p16_1424	1.6e-56	98/204(48.04)	api:100160088	K19511	PXDN, VPO1	peroxidase	--	--
i1_HQ_sampled12fd9_c20801_f2p13_1056	6.9e-09	52/167(31.14)	mgp:100544636	K06782	CADM2, IGSF4D, NECL3	cell adhesion molecule 2	--	--
i1_HQ_sampled12fd9_c20836_f2p3_1532	5.3e-26	63/113(55.75)	bmor:100101226	K12741	HNRNPA1_3	heterogeneous nuclear ribonucleoprotein A1/A3	ko03040	Spliceosome
i1_HQ_sampled12fd9_c20866_f2p10_1043	3.1e-62	138/267(51.69)	mde:20358588	K03881	ND4	NADH-ubiquinone oxidoreductase chain 4	ko00190	Oxidative phosphorylation
i1_HQ_sampled12fd9_c2086_f5p1_1582	4.3e-47	90/168(53.57)	phi:102103506	K14458	MOGAT1, MGAT1	2-acylglycerol O-acyltransferase 1	ko00561	Glycerolipid metabolism
i1_HQ_sampled12fd9_c20878_f54p9_1082	2.9e-50	96/162(59.26)	bmor:780848	K02263	COX4	cytochrome c oxidase subunit 4	ko00190|ko04260	Oxidative phosphorylation|Cardiac muscle contraction
i1_HQ_sampled12fd9_c208_f36p6_1848	4.3e-06	23/24(95.83)	ola:101171417	K10418	DYNLL	dynein light chain LC8-type	ko04962	Vasopressin-regulated water reabsorption
i1_HQ_sampled12fd9_c20924_f23p0_1571	3.0e-16	44/68(64.71)	ppr:PBPRA1962	K03704	cspA	cold shock protein (beta-ribbon, CspA family)	--	--
i1_HQ_sampled12fd9_c209268_f3p5_1435	1.7e-10	32/34(94.12)	tad:TRIADDRAFT_50975	K03236	EIF1A	translation initiation factor 1A	ko03013	RNA transport
i1_HQ_sampled12fd9_c2093_f3p0_1329	1.6e-58	103/165(62.42)	cqu:CpipJ_CPIJ011449	K02871	RP-L13, MRPL13, rplM	large subunit ribosomal protein L13	ko03010	Ribosome
i1_HQ_sampled12fd9_c2096_f4p0_1867	4.0e-52	97/136(71.32)	lcm:102358100	K05606	MCEE, epi	methylmalonyl-CoA/ethylmalonyl-CoA epimerase	ko00630|ko00640|ko00280|ko01200|ko00720	Glyoxylate and dicarboxylate metabolism|Propanoate metabolism|Valine, leucine and isoleucine degradation|Carbon metabolism|Carbon fixation pathways in prokaryotes
i1_HQ_sampled12fd9_c2100_f12p4_1436	3.0e-87	154/225(68.44)	aga:AgaP_AGAP002170	K03943	NDUFV2	NADH dehydrogenase (ubiquinone) flavoprotein 2	ko00190	Oxidative phosphorylation
i1_HQ_sampled12fd9_c21018_f15p0_1650	5.2e-27	61/126(48.41)	bmor:692652	K05759	PFN	profilin	ko04015|ko04810|ko04013	Rap1 signaling pathway|Regulation of actin cytoskeleton|MAPK signaling pathway - fly
i1_HQ_sampled12fd9_c2102_f6p0_1545	1.2e-113	205/397(51.64)	cqu:CpipJ_CPIJ015119	K02988	RP-S5, MRPS5, rpsE	small subunit ribosomal protein S5	ko03010	Ribosome
i1_HQ_sampled12fd9_c21052_f14p0_1340	1.4e-208	357/376(94.95)	rro:104675775	K05692	ACTB_G1	actin beta/gamma 1	ko04145|ko04520|ko04670|ko04015|ko04390|ko04611|ko04391|ko04510|ko04745|ko04810|ko04530|ko04919|ko04210|ko04921	Phagosome|Adherens junction|Leukocyte transendothelial migration|Rap1 signaling pathway|Hippo signaling pathway|Platelet activation|Hippo signaling pathway - fly|Focal adhesion|Phototransduction - fly|Regulation of actin cytoskeleton|Tight junction|Thyroid hormone signaling pathway|Apoptosis|Oxytocin signaling pathway
i1_HQ_sampled12fd9_c2107_f3p0_1898	1.1e-68	131/296(44.26)	crg:105336648	K01053	E3.1.1.17, gnl, RGN	gluconolactonase	ko00930|ko00053|ko00030|ko01220|ko01200	Caprolactam degradation|Ascorbate and aldarate metabolism|Pentose phosphate pathway|Degradation of aromatic compounds|Carbon metabolism
i1_HQ_sampled12fd9_c211994_f4p3_1527	8.9e-175	316/410(77.07)	dre:393154	K07374	TUBA	tubulin alpha	ko04540|ko04210|ko04145	Gap junction|Apoptosis|Phagosome
i1_HQ_sampled12fd9_c214470_f3p2_1148	2.8e-56	109/176(61.93)	tru:101064331	K00522	FTH1	ferritin heavy chain	ko04978	Mineral absorption
i1_HQ_sampled12fd9_c2149_f20p4_1403	8.1e-122	202/255(79.22)	tca:658066	K00235	SDHB, SDH2	succinate dehydrogenase (ubiquinone) iron-sulfur subunit	ko01200|ko00190|ko00020	Carbon metabolism|Oxidative phosphorylation|Citrate cycle (TCA cycle)
i1_HQ_sampled12fd9_c21604_f12p1_1270	2.1e-113	221/376(58.78)	phu:Phum_PHUM544800	K15030	EIF3M	translation initiation factor 3 subunit M	--	--
i1_HQ_sampled12fd9_c21612_f6p2_1500	8.9e-10	65/246(26.42)	hro:HELRODRAFT_166651	K11997	TRIM2_3	tripartite motif-containing protein 2/3	--	--
i1_HQ_sampled12fd9_c21617_f10p3_1666	7.1e-234	398/453(87.86)	crg:105347346	K07374	TUBA	tubulin alpha	ko04540|ko04210|ko04145	Gap junction|Apoptosis|Phagosome
i1_HQ_sampled12fd9_c21629_f12p1_1974	1.2e-182	301/477(63.10)	phu:Phum_PHUM222120	K00128	E1.2.1.3	aldehyde dehydrogenase (NAD+)	ko00561|ko00071|ko00380|ko00310|ko00040|ko00410|ko00340|ko00620|ko00330|ko00903|ko00280|ko00625|ko00053|ko00010	Glycerolipid metabolism|Fatty acid degradation|Tryptophan metabolism|Lysine degradation|Pentose and glucuronate interconversions|beta-Alanine metabolism|Histidine metabolism|Pyruvate metabolism|Arginine and proline metabolism|Limonene and pinene degradation|Valine, leucine and isoleucine degradation|Chloroalkane and chloroalkene degradation|Ascorbate and aldarate metabolism|Glycolysis / Gluconeog…
i1_HQ_sampled12fd9_c21643_f7p3_1960	2.8e-35	79/159(49.69)	pxy:105391704	K03962	NDUFB6	NADH dehydrogenase (ubiquinone) 1 beta subcomplex subunit 6	ko00190	Oxidative phosphorylation
i1_HQ_sampled12fd9_c21764_f5p2_1396	8.6e-07	39/146(26.71)	lgi:LOTGIDRAFT_178023	K11997	TRIM2_3	tripartite motif-containing protein 2/3	--	--
i1_HQ_sampled12fd9_c21765_f8p6_1677	2.1e-225	394/433(90.99)	hro:HELRODRAFT_185885	K07374	TUBA	tubulin alpha	ko04540|ko04210|ko04145	Gap junction|Apoptosis|Phagosome
i1_HQ_sampled12fd9_c21773_f5p0_1492	1.4e-47	123/362(33.98)	cfr:102523447	K14648	ENDOU, PP11	poly(U)-specific endoribonuclease	--	--
i1_HQ_sampled12fd9_c21775_f14p3_1735	9.6e-149	286/471(60.72)	cfo:105251848	K03033	PSMD3, RPN3	26S proteasome regulatory subunit N3	ko03050	Proteasome
i1_HQ_sampled12fd9_c21797_f8p4_1547	1.1e-79	148/282(52.48)	cge:100766032	K00413	CYC1, CYT1, petC	ubiquinol-cytochrome c reductase cytochrome c1 subunit	ko00190|ko02020|ko04260	Oxidative phosphorylation|Two-component system|Cardiac muscle contraction
i1_HQ_sampled12fd9_c21803_f4p1_1822	2.1e-77	153/244(62.70)	dre:550282	K03331	DCXR	L-xylulose reductase	ko00040	Pentose and glucuronate interconversions
i1_HQ_sampled12fd9_c21816_f5p14_1649	2.7e-52	119/235(50.64)	aag:ND1	K03878	ND1	NADH-ubiquinone oxidoreductase chain 1	ko00190	Oxidative phosphorylation
i1_HQ_sampled12fd9_c21819_f3p1_1957	1.3e-178	280/384(72.92)	tca:652967	K01183	E3.2.1.14	chitinase	ko00520	Amino sugar and nucleotide sugar metabolism
i1_HQ_sampled12fd9_c21865_f3p7_1792	6.3e-103	183/246(74.39)	crg:105342065	K07509	HADHB	acetyl-CoA acyltransferase	ko01212|ko00062|ko00280|ko00071	Fatty acid metabolism|Fatty acid elongation|Valine, leucine and isoleucine degradation|Fatty acid degradation
i1_HQ_sampled12fd9_c21903_f5p2_1839	3.9e-124	263/507(51.87)	spu:590971	K00058	serA, PHGDH	D-3-phosphoglycerate dehydrogenase / 2-oxoglutarate reductase	ko00260|ko01200|ko00680|ko01230	Glycine, serine and threonine metabolism|Carbon metabolism|Methane metabolism|Biosynthesis of amino acids
i1_HQ_sampled12fd9_c21909_f10p2_1751	1.2e-29	73/178(41.01)	ola:101161522	K14306	NUP62, NSP1	nuclear pore complex protein Nup62	ko03013	RNA transport
i1_HQ_sampled12fd9_c2192_f2p31_1864	3.6e-170	288/369(78.05)	aag:AaeL_AAEL009510	K00820	glmS, GFPT	glucosamine---fructose-6-phosphate aminotransferase (isomerizing)	ko00250|ko00520	Alanine, aspartate and glutamate metabolism|Amino sugar and nucleotide sugar metabolism
i1_HQ_sampled12fd9_c21945_f6p13_1791	1.6e-215	366/368(99.46)	spu:373275	K07375	TUBB	tubulin beta	ko04540|ko04145	Gap junction|Phagosome
i1_HQ_sampled12fd9_c21954_f4p2_1352	6.0e-122	244/371(65.77)	aag:AaeL_AAEL001951	K05692	ACTB_G1	actin beta/gamma 1	ko04145|ko04520|ko04670|ko04015|ko04390|ko04611|ko04391|ko04510|ko04745|ko04810|ko04530|ko04919|ko04210|ko04921	Phagosome|Adherens junction|Leukocyte transendothelial migration|Rap1 signaling pathway|Hippo signaling pathway|Platelet activation|Hippo signaling pathway - fly|Focal adhesion|Phototransduction - fly|Regulation of actin cytoskeleton|Tight junction|Thyroid hormone signaling pathway|Apoptosis|Oxytocin signaling pathway
i1_HQ_sampled12fd9_c21981_f3p0_1913	5.1e-159	263/490(53.67)	cfo:105251346	K13524	ABAT	4-aminobutyrate aminotransferase / (S)-3-amino-2-methylpropionate transaminase	ko00410|ko04727|ko00650|ko00280|ko00250|ko00640	beta-Alanine metabolism|GABAergic synapse|Butanoate metabolism|Valine, leucine and isoleucine degradation|Alanine, aspartate and glutamate metabolism|Propanoate metabolism
i1_HQ_sampled12fd9_c22003_f3p2_1409	3.1e-65	118/213(55.40)	pbi:103055898	K01275	CTSC	cathepsin C	ko04142|ko04210	Lysosome|Apoptosis
i1_HQ_sampled12fd9_c22020_f3p4_1910	2.5e-49	93/119(78.15)	lgi:LOTGIDRAFT_210455	K07953	SAR1	GTP-binding protein SAR1	ko04141	Protein processing in endoplasmic reticulum
i1_HQ_sampled12fd9_c22038_f5p0_1352	5.8e-210	359/376(95.48)	rro:104675775	K05692	ACTB_G1	actin beta/gamma 1	ko04145|ko04520|ko04670|ko04015|ko04390|ko04611|ko04391|ko04510|ko04745|ko04810|ko04530|ko04919|ko04210|ko04921	Phagosome|Adherens junction|Leukocyte transendothelial migration|Rap1 signaling pathway|Hippo signaling pathway|Platelet activation|Hippo signaling pathway - fly|Focal adhesion|Phototransduction - fly|Regulation of actin cytoskeleton|Tight junction|Thyroid hormone signaling pathway|Apoptosis|Oxytocin signaling pathway
i1_HQ_sampled12fd9_c22042_f2p2_1511	4.4e-65	149/280(53.21)	mde:101896679	K12812	UAP56, BAT1, SUB2	ATP-dependent RNA helicase UAP56/SUB2	ko03040|ko03015|ko03013	Spliceosome|mRNA surveillance pathway|RNA transport
i1_HQ_sampled12fd9_c22050_f11p1_1632	1.7e-91	151/222(68.02)	sko:100375321	K11519	DERL1	Derlin-1	ko04141	Protein processing in endoplasmic reticulum
i1_HQ_sampled12fd9_c22052_f2p0_1757	1.1e-104	208/498(41.77)	rro:104668906	K06874	K06874	zinc finger protein	--	--
i1_HQ_sampled12fd9_c22061_f4p30_1865	9.3e-174	296/377(78.51)	aag:AaeL_AAEL009510	K00820	glmS, GFPT	glucosamine---fructose-6-phosphate aminotransferase (isomerizing)	ko00250|ko00520	Alanine, aspartate and glutamate metabolism|Amino sugar and nucleotide sugar metabolism
i1_HQ_sampled12fd9_c22066_f2p25_1696	7.0e-19	67/228(29.39)	api:100572585	K10443	KLHL2_3	kelch-like protein 2/3	--	--
i1_HQ_sampled12fd9_c22068_f7p5_1504	2.9e-53	130/231(56.28)	dmo:Dmoj_GI21156	K03232	EEF1B	elongation factor 1-beta	--	--
i1_HQ_sampled12fd9_c22073_f3p6_1628	1.5e-116	211/371(56.87)	cqu:CpipJ_CPIJ015038	K03953	NDUFA9	NADH dehydrogenase (ubiquinone) 1 alpha subcomplex subunit 9	ko00190	Oxidative phosphorylation
i1_HQ_sampled12fd9_c22074_f3p0_1821	1.3e-50	92/149(61.74)	crg:105338629	K01070	frmB, ESD, fghA	S-formylglutathione hydrolase	ko01200|ko00680	Carbon metabolism|Methane metabolism
i1_HQ_sampled12fd9_c22078_f2p4_1422	4.7e-85	144/296(48.65)	api:100160088	K19511	PXDN, VPO1	peroxidase	--	--
i1_HQ_sampled12fd9_c22151_f2p1_1721	2.7e-71	141/289(48.79)	amj:102575919	K17268	COPE	coatomer subunit epsilon	--	--
i1_HQ_sampled12fd9_c22193_f2p1_1915	3.1e-31	72/138(52.17)	nvi:100116379	K14843	PES1, NOP7	pescadillo	--	--
i1_HQ_sampled12fd9_c2220_f5p0_1767	2.6e-133	235/458(51.31)	isc:IscW_ISCW023765	K01874	MARS, metG	methionyl-tRNA synthetase	ko00970|ko00450	Aminoacyl-tRNA biosynthesis|Selenocompound metabolism
i1_HQ_sampled12fd9_c22216_f16p0_1361	2.4e-70	135/207(65.22)	sre:PTSG_05433	K02739	PSMB7	20S proteasome subunit beta 2	ko03050	Proteasome
i1_HQ_sampled12fd9_c22248_f3p0_1566	1.4e-151	246/417(58.99)	phu:Phum_PHUM561120	K01206	FUCA	alpha-L-fucosidase	ko00511	Other glycan degradation
i1_HQ_sampled12fd9_c22250_f2p1_1702	6.0e-79	158/292(54.11)	gfr:102032925	K11153	RDH12	retinol dehydrogenase 12	ko00830	Retinol metabolism
i1_HQ_sampled12fd9_c22253_f3p0_1455	3.1e-140	249/251(99.20)	soc:105205810	K05692	ACTB_G1	actin beta/gamma 1	ko04145|ko04520|ko04670|ko04015|ko04390|ko04611|ko04391|ko04510|ko04745|ko04810|ko04530|ko04919|ko04210|ko04921	Phagosome|Adherens junction|Leukocyte transendothelial migration|Rap1 signaling pathway|Hippo signaling pathway|Platelet activation|Hippo signaling pathway - fly|Focal adhesion|Phototransduction - fly|Regulation of actin cytoskeleton|Tight junction|Thyroid hormone signaling pathway|Apoptosis|Oxytocin signaling pathway
i1_HQ_sampled12fd9_c22270_f2p0_1533	1.9e-52	143/461(31.02)	nvi:100122224	K15264	NSUN5, WBSCR20	25S rRNA (cytosine2278-C5)-methyltransferase	--	--
i1_HQ_sampled12fd9_c22282_f2p0_1667	2.6e-42	135/464(29.09)	nvi:100117334	K17406	MRPS27	small subunit ribosomal protein S27	--	--
i1_HQ_sampled12fd9_c22288_f2p3_1568	8.2e-06	33/90(36.67)	crg:105345876	K03260	EIF4G	translation initiation factor 4G	ko03013	RNA transport
i1_HQ_sampled12fd9_c22301_f3p0_1953	1.4e-39	83/168(49.40)	phu:Phum_PHUM424150	K20359	RABAC1, PRAF1	PRA1 family protein 1	--	--
i1_HQ_sampled12fd9_c223663_f2p1_1266	4.0e-27	64/133(48.12)	cqu:ND4	K03881	ND4	NADH-ubiquinone oxidoreductase chain 4	ko00190	Oxidative phosphorylation
i1_HQ_sampled12fd9_c22487_f2p10_1433	2.2e-215	380/468(81.20)	tca:658328	K05853	ATP2A	Ca2+ transporting ATPase, sarcoplasmic/endoplasmic reticulum	ko04972|ko04020|ko04022	Pancreatic secretion|Calcium signaling pathway|cGMP-PKG signaling pathway
i1_HQ_sampled12fd9_c22499_f2p0_1637	3.9e-27	56/80(70.00)	hst:105185445	K11420	EHMT	euchromatic histone-lysine N-methyltransferase	ko00310|ko04211	Lysine degradation|Longevity regulating pathway
i1_HQ_sampled12fd9_c22563_f2p0_1591	1.5e-63	139/310(44.84)	lgi:LOTGIDRAFT_235866	K18758	DIS3L2	DIS3-like exonuclease 2	--	--
i1_HQ_sampled12fd9_c22600_f3p0_1302	2.1e-79	168/410(40.98)	apla:101805104	K01298	CPA2	carboxypeptidase A2	ko04974|ko04972	Protein digestion and absorption|Pancreatic secretion
i1_HQ_sampled12fd9_c227573_f2p4_1156	8.3e-48	110/231(47.62)	mde:20358588	K03881	ND4	NADH-ubiquinone oxidoreductase chain 4	ko00190	Oxidative phosphorylation
i1_HQ_sampled12fd9_c2282_f2p0_1842	2.8e-50	111/209(53.11)	pxy:105385932	K12840	RBM17, SPF45	splicing factor 45	ko03040	Spliceosome
i1_HQ_sampled12fd9_c22994_f2p23_1091	1.0e-18	50/61(81.97)	aag:AaeL_AAEL017301	K03231	EEF1A	elongation factor 1-alpha	ko03013	RNA transport
i1_HQ_sampled12fd9_c230265_f2p4_1360	1.7e-07	36/70(51.43)	dvi:Dvir_GJ22697	K12881	THOC4, ALY	THO complex subunit 4	ko03040|ko03015|ko03013	Spliceosome|mRNA surveillance pathway|RNA transport
i1_HQ_sampled12fd9_c230787_f2p3_1687	5.5e-157	267/288(92.71)	ocu:100349209	K07374	TUBA	tubulin alpha	ko04540|ko04210|ko04145	Gap junction|Apoptosis|Phagosome
i1_HQ_sampled12fd9_c2309_f2p1_1542	9.1e-42	112/288(38.89)	phu:Phum_PHUM210690	K00816	CCBL	kynurenine---oxoglutarate transaminase / cysteine-S-conjugate beta-lyase / glutamine---phenylpyruvate transaminase	ko00450|ko00380	Selenocompound metabolism|Tryptophan metabolism
i1_HQ_sampled12fd9_c2346_f2p18_1964	4.8e-88	173/298(58.05)	aag:AaeL_AAEL005386	K19721	COL5AS	collagen, type V/XI/XXIV/XXVII, alpha	ko04974	Protein digestion and absorption
i1_HQ_sampled12fd9_c23473_f4p0_1672	8.3e-57	182/507(35.90)	crg:105326366	K14549	UTP15	U3 small nucleolar RNA-associated protein 15	ko03008	Ribosome biogenesis in eukaryotes
i1_HQ_sampled12fd9_c234998_f2p9_1509	3.3e-137	243/267(91.01)	rro:104675775	K05692	ACTB_G1	actin beta/gamma 1	ko04145|ko04520|ko04670|ko04015|ko04390|ko04611|ko04391|ko04510|ko04745|ko04810|ko04530|ko04919|ko04210|ko04921	Phagosome|Adherens junction|Leukocyte transendothelial migration|Rap1 signaling pathway|Hippo signaling pathway|Platelet activation|Hippo signaling pathway - fly|Focal adhesion|Phototransduction - fly|Regulation of actin cytoskeleton|Tight junction|Thyroid hormone signaling pathway|Apoptosis|Oxytocin signaling pathway
i1_HQ_sampled12fd9_c235241_f8p18_1692	1.8e-96	178/229(77.73)	pbi:103063335	K00927	PGK, pgk	phosphoglycerate kinase	ko00710|ko01200|ko01230|ko00010	Carbon fixation in photosynthetic organisms|Carbon metabolism|Biosynthesis of amino acids|Glycolysis / Gluconeogenesis
i1_HQ_sampled12fd9_c235337_f7p2_1063	9.0e-73	132/145(91.03)	hst:105184416	K12877	MAGOH	protein mago nashi	ko03040|ko03015|ko03013	Spliceosome|mRNA surveillance pathway|RNA transport
i1_HQ_sampled12fd9_c235339_f4p15_1924	1.7e-85	168/339(49.56)	tca:641601	K01183	E3.2.1.14	chitinase	ko00520	Amino sugar and nucleotide sugar metabolism
i1_HQ_sampled12fd9_c235507_f7p4_1598	1.5e-116	194/263(73.76)	obi:106871279	K14455	GOT2	aspartate aminotransferase, mitochondrial	ko00710|ko00400|ko00950|ko00350|ko04975|ko01200|ko00330|ko01210|ko01230|ko00250|ko00220|ko00960|ko00270|ko00360	Carbon fixation in photosynthetic organisms|Phenylalanine, tyrosine and tryptophan biosynthesis|Isoquinoline alkaloid biosynthesis|Tyrosine metabolism|Fat digestion and absorption|Carbon metabolism|Arginine and proline metabolism|2-Oxocarboxylic acid metabolism|Biosynthesis of amino acids|Alanine, aspartate and glutamate metabolism|Arginine biosynthesis|Tropane, piperidine and pyridine alkaloid b…
i1_HQ_sampled12fd9_c235611_f4p0_1038	6.2e-18	49/82(59.76)	ame:551586	K06875	PDCD5, TFAR19	programmed cell death protein 5	--	--
i1_HQ_sampled12fd9_c235688_f3p3_1019	2.6e-21	52/111(46.85)	nvi:100117024	K13250	SSR2	translocon-associated protein subunit beta	ko04141	Protein processing in endoplasmic reticulum
i1_HQ_sampled12fd9_c235707_f3p0_1045	2.3e-36	102/221(46.15)	tca:661891	K02934	RP-L6e, RPL6	large subunit ribosomal protein L6e	ko03010	Ribosome
i1_HQ_sampled12fd9_c236004_f3p52_1903	1.1e-254	425/529(80.34)	ame:409167	K03234	EEF2	elongation factor 2	ko04921|ko04152	Oxytocin signaling pathway|AMPK signaling pathway
i1_HQ_sampled12fd9_c236054_f3p0_1026	3.9e-25	57/110(51.82)	obi:106879839	K15025	EIF1AD	probable RNA-binding protein EIF1AD	--	--
i1_HQ_sampled12fd9_c236198_f4p30_1141	3.1e-111	214/261(81.99)	pxy:105387024	K09490	HSPA5, BIP	heat shock 70kDa protein 5	ko04918|ko04141|ko03060	Thyroid hormone synthesis|Protein processing in endoplasmic reticulum|Protein export
i1_HQ_sampled12fd9_c236243_f2p31_1069	3.9e-36	77/183(42.08)	lgi:LOTGIDRAFT_239341	K01672	E4.2.1.1	carbonic anhydrase	ko00910	Nitrogen metabolism
i1_HQ_sampled12fd9_c23625_f2p0_1436	4.5e-19	66/161(40.99)	bmor:693009	K00868	pdxK, pdxY	pyridoxine kinase	ko00750	Vitamin B6 metabolism
i1_HQ_sampled12fd9_c236339_f2p7_1107	4.2e-41	75/125(60.00)	bfo:BRAFLDRAFT_287788	K17732	PMPCB, MAS1	mitochondrial-processing peptidase subunit beta	--	--
i1_HQ_sampled12fd9_c236363_f2p12_1477	1.8e-244	444/452(98.23)	cfo:105255223	K08770	UBC	ubiquitin C	ko03320	PPAR signaling pathway
i1_HQ_sampled12fd9_c238085_f2p1_1042	2.4e-187	328/337(97.33)	tet:TTHERM_00558620	K07374	TUBA	tubulin alpha	ko04540|ko04210|ko04145	Gap junction|Apoptosis|Phagosome
i1_HQ_sampled12fd9_c23838_f2p6_1593	2.0e-148	269/422(63.74)	phu:Phum_PHUM464860	K11131	DKC1, NOLA4, CBF5	H/ACA ribonucleoprotein complex subunit 4	ko03008	Ribosome biogenesis in eukaryotes
i1_HQ_sampled12fd9_c238747_f5p4_1776	3.2e-131	225/294(76.53)	tca:656679	K17255	GDI1_2	Rab GDP dissociation inhibitor	--	--
i1_HQ_sampled12fd9_c23979_f2p1_1475	7.9e-19	46/53(86.79)	nvi:100124241	K13628	iscA, ISCA1	iron-sulfur cluster assembly protein	--	--
i1_HQ_sampled12fd9_c24105_f2p0_1160	4.5e-70	136/298(45.64)	obi:106875723	K01875	SARS, serS	seryl-tRNA synthetase	ko00970	Aminoacyl-tRNA biosynthesis
i1_HQ_sampled12fd9_c2429_f2p30_1552	2.3e-08	35/67(52.24)	myd:102751364	K09290	TPM3	tropomyosin 3	ko04261|ko04260	Adrenergic signaling in cardiomyocytes|Cardiac muscle contraction
i1_HQ_sampled12fd9_c24315_f5p0_1268	3.6e-68	135/312(43.27)	bmor:778459	K17095	ANXA7_11	annexin A7/11	--	--
i1_HQ_sampled12fd9_c24325_f3p1_1194	4.0e-45	92/155(59.35)	mde:101891241	K02896	RP-L24e, RPL24	large subunit ribosomal protein L24e	ko03010	Ribosome
i1_HQ_sampled12fd9_c24505_f4p3_1956	2.3e-130	224/269(83.27)	aag:AaeL_AAEL002956	K01647	CS, gltA	citrate synthase	ko01230|ko00020|ko00630|ko01210|ko01200	Biosynthesis of amino acids|Citrate cycle (TCA cycle)|Glyoxylate and dicarboxylate metabolism|2-Oxocarboxylic acid metabolism|Carbon metabolism
i1_HQ_sampled12fd9_c24544_f6p0_1409	2.1e-85	162/306(52.94)	sko:100378244	K11390	CLYBL	citrate lyase subunit beta-like protein	--	--
i1_HQ_sampled12fd9_c245877_f2p11_1313	1.6e-188	322/434(74.19)	pxy:20834446	K02256	COX1	cytochrome c oxidase subunit 1	ko00190|ko04260	Oxidative phosphorylation|Cardiac muscle contraction
i1_HQ_sampled12fd9_c24843_f2p4_1636	7.2e-146	281/463(60.69)	aec:105144514	K03231	EEF1A	elongation factor 1-alpha	ko03013	RNA transport
i1_HQ_sampled12fd9_c248763_f2p21_1677	2.8e-44	118/176(67.05)	phu:Phum_PHUM123120	K12046	TNNT3	troponin T, fast skeletal muscle	--	--
i1_HQ_sampled12fd9_c2519_f2p1_1905	4.9e-247	428/489(87.53)	sko:100372746	K02147	ATPeV1B, ATP6B	V-type H+-transporting ATPase subunit B	ko04966|ko04145|ko00190|ko04721|ko04150	Collecting duct acid secretion|Phagosome|Oxidative phosphorylation|Synaptic vesicle cycle|mTOR signaling pathway
i1_HQ_sampled12fd9_c253793_f2p50_1835	4.9e-26	62/90(68.89)	tca:663893	K12046	TNNT3	troponin T, fast skeletal muscle	--	--
i1_HQ_sampled12fd9_c25393_f3p0_1655	3.0e-27	76/192(39.58)	tca:663770	K00699	UGT	glucuronosyltransferase	ko00982|ko00980|ko00140|ko00040|ko00830|ko00860|ko00983|ko00053|ko00500	Drug metabolism - cytochrome P450|Metabolism of xenobiotics by cytochrome P450|Steroid hormone biosynthesis|Pentose and glucuronate interconversions|Retinol metabolism|Porphyrin and chlorophyll metabolism|Drug metabolism - other enzymes|Ascorbate and aldarate metabolism|Starch and sucrose metabolism
i1_HQ_sampled12fd9_c25478_f2p0_1655	1.3e-134	214/308(69.48)	sko:100378725	K06269	PPP1C	serine/threonine-protein phosphatase PP1 catalytic subunit	ko04921|ko04024|ko03015|ko04810|ko04728|ko04750|ko04114|ko04510|ko04261|ko04390|ko04611|ko04910|ko04720|ko04270|ko04022|ko04113	Oxytocin signaling pathway|cAMP signaling pathway|mRNA surveillance pathway|Regulation of actin cytoskeleton|Dopaminergic synapse|Inflammatory mediator regulation of TRP channels|Oocyte meiosis|Focal adhesion|Adrenergic signaling in cardiomyocytes|Hippo signaling pathway|Platelet activation|Insulin signaling pathway|Long-term potentiation|Vascular smooth muscle contraction|cGMP-PKG signaling path…
i1_HQ_sampled12fd9_c25591_f2p1_1895	2.2e-77	153/244(62.70)	dre:550282	K03331	DCXR	L-xylulose reductase	ko00040	Pentose and glucuronate interconversions
i1_HQ_sampled12fd9_c256098_f2p0_1877	1.6e-19	62/175(35.43)	spu:763497	K14411	MSI	RNA-binding protein Musashi	ko03015	mRNA surveillance pathway
i1_HQ_sampled12fd9_c26074_f2p2_1926	1.9e-20	84/269(31.23)	acs:100564058	K14634	TIGAR	fructose-2,6-bisphosphatase	ko00051	Fructose and mannose metabolism
i1_HQ_sampled12fd9_c26094_f2p5_1792	3.5e-69	138/227(60.79)	ola:101167159	K06013	STE24	STE24 endopeptidase	ko00900	Terpenoid backbone biosynthesis
i1_HQ_sampled12fd9_c26317_f2p0_1616	2.6e-95	177/278(63.67)	crg:105332279	K07753	PECR	peroxisomal trans-2-enoyl-CoA reductase	ko01040|ko01212|ko04146	Biosynthesis of unsaturated fatty acids|Fatty acid metabolism|Peroxisome
i1_HQ_sampled12fd9_c26333_f2p0_1914	2.3e-26	64/114(56.14)	bmor:100101226	K12741	HNRNPA1_3	heterogeneous nuclear ribonucleoprotein A1/A3	ko03040	Spliceosome
i1_HQ_sampled12fd9_c26375_f2p1_1405	1.1e-09	39/91(42.86)	nve:NEMVE_v1g179653	K13152	ZMAT5	U11/U12 small nuclear ribonucleoprotein 20 kDa protein	--	--
i1_HQ_sampled12fd9_c264174_f2p14_1950	4.9e-08	71/294(24.15)	api:100167295	K19326	SYNE1	nesprin-1	--	--
i1_HQ_sampled12fd9_c264200_f2p31_1861	2.6e-253	452/495(91.31)	bmor:692926	K02132	ATPeF1A, ATP5A1, ATP1	F-type H+-transporting ATPase subunit alpha	ko00190	Oxidative phosphorylation
i1_HQ_sampled12fd9_c264227_f4p4_1937	2.9e-69	130/185(70.27)	hst:105192222	K20526	TAGLN	transgelin	--	--
i1_HQ_sampled12fd9_c264242_f29p9_1822	2.6e-11	49/171(28.65)	ame:410857	K09542	CRYAB	crystallin, alpha B	ko04141|ko04213	Protein processing in endoplasmic reticulum|Longevity regulating pathway - multiple species
i1_HQ_sampled12fd9_c264284_f2p0_1070	9.9e-80	163/304(53.62)	mmu:102115	K06072	DOHH	deoxyhypusine monooxygenase	--	--
i1_HQ_sampled12fd9_c264287_f2p16_1263	6.3e-25	56/103(54.37)	api:100164656	K19721	COL5AS	collagen, type V/XI/XXIV/XXVII, alpha	ko04974	Protein digestion and absorption
i1_HQ_sampled12fd9_c264301_f16p0_1645	9.1e-32	68/94(72.34)	soc:105202408	K20526	TAGLN	transgelin	--	--
i1_HQ_sampled12fd9_c264336_f6p0_1089	2.3e-23	58/162(35.80)	asn:102370250	K14815	MRT4	mRNA turnover protein 4	--	--
i1_HQ_sampled12fd9_c264339_f66p11_1641	2.6e-220	369/418(88.28)	xma:102223550	K07374	TUBA	tubulin alpha	ko04540|ko04210|ko04145	Gap junction|Apoptosis|Phagosome
i1_HQ_sampled12fd9_c264362_f2p5_1519	4.3e-121	248/367(67.57)	rro:104675775	K05692	ACTB_G1	actin beta/gamma 1	ko04145|ko04520|ko04670|ko04015|ko04390|ko04611|ko04391|ko04510|ko04745|ko04810|ko04530|ko04919|ko04210|ko04921	Phagosome|Adherens junction|Leukocyte transendothelial migration|Rap1 signaling pathway|Hippo signaling pathway|Platelet activation|Hippo signaling pathway - fly|Focal adhesion|Phototransduction - fly|Regulation of actin cytoskeleton|Tight junction|Thyroid hormone signaling pathway|Apoptosis|Oxytocin signaling pathway
i1_HQ_sampled12fd9_c264395_f59p48_1867	6.0e-197	350/397(88.16)	cfo:105253571	K03283	HSPA1_8	heat shock 70kDa protein 1/2/6/8	ko04010|ko04915|ko04141|ko03040|ko04612|ko04213|ko04144	MAPK signaling pathway|Estrogen signaling pathway|Protein processing in endoplasmic reticulum|Spliceosome|Antigen processing and presentation|Longevity regulating pathway - multiple species|Endocytosis
i1_HQ_sampled12fd9_c264443_f53p6_1143	4.4e-102	186/277(67.15)	dsi:Dsimw501_GD15019	K02941	RP-LP0, RPLP0	large subunit ribosomal protein LP0	ko03010	Ribosome
i1_HQ_sampled12fd9_c264495_f3p4_1945	2.3e-159	270/349(77.36)	tca:656679	K17255	GDI1_2	Rab GDP dissociation inhibitor	--	--
i1_HQ_sampled12fd9_c264525_f4p0_1053	5.1e-52	106/144(73.61)	hst:105190152	K04978	TRPM3	transient receptor potential cation channel subfamily M member 3	--	--
i1_HQ_sampled12fd9_c264527_f39p6_1742	1.5e-48	96/126(76.19)	soc:105205823	K03236	EIF1A	translation initiation factor 1A	ko03013	RNA transport
i1_HQ_sampled12fd9_c264529_f6p0_1073	2.0e-40	90/112(80.36)	crg:105317502	K03012	RPB4, POLR2D	DNA-directed RNA polymerase II subunit RPB4	ko00230|ko00240|ko03020	Purine metabolism|Pyrimidine metabolism|RNA polymerase
i1_HQ_sampled12fd9_c264539_f4p34_1209	2.5e-63	121/176(68.75)	mde:101900371	K09580	PDIA1, P4HB	protein disulfide-isomerase A1	ko04141	Protein processing in endoplasmic reticulum
i1_HQ_sampled12fd9_c264540_f51p46_1588	2.8e-14	73/269(27.14)	dmo:Dmoj_GI21363	K19326	SYNE1	nesprin-1	--	--
i1_HQ_sampled12fd9_c264563_f12p8_1334	1.7e-209	358/376(95.21)	rro:104675775	K05692	ACTB_G1	actin beta/gamma 1	ko04145|ko04520|ko04670|ko04015|ko04390|ko04611|ko04391|ko04510|ko04745|ko04810|ko04530|ko04919|ko04210|ko04921	Phagosome|Adherens junction|Leukocyte transendothelial migration|Rap1 signaling pathway|Hippo signaling pathway|Platelet activation|Hippo signaling pathway - fly|Focal adhesion|Phototransduction - fly|Regulation of actin cytoskeleton|Tight junction|Thyroid hormone signaling pathway|Apoptosis|Oxytocin signaling pathway
i1_HQ_sampled12fd9_c264568_f22p5_1196	6.1e-54	108/170(63.53)	obi:106875910	K00522	FTH1	ferritin heavy chain	ko04978	Mineral absorption
i1_HQ_sampled12fd9_c264595_f2p1_1340	3.3e-16	42/64(65.62)	nvi:100113672	K05765	CFL	cofilin	ko04666|ko04360|ko04810	Fc gamma R-mediated phagocytosis|Axon guidance|Regulation of actin cytoskeleton
i1_HQ_sampled12fd9_c264651_f111p9_1599	1.8e-77	169/333(50.75)	mde:20358588	K03881	ND4	NADH-ubiquinone oxidoreductase chain 4	ko00190	Oxidative phosphorylation
i1_HQ_sampled12fd9_c264661_f22p0_1675	6.8e-184	316/413(76.51)	dme:COX1	K02256	COX1	cytochrome c oxidase subunit 1	ko00190|ko04260	Oxidative phosphorylation|Cardiac muscle contraction
i1_HQ_sampled12fd9_c264698_f15p0_1741	5.8e-170	293/309(94.82)	rro:104675775	K05692	ACTB_G1	actin beta/gamma 1	ko04145|ko04520|ko04670|ko04015|ko04390|ko04611|ko04391|ko04510|ko04745|ko04810|ko04530|ko04919|ko04210|ko04921	Phagosome|Adherens junction|Leukocyte transendothelial migration|Rap1 signaling pathway|Hippo signaling pathway|Platelet activation|Hippo signaling pathway - fly|Focal adhesion|Phototransduction - fly|Regulation of actin cytoskeleton|Tight junction|Thyroid hormone signaling pathway|Apoptosis|Oxytocin signaling pathway
i1_HQ_sampled12fd9_c264708_f17p42_1753	3.6e-42	91/132(68.94)	mde:101887606	K01623	ALDO	fructose-bisphosphate aldolase, class I	ko00710|ko00680|ko01200|ko01230|ko00030|ko00051|ko00010	Carbon fixation in photosynthetic organisms|Methane metabolism|Carbon metabolism|Biosynthesis of amino acids|Pentose phosphate pathway|Fructose and mannose metabolism|Glycolysis / Gluconeogenesis
i1_HQ_sampled12fd9_c264734_f12p31_1732	1.0e-235	420/462(90.91)	bmor:692926	K02132	ATPeF1A, ATP5A1, ATP1	F-type H+-transporting ATPase subunit alpha	ko00190	Oxidative phosphorylation
i1_HQ_sampled12fd9_c264744_f16p4_1635	3.6e-214	368/461(79.83)	ola:100049188	K03231	EEF1A	elongation factor 1-alpha	ko03013	RNA transport
i1_HQ_sampled12fd9_c264746_f2p9_1064	1.1e-62	114/149(76.51)	bom:102275491	K00940	ndk, NME	nucleoside-diphosphate kinase	ko00230|ko00240	Purine metabolism|Pyrimidine metabolism
i1_HQ_sampled12fd9_c264754_f5p13_1537	2.5e-164	272/377(72.15)	cmk:103175604	K12823	DDX5, DBP2	ATP-dependent RNA helicase DDX5/DBP2	ko03040	Spliceosome
i1_HQ_sampled12fd9_c264776_f2p8_1904	3.0e-47	114/268(42.54)	bfo:BRAFLDRAFT_108991	K03910	A2M	alpha-2-macroglobulin	ko04610	Complement and coagulation cascades
i1_HQ_sampled12fd9_c264824_f59p12_1734	1.9e-43	90/181(49.72)	api:100167132	K10802	HMGB1	high mobility group protein B1	ko03410	Base excision repair
i1_HQ_sampled12fd9_c264838_f6p3_1816	9.8e-136	256/441(58.05)	tca:662214	K14565	NOP58	nucleolar protein 58	ko03008	Ribosome biogenesis in eukaryotes
i1_HQ_sampled12fd9_c264845_f5p14_1368	1.4e-65	118/186(63.44)	phu:Phum_PHUM380480	K08056	PDIA3, GRP58	protein disulfide isomerase family A, member 3	ko04612|ko04141	Antigen processing and presentation|Protein processing in endoplasmic reticulum
i1_HQ_sampled12fd9_c264846_f2p10_1402	4.0e-105	199/276(72.10)	mgp:100549456	K04079	htpG, HSP90A	molecular chaperone HtpG	ko04914|ko04915|ko04621|ko04141|ko04626|ko04151|ko04612	Progesterone-mediated oocyte maturation|Estrogen signaling pathway|NOD-like receptor signaling pathway|Protein processing in endoplasmic reticulum|Plant-pathogen interaction|PI3K-Akt signaling pathway|Antigen processing and presentation
i1_HQ_sampled12fd9_c264848_f6p1_1342	2.4e-115	207/259(79.92)	pxy:105382745	K04802	PCNA	proliferating cell nuclear antigen	ko03430|ko04110|ko03030|ko03410|ko03420	Mismatch repair|Cell cycle|DNA replication|Base excision repair|Nucleotide excision repair
i1_HQ_sampled12fd9_c264854_f4p5_1407	1.5e-19	57/158(36.08)	bfo:BRAFLDRAFT_80311	K06560	MRC	mannose receptor, C type	ko04145	Phagosome
i1_HQ_sampled12fd9_c264862_f2p1_1796	6.2e-58	114/162(70.37)	api:100168721	K15177	LEO1	RNA polymerase-associated protein LEO1	--	--
i1_HQ_sampled12fd9_c264879_f13p1_1698	7.6e-50	109/243(44.86)	ola:101157216	K09640	TMPRSS9	transmembrane protease serine 9	--	--
i1_HQ_sampled12fd9_c264883_f4p3_1377	1.4e-73	138/170(81.18)	tca:663871	K03102	SQD	squid	ko04320	Dorso-ventral axis formation
i1_HQ_sampled12fd9_c264885_f12p4_1271	2.0e-39	108/265(40.75)	dme:Dmel_CG33162	K12272	SRPRB, SRP102	signal recognition particle receptor subunit beta	ko03060	Protein export
i1_HQ_sampled12fd9_c264889_f3p1_1502	6.8e-50	109/243(44.86)	ola:101157216	K09640	TMPRSS9	transmembrane protease serine 9	--	--
i1_HQ_sampled12fd9_c26489_f4p0_1870	2.7e-88	166/443(37.47)	cfo:105248704	K14863	YTM1, WDR12	ribosome biogenesis protein YTM1	--	--
i1_HQ_sampled12fd9_c264909_f18p4_1599	5.0e-27	94/178(52.81)	bfo:BRAFLDRAFT_200539	K12881	THOC4, ALY	THO complex subunit 4	ko03040|ko03015|ko03013	Spliceosome|mRNA surveillance pathway|RNA transport
i1_HQ_sampled12fd9_c264919_f2p4_1708	9.6e-77	159/341(46.63)	bfo:BRAFLDRAFT_121312	K12667	SWP1, RPN2	oligosaccharyltransferase complex subunit delta (ribophorin II)	ko04141|ko00510|ko00513	Protein processing in endoplasmic reticulum|N-Glycan biosynthesis|Various types of N-glycan biosynthesis
i1_HQ_sampled12fd9_c264925_f4p6_1074	8.1e-106	195/300(65.00)	aag:AaeL_AAEL005625	K04255	OPN4, Rh2_7	r-opsin	--	--
i1_HQ_sampled12fd9_c264930_f4p0_1228	2.5e-82	157/332(47.29)	apla:101802279	K01187	malZ	alpha-glucosidase	ko00500|ko00052	Starch and sucrose metabolism|Galactose metabolism
i1_HQ_sampled12fd9_c264931_f14p5_1542	5.3e-82	149/210(70.95)	cge:100767338	K01803	TPI, tpiA	triosephosphate isomerase (TIM)	ko00710|ko00562|ko01200|ko01230|ko00051|ko00010	Carbon fixation in photosynthetic organisms|Inositol phosphate metabolism|Carbon metabolism|Biosynthesis of amino acids|Fructose and mannose metabolism|Glycolysis / Gluconeogenesis
i1_HQ_sampled12fd9_c264955_f2p34_1634	2.2e-195	331/364(90.93)	bmor:692511	K07375	TUBB	tubulin beta	ko04540|ko04145	Gap junction|Phagosome
i1_HQ_sampled12fd9_c264973_f9p9_1090	2.9e-50	96/162(59.26)	bmor:780848	K02263	COX4	cytochrome c oxidase subunit 4	ko00190|ko04260	Oxidative phosphorylation|Cardiac muscle contraction
i1_HQ_sampled12fd9_c264974_f7p1_1087	5.2e-84	145/242(59.92)	bfo:BRAFLDRAFT_206139	K14820	BRX1, BRIX1	ribosome biogenesis protein BRX1	--	--
i1_HQ_sampled12fd9_c264983_f38p34_1720	7.6e-223	355/506(70.16)	xma:102229513	K01596	E4.1.1.32, pckA, PCK	phosphoenolpyruvate carboxykinase (GTP)	ko04920|ko00620|ko04922|ko00020|ko04152|ko04964|ko04910|ko04068|ko03320|ko04151|ko00010	Adipocytokine signaling pathway|Pyruvate metabolism|Glucagon signaling pathway|Citrate cycle (TCA cycle)|AMPK signaling pathway|Proximal tubule bicarbonate reclamation|Insulin signaling pathway|FoxO signaling pathway|PPAR signaling pathway|PI3K-Akt signaling pathway|Glycolysis / Gluconeogenesis
i1_HQ_sampled12fd9_c264987_f7p15_1797	5.1e-20	79/169(46.75)	aga:AgaP_AGAP013112	K13199	SERBP1	plasminogen activator inhibitor 1 RNA-binding protein	--	--
i1_HQ_sampled12fd9_c264990_f17p13_1794	2.4e-126	229/294(77.89)	isc:IscW_ISCW014265	K04079	htpG, HSP90A	molecular chaperone HtpG	ko04914|ko04915|ko04621|ko04141|ko04626|ko04151|ko04612	Progesterone-mediated oocyte maturation|Estrogen signaling pathway|NOD-like receptor signaling pathway|Protein processing in endoplasmic reticulum|Plant-pathogen interaction|PI3K-Akt signaling pathway|Antigen processing and presentation
i1_HQ_sampled12fd9_c264995_f13p13_1535	2.3e-194	344/441(78.00)	isc:IscW_ISCW014265	K04079	htpG, HSP90A	molecular chaperone HtpG	ko04914|ko04915|ko04621|ko04141|ko04626|ko04151|ko04612	Progesterone-mediated oocyte maturation|Estrogen signaling pathway|NOD-like receptor signaling pathway|Protein processing in endoplasmic reticulum|Plant-pathogen interaction|PI3K-Akt signaling pathway|Antigen processing and presentation
i1_HQ_sampled12fd9_c265047_f12p9_1607	9.9e-07	25/36(69.44)	aag:AaeL_AAEL012251	K20053	VLDLR	very low-density lipoprotein receptor	--	--
i1_HQ_sampled12fd9_c265049_f18p8_1955	4.9e-24	66/153(43.14)	amj:102560260	K09542	CRYAB	crystallin, alpha B	ko04141|ko04213	Protein processing in endoplasmic reticulum|Longevity regulating pathway - multiple species
i1_HQ_sampled12fd9_c265050_f11p9_1445	2.1e-32	75/84(89.29)	dre:641565	K07375	TUBB	tubulin beta	ko04540|ko04145	Gap junction|Phagosome
i1_HQ_sampled12fd9_c265053_f15p20_1425	1.9e-182	320/425(75.29)	hst:105190384	K03257	EIF4A	translation initiation factor 4A	ko03013	RNA transport
i1_HQ_sampled12fd9_c265054_f38p7_1686	1.8e-27	59/84(70.24)	aec:105152648	K15223	UAF30, SPP27	upstream activation factor subunit UAF30	--	--
i1_HQ_sampled12fd9_c265059_f5p1_1328	1.6e-10	34/92(36.96)	isc:IscW_ISCW001723	K13152	ZMAT5	U11/U12 small nuclear ribonucleoprotein 20 kDa protein	--	--
i1_HQ_sampled12fd9_c265063_f13p3_1731	4.7e-180	310/344(90.12)	apla:101795602	K07374	TUBA	tubulin alpha	ko04540|ko04210|ko04145	Gap junction|Apoptosis|Phagosome
i1_HQ_sampled12fd9_c265069_f4p84_1979	2.5e-129	274/507(54.04)	ame:412602	K13126	PABPC	polyadenylate-binding protein	ko03018|ko03015|ko03013	RNA degradation|mRNA surveillance pathway|RNA transport
i1_HQ_sampled12fd9_c265077_f5p0_1489	4.3e-105	194/368(52.72)	nve:NEMVE_v1g124120	K14848	RRB1, GRWD1	ribosome assembly protein RRB1	--	--
i1_HQ_sampled12fd9_c265093_f3p24_1997	2.1e-51	114/230(49.57)	nvi:100120787	K01581	E4.1.1.17, ODC1, speC, speF	ornithine decarboxylase	ko00330|ko00480	Arginine and proline metabolism|Glutathione metabolism
i1_HQ_sampled12fd9_c265101_f4p1_1324	3.2e-120	198/312(63.46)	aag:AaeL_AAEL009637	K01363	CTSB	cathepsin B	ko04142|ko04924|ko04612|ko04210	Lysosome|Renin secretion|Antigen processing and presentation|Apoptosis
i1_HQ_sampled12fd9_c265108_f64p23_1575	1.1e-233	393/438(89.73)	aqu:100641538	K07375	TUBB	tubulin beta	ko04540|ko04145	Gap junction|Phagosome
i1_HQ_sampled12fd9_c265110_f67p11_1238	1.0e-59	116/204(56.86)	api:100167906	K00799	GST, gst	glutathione S-transferase	ko00982|ko00480|ko00980	Drug metabolism - cytochrome P450|Glutathione metabolism|Metabolism of xenobiotics by cytochrome P450
i1_HQ_sampled12fd9_c265112_f15p4_1641	6.7e-27	104/197(52.79)	pxy:105387480	K12881	THOC4, ALY	THO complex subunit 4	ko03040|ko03015|ko03013	Spliceosome|mRNA surveillance pathway|RNA transport
i1_HQ_sampled12fd9_c265113_f2p0_1190	2.5e-07	38/114(33.33)	mrr:Moror_6921	K15687	MKRN	E3 ubiquitin-protein ligase makorin	--	--
i1_HQ_sampled12fd9_c265118_f2p9_1654	4.4e-10	100/426(23.47)	crg:105327358	K14616	CUBN	cubilin	ko04977	Vitamin digestion and absorption
i1_HQ_sampled12fd9_c265125_f10p4_1409	6.0e-32	88/226(38.94)	xla:379906	K04507	CACYBP, SIP	calcyclin binding protein	ko04310	Wnt signaling pathway
i1_HQ_sampled12fd9_c265132_f67p24_1134	3.3e-73	156/335(46.57)	pxy:20834456	K00412	CYTB, petB	ubiquinol-cytochrome c reductase cytochrome b subunit	ko00190|ko02020|ko04260	Oxidative phosphorylation|Two-component system|Cardiac muscle contraction
i1_HQ_sampled12fd9_c265142_f30p11_1598	1.2e-84	170/332(51.20)	api:100164266	K00750	GYG1, GYG2	glycogenin	--	--
i1_HQ_sampled12fd9_c265145_f34p4_1600	1.1e-98	175/306(57.19)	scm:SCHCODRAFT_82890	K01225	CBHA_B	cellulose 1,4-beta-cellobiosidase	ko00500	Starch and sucrose metabolism
i1_HQ_sampled12fd9_c265150_f82p10_1444	3.9e-55	118/230(51.30)	pxy:105395146	K02127	ATPeF0B, ATP5F1, ATP4	F-type H+-transporting ATPase subunit b	ko00190	Oxidative phosphorylation
i1_HQ_sampled12fd9_c265158_f2p1_1491	1.0e-122	214/266(80.45)	isc:IscW_ISCW009472	K13178	DDX17	ATP-dependent RNA helicase DDX17	--	--
i1_HQ_sampled12fd9_c265165_f25p15_1582	3.5e-12	92/339(27.14)	api:100167295	K19326	SYNE1	nesprin-1	--	--
i1_HQ_sampled12fd9_c265183_f86p14_1884	1.1e-28	81/176(46.02)	nvi:100116305	K16548	OAZ1	ornithine decarboxylase antizyme 1	--	--
i1_HQ_sampled12fd9_c265187_f55p7_1562	3.6e-147	261/361(72.30)	lgi:LOTGIDRAFT_222194	K15102	SLC25A3, PHC, PIC	solute carrier family 25 (mitochondrial phosphate transporter), member 3	--	--
i1_HQ_sampled12fd9_c265192_f26p1_1428	1.8e-209	358/376(95.21)	rro:104675775	K05692	ACTB_G1	actin beta/gamma 1	ko04145|ko04520|ko04670|ko04015|ko04390|ko04611|ko04391|ko04510|ko04745|ko04810|ko04530|ko04919|ko04210|ko04921	Phagosome|Adherens junction|Leukocyte transendothelial migration|Rap1 signaling pathway|Hippo signaling pathway|Platelet activation|Hippo signaling pathway - fly|Focal adhesion|Phototransduction - fly|Regulation of actin cytoskeleton|Tight junction|Thyroid hormone signaling pathway|Apoptosis|Oxytocin signaling pathway
i1_HQ_sampled12fd9_c265193_f14p6_1125	1.1e-44	96/203(47.29)	acs:100562072	K00432	gpx	glutathione peroxidase	ko00480|ko04918|ko00590	Glutathione metabolism|Thyroid hormone synthesis|Arachidonic acid metabolism
i1_HQ_sampled12fd9_c265205_f5p16_1288	1.8e-35	106/359(29.53)	lgi:LOTGIDRAFT_161348	K06560	MRC	mannose receptor, C type	ko04145	Phagosome
i1_HQ_sampled12fd9_c265223_f3p13_1120	9.7e-102	178/236(75.42)	tca:661233	K13178	DDX17	ATP-dependent RNA helicase DDX17	--	--
i1_HQ_sampled12fd9_c265240_f6p17_1705	1.1e-27	66/95(69.47)	obi:106876437	K00873	PK, pyk	pyruvate kinase	ko01200|ko00620|ko04922|ko00230|ko01230|ko00010	Carbon metabolism|Pyruvate metabolism|Glucagon signaling pathway|Purine metabolism|Biosynthesis of amino acids|Glycolysis / Gluconeogenesis
i1_HQ_sampled12fd9_c265247_f2p6_1074	1.5e-22	58/90(64.44)	tca:103313429	K01623	ALDO	fructose-bisphosphate aldolase, class I	ko00710|ko00680|ko01200|ko01230|ko00030|ko00051|ko00010	Carbon fixation in photosynthetic organisms|Methane metabolism|Carbon metabolism|Biosynthesis of amino acids|Pentose phosphate pathway|Fructose and mannose metabolism|Glycolysis / Gluconeogenesis
i1_HQ_sampled12fd9_c265262_f2p12_1532	4.9e-213	366/460(79.57)	ola:100049188	K03231	EEF1A	elongation factor 1-alpha	ko03013	RNA transport
i1_HQ_sampled12fd9_c265272_f72p2_1524	8.6e-186	318/332(95.78)	lgi:LOTGIDRAFT_223558	K07374	TUBA	tubulin alpha	ko04540|ko04210|ko04145	Gap junction|Apoptosis|Phagosome
i1_HQ_sampled12fd9_c265274_f59p8_1648	2.1e-209	365/429(85.08)	crg:105319209	K12812	UAP56, BAT1, SUB2	ATP-dependent RNA helicase UAP56/SUB2	ko03040|ko03015|ko03013	Spliceosome|mRNA surveillance pathway|RNA transport
i1_HQ_sampled12fd9_c26527_f2p0_1818	2.8e-13	74/268(27.61)	ecb:100062330	K02434	gatB, PET112	aspartyl-tRNA(Asn)/glutamyl-tRNA(Gln) amidotransferase subunit B	ko00970	Aminoacyl-tRNA biosynthesis
i1_HQ_sampled12fd9_c265283_f67p9_1219	8.5e-11	52/168(30.95)	dgr:Dgri_GH10331	K03098	APOD	apolipoprotein D and lipocalin family protein	--	--
i1_HQ_sampled12fd9_c265286_f2p14_1443	1.9e-25	64/138(46.38)	nvi:100116305	K16548	OAZ1	ornithine decarboxylase antizyme 1	--	--
i1_HQ_sampled12fd9_c265288_f2p13_1089	3.1e-169	288/320(90.00)	dse:Dsec_GM11852	K07375	TUBB	tubulin beta	ko04540|ko04145	Gap junction|Phagosome
i1_HQ_sampled12fd9_c265304_f28p34_1728	3.1e-184	316/344(91.86)	bmor:692511	K07375	TUBB	tubulin beta	ko04540|ko04145	Gap junction|Phagosome
i1_HQ_sampled12fd9_c265305_f2p22_1909	1.7e-130	228/279(81.72)	crg:105324496	K03257	EIF4A	translation initiation factor 4A	ko03013	RNA transport
i1_HQ_sampled12fd9_c265307_f15p5_1104	2.3e-07	30/75(40.00)	bfo:BRAFLDRAFT_80311	K06560	MRC	mannose receptor, C type	ko04145	Phagosome
i1_HQ_sampled12fd9_c265309_f67p7_1684	1.5e-186	310/509(60.90)	dre:406539	K01176	E3.2.1.1, amyA, malS	alpha-amylase	ko04973|ko00500	Carbohydrate digestion and absorption|Starch and sucrose metabolism
i1_HQ_sampled12fd9_c265316_f25p47_1521	6.3e-136	248/310(80.00)	hro:HELRODRAFT_186139	K03283	HSPA1_8	heat shock 70kDa protein 1/2/6/8	ko04010|ko04915|ko04141|ko03040|ko04612|ko04213|ko04144	MAPK signaling pathway|Estrogen signaling pathway|Protein processing in endoplasmic reticulum|Spliceosome|Antigen processing and presentation|Longevity regulating pathway - multiple species|Endocytosis
i1_HQ_sampled12fd9_c265341_f2p4_1394	1.2e-19	62/175(35.43)	spu:763497	K14411	MSI	RNA-binding protein Musashi	ko03015	mRNA surveillance pathway
i1_HQ_sampled12fd9_c265351_f23p11_1268	1.8e-19	86/102(84.31)	pxy:105389195	K08057	CALR	calreticulin	ko04612|ko04141|ko04145	Antigen processing and presentation|Protein processing in endoplasmic reticulum|Phagosome
i1_HQ_sampled12fd9_c265367_f10p67_1717	6.1e-47	95/110(86.36)	ame:102655329	K16197	YWHAB_Q_Z	14-3-3 protein beta/theta/zeta	ko04391|ko04212|ko04114|ko04110|ko04390|ko04151|ko04013	Hippo signaling pathway - fly|Longevity regulating pathway - worm|Oocyte meiosis|Cell cycle|Hippo signaling pathway|PI3K-Akt signaling pathway|MAPK signaling pathway - fly
i1_HQ_sampled12fd9_c265390_f3p32_1340	2.0e-61	119/128(92.97)	aag:AaeL_AAEL001668	K01689	ENO, eno	enolase	ko04066|ko00680|ko03018|ko01200|ko01230|ko00010	HIF-1 signaling pathway|Methane metabolism|RNA degradation|Carbon metabolism|Biosynthesis of amino acids|Glycolysis / Gluconeogenesis
i1_HQ_sampled12fd9_c265393_f16p24_1645	4.0e-27	62/111(55.86)	tca:656985	K01581	E4.1.1.17, ODC1, speC, speF	ornithine decarboxylase	ko00330|ko00480	Arginine and proline metabolism|Glutathione metabolism
i1_HQ_sampled12fd9_c265399_f11p6_1309	1.9e-24	54/73(73.97)	ame:408520	K15223	UAF30, SPP27	upstream activation factor subunit UAF30	--	--
i1_HQ_sampled12fd9_c265415_f17p18_1743	1.0e-86	147/237(62.03)	aag:AaeL_AAEL005386	K19721	COL5AS	collagen, type V/XI/XXIV/XXVII, alpha	ko04974	Protein digestion and absorption
i1_HQ_sampled12fd9_c265424_f11p169_1748	1.5e-104	172/204(84.31)	api:100160139	K01915	glnA, GLUL	glutamine synthetase	ko00910|ko00630|ko04727|ko02020|ko01230|ko00250|ko00220|ko04724	Nitrogen metabolism|Glyoxylate and dicarboxylate metabolism|GABAergic synapse|Two-component system|Biosynthesis of amino acids|Alanine, aspartate and glutamate metabolism|Arginine biosynthesis|Glutamatergic synapse
i1_HQ_sampled12fd9_c265480_f6p24_1970	1.4e-07	25/31(80.65)	isc:IscW_ISCW022060	K04437	FLNA	filamin	ko04010|ko04510	MAPK signaling pathway|Focal adhesion
i1_HQ_sampled12fd9_c265518_f16p26_1840	6.2e-146	259/340(76.18)	nvi:100114226	K03231	EEF1A	elongation factor 1-alpha	ko03013	RNA transport
i1_HQ_sampled12fd9_c265536_f14p3_1236	4.1e-210	359/375(95.73)	rro:104675775	K05692	ACTB_G1	actin beta/gamma 1	ko04145|ko04520|ko04670|ko04015|ko04390|ko04611|ko04391|ko04510|ko04745|ko04810|ko04530|ko04919|ko04210|ko04921	Phagosome|Adherens junction|Leukocyte transendothelial migration|Rap1 signaling pathway|Hippo signaling pathway|Platelet activation|Hippo signaling pathway - fly|Focal adhesion|Phototransduction - fly|Regulation of actin cytoskeleton|Tight junction|Thyroid hormone signaling pathway|Apoptosis|Oxytocin signaling pathway
i1_HQ_sampled12fd9_c265538_f14p17_1345	1.1e-06	26/32(81.25)	api:100161533	K00873	PK, pyk	pyruvate kinase	ko01200|ko00620|ko04922|ko00230|ko01230|ko00010	Carbon metabolism|Pyruvate metabolism|Glucagon signaling pathway|Purine metabolism|Biosynthesis of amino acids|Glycolysis / Gluconeogenesis
i1_HQ_sampled12fd9_c265545_f13p17_1950	1.9e-07	80/325(24.62)	api:100167295	K19326	SYNE1	nesprin-1	--	--
i1_HQ_sampled12fd9_c265565_f13p15_1663	5.3e-80	145/270(53.70)	hst:105190388	K19719	COL2A	collagen, type II, alpha	ko04974|ko04151|ko04512|ko04510	Protein digestion and absorption|PI3K-Akt signaling pathway|ECM-receptor interaction|Focal adhesion
i1_HQ_sampled12fd9_c265604_f2p6_1260	4.3e-167	292/308(94.81)	rro:104675775	K05692	ACTB_G1	actin beta/gamma 1	ko04145|ko04520|ko04670|ko04015|ko04390|ko04611|ko04391|ko04510|ko04745|ko04810|ko04530|ko04919|ko04210|ko04921	Phagosome|Adherens junction|Leukocyte transendothelial migration|Rap1 signaling pathway|Hippo signaling pathway|Platelet activation|Hippo signaling pathway - fly|Focal adhesion|Phototransduction - fly|Regulation of actin cytoskeleton|Tight junction|Thyroid hormone signaling pathway|Apoptosis|Oxytocin signaling pathway
i1_HQ_sampled12fd9_c265648_f11p26_1348	2.7e-74	138/176(78.41)	scm:SCHCODRAFT_84142	K03231	EEF1A	elongation factor 1-alpha	ko03013	RNA transport
i1_HQ_sampled12fd9_c265668_f4p1_1194	1.2e-30	77/113(68.14)	lcm:102363404	K02891	RP-L22e, RPL22	large subunit ribosomal protein L22e	ko03010	Ribosome
i1_HQ_sampled12fd9_c265672_f20p3_1332	1.8e-179	295/403(73.20)	aec:105155008	K02925	RP-L3e, RPL3	large subunit ribosomal protein L3e	ko03010	Ribosome
i1_HQ_sampled12fd9_c265679_f15p6_1752	2.9e-209	365/429(85.08)	crg:105319209	K12812	UAP56, BAT1, SUB2	ATP-dependent RNA helicase UAP56/SUB2	ko03040|ko03015|ko03013	Spliceosome|mRNA surveillance pathway|RNA transport
i1_HQ_sampled12fd9_c265700_f122p9_1894	1.3e-130	242/326(74.23)	tru:101064979	K00026	MDH2	malate dehydrogenase	ko00710|ko01200|ko00630|ko00620|ko00020|ko00270	Carbon fixation in photosynthetic organisms|Carbon metabolism|Glyoxylate and dicarboxylate metabolism|Pyruvate metabolism|Citrate cycle (TCA cycle)|Cysteine and methionine metabolism
i1_HQ_sampled12fd9_c265750_f3p0_1026	6.2e-55	105/218(48.17)	bfo:BRAFLDRAFT_72748	K00799	GST, gst	glutathione S-transferase	ko00982|ko00480|ko00980	Drug metabolism - cytochrome P450|Glutathione metabolism|Metabolism of xenobiotics by cytochrome P450
i1_HQ_sampled12fd9_c265921_f36p51_1478	2.0e-227	379/459(82.57)	ame:409167	K03234	EEF2	elongation factor 2	ko04921|ko04152	Oxytocin signaling pathway|AMPK signaling pathway
i1_HQ_sampled12fd9_c265925_f204p38_1858	5.7e-240	402/452(88.94)	bmor:692431	K07375	TUBB	tubulin beta	ko04540|ko04145	Gap junction|Phagosome
i1_HQ_sampled12fd9_c265928_f10p162_1543	3.2e-63	113/136(83.09)	api:100160139	K01915	glnA, GLUL	glutamine synthetase	ko00910|ko00630|ko04727|ko02020|ko01230|ko00250|ko00220|ko04724	Nitrogen metabolism|Glyoxylate and dicarboxylate metabolism|GABAergic synapse|Two-component system|Biosynthesis of amino acids|Alanine, aspartate and glutamate metabolism|Arginine biosynthesis|Glutamatergic synapse
i1_HQ_sampled12fd9_c265930_f105p13_1915	1.0e-95	174/248(70.16)	dre:560753	K01803	TPI, tpiA	triosephosphate isomerase (TIM)	ko00710|ko00562|ko01200|ko01230|ko00051|ko00010	Carbon fixation in photosynthetic organisms|Inositol phosphate metabolism|Carbon metabolism|Biosynthesis of amino acids|Fructose and mannose metabolism|Glycolysis / Gluconeogenesis
i1_HQ_sampled12fd9_c265934_f14p14_1625	7.1e-29	63/75(84.00)	aec:105147342	K03113	EIF1, SUI1	translation initiation factor 1	ko03013	RNA transport
i1_HQ_sampled12fd9_c265942_f15p33_1112	2.7e-64	122/137(89.05)	fab:101820784	K07375	TUBB	tubulin beta	ko04540|ko04145	Gap junction|Phagosome
i1_HQ_sampled12fd9_c265944_f12p33_1282	7.1e-157	266/360(73.89)	der:Dere_GG21903	K01596	E4.1.1.32, pckA, PCK	phosphoenolpyruvate carboxykinase (GTP)	ko04920|ko00620|ko04922|ko00020|ko04152|ko04964|ko04910|ko04068|ko03320|ko04151|ko00010	Adipocytokine signaling pathway|Pyruvate metabolism|Glucagon signaling pathway|Citrate cycle (TCA cycle)|AMPK signaling pathway|Proximal tubule bicarbonate reclamation|Insulin signaling pathway|FoxO signaling pathway|PPAR signaling pathway|PI3K-Akt signaling pathway|Glycolysis / Gluconeogenesis
i1_HQ_sampled12fd9_c265945_f14p27_1296	3.3e-146	270/292(92.47)	ola:101164037	K02133	ATPeF1B, ATP5B, ATP2	F-type H+-transporting ATPase subunit beta	ko00190	Oxidative phosphorylation
i1_HQ_sampled12fd9_c265948_f2p27_1586	3.4e-209	349/384(90.89)	bmor:692431	K07375	TUBB	tubulin beta	ko04540|ko04145	Gap junction|Phagosome
i1_HQ_sampled12fd9_c265954_f22p0_1957	3.7e-24	60/86(69.77)	tca:663893	K12046	TNNT3	troponin T, fast skeletal muscle	--	--
i1_HQ_sampled12fd9_c266054_f3p2_1535	2.1e-86	205/424(48.35)	mde:20358589	K02256	COX1	cytochrome c oxidase subunit 1	ko00190|ko04260	Oxidative phosphorylation|Cardiac muscle contraction
i1_HQ_sampled12fd9_c266133_f2p11_1501	7.5e-142	252/279(90.32)	rro:104675775	K05692	ACTB_G1	actin beta/gamma 1	ko04145|ko04520|ko04670|ko04015|ko04390|ko04611|ko04391|ko04510|ko04745|ko04810|ko04530|ko04919|ko04210|ko04921	Phagosome|Adherens junction|Leukocyte transendothelial migration|Rap1 signaling pathway|Hippo signaling pathway|Platelet activation|Hippo signaling pathway - fly|Focal adhesion|Phototransduction - fly|Regulation of actin cytoskeleton|Tight junction|Thyroid hormone signaling pathway|Apoptosis|Oxytocin signaling pathway
i1_HQ_sampled12fd9_c266162_f10p6_1404	1.6e-77	169/333(50.75)	mde:20358588	K03881	ND4	NADH-ubiquinone oxidoreductase chain 4	ko00190	Oxidative phosphorylation
i1_HQ_sampled12fd9_c266202_f2p20_1539	1.3e-125	224/290(77.24)	cqu:COX1	K02256	COX1	cytochrome c oxidase subunit 1	ko00190|ko04260	Oxidative phosphorylation|Cardiac muscle contraction
i1_HQ_sampled12fd9_c266204_f2p10_1529	2.2e-96	197/321(61.37)	aga:COX1	K02256	COX1	cytochrome c oxidase subunit 1	ko00190|ko04260	Oxidative phosphorylation|Cardiac muscle contraction
i1_HQ_sampled12fd9_c266238_f2p12_1722	7.5e-170	287/347(82.71)	aga:AgaP_AGAP005627	K00933	E2.7.3.2	creatine kinase	ko00330	Arginine and proline metabolism
i1_HQ_sampled12fd9_c266274_f2p8_1730	8.5e-113	229/376(60.90)	dpe:Dper_GL23756	K05692	ACTB_G1	actin beta/gamma 1	ko04145|ko04520|ko04670|ko04015|ko04390|ko04611|ko04391|ko04510|ko04745|ko04810|ko04530|ko04919|ko04210|ko04921	Phagosome|Adherens junction|Leukocyte transendothelial migration|Rap1 signaling pathway|Hippo signaling pathway|Platelet activation|Hippo signaling pathway - fly|Focal adhesion|Phototransduction - fly|Regulation of actin cytoskeleton|Tight junction|Thyroid hormone signaling pathway|Apoptosis|Oxytocin signaling pathway
i1_HQ_sampled12fd9_c266365_f2p4_1344	9.5e-104	189/207(91.30)	rro:104675775	K05692	ACTB_G1	actin beta/gamma 1	ko04145|ko04520|ko04670|ko04015|ko04390|ko04611|ko04391|ko04510|ko04745|ko04810|ko04530|ko04919|ko04210|ko04921	Phagosome|Adherens junction|Leukocyte transendothelial migration|Rap1 signaling pathway|Hippo signaling pathway|Platelet activation|Hippo signaling pathway - fly|Focal adhesion|Phototransduction - fly|Regulation of actin cytoskeleton|Tight junction|Thyroid hormone signaling pathway|Apoptosis|Oxytocin signaling pathway
i1_HQ_sampled12fd9_c266488_f2p24_1682	6.5e-09	35/52(67.31)	bmy:Bm1_51435	K10352	MYH	myosin heavy chain	ko04530	Tight junction
i1_HQ_sampled12fd9_c266790_f3p0_1585	5.9e-214	368/461(79.83)	ola:100049188	K03231	EEF1A	elongation factor 1-alpha	ko03013	RNA transport
i1_HQ_sampled12fd9_c266824_f2p4_1352	2.3e-113	217/260(83.46)	nvi:100116604	K05692	ACTB_G1	actin beta/gamma 1	ko04145|ko04520|ko04670|ko04015|ko04390|ko04611|ko04391|ko04510|ko04745|ko04810|ko04530|ko04919|ko04210|ko04921	Phagosome|Adherens junction|Leukocyte transendothelial migration|Rap1 signaling pathway|Hippo signaling pathway|Platelet activation|Hippo signaling pathway - fly|Focal adhesion|Phototransduction - fly|Regulation of actin cytoskeleton|Tight junction|Thyroid hormone signaling pathway|Apoptosis|Oxytocin signaling pathway
i1_HQ_sampled12fd9_c266826_f2p8_1667	1.4e-234	393/423(92.91)	api:100169457	K07374	TUBA	tubulin alpha	ko04540|ko04210|ko04145	Gap junction|Apoptosis|Phagosome
i1_HQ_sampled12fd9_c266883_f2p9_1138	5.9e-155	270/348(77.59)	pxy:20834446	K02256	COX1	cytochrome c oxidase subunit 1	ko00190|ko04260	Oxidative phosphorylation|Cardiac muscle contraction
i1_HQ_sampled12fd9_c267157_f2p3_1257	3.5e-15	61/186(32.80)	myb:106724607	K12894	HNRNPA0	heterogeneous nuclear ribonucleoprotein A0	--	--
i1_HQ_sampled12fd9_c267206_f4p10_1880	0.0e+00	575/584(98.46)	cfo:105255223	K08770	UBC	ubiquitin C	ko03320	PPAR signaling pathway
i1_HQ_sampled12fd9_c267259_f2p26_1465	5.5e-105	184/245(75.10)	aag:AaeL_AAEL009510	K00820	glmS, GFPT	glucosamine---fructose-6-phosphate aminotransferase (isomerizing)	ko00250|ko00520	Alanine, aspartate and glutamate metabolism|Amino sugar and nucleotide sugar metabolism
i1_HQ_sampled12fd9_c267306_f2p11_1134	9.9e-62	123/234(52.56)	api:100164266	K00750	GYG1, GYG2	glycogenin	--	--
i1_HQ_sampled12fd9_c267374_f2p6_1101	1.4e-28	67/100(67.00)	tca:103313429	K01623	ALDO	fructose-bisphosphate aldolase, class I	ko00710|ko00680|ko01200|ko01230|ko00030|ko00051|ko00010	Carbon fixation in photosynthetic organisms|Methane metabolism|Carbon metabolism|Biosynthesis of amino acids|Pentose phosphate pathway|Fructose and mannose metabolism|Glycolysis / Gluconeogenesis
i1_HQ_sampled12fd9_c270042_f2p1_1354	1.2e-66	176/415(42.41)	lbc:LACBIDRAFT_291503	K03231	EEF1A	elongation factor 1-alpha	ko03013	RNA transport
i1_HQ_sampled12fd9_c27027_f2p10_1189	7.3e-31	68/121(56.20)	obi:106883127	K08660	CNDP2	cytosolic nonspecific dipeptidase	ko00330|ko00410|ko00340	Arginine and proline metabolism|beta-Alanine metabolism|Histidine metabolism
i1_HQ_sampled12fd9_c2716_f3p3_1560	2.1e-94	166/357(46.50)	api:100160088	K19511	PXDN, VPO1	peroxidase	--	--
i1_HQ_sampled12fd9_c27204_f4p14_1633	7.4e-143	267/271(98.52)	pxy:105388041	K08770	UBC	ubiquitin C	ko03320	PPAR signaling pathway
i1_HQ_sampled12fd9_c272696_f4p10_1144	1.0e-90	177/264(67.05)	cqu:COX3	K02262	COX3	cytochrome c oxidase subunit 3	ko00190|ko04260	Oxidative phosphorylation|Cardiac muscle contraction
i1_HQ_sampled12fd9_c27269_f2p2_1178	1.2e-78	143/221(64.71)	tca:662925	K15040	VDAC2	voltage-dependent anion channel protein 2	ko04020|ko04022	Calcium signaling pathway|cGMP-PKG signaling pathway
i1_HQ_sampled12fd9_c273135_f4p4_1919	5.8e-38	88/159(55.35)	nvi:100120432	K12462	ARHGDI, RHOGDI	Rho GDP-dissociation inhibitor	ko04722|ko04962	Neurotrophin signaling pathway|Vasopressin-regulated water reabsorption
i1_HQ_sampled12fd9_c27416_f4p2_1423	7.6e-19	53/146(36.30)	tca:658968	K02990	RP-S6, MRPS6, rpsF	small subunit ribosomal protein S6	ko03010	Ribosome
i1_HQ_sampled12fd9_c2744_f2p2_1474	2.3e-90	165/215(76.74)	aag:AaeL_AAEL009902	K03251	EIF3D	translation initiation factor 3 subunit D	ko03013	RNA transport
i1_HQ_sampled12fd9_c276391_f2p1_1348	1.3e-87	164/222(73.87)	isc:IscW_ISCW009472	K13178	DDX17	ATP-dependent RNA helicase DDX17	--	--
i1_HQ_sampled12fd9_c27814_f4p0_1184	6.3e-75	142/275(51.64)	dsi:Dsimw501_GD11308	K00599	METTL6	methyltransferase-like protein 6	--	--
i1_HQ_sampled12fd9_c279308_f2p7_1539	1.5e-07	36/104(34.62)	pxy:105390002	K14616	CUBN	cubilin	ko04977	Vitamin digestion and absorption
i1_HQ_sampled12fd9_c27955_f2p1_1668	1.6e-52	103/174(59.20)	mze:101480294	K06058	DTX	deltex	ko04330	Notch signaling pathway
i1_HQ_sampled12fd9_c28081_f2p1_1520	4.1e-10	37/97(38.14)	hgl:101720941	K14616	CUBN	cubilin	ko04977	Vitamin digestion and absorption
i1_HQ_sampled12fd9_c2809_f2p0_1609	6.8e-32	70/129(54.26)	bfo:BRAFLDRAFT_201634	K12047	MGAM	maltase-glucoamylase	ko00500|ko00052|ko04973	Starch and sucrose metabolism|Galactose metabolism|Carbohydrate digestion and absorption
i1_HQ_sampled12fd9_c28118_f2p1_1433	1.5e-147	250/361(69.25)	ola:101169732	K11173	ADHFE1	hydroxyacid-oxoacid transhydrogenase	--	--
i1_HQ_sampled12fd9_c28120_f2p0_1597	7.0e-53	99/190(52.11)	nve:NEMVE_v1g244029	K00940	ndk, NME	nucleoside-diphosphate kinase	ko00230|ko00240	Purine metabolism|Pyrimidine metabolism
i1_HQ_sampled12fd9_c28130_f2p0_1785	5.2e-41	101/231(43.72)	obi:106874222	K13706	ABHD14	abhydrolase domain-containing protein 14	--	--
i1_HQ_sampled12fd9_c28174_f2p0_1761	4.2e-91	184/377(48.81)	aec:105151731	K00565	RNMT	mRNA (guanine-N7-)-methyltransferase	ko03015	mRNA surveillance pathway
i1_HQ_sampled12fd9_c283471_f13p11_1009	1.4e-62	114/149(76.51)	bom:102275491	K00940	ndk, NME	nucleoside-diphosphate kinase	ko00230|ko00240	Purine metabolism|Pyrimidine metabolism
i1_HQ_sampled12fd9_c28377_f2p2_1954	6.5e-85	141/262(53.82)	cqu:CpipJ_CPIJ004835	K19919	CRISP	cysteine-rich secretory protein	--	--
i1_HQ_sampled12fd9_c28414_f6p1_1634	9.0e-149	244/397(61.46)	gfr:102033439	K14677	ACY1	aminoacylase	ko01230|ko00220|ko01210	Biosynthesis of amino acids|Arginine biosynthesis|2-Oxocarboxylic acid metabolism
i1_HQ_sampled12fd9_c284749_f3p10_1874	2.0e-06	32/99(32.32)	myb:102259802	K17513	CLEC17A	C-type lectin superfamily 17 member A	--	--
i1_HQ_sampled12fd9_c28684_f2p4_1621	3.9e-19	46/61(75.41)	soc:105199119	K09568	FKBP1	FK506-binding protein 1	--	--
i1_HQ_sampled12fd9_c2879_f2p1_1396	3.6e-13	39/47(82.98)	dvi:Dvir_GJ24069	K00261	GLUD1_2, gdhA	glutamate dehydrogenase (NAD(P)+)	ko00910|ko00471|ko04964|ko01200|ko00250|ko00220	Nitrogen metabolism|D-Glutamine and D-glutamate metabolism|Proximal tubule bicarbonate reclamation|Carbon metabolism|Alanine, aspartate and glutamate metabolism|Arginine biosynthesis
i1_HQ_sampled12fd9_c28884_f3p0_1988	2.4e-196	337/544(61.95)	crg:105344544	K09500	CCT8	T-complex protein 1 subunit theta	--	--
i1_HQ_sampled12fd9_c28929_f2p4_1397	8.6e-07	72/303(23.76)	ame:552381	K06519	SLC3A2, MDU1	solute carrier family 3, member 2	ko04974|ko04150	Protein digestion and absorption|mTOR signaling pathway
i1_HQ_sampled12fd9_c2904_f2p30_1415	4.5e-128	231/260(88.85)	tca:655823	K02132	ATPeF1A, ATP5A1, ATP1	F-type H+-transporting ATPase subunit alpha	ko00190	Oxidative phosphorylation
i1_HQ_sampled12fd9_c29169_f4p7_1915	3.2e-28	91/343(26.53)	myd:102762751	K06560	MRC	mannose receptor, C type	ko04145	Phagosome
i1_HQ_sampled12fd9_c29228_f2p5_1696	5.7e-138	240/367(65.40)	ecb:100054298	K00602	purH	phosphoribosylaminoimidazolecarboxamide formyltransferase / IMP cyclohydrolase	ko00230|ko00670	Purine metabolism|One carbon pool by folate
i1_HQ_sampled12fd9_c294455_f2p5_1499	9.1e-156	274/297(92.26)	rro:104675775	K05692	ACTB_G1	actin beta/gamma 1	ko04145|ko04520|ko04670|ko04015|ko04390|ko04611|ko04391|ko04510|ko04745|ko04810|ko04530|ko04919|ko04210|ko04921	Phagosome|Adherens junction|Leukocyte transendothelial migration|Rap1 signaling pathway|Hippo signaling pathway|Platelet activation|Hippo signaling pathway - fly|Focal adhesion|Phototransduction - fly|Regulation of actin cytoskeleton|Tight junction|Thyroid hormone signaling pathway|Apoptosis|Oxytocin signaling pathway
i1_HQ_sampled12fd9_c294597_f3p14_1285	3.7e-57	105/160(65.62)	phu:Phum_PHUM380480	K08056	PDIA3, GRP58	protein disulfide isomerase family A, member 3	ko04612|ko04141	Antigen processing and presentation|Protein processing in endoplasmic reticulum
i1_HQ_sampled12fd9_c294646_f2p6_1494	1.6e-131	259/349(74.21)	rro:104675775	K05692	ACTB_G1	actin beta/gamma 1	ko04145|ko04520|ko04670|ko04015|ko04390|ko04611|ko04391|ko04510|ko04745|ko04810|ko04530|ko04919|ko04210|ko04921	Phagosome|Adherens junction|Leukocyte transendothelial migration|Rap1 signaling pathway|Hippo signaling pathway|Platelet activation|Hippo signaling pathway - fly|Focal adhesion|Phototransduction - fly|Regulation of actin cytoskeleton|Tight junction|Thyroid hormone signaling pathway|Apoptosis|Oxytocin signaling pathway
i1_HQ_sampled12fd9_c29494_f2p8_1319	3.2e-11	43/50(86.00)	ame:408583	K10373	TPM1	tropomyosin 1	ko04261|ko04260	Adrenergic signaling in cardiomyocytes|Cardiac muscle contraction
i1_HQ_sampled12fd9_c2964_f2p4_1633	8.2e-33	83/150(55.33)	tca:658559	K00030	IDH3	isocitrate dehydrogenase (NAD+)	ko00020|ko01230|ko01210|ko01200	Citrate cycle (TCA cycle)|Biosynthesis of amino acids|2-Oxocarboxylic acid metabolism|Carbon metabolism
i1_HQ_sampled12fd9_c2969_f9p4_1277	4.1e-32	70/88(79.55)	aga:AgaP_AGAP007246	K11087	SNRPD1, SMD1	small nuclear ribonucleoprotein D1	ko03040	Spliceosome
i1_HQ_sampled12fd9_c29801_f2p0_1187	1.4e-37	107/346(30.92)	bfo:BRAFLDRAFT_284341	K01365	CTSL	cathepsin L	ko04612|ko04145|ko04210|ko04142	Antigen processing and presentation|Phagosome|Apoptosis|Lysosome
i1_HQ_sampled12fd9_c29944_f2p0_1342	6.3e-39	78/183(42.62)	mdo:100033072	K00799	GST, gst	glutathione S-transferase	ko00982|ko00480|ko00980	Drug metabolism - cytochrome P450|Glutathione metabolism|Metabolism of xenobiotics by cytochrome P450
i1_HQ_sampled12fd9_c30007_f2p1_1178	2.7e-09	62/193(32.12)	lcm:102354732	K00999	CDIPT	CDP-diacylglycerol--inositol 3-phosphatidyltransferase	ko00562|ko04070|ko00564	Inositol phosphate metabolism|Phosphatidylinositol signaling system|Glycerophospholipid metabolism
i1_HQ_sampled12fd9_c30026_f4p0_1694	5.0e-41	109/189(57.67)	hst:105183639	K17790	TIM22	mitochondrial import inner membrane translocase subunit TIM22	--	--
i1_HQ_sampled12fd9_c30085_f6p2_1707	3.7e-145	256/485(52.78)	ame:411572	K11843	USP14, UBP6	ubiquitin carboxyl-terminal hydrolase 14	--	--
i1_HQ_sampled12fd9_c3009_f2p4_1840	8.5e-204	342/376(90.96)	pxy:105390177	K05692	ACTB_G1	actin beta/gamma 1	ko04145|ko04520|ko04670|ko04015|ko04390|ko04611|ko04391|ko04510|ko04745|ko04810|ko04530|ko04919|ko04210|ko04921	Phagosome|Adherens junction|Leukocyte transendothelial migration|Rap1 signaling pathway|Hippo signaling pathway|Platelet activation|Hippo signaling pathway - fly|Focal adhesion|Phototransduction - fly|Regulation of actin cytoskeleton|Tight junction|Thyroid hormone signaling pathway|Apoptosis|Oxytocin signaling pathway
i1_HQ_sampled12fd9_c30302_f2p2_1532	1.7e-56	114/307(37.13)	cqu:CpipJ_CPIJ011262	K17654	TRMT10C, MRPP1	mitochondrial ribonuclease P protein 1	--	--
i1_HQ_sampled12fd9_c30341_f3p0_1744	2.5e-32	62/73(84.93)	hst:105184217	K02219	CKS1	cyclin-dependent kinase regulatory subunit CKS1	ko04111	Cell cycle - yeast
i1_HQ_sampled12fd9_c30355_f2p0_1707	6.8e-139	252/489(51.53)	nve:NEMVE_v1g206799	K14809	DDX55, SPB4	ATP-dependent RNA helicase DDX55/SPB4	--	--
i1_HQ_sampled12fd9_c30414_f3p2_1906	2.8e-16	53/73(72.60)	crg:105338907	K17751	MYH6_7	myosin heavy chain 6/7	ko04261|ko04530|ko04260	Adrenergic signaling in cardiomyocytes|Tight junction|Cardiac muscle contraction
i1_HQ_sampled12fd9_c30493_f2p16_1772	5.7e-80	145/270(53.70)	hst:105190388	K19719	COL2A	collagen, type II, alpha	ko04974|ko04151|ko04512|ko04510	Protein digestion and absorption|PI3K-Akt signaling pathway|ECM-receptor interaction|Focal adhesion
i1_HQ_sampled12fd9_c30855_f3p4_1622	8.7e-19	43/71(60.56)	aec:105144905	K01373	CTSF	cathepsin F	ko04142|ko04210	Lysosome|Apoptosis
i1_HQ_sampled12fd9_c30904_f2p7_1501	1.0e-130	232/361(64.27)	phu:Phum_PHUM212280	K09500	CCT8	T-complex protein 1 subunit theta	--	--
i1_HQ_sampled12fd9_c30913_f2p2_1729	5.1e-17	100/363(27.55)	dgr:Dgri_GH22017	K14856	SDA1, SDAD1	protein SDA1	--	--
i1_HQ_sampled12fd9_c30965_f3p0_1811	1.0e-193	346/458(75.55)	bfo:BRAFLDRAFT_62187	K09493	CCT1, TCP1	T-complex protein 1 subunit alpha	--	--
i1_HQ_sampled12fd9_c31127_f2p1_1807	3.3e-136	242/431(56.15)	nve:NEMVE_v1g83869	K01179	E3.2.1.4	endoglucanase	ko00500	Starch and sucrose metabolism
i1_HQ_sampled12fd9_c3115_f3p0_1144	8.0e-43	85/128(66.41)	tca:664283	K07390	grxD, GLRX5	monothiol glutaredoxin	--	--
i1_HQ_sampled12fd9_c3118_f2p1_1742	2.6e-114	206/300(68.67)	phu:Phum_PHUM581880	K06275	PARV	parvin	ko04510	Focal adhesion
i1_HQ_sampled12fd9_c31208_f3p3_1897	9.8e-38	108/225(48.00)	bfo:BRAFLDRAFT_273055	K00382	DLD, lpd, pdhD	dihydrolipoamide dehydrogenase	ko00260|ko01200|ko00630|ko00620|ko00020|ko00280|ko00640|ko00010	Glycine, serine and threonine metabolism|Carbon metabolism|Glyoxylate and dicarboxylate metabolism|Pyruvate metabolism|Citrate cycle (TCA cycle)|Valine, leucine and isoleucine degradation|Propanoate metabolism|Glycolysis / Gluconeogenesis
i1_HQ_sampled12fd9_c3120_f6p0_1474	2.7e-99	173/330(52.42)	mdo:100010333	K01275	CTSC	cathepsin C	ko04142|ko04210	Lysosome|Apoptosis
i1_HQ_sampled12fd9_c3150_f16p2_1785	8.8e-198	349/391(89.26)	tca:656344	K03063	PSMC4, RPT3	26S proteasome regulatory subunit T3	ko03050	Proteasome
i1_HQ_sampled12fd9_c3168_f7p0_1242	5.1e-128	222/382(58.12)	phu:Phum_PHUM437840	K06965	PELO, DOM34, pelA	protein pelota	ko03015	mRNA surveillance pathway
i1_HQ_sampled12fd9_c31715_f5p9_1945	2.6e-46	122/187(65.24)	phu:Phum_PHUM123120	K12046	TNNT3	troponin T, fast skeletal muscle	--	--
i1_HQ_sampled12fd9_c31737_f3p14_1653	1.4e-11	58/194(29.90)	mgp:100544636	K06782	CADM2, IGSF4D, NECL3	cell adhesion molecule 2	--	--
i1_HQ_sampled12fd9_c31769_f3p2_1725	1.3e-89	166/320(51.88)	pss:102453891	K01275	CTSC	cathepsin C	ko04142|ko04210	Lysosome|Apoptosis
i1_HQ_sampled12fd9_c31886_f2p1_1322	3.4e-207	347/376(92.29)	crg:105326698	K05692	ACTB_G1	actin beta/gamma 1	ko04145|ko04520|ko04670|ko04015|ko04390|ko04611|ko04391|ko04510|ko04745|ko04810|ko04530|ko04919|ko04210|ko04921	Phagosome|Adherens junction|Leukocyte transendothelial migration|Rap1 signaling pathway|Hippo signaling pathway|Platelet activation|Hippo signaling pathway - fly|Focal adhesion|Phototransduction - fly|Regulation of actin cytoskeleton|Tight junction|Thyroid hormone signaling pathway|Apoptosis|Oxytocin signaling pathway
i1_HQ_sampled12fd9_c3199_f3p5_1949	5.8e-86	171/291(58.76)	phu:Phum_PHUM208880	K03267	ERF3, GSPT	peptide chain release factor subunit 3	ko03015	mRNA surveillance pathway
i1_HQ_sampled12fd9_c319_f53p3_1351	2.6e-117	202/254(79.53)	cfo:105254517	K01834	PGAM, gpmA	2,3-bisphosphoglycerate-dependent phosphoglycerate mutase	ko00260|ko00680|ko04922|ko01200|ko01230|ko00010	Glycine, serine and threonine metabolism|Methane metabolism|Glucagon signaling pathway|Carbon metabolism|Biosynthesis of amino acids|Glycolysis / Gluconeogenesis
i1_HQ_sampled12fd9_c32017_f2p1_1353	1.2e-103	191/214(89.25)	tca:659219	K05692	ACTB_G1	actin beta/gamma 1	ko04145|ko04520|ko04670|ko04015|ko04390|ko04611|ko04391|ko04510|ko04745|ko04810|ko04530|ko04919|ko04210|ko04921	Phagosome|Adherens junction|Leukocyte transendothelial migration|Rap1 signaling pathway|Hippo signaling pathway|Platelet activation|Hippo signaling pathway - fly|Focal adhesion|Phototransduction - fly|Regulation of actin cytoskeleton|Tight junction|Thyroid hormone signaling pathway|Apoptosis|Oxytocin signaling pathway
i1_HQ_sampled12fd9_c320377_f9p18_1364	4.7e-50	99/126(78.57)	pbi:103063335	K00927	PGK, pgk	phosphoglycerate kinase	ko00710|ko01200|ko01230|ko00010	Carbon fixation in photosynthetic organisms|Carbon metabolism|Biosynthesis of amino acids|Glycolysis / Gluconeogenesis
i1_HQ_sampled12fd9_c320400_f7p73_1668	1.4e-128	272/505(53.86)	ame:412602	K13126	PABPC	polyadenylate-binding protein	ko03018|ko03015|ko03013	RNA degradation|mRNA surveillance pathway|RNA transport
i1_HQ_sampled12fd9_c320420_f7p11_1362	2.1e-18	50/58(86.21)	dre:641565	K07375	TUBB	tubulin beta	ko04540|ko04145	Gap junction|Phagosome
i1_HQ_sampled12fd9_c320423_f5p11_1275	5.2e-43	87/116(75.00)	mze:101481823	K01803	TPI, tpiA	triosephosphate isomerase (TIM)	ko00710|ko00562|ko01200|ko01230|ko00051|ko00010	Carbon fixation in photosynthetic organisms|Inositol phosphate metabolism|Carbon metabolism|Biosynthesis of amino acids|Fructose and mannose metabolism|Glycolysis / Gluconeogenesis
i1_HQ_sampled12fd9_c320446_f4p11_1459	1.2e-72	134/177(75.71)	bfo:BRAFLDRAFT_282392	K01803	TPI, tpiA	triosephosphate isomerase (TIM)	ko00710|ko00562|ko01200|ko01230|ko00051|ko00010	Carbon fixation in photosynthetic organisms|Inositol phosphate metabolism|Carbon metabolism|Biosynthesis of amino acids|Fructose and mannose metabolism|Glycolysis / Gluconeogenesis
i1_HQ_sampled12fd9_c320450_f5p5_1581	4.8e-06	51/168(30.36)	spu:591417	K14616	CUBN	cubilin	ko04977	Vitamin digestion and absorption
i1_HQ_sampled12fd9_c320451_f6p50_1343	4.1e-30	64/74(86.49)	api:100160139	K01915	glnA, GLUL	glutamine synthetase	ko00910|ko00630|ko04727|ko02020|ko01230|ko00250|ko00220|ko04724	Nitrogen metabolism|Glyoxylate and dicarboxylate metabolism|GABAergic synapse|Two-component system|Biosynthesis of amino acids|Alanine, aspartate and glutamate metabolism|Arginine biosynthesis|Glutamatergic synapse
i1_HQ_sampled12fd9_c320467_f5p27_1106	1.9e-110	211/229(92.14)	ola:101164037	K02133	ATPeF1B, ATP5B, ATP2	F-type H+-transporting ATPase subunit beta	ko00190	Oxidative phosphorylation
i1_HQ_sampled12fd9_c320475_f5p0_1617	1.9e-26	64/114(56.14)	bmor:100101226	K12741	HNRNPA1_3	heterogeneous nuclear ribonucleoprotein A1/A3	ko03040	Spliceosome
i1_HQ_sampled12fd9_c320485_f5p0_1962	1.2e-94	180/262(68.70)	cqu:COX3	K02262	COX3	cytochrome c oxidase subunit 3	ko00190|ko04260	Oxidative phosphorylation|Cardiac muscle contraction
i1_HQ_sampled12fd9_c320490_f5p14_1266	5.8e-10	78/306(25.49)	api:100167295	K19326	SYNE1	nesprin-1	--	--
i1_HQ_sampled12fd9_c320497_f4p22_1529	2.0e-73	139/155(89.68)	ptg:102948754	K03257	EIF4A	translation initiation factor 4A	ko03013	RNA transport
i1_HQ_sampled12fd9_c320498_f5p42_1326	3.0e-33	114/286(39.86)	clv:102090631	K13126	PABPC	polyadenylate-binding protein	ko03018|ko03015|ko03013	RNA degradation|mRNA surveillance pathway|RNA transport
i1_HQ_sampled12fd9_c320501_f4p94_1920	3.5e-27	75/152(49.34)	sko:100313659	K17751	MYH6_7	myosin heavy chain 6/7	ko04261|ko04530|ko04260	Adrenergic signaling in cardiomyocytes|Tight junction|Cardiac muscle contraction
i1_HQ_sampled12fd9_c320506_f2p16_1445	5.3e-92	217/413(52.54)	bmor:778529	K13126	PABPC	polyadenylate-binding protein	ko03018|ko03015|ko03013	RNA degradation|mRNA surveillance pathway|RNA transport
i1_HQ_sampled12fd9_c320519_f4p2_1531	2.2e-136	265/471(56.26)	phu:Phum_PHUM500530	K14565	NOP58	nucleolar protein 58	ko03008	Ribosome biogenesis in eukaryotes
i1_HQ_sampled12fd9_c320526_f4p2_1584	3.4e-07	37/115(32.17)	lgi:LOTGIDRAFT_71188	K14616	CUBN	cubilin	ko04977	Vitamin digestion and absorption
i1_HQ_sampled12fd9_c320529_f2p22_1767	2.4e-110	198/235(84.26)	crg:105324496	K03257	EIF4A	translation initiation factor 4A	ko03013	RNA transport
i1_HQ_sampled12fd9_c320530_f4p2_1343	3.2e-120	204/337(60.53)	aag:AaeL_AAEL009637	K01363	CTSB	cathepsin B	ko04142|ko04924|ko04612|ko04210	Lysosome|Renin secretion|Antigen processing and presentation|Apoptosis
i1_HQ_sampled12fd9_c320534_f4p32_1179	1.4e-34	73/77(94.81)	aag:AaeL_AAEL001668	K01689	ENO, eno	enolase	ko04066|ko00680|ko03018|ko01200|ko01230|ko00010	HIF-1 signaling pathway|Methane metabolism|RNA degradation|Carbon metabolism|Biosynthesis of amino acids|Glycolysis / Gluconeogenesis
i1_HQ_sampled12fd9_c320559_f4p0_1553	8.3e-35	100/136(73.53)	phu:Phum_PHUM123120	K12046	TNNT3	troponin T, fast skeletal muscle	--	--
i1_HQ_sampled12fd9_c320562_f3p3_1084	3.3e-06	39/144(27.08)	tad:TRIADDRAFT_53561	K14616	CUBN	cubilin	ko04977	Vitamin digestion and absorption
i1_HQ_sampled12fd9_c320573_f3p7_1467	5.2e-164	275/455(60.44)	dre:406539	K01176	E3.2.1.1, amyA, malS	alpha-amylase	ko04973|ko00500	Carbohydrate digestion and absorption|Starch and sucrose metabolism
i1_HQ_sampled12fd9_c320579_f3p10_1213	6.2e-195	326/350(93.14)	xma:102223550	K07374	TUBA	tubulin alpha	ko04540|ko04210|ko04145	Gap junction|Apoptosis|Phagosome
i1_HQ_sampled12fd9_c320614_f3p8_1491	2.7e-14	42/77(54.55)	amj:102560260	K09542	CRYAB	crystallin, alpha B	ko04141|ko04213	Protein processing in endoplasmic reticulum|Longevity regulating pathway - multiple species
i1_HQ_sampled12fd9_c320621_f3p0_1934	1.8e-07	45/126(35.71)	crg:105327358	K14616	CUBN	cubilin	ko04977	Vitamin digestion and absorption
i1_HQ_sampled12fd9_c320636_f3p9_1103	3.9e-39	83/109(76.15)	dre:406405	K00026	MDH2	malate dehydrogenase	ko00710|ko01200|ko00630|ko00620|ko00020|ko00270	Carbon fixation in photosynthetic organisms|Carbon metabolism|Glyoxylate and dicarboxylate metabolism|Pyruvate metabolism|Citrate cycle (TCA cycle)|Cysteine and methionine metabolism
i1_HQ_sampled12fd9_c320646_f2p0_1883	9.5e-09	36/43(83.72)	bmor:732984	K10373	TPM1	tropomyosin 1	ko04261|ko04260	Adrenergic signaling in cardiomyocytes|Cardiac muscle contraction
i1_HQ_sampled12fd9_c320650_f3p14_1279	9.0e-19	50/90(55.56)	soc:105200744	K16548	OAZ1	ornithine decarboxylase antizyme 1	--	--
i1_HQ_sampled12fd9_c320676_f2p5_1726	5.6e-08	38/115(33.04)	lgi:LOTGIDRAFT_71188	K14616	CUBN	cubilin	ko04977	Vitamin digestion and absorption
i1_HQ_sampled12fd9_c320679_f2p2_1605	9.9e-100	190/320(59.38)	aag:AaeL_AAEL017437	K14565	NOP58	nucleolar protein 58	ko03008	Ribosome biogenesis in eukaryotes
i1_HQ_sampled12fd9_c320702_f2p24_1187	4.6e-134	232/252(92.06)	bmor:692431	K07375	TUBB	tubulin beta	ko04540|ko04145	Gap junction|Phagosome
i1_HQ_sampled12fd9_c320714_f2p22_1008	6.5e-105	191/331(57.70)	bmor:809262	K00412	CYTB, petB	ubiquinol-cytochrome c reductase cytochrome b subunit	ko00190|ko02020|ko04260	Oxidative phosphorylation|Two-component system|Cardiac muscle contraction
i1_HQ_sampled12fd9_c320721_f2p0_1578	7.5e-209	354/376(94.15)	tca:656991	K05692	ACTB_G1	actin beta/gamma 1	ko04145|ko04520|ko04670|ko04015|ko04390|ko04611|ko04391|ko04510|ko04745|ko04810|ko04530|ko04919|ko04210|ko04921	Phagosome|Adherens junction|Leukocyte transendothelial migration|Rap1 signaling pathway|Hippo signaling pathway|Platelet activation|Hippo signaling pathway - fly|Focal adhesion|Phototransduction - fly|Regulation of actin cytoskeleton|Tight junction|Thyroid hormone signaling pathway|Apoptosis|Oxytocin signaling pathway
i1_HQ_sampled12fd9_c320767_f2p8_1207	3.2e-159	280/314(89.17)	tca:662877	K12812	UAP56, BAT1, SUB2	ATP-dependent RNA helicase UAP56/SUB2	ko03040|ko03015|ko03013	Spliceosome|mRNA surveillance pathway|RNA transport
i1_HQ_sampled12fd9_c320768_f2p0_1475	2.6e-62	145/352(41.19)	dse:ND5	K03883	ND5	NADH-ubiquinone oxidoreductase chain 5	ko00190	Oxidative phosphorylation
i1_HQ_sampled12fd9_c320769_f2p0_1327	2.2e-217	370/376(98.40)	tca:659219	K05692	ACTB_G1	actin beta/gamma 1	ko04145|ko04520|ko04670|ko04015|ko04390|ko04611|ko04391|ko04510|ko04745|ko04810|ko04530|ko04919|ko04210|ko04921	Phagosome|Adherens junction|Leukocyte transendothelial migration|Rap1 signaling pathway|Hippo signaling pathway|Platelet activation|Hippo signaling pathway - fly|Focal adhesion|Phototransduction - fly|Regulation of actin cytoskeleton|Tight junction|Thyroid hormone signaling pathway|Apoptosis|Oxytocin signaling pathway
i1_HQ_sampled12fd9_c32116_f2p10_1943	5.7e-25	53/63(84.13)	phu:Phum_PHUM259320	K11585	CBX1, HP1B, SWI6	chromobox protein 1	--	--
i1_HQ_sampled12fd9_c32150_f2p2_1134	3.0e-103	195/367(53.13)	cqu:CYTB	K00412	CYTB, petB	ubiquinol-cytochrome c reductase cytochrome b subunit	ko00190|ko02020|ko04260	Oxidative phosphorylation|Two-component system|Cardiac muscle contraction
i1_HQ_sampled12fd9_c32303_f4p0_1595	8.0e-134	218/330(66.06)	crg:105337722	K03392	ACMSD	aminocarboxymuconate-semialdehyde decarboxylase	ko00380	Tryptophan metabolism
i1_HQ_sampled12fd9_c32384_f4p3_1974	3.2e-148	240/325(73.85)	bfo:BRAFLDRAFT_281736	K01555	FAH, fahA	fumarylacetoacetase	ko00350|ko00643	Tyrosine metabolism|Styrene degradation
i1_HQ_sampled12fd9_c32600_f2p0_1186	6.3e-43	81/144(56.25)	mgp:100544710	K09647	IMP1	mitochondrial inner membrane protease subunit 1	ko03060	Protein export
i1_HQ_sampled12fd9_c32616_f4p0_1163	4.3e-121	214/296(72.30)	crg:105335076	K05863	SLC25A4S, ANT	solute carrier family 25 (mitochondrial adenine nucleotide translocator), member 4/5/6/31	ko04020|ko04022	Calcium signaling pathway|cGMP-PKG signaling pathway
i1_HQ_sampled12fd9_c32629_f4p4_1899	2.2e-21	71/192(36.98)	phu:Phum_PHUM182150	K00522	FTH1	ferritin heavy chain	ko04978	Mineral absorption
i1_HQ_sampled12fd9_c3269_f13p4_1813	2.2e-135	255/425(60.00)	phi:102102736	K14564	NOP56	nucleolar protein 56	ko03008	Ribosome biogenesis in eukaryotes
i1_HQ_sampled12fd9_c32860_f3p0_1771	4.3e-96	183/225(81.33)	ame:410217	K06669	SMC3, CSPG6	structural maintenance of chromosome 3 (chondroitin sulfate proteoglycan 6)	ko04113|ko04111|ko04114|ko04110	Meiosis - yeast|Cell cycle - yeast|Oocyte meiosis|Cell cycle
i1_HQ_sampled12fd9_c32956_f2p0_1311	7.8e-143	245/340(72.06)	cfo:105252053	K10755	RFC2_4	replication factor C subunit 2/4	ko03430|ko03030|ko03420	Mismatch repair|DNA replication|Nucleotide excision repair
i1_HQ_sampled12fd9_c33103_f3p2_1854	1.1e-62	205/388(52.84)	bfo:BRAFLDRAFT_85925	K14012	SHP1, UBX1, NSFL1C	UBX domain-containing protein 1	ko04141	Protein processing in endoplasmic reticulum
i1_HQ_sampled12fd9_c33148_f2p0_1589	1.1e-39	91/151(60.26)	cin:100177660	K08957	CSNK1A	casein kinase 1, alpha	ko04341|ko04340|ko04310	Hedgehog signaling pathway - fly|Hedgehog signaling pathway|Wnt signaling pathway
i1_HQ_sampled12fd9_c33229_f2p9_1843	5.6e-06	50/89(56.18)	aga:AgaP_AGAP011203	K03262	EIF5	translation initiation factor 5	ko04214|ko03013	Apoptosis - fly|RNA transport
i1_HQ_sampled12fd9_c33317_f3p4_1868	2.1e-72	143/217(65.90)	tca:660193	K09487	HSP90B, TRA1	heat shock protein 90kDa beta	ko04915|ko04621|ko04141|ko04626|ko04151|ko04918	Estrogen signaling pathway|NOD-like receptor signaling pathway|Protein processing in endoplasmic reticulum|Plant-pathogen interaction|PI3K-Akt signaling pathway|Thyroid hormone synthesis
i1_HQ_sampled12fd9_c33721_f4p0_1917	7.3e-65	130/236(55.08)	isc:IscW_ISCW007215	K07252	E3.6.1.43	dolichyldiphosphatase	ko00510	N-Glycan biosynthesis
i1_HQ_sampled12fd9_c33839_f2p3_1960	1.7e-56	117/253(46.25)	crg:105346619	K09866	AQP4	aquaporin-4	ko04976|ko04962	Bile secretion|Vasopressin-regulated water reabsorption
i1_HQ_sampled12fd9_c3435_f2p6_1143	3.0e-58	114/155(73.55)	api:100167180	K07508	ACAA2	acetyl-CoA acyltransferase 2	ko01212|ko00062|ko00280|ko00071	Fatty acid metabolism|Fatty acid elongation|Valine, leucine and isoleucine degradation|Fatty acid degradation
i1_HQ_sampled12fd9_c3501_f9p0_1730	2.6e-85	170/311(54.66)	crg:105337839	K13051	iaaA, ASRGL1	beta-aspartyl-peptidase (threonine type)	--	--
i1_HQ_sampled12fd9_c35407_f2p2_1286	1.0e-102	190/365(52.05)	ame:411572	K11843	USP14, UBP6	ubiquitin carboxyl-terminal hydrolase 14	--	--
i1_HQ_sampled12fd9_c35551_f2p0_1572	2.3e-69	132/269(49.07)	obi:106875723	K01875	SARS, serS	seryl-tRNA synthetase	ko00970	Aminoacyl-tRNA biosynthesis
i1_HQ_sampled12fd9_c3559_f2p2_1565	4.8e-75	146/318(45.91)	cqu:CpipJ_CPIJ014934	K00645	fabD	[acyl-carrier-protein] S-malonyltransferase	ko00061|ko01212	Fatty acid biosynthesis|Fatty acid metabolism
i1_HQ_sampled12fd9_c35841_f6p1_1459	5.0e-167	293/393(74.55)	bfo:BRAFLDRAFT_113546	K00639	kbl, GCAT	glycine C-acetyltransferase	ko00260	Glycine, serine and threonine metabolism
i1_HQ_sampled12fd9_c36058_f4p3_1878	1.1e-36	76/84(90.48)	phu:Phum_PHUM582470	K12624	LSM5	U6 snRNA-associated Sm-like protein LSm5	ko03018|ko03040	RNA degradation|Spliceosome
i1_HQ_sampled12fd9_c36101_f8p2_1786	2.0e-93	178/337(52.82)	nvi:100120078	K13948	PTGR1, LTB4DH	prostaglandin reductase 1	--	--
i1_HQ_sampled12fd9_c36297_f2p33_1861	9.7e-131	238/422(56.40)	mde:101900371	K09580	PDIA1, P4HB	protein disulfide-isomerase A1	ko04141	Protein processing in endoplasmic reticulum
i1_HQ_sampled12fd9_c36364_f2p0_1683	4.0e-91	213/395(53.92)	cin:100176561	K14855	RSA4, NLE1	ribosome assembly protein 4	--	--
i1_HQ_sampled12fd9_c36595_f7p0_1288	1.0e-147	258/330(78.18)	sko:100370055	K00134	GAPDH, gapA	glyceraldehyde 3-phosphate dehydrogenase	ko00710|ko04066|ko01200|ko01230|ko00010	Carbon fixation in photosynthetic organisms|HIF-1 signaling pathway|Carbon metabolism|Biosynthesis of amino acids|Glycolysis / Gluconeogenesis
i1_HQ_sampled12fd9_c36669_f2p1_1565	2.6e-76	142/244(58.20)	lgi:LOTGIDRAFT_206392	K03264	EIF6	translation initiation factor 6	ko03008	Ribosome biogenesis in eukaryotes
i1_HQ_sampled12fd9_c36712_f2p0_1726	4.6e-18	46/97(47.42)	ggo:101146732	K09506	DNAJA5	DnaJ homolog subfamily A member 5	--	--
i1_HQ_sampled12fd9_c36714_f4p1_1593	1.5e-26	63/113(55.75)	shr:100920513	K01363	CTSB	cathepsin B	ko04142|ko04924|ko04612|ko04210	Lysosome|Renin secretion|Antigen processing and presentation|Apoptosis
i1_HQ_sampled12fd9_c36800_f3p0_1471	1.9e-17	48/131(36.64)	tca:663757	K18173	COA1	cytochrome c oxidase assembly factor 1	--	--
i1_HQ_sampled12fd9_c36850_f7p3_1296	1.1e-11	33/60(55.00)	api:100568706	K03959	NDUFB3	NADH dehydrogenase (ubiquinone) 1 beta subcomplex subunit 3	ko00190	Oxidative phosphorylation
i1_HQ_sampled12fd9_c36860_f2p1_1724	2.5e-48	92/211(43.60)	bfo:BRAFLDRAFT_289920	K07418	CYP2J	cytochrome P450 family 2 subfamily J	ko04726|ko04750|ko00591|ko00590|ko04913|ko04212	Serotonergic synapse|Inflammatory mediator regulation of TRP channels|Linoleic acid metabolism|Arachidonic acid metabolism|Ovarian steroidogenesis|Longevity regulating pathway - worm
i1_HQ_sampled12fd9_c37000_f3p2_1968	4.2e-15	36/61(59.02)	api:100168286	K06236	COL1A	collagen, type I, alpha	ko04974|ko04611|ko04151|ko04512|ko04510	Protein digestion and absorption|Platelet activation|PI3K-Akt signaling pathway|ECM-receptor interaction|Focal adhesion
i1_HQ_sampled12fd9_c37029_f2p3_1946	1.6e-51	129/267(48.31)	phu:Phum_PHUM417630	K00030	IDH3	isocitrate dehydrogenase (NAD+)	ko00020|ko01230|ko01210|ko01200	Citrate cycle (TCA cycle)|Biosynthesis of amino acids|2-Oxocarboxylic acid metabolism|Carbon metabolism
i1_HQ_sampled12fd9_c37483_f6p0_1409	7.2e-94	175/189(92.59)	rro:104675775	K05692	ACTB_G1	actin beta/gamma 1	ko04145|ko04520|ko04670|ko04015|ko04390|ko04611|ko04391|ko04510|ko04745|ko04810|ko04530|ko04919|ko04210|ko04921	Phagosome|Adherens junction|Leukocyte transendothelial migration|Rap1 signaling pathway|Hippo signaling pathway|Platelet activation|Hippo signaling pathway - fly|Focal adhesion|Phototransduction - fly|Regulation of actin cytoskeleton|Tight junction|Thyroid hormone signaling pathway|Apoptosis|Oxytocin signaling pathway
i1_HQ_sampled12fd9_c37539_f2p0_1327	8.9e-70	142/287(49.48)	aag:AaeL_AAEL011462	K03137	TFIIE2, GTF2E2, TFA2	transcription initiation factor TFIIE subunit beta	ko03022	Basal transcription factors
i1_HQ_sampled12fd9_c37658_f2p0_1886	7.9e-56	115/317(36.28)	hst:105185284	K12823	DDX5, DBP2	ATP-dependent RNA helicase DDX5/DBP2	ko03040	Spliceosome
i1_HQ_sampled12fd9_c37689_f3p0_1421	2.5e-22	62/148(41.89)	ppl:POSPLDRAFT_104035	K14792	RRP5, PDCD11	rRNA biogenesis protein RRP5	--	--
i1_HQ_sampled12fd9_c37865_f2p0_1598	6.3e-62	119/191(62.30)	soc:105203606	K18592	GGT1_5	gamma-glutamyltranspeptidase / glutathione hydrolase / leukotriene-C4 hydrolase	ko00460|ko00480|ko00590|ko00430	Cyanoamino acid metabolism|Glutathione metabolism|Arachidonic acid metabolism|Taurine and hypotaurine metabolism
i1_HQ_sampled12fd9_c37876_f6p1_1834	1.1e-81	157/273(57.51)	xla:444770	K12663	ECH1	Delta(3,5)-Delta(2,4)-dienoyl-CoA isomerase	ko04146	Peroxisome
i1_HQ_sampled12fd9_c37986_f3p1_1929	2.7e-128	220/286(76.92)	crg:105342775	K09613	COPS5, CSN5	COP9 signalosome complex subunit 5	--	--
i1_HQ_sampled12fd9_c38133_f4p0_1854	3.9e-39	104/269(38.66)	nvi:100678026	K10744	RNASEH2B	ribonuclease H2 subunit B	ko03030	DNA replication
i1_HQ_sampled12fd9_c38206_f2p0_1683	5.2e-59	109/183(59.56)	tca:662784	K10859	ALKBH2	alpha-ketoglutarate-dependent dioxygenase alkB homolog 2	--	--
i1_HQ_sampled12fd9_c3825_f15p0_1580	1.7e-83	133/214(62.15)	loa:LOAG_05422	K00731	C1GALT1	glycoprotein-N-acetylgalactosamine 3-beta-galactosyltransferase	ko00512	Mucin type O-Glycan biosynthesis
i1_HQ_sampled12fd9_c3827_f2p3_1580	2.7e-41	91/184(49.46)	bacu:103017369	K11994	DNASE1	deoxyribonuclease-1	--	--
i1_HQ_sampled12fd9_c38304_f2p0_1743	1.1e-08	59/218(27.06)	mze:101482604	K12012	TRIM35	tripartite motif-containing protein 35	--	--
i1_HQ_sampled12fd9_c38400_f4p0_1324	5.8e-13	46/106(43.40)	lgi:LOTGIDRAFT_204895	K09377	CSRP	cysteine and glycine-rich protein	--	--
i1_HQ_sampled12fd9_c38433_f6p27_1937	5.7e-33	77/167(46.11)	cmk:103177738	K09640	TMPRSS9	transmembrane protease serine 9	--	--
i1_HQ_sampled12fd9_c38565_f2p0_1334	8.5e-12	45/104(43.27)	dmo:Dmoj_GI17998	K18160	NDUFAF2	NADH dehydrogenase [ubiquinone] 1 alpha subcomplex assembly factor 2	--	--
i1_HQ_sampled12fd9_c38628_f2p0_1473	2.4e-23	55/72(76.39)	soc:105202408	K20526	TAGLN	transgelin	--	--
i1_HQ_sampled12fd9_c38654_f2p2_1205	2.9e-19	55/136(40.44)	mze:101475000	K08776	NPEPPS	puromycin-sensitive aminopeptidase	--	--
i1_HQ_sampled12fd9_c38666_f2p5_1258	7.1e-61	109/156(69.87)	phu:Phum_PHUM126820	K03263	EIF5A	translation initiation factor 5A	--	--
i1_HQ_sampled12fd9_c38712_f2p0_1873	2.4e-28	61/86(70.93)	aga:AgaP_AGAP008106	K20303	TRAPPC4, TRS23	trafficking protein particle complex subunit 4	--	--
i1_HQ_sampled12fd9_c38973_f4p3_1357	5.4e-14	39/92(42.39)	tca:664104	K03959	NDUFB3	NADH dehydrogenase (ubiquinone) 1 beta subcomplex subunit 3	ko00190	Oxidative phosphorylation
i1_HQ_sampled12fd9_c3904_f4p0_1459	5.6e-142	264/397(66.50)	cfo:105255404	K12178	COPS4, CSN4	COP9 signalosome complex subunit 4	--	--
i1_HQ_sampled12fd9_c3965_f2p6_1619	6.3e-118	207/311(66.56)	clv:102090854	K07508	ACAA2	acetyl-CoA acyltransferase 2	ko01212|ko00062|ko00280|ko00071	Fatty acid metabolism|Fatty acid elongation|Valine, leucine and isoleucine degradation|Fatty acid degradation
i1_HQ_sampled12fd9_c3975_f8p4_1339	1.5e-210	359/376(95.48)	rro:104675775	K05692	ACTB_G1	actin beta/gamma 1	ko04145|ko04520|ko04670|ko04015|ko04390|ko04611|ko04391|ko04510|ko04745|ko04810|ko04530|ko04919|ko04210|ko04921	Phagosome|Adherens junction|Leukocyte transendothelial migration|Rap1 signaling pathway|Hippo signaling pathway|Platelet activation|Hippo signaling pathway - fly|Focal adhesion|Phototransduction - fly|Regulation of actin cytoskeleton|Tight junction|Thyroid hormone signaling pathway|Apoptosis|Oxytocin signaling pathway
i1_HQ_sampled12fd9_c3980_f3p6_1636	2.5e-37	83/131(63.36)	tgu:100190549	K11188	PRDX6	peroxiredoxin 6, 1-Cys peroxiredoxin	ko00940	Phenylpropanoid biosynthesis
i1_HQ_sampled12fd9_c3992_f5p0_1605	2.7e-214	368/461(79.83)	ola:100049188	K03231	EEF1A	elongation factor 1-alpha	ko03013	RNA transport
i1_HQ_sampled12fd9_c3995_f5p1_1241	3.4e-39	82/103(79.61)	isc:IscW_ISCW017363	K12622	LSM3	U6 snRNA-associated Sm-like protein LSm3	ko03018|ko03040	RNA degradation|Spliceosome
i1_HQ_sampled12fd9_c39961_f2p1_1025	9.6e-56	96/109(88.07)	nvi:100115578	K03868	RBX1, ROC1	RING-box protein 1	ko04066|ko04114|ko04141|ko04110|ko04341|ko04350|ko04120|ko04111|ko04710|ko03420|ko04310	HIF-1 signaling pathway|Oocyte meiosis|Protein processing in endoplasmic reticulum|Cell cycle|Hedgehog signaling pathway - fly|TGF-beta signaling pathway|Ubiquitin mediated proteolysis|Cell cycle - yeast|Circadian rhythm|Nucleotide excision repair|Wnt signaling pathway
i1_HQ_sampled12fd9_c4002_f5p1_1633	1.6e-209	354/376(94.15)	tca:656991	K05692	ACTB_G1	actin beta/gamma 1	ko04145|ko04520|ko04670|ko04015|ko04390|ko04611|ko04391|ko04510|ko04745|ko04810|ko04530|ko04919|ko04210|ko04921	Phagosome|Adherens junction|Leukocyte transendothelial migration|Rap1 signaling pathway|Hippo signaling pathway|Platelet activation|Hippo signaling pathway - fly|Focal adhesion|Phototransduction - fly|Regulation of actin cytoskeleton|Tight junction|Thyroid hormone signaling pathway|Apoptosis|Oxytocin signaling pathway
i1_HQ_sampled12fd9_c4007_f4p8_1198	8.6e-72	143/213(67.14)	pxy:105391458	K00615	E2.2.1.1, tktA, tktB	transketolase	ko00710|ko01200|ko01230|ko00030|ko01051	Carbon fixation in photosynthetic organisms|Carbon metabolism|Biosynthesis of amino acids|Pentose phosphate pathway|Biosynthesis of ansamycins
i1_HQ_sampled12fd9_c4027_f4p2_1320	8.7e-25	64/120(53.33)	crg:105332759	K04798	pfdB, PFDN6	prefoldin beta subunit	--	--
i1_HQ_sampled12fd9_c4091_f2p9_1200	2.7e-09	34/51(66.67)	ptg:107180037	K20049	LRP1B	low-density lipoprotein receptor-related protein 1B	--	--
i1_HQ_sampled12fd9_c4134_f11p1_1884	8.8e-265	445/506(87.94)	tca:658169	K14415	RTCB, rtcB	tRNA-splicing ligase RtcB	--	--
i1_HQ_sampled12fd9_c4169_f8p2_1160	4.8e-19	48/87(55.17)	dvi:Dvir_GJ16619	K03963	NDUFB7	NADH dehydrogenase (ubiquinone) 1 beta subcomplex subunit 7	ko00190	Oxidative phosphorylation
i1_HQ_sampled12fd9_c41951_f8p12_1765	1.6e-13	70/253(27.67)	mgp:100544636	K06782	CADM2, IGSF4D, NECL3	cell adhesion molecule 2	--	--
i1_HQ_sampled12fd9_c4487_f2p26_1811	1.0e-113	216/333(64.86)	tca:655349	K00820	glmS, GFPT	glucosamine---fructose-6-phosphate aminotransferase (isomerizing)	ko00250|ko00520	Alanine, aspartate and glutamate metabolism|Amino sugar and nucleotide sugar metabolism
i1_HQ_sampled12fd9_c4495_f4p6_1617	3.5e-262	438/451(97.12)	sko:100371327	K07374	TUBA	tubulin alpha	ko04540|ko04210|ko04145	Gap junction|Apoptosis|Phagosome
i1_HQ_sampled12fd9_c4524_f2p7_1226	6.2e-102	182/196(92.86)	cjo:107322234	K05692	ACTB_G1	actin beta/gamma 1	ko04145|ko04520|ko04670|ko04015|ko04390|ko04611|ko04391|ko04510|ko04745|ko04810|ko04530|ko04919|ko04210|ko04921	Phagosome|Adherens junction|Leukocyte transendothelial migration|Rap1 signaling pathway|Hippo signaling pathway|Platelet activation|Hippo signaling pathway - fly|Focal adhesion|Phototransduction - fly|Regulation of actin cytoskeleton|Tight junction|Thyroid hormone signaling pathway|Apoptosis|Oxytocin signaling pathway
i1_HQ_sampled12fd9_c45476_f3p4_1645	1.3e-73	130/201(64.68)	nve:NEMVE_v1g236349	K04564	SOD2	superoxide dismutase, Fe-Mn family	ko04212|ko04146|ko04211|ko04013|ko04068|ko04213	Longevity regulating pathway - worm|Peroxisome|Longevity regulating pathway|MAPK signaling pathway - fly|FoxO signaling pathway|Longevity regulating pathway - multiple species
i1_HQ_sampled12fd9_c4552_f3p1_1725	1.1e-75	157/378(41.53)	sko:100368015	K14308	NUP54, NUP57	nuclear pore complex protein Nup54	ko03013	RNA transport
i1_HQ_sampled12fd9_c4603_f2p1_1453	2.5e-81	150/227(66.08)	crg:105323647	K02930	RP-L4e, RPL4	large subunit ribosomal protein L4e	ko03010	Ribosome
i1_HQ_sampled12fd9_c4749_f6p5_1668	1.2e-44	88/121(72.73)	phu:Phum_PHUM208880	K03267	ERF3, GSPT	peptide chain release factor subunit 3	ko03015	mRNA surveillance pathway
i1_HQ_sampled12fd9_c4765_f6p2_1733	1.4e-179	303/374(81.02)	crg:105336470	K00121	frmA, ADH5, adhC	S-(hydroxymethyl)glutathione dehydrogenase / alcohol dehydrogenase	ko00982|ko00980|ko00680|ko01220|ko00071|ko00626|ko00350|ko01200|ko00830|ko00625|ko00010	Drug metabolism - cytochrome P450|Metabolism of xenobiotics by cytochrome P450|Methane metabolism|Degradation of aromatic compounds|Fatty acid degradation|Naphthalene degradation|Tyrosine metabolism|Carbon metabolism|Retinol metabolism|Chloroalkane and chloroalkene degradation|Glycolysis / Gluconeogenesis
i1_HQ_sampled12fd9_c4799_f5p3_1760	1.8e-38	78/145(53.79)	dre:445293	K09866	AQP4	aquaporin-4	ko04976|ko04962	Bile secretion|Vasopressin-regulated water reabsorption
i1_HQ_sampled12fd9_c4823_f4p1_1385	3.9e-145	254/344(73.84)	bmor:100270782	K09613	COPS5, CSN5	COP9 signalosome complex subunit 5	--	--
i1_HQ_sampled12fd9_c4824_f3p0_1276	1.0e-30	69/174(39.66)	soc:105201466	K02863	RP-L1, MRPL1, rplA	large subunit ribosomal protein L1	ko03010	Ribosome
i1_HQ_sampled12fd9_c4860_f4p0_1463	1.3e-45	87/169(51.48)	nvi:100120630	K15433	CGI99, CLE7, RLLM1	RLL motif containing protein 1	--	--
i1_HQ_sampled12fd9_c4877_f4p0_1576	1.1e-63	120/169(71.01)	ame:551497	K18328	DBR1	lariat debranching enzyme	--	--
i1_HQ_sampled12fd9_c49640_f34p6_1985	7.0e-79	138/147(93.88)	ame:724793	K06689	UBE2D, UBC4, UBC5	ubiquitin-conjugating enzyme E2 D	ko04120|ko04141|ko04013	Ubiquitin mediated proteolysis|Protein processing in endoplasmic reticulum|MAPK signaling pathway - fly
i1_HQ_sampled12fd9_c49646_f33p5_1581	1.1e-122	210/314(66.88)	mde:101894281	K00011	E1.1.1.21, AKR1	aldehyde reductase	ko00561|ko00040|ko00052|ko00051	Glycerolipid metabolism|Pentose and glucuronate interconversions|Galactose metabolism|Fructose and mannose metabolism
i1_HQ_sampled12fd9_c49681_f40p6_1996	1.5e-145	257/394(65.23)	clv:102090854	K07508	ACAA2	acetyl-CoA acyltransferase 2	ko01212|ko00062|ko00280|ko00071	Fatty acid metabolism|Fatty acid elongation|Valine, leucine and isoleucine degradation|Fatty acid degradation
i1_HQ_sampled12fd9_c49686_f29p5_1680	3.0e-232	371/427(86.89)	dwi:Dwil_GK15392	K03942	NDUFV1	NADH dehydrogenase (ubiquinone) flavoprotein 1	ko00190	Oxidative phosphorylation
i1_HQ_sampled12fd9_c49699_f30p9_1864	8.4e-42	82/131(62.60)	phu:Phum_PHUM564560	K02437	gcvH, GCSH	glycine cleavage system H protein	ko00260|ko00630	Glycine, serine and threonine metabolism|Glyoxylate and dicarboxylate metabolism
i1_HQ_sampled12fd9_c49705_f27p6_1998	4.1e-151	274/365(75.07)	mde:101887606	K01623	ALDO	fructose-bisphosphate aldolase, class I	ko00710|ko00680|ko01200|ko01230|ko00030|ko00051|ko00010	Carbon fixation in photosynthetic organisms|Methane metabolism|Carbon metabolism|Biosynthesis of amino acids|Pentose phosphate pathway|Fructose and mannose metabolism|Glycolysis / Gluconeogenesis
i1_HQ_sampled12fd9_c49708_f25p9_1256	2.5e-21	49/70(70.00)	cro:ROD_42491	K03704	cspA	cold shock protein (beta-ribbon, CspA family)	--	--
i1_HQ_sampled12fd9_c49710_f40p4_1878	1.8e-44	85/107(79.44)	tca:658057	K09568	FKBP1	FK506-binding protein 1	--	--
i1_HQ_sampled12fd9_c49722_f32p4_1849	1.9e-17	52/104(50.00)	aag:AaeL_AAEL002527	K06519	SLC3A2, MDU1	solute carrier family 3, member 2	ko04974|ko04150	Protein digestion and absorption|mTOR signaling pathway
i1_HQ_sampled12fd9_c49743_f18p3_1836	1.6e-85	168/257(65.37)	isc:IscW_ISCW021350	K11290	SET, TAF1, I2PP2A	template-activating factor I	--	--
i1_HQ_sampled12fd9_c49794_f6p2_1674	2.3e-30	80/234(34.19)	phu:Phum_PHUM413730	K19919	CRISP	cysteine-rich secretory protein	--	--
i1_HQ_sampled12fd9_c49948_f3p3_1471	4.0e-63	120/181(66.30)	phu:Phum_PHUM137270	K11290	SET, TAF1, I2PP2A	template-activating factor I	--	--
i1_HQ_sampled12fd9_c50007_f41p5_1208	8.9e-61	109/156(69.87)	phu:Phum_PHUM126820	K03263	EIF5A	translation initiation factor 5A	--	--
i1_HQ_sampled12fd9_c50082_f11p0_1716	4.2e-173	292/362(80.66)	cqu:CpipJ_CPIJ007538	K00933	E2.7.3.2	creatine kinase	ko00330	Arginine and proline metabolism
i1_HQ_sampled12fd9_c50203_f2p0_1613	4.2e-58	115/189(60.85)	hst:105185467	K12741	HNRNPA1_3	heterogeneous nuclear ribonucleoprotein A1/A3	ko03040	Spliceosome
i1_HQ_sampled12fd9_c50220_f4p0_1816	4.5e-173	292/361(80.89)	cqu:CpipJ_CPIJ007538	K00933	E2.7.3.2	creatine kinase	ko00330	Arginine and proline metabolism
i1_HQ_sampled12fd9_c50258_f5p4_1384	4.1e-17	41/53(77.36)	spu:589476	K00008	SORD, gutB	L-iditol 2-dehydrogenase	ko00040|ko00051	Pentose and glucuronate interconversions|Fructose and mannose metabolism
i1_HQ_sampled12fd9_c5040_f3p4_1985	1.3e-64	126/216(58.33)	api:100164938	K11147	DHRS4	dehydrogenase/reductase SDR family member 4	ko00830|ko04146	Retinol metabolism|Peroxisome
i1_HQ_sampled12fd9_c50488_f68p0_1450	1.1e-137	244/303(80.53)	dvi:Dvir_GJ15782	K05863	SLC25A4S, ANT	solute carrier family 25 (mitochondrial adenine nucleotide translocator), member 4/5/6/31	ko04020|ko04022	Calcium signaling pathway|cGMP-PKG signaling pathway
i1_HQ_sampled12fd9_c50491_f22p0_1303	1.3e-12	40/61(65.57)	tca:663893	K12046	TNNT3	troponin T, fast skeletal muscle	--	--
i1_HQ_sampled12fd9_c50546_f12p0_1388	7.5e-11	54/192(28.12)	cfo:105250578	K03098	APOD	apolipoprotein D and lipocalin family protein	--	--
i1_HQ_sampled12fd9_c50600_f29p0_1999	1.0e-08	36/43(83.72)	bmor:732984	K10373	TPM1	tropomyosin 1	ko04261|ko04260	Adrenergic signaling in cardiomyocytes|Cardiac muscle contraction
i1_HQ_sampled12fd9_c50629_f15p0_1918	3.1e-07	45/126(35.71)	crg:105327358	K14616	CUBN	cubilin	ko04977	Vitamin digestion and absorption
i1_HQ_sampled12fd9_c50635_f3p2_1896	2.4e-07	45/126(35.71)	crg:105327358	K14616	CUBN	cubilin	ko04977	Vitamin digestion and absorption
i1_HQ_sampled12fd9_c510_f6p15_1999	1.2e-09	116/506(22.92)	api:100167295	K19326	SYNE1	nesprin-1	--	--
i1_HQ_sampled12fd9_c51296_f3p5_1084	2.1e-37	72/115(62.61)	cqu:CpipJ_CPIJ009635	K03950	NDUFA6	NADH dehydrogenase (ubiquinone) 1 alpha subcomplex subunit 6	ko00190	Oxidative phosphorylation
i1_HQ_sampled12fd9_c51359_f6p2_1644	2.0e-18	59/181(32.60)	cin:100185025	K13044	HNRNPABD	heterogeneous nuclear ribonucleoprotein A/B/D	--	--
i1_HQ_sampled12fd9_c51467_f6p11_1961	3.7e-133	233/256(91.02)	dre:641565	K07375	TUBB	tubulin beta	ko04540|ko04145	Gap junction|Phagosome
i1_HQ_sampled12fd9_c5149_f2p0_1288	4.9e-33	71/125(56.80)	aec:105150976	K02890	RP-L22, MRPL22, rplV	large subunit ribosomal protein L22	ko03010	Ribosome
i1_HQ_sampled12fd9_c51539_f6p10_1957	3.1e-31	93/304(30.59)	ola:101172179	K06560	MRC	mannose receptor, C type	ko04145	Phagosome
i1_HQ_sampled12fd9_c51557_f2p8_1064	4.1e-49	99/130(76.15)	sko:100374252	K02870	RP-L12e, RPL12	large subunit ribosomal protein L12e	ko03010	Ribosome
i1_HQ_sampled12fd9_c51578_f4p2_1750	2.1e-26	70/178(39.33)	ola:101161522	K14306	NUP62, NSP1	nuclear pore complex protein Nup62	ko03013	RNA transport
i1_HQ_sampled12fd9_c51579_f3p3_1391	1.0e-20	57/150(38.00)	dwi:Dwil_GK13656	K05202	GRIK2	glutamate receptor, ionotropic kainate 2	ko04080|ko04724	Neuroactive ligand-receptor interaction|Glutamatergic synapse
i1_HQ_sampled12fd9_c51586_f2p7_1657	7.1e-08	60/250(24.00)	tup:102498816	K13959	KLHL38	kelch-like protein 38	--	--
i1_HQ_sampled12fd9_c51593_f2p4_1251	7.6e-63	126/257(49.03)	nve:NEMVE_v1g83869	K01179	E3.2.1.4	endoglucanase	ko00500	Starch and sucrose metabolism
i1_HQ_sampled12fd9_c51631_f2p0_1399	2.7e-77	147/277(53.07)	bmor:101746621	K09522	DNAJC2	DnaJ homolog subfamily C member 2	--	--
i1_HQ_sampled12fd9_c51639_f2p8_1846	2.6e-192	321/407(78.87)	acs:100551545	K00234	SDHA, SDH1	succinate dehydrogenase (ubiquinone) flavoprotein subunit	ko01200|ko00190|ko00020	Carbon metabolism|Oxidative phosphorylation|Citrate cycle (TCA cycle)
i1_HQ_sampled12fd9_c51653_f2p6_1761	5.4e-91	167/182(91.76)	crg:105319209	K12812	UAP56, BAT1, SUB2	ATP-dependent RNA helicase UAP56/SUB2	ko03040|ko03015|ko03013	Spliceosome|mRNA surveillance pathway|RNA transport
i1_HQ_sampled12fd9_c51695_f2p0_1692	6.2e-76	157/295(53.22)	lgi:LOTGIDRAFT_238461	K03248	EIF3G	translation initiation factor 3 subunit G	ko03013	RNA transport
i1_HQ_sampled12fd9_c51706_f8p12_1981	3.6e-43	89/181(49.17)	api:100167132	K10802	HMGB1	high mobility group protein B1	ko03410	Base excision repair
i1_HQ_sampled12fd9_c51738_f4p2_1801	7.6e-32	72/146(49.32)	bmor:692639	K04565	SOD1	superoxide dismutase, Cu-Zn family	ko04213|ko04146	Longevity regulating pathway - multiple species|Peroxisome
i1_HQ_sampled12fd9_c51754_f3p3_1234	1.5e-167	303/382(79.32)	isc:IscW_ISCW017824	K04077	groEL, HSPD1	chaperonin GroEL	ko03018|ko04212	RNA degradation|Longevity regulating pathway - worm
i1_HQ_sampled12fd9_c51764_f3p0_1743	1.2e-172	293/354(82.77)	aga:AgaP_AGAP005627	K00933	E2.7.3.2	creatine kinase	ko00330	Arginine and proline metabolism
i1_HQ_sampled12fd9_c51766_f2p1_1791	5.4e-195	321/516(62.21)	ame:411896	K01322	PREP	prolyl oligopeptidase	ko04614	Renin-angiotensin system
i1_HQ_sampled12fd9_c51896_f2p3_1108	1.7e-18	42/57(73.68)	soc:105197668	K11290	SET, TAF1, I2PP2A	template-activating factor I	--	--
i1_HQ_sampled12fd9_c51972_f2p1_1808	2.0e-19	57/189(30.16)	sko:100302729	K14411	MSI	RNA-binding protein Musashi	ko03015	mRNA surveillance pathway
i1_HQ_sampled12fd9_c5214_f2p2_1316	2.3e-70	130/213(61.03)	aag:AaeL_AAEL012457	K13948	PTGR1, LTB4DH	prostaglandin reductase 1	--	--
i1_HQ_sampled12fd9_c52313_f2p1_1744	1.1e-149	265/280(94.64)	rro:104675775	K05692	ACTB_G1	actin beta/gamma 1	ko04145|ko04520|ko04670|ko04015|ko04390|ko04611|ko04391|ko04510|ko04745|ko04810|ko04530|ko04919|ko04210|ko04921	Phagosome|Adherens junction|Leukocyte transendothelial migration|Rap1 signaling pathway|Hippo signaling pathway|Platelet activation|Hippo signaling pathway - fly|Focal adhesion|Phototransduction - fly|Regulation of actin cytoskeleton|Tight junction|Thyroid hormone signaling pathway|Apoptosis|Oxytocin signaling pathway
i1_HQ_sampled12fd9_c52416_f2p2_1841	9.8e-160	263/372(70.70)	lgi:LOTGIDRAFT_205519	K01431	UPB1, pydC	beta-ureidopropionase	ko00770|ko00240|ko00983|ko00410	Pantothenate and CoA biosynthesis|Pyrimidine metabolism|Drug metabolism - other enzymes|beta-Alanine metabolism
i1_HQ_sampled12fd9_c52450_f2p2_1361	1.7e-76	139/188(73.94)	lgi:LOTGIDRAFT_218213	K07943	ARL2	ADP-ribosylation factor-like protein 2	--	--
i1_HQ_sampled12fd9_c5253_f6p3_1919	1.1e-36	76/84(90.48)	phu:Phum_PHUM582470	K12624	LSM5	U6 snRNA-associated Sm-like protein LSm5	ko03018|ko03040	RNA degradation|Spliceosome
i1_HQ_sampled12fd9_c53650_f4p3_1514	2.6e-09	44/108(40.74)	amj:102560075	K17310	SAA	serum amyloid A protein	--	--
i1_HQ_sampled12fd9_c5365_f2p1_1789	8.0e-175	301/349(86.25)	api:100161360	K12614	DDX6, RCK, DHH1	ATP-dependent RNA helicase DDX6/DHH1	ko03018	RNA degradation
i1_HQ_sampled12fd9_c5372_f2p5_1309	3.6e-47	96/153(62.75)	bfo:BRAFLDRAFT_225095	K06013	STE24	STE24 endopeptidase	ko00900	Terpenoid backbone biosynthesis
i1_HQ_sampled12fd9_c54069_f3p2_1653	1.2e-07	50/172(29.07)	lth:KLTH0E05852g	K08770	UBC	ubiquitin C	ko03320	PPAR signaling pathway
i1_HQ_sampled12fd9_c5419_f2p0_1806	1.3e-23	56/103(54.37)	dya:Dyak_GE24634	K09537	DNAJC17	DnaJ homolog subfamily C member 17	--	--
i1_HQ_sampled12fd9_c54414_f2p28_1686	1.2e-156	277/358(77.37)	nvi:100114226	K03231	EEF1A	elongation factor 1-alpha	ko03013	RNA transport
i1_HQ_sampled12fd9_c54492_f2p0_1518	2.8e-104	184/241(76.35)	lgi:LOTGIDRAFT_130361	K13179	DDX18, HAS1	ATP-dependent RNA helicase DDX18/HAS1	--	--
i1_HQ_sampled12fd9_c5577_f2p2_1658	2.0e-18	59/181(32.60)	cin:100185025	K13044	HNRNPABD	heterogeneous nuclear ribonucleoprotein A/B/D	--	--
i1_HQ_sampled12fd9_c56066_f2p0_1758	1.1e-72	147/218(67.43)	aag:AaeL_AAEL013795	K12831	SF3B4, SAP49	splicing factor 3B subunit 4	ko03040	Spliceosome
i1_HQ_sampled12fd9_c56085_f2p1_1645	9.4e-29	80/226(35.40)	mmu:57773	K15443	TRM82, WDR4	tRNA (guanine-N(7)-)-methyltransferase subunit TRM82	--	--
i1_HQ_sampled12fd9_c56147_f2p1_1482	2.1e-91	183/295(62.03)	xma:102230327	K07511	ECHS1	enoyl-CoA hydratase	ko01200|ko00071|ko00380|ko00310|ko00410|ko00930|ko00062|ko00280|ko00627|ko00650|ko00640|ko01212	Carbon metabolism|Fatty acid degradation|Tryptophan metabolism|Lysine degradation|beta-Alanine metabolism|Caprolactam degradation|Fatty acid elongation|Valine, leucine and isoleucine degradation|Aminobenzoate degradation|Butanoate metabolism|Propanoate metabolism|Fatty acid metabolism
i1_HQ_sampled12fd9_c56197_f2p26_1452	4.6e-80	147/173(84.97)	phu:Phum_PHUM538960	K12757	MYL12	myosin regulatory light chain 12	ko04670|ko04611|ko04510|ko04810|ko04530	Leukocyte transendothelial migration|Platelet activation|Focal adhesion|Regulation of actin cytoskeleton|Tight junction
i1_HQ_sampled12fd9_c56304_f2p0_1853	1.0e-47	138/445(31.01)	tca:655035	K14553	UTP18	U3 small nucleolar RNA-associated protein 18	ko03008	Ribosome biogenesis in eukaryotes
i1_HQ_sampled12fd9_c56850_f2p2_1128	8.4e-37	74/91(81.32)	bfo:BRAFLDRAFT_118403	K12626	LSM7	U6 snRNA-associated Sm-like protein LSm7	ko03018|ko03040	RNA degradation|Spliceosome
i1_HQ_sampled12fd9_c5705_f3p9_1862	1.1e-20	49/98(50.00)	bfo:BRAFLDRAFT_230253	K02150	ATPeV1E, ATP6E	V-type H+-transporting ATPase subunit E	ko04966|ko04145|ko00190|ko04721|ko04150	Collecting duct acid secretion|Phagosome|Oxidative phosphorylation|Synaptic vesicle cycle|mTOR signaling pathway
i1_HQ_sampled12fd9_c57560_f2p4_1255	9.8e-103	188/206(91.26)	rro:104675775	K05692	ACTB_G1	actin beta/gamma 1	ko04145|ko04520|ko04670|ko04015|ko04390|ko04611|ko04391|ko04510|ko04745|ko04810|ko04530|ko04919|ko04210|ko04921	Phagosome|Adherens junction|Leukocyte transendothelial migration|Rap1 signaling pathway|Hippo signaling pathway|Platelet activation|Hippo signaling pathway - fly|Focal adhesion|Phototransduction - fly|Regulation of actin cytoskeleton|Tight junction|Thyroid hormone signaling pathway|Apoptosis|Oxytocin signaling pathway
i1_HQ_sampled12fd9_c5765_f2p3_1438	2.2e-98	162/228(71.05)	bfo:BRAFLDRAFT_281736	K01555	FAH, fahA	fumarylacetoacetase	ko00350|ko00643	Tyrosine metabolism|Styrene degradation
i1_HQ_sampled12fd9_c57726_f2p0_1494	2.0e-57	141/387(36.43)	soc:105204873	K17413	MRPS35	small subunit ribosomal protein S35	--	--
i1_HQ_sampled12fd9_c58431_f2p4_1143	1.1e-79	142/191(74.35)	nvi:100116729	K13279	PRDX1	peroxiredoxin 1	ko04146	Peroxisome
i1_HQ_sampled12fd9_c58_f5p0_1594	4.6e-214	368/461(79.83)	ola:100049188	K03231	EEF1A	elongation factor 1-alpha	ko03013	RNA transport
i1_HQ_sampled12fd9_c5911_f2p0_1601	1.5e-60	121/233(51.93)	mde:101896114	K00844	HK	hexokinase	ko04066|ko04910|ko04973|ko00524|ko00052|ko01200|ko00051|ko00010|ko00520|ko00500|ko00521	HIF-1 signaling pathway|Insulin signaling pathway|Carbohydrate digestion and absorption|Neomycin, kanamycin and gentamicin biosynthesis|Galactose metabolism|Carbon metabolism|Fructose and mannose metabolism|Glycolysis / Gluconeogenesis|Amino sugar and nucleotide sugar metabolism|Starch and sucrose metabolism|Streptomycin biosynthesis
i1_HQ_sampled12fd9_c59285_f2p0_1605	5.4e-13	40/73(54.79)	bmor:100101226	K12741	HNRNPA1_3	heterogeneous nuclear ribonucleoprotein A1/A3	ko03040	Spliceosome
i1_HQ_sampled12fd9_c5966_f3p4_1312	3.1e-35	68/121(56.20)	bfo:BRAFLDRAFT_72748	K00799	GST, gst	glutathione S-transferase	ko00982|ko00480|ko00980	Drug metabolism - cytochrome P450|Glutathione metabolism|Metabolism of xenobiotics by cytochrome P450
i1_HQ_sampled12fd9_c60814_f3p3_1714	2.9e-145	257/409(62.84)	mze:101487143	K01697	E4.2.1.22, CBS	cystathionine beta-synthase	ko00260|ko01230|ko00270	Glycine, serine and threonine metabolism|Biosynthesis of amino acids|Cysteine and methionine metabolism
i1_HQ_sampled12fd9_c61114_f3p2_1632	5.3e-08	34/99(34.34)	tca:657196	K09542	CRYAB	crystallin, alpha B	ko04141|ko04213	Protein processing in endoplasmic reticulum|Longevity regulating pathway - multiple species
i1_HQ_sampled12fd9_c6179_f6p2_1534	9.7e-20	60/174(34.48)	phu:Phum_PHUM596900	K03102	SQD	squid	ko04320	Dorso-ventral axis formation
i1_HQ_sampled12fd9_c6227_f3p2_1569	1.8e-45	90/171(52.63)	pxy:105393358	K07023	K07023	putative hydrolases of HD superfamily	--	--
i1_HQ_sampled12fd9_c6238_f2p0_1255	4.4e-79	154/253(60.87)	isc:IscW_ISCW023477	K02136	ATPeF1G, ATP5C1, ATP3	F-type H+-transporting ATPase subunit gamma	ko00190	Oxidative phosphorylation
i1_HQ_sampled12fd9_c6294_f2p0_1749	2.6e-45	112/290(38.62)	obi:106883609	K03454	SLC25A46	solute carrier family 25, member 46	--	--
i1_HQ_sampled12fd9_c63451_f4p5_1827	5.0e-63	120/193(62.18)	tca:661732	K02867	RP-L11, MRPL11, rplK	large subunit ribosomal protein L11	ko03010	Ribosome
i1_HQ_sampled12fd9_c63530_f4p0_1132	8.6e-90	154/273(56.41)	xtr:496996	K00772	mtaP, MTAP	5'-methylthioadenosine phosphorylase	ko00270	Cysteine and methionine metabolism
i1_HQ_sampled12fd9_c63676_f3p0_1845	7.7e-80	185/515(35.92)	tca:656770	K14999	CYP6	cytochrome P450 family 6	--	--
i1_HQ_sampled12fd9_c6387_f3p1_1278	1.0e-102	173/304(56.91)	nvi:100115052	K14004	SEC13	protein transport protein SEC13	ko04141|ko03013|ko04150	Protein processing in endoplasmic reticulum|RNA transport|mTOR signaling pathway
i1_HQ_sampled12fd9_c639_f37p5_1943	3.5e-208	366/587(62.35)	bfo:BRAFLDRAFT_223365	K00602	purH	phosphoribosylaminoimidazolecarboxamide formyltransferase / IMP cyclohydrolase	ko00230|ko00670	Purine metabolism|One carbon pool by folate
i1_HQ_sampled12fd9_c64424_f2p4_1078	4.6e-32	70/88(79.55)	aga:AgaP_AGAP007246	K11087	SNRPD1, SMD1	small nuclear ribonucleoprotein D1	ko03040	Spliceosome
i1_HQ_sampled12fd9_c64497_f3p0_1891	2.5e-235	392/434(90.32)	cel:CELE_C54C6.2	K07375	TUBB	tubulin beta	ko04540|ko04145	Gap junction|Phagosome
i1_HQ_sampled12fd9_c64581_f2p3_1911	7.4e-94	175/363(48.21)	dre:100004018	K01969	E6.4.1.4B	3-methylcrotonyl-CoA carboxylase beta subunit	ko00280	Valine, leucine and isoleucine degradation
i1_HQ_sampled12fd9_c64584_f2p4_1119	3.4e-06	44/146(30.14)	ame:552381	K06519	SLC3A2, MDU1	solute carrier family 3, member 2	ko04974|ko04150	Protein digestion and absorption|mTOR signaling pathway
i1_HQ_sampled12fd9_c64701_f2p0_1657	8.3e-17	58/191(30.37)	tgu:100190418	K02608	ORC6	origin recognition complex subunit 6	ko04113|ko04111|ko04110	Meiosis - yeast|Cell cycle - yeast|Cell cycle
i1_HQ_sampled12fd9_c64761_f2p9_1622	6.8e-80	157/343(45.77)	aag:AaeL_AAEL005749	K12311	MAN2B1, LAMAN	lysosomal alpha-mannosidase	ko04142|ko00511	Lysosome|Other glycan degradation
i1_HQ_sampled12fd9_c64775_f2p2_1654	3.9e-06	31/61(50.82)	ame:409341	K01379	CTSD	cathepsin D	ko04071|ko04142|ko04210	Sphingolipid signaling pathway|Lysosome|Apoptosis
i1_HQ_sampled12fd9_c64944_f3p0_1224	2.0e-39	99/257(38.52)	phu:Phum_PHUM463860	K14841	NSA1, WDR74	ribosome biogenesis protein NSA1	--	--
i1_HQ_sampled12fd9_c65162_f3p0_1770	4.9e-07	31/96(32.29)	ocu:100339695	K19323	ATXN10	ataxin-10	--	--
i1_HQ_sampled12fd9_c65928_f4p7_1759	5.1e-41	74/102(72.55)	isc:IscW_ISCW022782	K19867	LDB3	LIM domain-binding protein 3	--	--
i1_HQ_sampled12fd9_c6634_f2p3_1862	1.3e-167	297/492(60.37)	nvi:100114560	K14213	PEPD	Xaa-Pro dipeptidase	--	--
i1_HQ_sampled12fd9_c66593_f2p1_1720	1.6e-26	73/175(41.71)	tca:658312	K15443	TRM82, WDR4	tRNA (guanine-N(7)-)-methyltransferase subunit TRM82	--	--
i1_HQ_sampled12fd9_c6664_f2p0_1711	3.6e-47	118/337(35.01)	soc:105207642	K11279	NAP1L1, NRP	nucleosome assembly protein 1-like 1	--	--
i1_HQ_sampled12fd9_c66938_f2p0_1739	5.1e-25	80/229(34.93)	bmor:692935	K14823	EBP2, EBNA1BP2	rRNA-processing protein EBP2	--	--
i1_HQ_sampled12fd9_c67244_f2p1_1421	2.2e-26	64/96(66.67)	pxy:105381695	K14325	RNPS1	RNA-binding protein with serine-rich domain 1	ko03015|ko03013	mRNA surveillance pathway|RNA transport
i1_HQ_sampled12fd9_c67679_f6p0_1175	3.6e-14	56/152(36.84)	mrr:Moror_4695	K14838	NOP15	nucleolar protein 15	--	--
i1_HQ_sampled12fd9_c6769_f12p3_1976	3.5e-46	107/320(33.44)	pop:POPTR_0013s01870g	K09490	HSPA5, BIP	heat shock 70kDa protein 5	ko04918|ko04141|ko03060	Thyroid hormone synthesis|Protein processing in endoplasmic reticulum|Protein export
i1_HQ_sampled12fd9_c67798_f2p2_1676	2.7e-55	109/176(61.93)	xtr:394604	K00522	FTH1	ferritin heavy chain	ko04978	Mineral absorption
i1_HQ_sampled12fd9_c6791_f2p9_1406	1.5e-107	192/231(83.12)	tca:660087	K01899	LSC1	succinyl-CoA synthetase alpha subunit	ko00020|ko00640|ko01200	Citrate cycle (TCA cycle)|Propanoate metabolism|Carbon metabolism
i1_HQ_sampled12fd9_c68027_f2p27_1982	3.8e-303	530/606(87.46)	cqu:CpipJ_CPIJ003550	K09490	HSPA5, BIP	heat shock 70kDa protein 5	ko04918|ko04141|ko03060	Thyroid hormone synthesis|Protein processing in endoplasmic reticulum|Protein export
i1_HQ_sampled12fd9_c68108_f5p5_1355	4.3e-112	194/291(66.67)	mde:101894281	K00011	E1.1.1.21, AKR1	aldehyde reductase	ko00561|ko00040|ko00052|ko00051	Glycerolipid metabolism|Pentose and glucuronate interconversions|Galactose metabolism|Fructose and mannose metabolism
i1_HQ_sampled12fd9_c68308_f2p0_1925	8.3e-77	147/269(54.65)	spu:580136	K08073	PNKP	bifunctional polynucleotide phosphatase/kinase	--	--
i1_HQ_sampled12fd9_c68366_f3p8_1723	4.3e-141	258/387(66.67)	soc:105196687	K00615	E2.2.1.1, tktA, tktB	transketolase	ko00710|ko01200|ko01230|ko00030|ko01051	Carbon fixation in photosynthetic organisms|Carbon metabolism|Biosynthesis of amino acids|Pentose phosphate pathway|Biosynthesis of ansamycins
i1_HQ_sampled12fd9_c6899_f4p0_1143	2.1e-72	126/172(73.26)	hst:105181661	K09565	PPIF	peptidyl-prolyl isomerase F (cyclophilin D)	ko04020|ko04022	Calcium signaling pathway|cGMP-PKG signaling pathway
i1_HQ_sampled12fd9_c6913_f11p3_1374	1.1e-57	118/178(66.29)	dwi:Dwil_GK18103	K13251	SSR3	translocon-associated protein subunit gamma	ko04141	Protein processing in endoplasmic reticulum
i1_HQ_sampled12fd9_c69361_f2p16_1935	3.1e-07	37/115(32.17)	lgi:LOTGIDRAFT_71188	K14616	CUBN	cubilin	ko04977	Vitamin digestion and absorption
i1_HQ_sampled12fd9_c6958_f5p1_1177	1.0e-37	80/94(85.11)	soc:105205635	K10419	DYNLRB, DNCL2	dynein light chain roadblock-type	--	--
i1_HQ_sampled12fd9_c69691_f3p0_1280	3.7e-81	170/316(53.80)	ssc:100514210	K00616	E2.2.1.2, talA, talB	transaldolase	ko01200|ko00030|ko01230	Carbon metabolism|Pentose phosphate pathway|Biosynthesis of amino acids
i1_HQ_sampled12fd9_c6973_f2p0_1538	7.7e-134	233/289(80.62)	hst:105188177	K06944	K06944	uncharacterized protein	--	--
i1_HQ_sampled12fd9_c69996_f2p1_1461	6.0e-112	200/398(50.25)	api:100160913	K07561	DPH1, dph2	2-(3-amino-3-carboxypropyl)histidine synthase	--	--
i1_HQ_sampled12fd9_c70161_f3p13_1813	6.5e-257	433/445(97.30)	xtr:779904	K07375	TUBB	tubulin beta	ko04540|ko04145	Gap junction|Phagosome
i1_HQ_sampled12fd9_c70224_f3p1_1951	1.4e-172	281/466(60.30)	isc:IscW_ISCW012070	K01206	FUCA	alpha-L-fucosidase	ko00511	Other glycan degradation
i1_HQ_sampled12fd9_c71009_f3p2_1747	4.2e-27	62/90(68.89)	bmor:101738095	K17781	TIM13	mitochondrial import inner membrane translocase subunit TIM13	--	--
i1_HQ_sampled12fd9_c71168_f4p8_1728	4.3e-109	196/244(80.33)	nvi:100115898	K09497	CCT5	T-complex protein 1 subunit epsilon	--	--
i1_HQ_sampled12fd9_c71318_f2p3_1306	6.6e-17	42/49(85.71)	tca:663317	K12837	U2AF2	splicing factor U2AF 65 kDa subunit	ko03040	Spliceosome
i1_HQ_sampled12fd9_c71337_f3p3_1609	1.4e-186	334/357(93.56)	phu:Phum_PHUM043100	K03065	PSMC3, RPT5	26S proteasome regulatory subunit T5	ko03050	Proteasome
i1_HQ_sampled12fd9_c7147_f3p4_1391	1.5e-27	67/109(61.47)	cmk:103188064	K01810	GPI, pgi	glucose-6-phosphate isomerase	ko01200|ko00520|ko00030|ko00500|ko00010	Carbon metabolism|Amino sugar and nucleotide sugar metabolism|Pentose phosphate pathway|Starch and sucrose metabolism|Glycolysis / Gluconeogenesis
i1_HQ_sampled12fd9_c71674_f2p0_1894	2.0e-152	265/428(61.92)	hst:105189630	K10413	DYNC1H	dynein heavy chain 1, cytosolic	ko04962|ko04145	Vasopressin-regulated water reabsorption|Phagosome
i1_HQ_sampled12fd9_c7210_f5p2_1647	2.2e-30	80/234(34.19)	phu:Phum_PHUM413730	K19919	CRISP	cysteine-rich secretory protein	--	--
i1_HQ_sampled12fd9_c7213_f8p0_1918	2.4e-39	93/205(45.37)	rno:290408	K12795	SUGT1, SGT1	suppressor of G2 allele of SKP1	ko04621|ko04626	NOD-like receptor signaling pathway|Plant-pathogen interaction
i1_HQ_sampled12fd9_c72229_f2p0_1702	1.5e-21	53/87(60.92)	tca:664520	K17777	TIM9	mitochondrial import inner membrane translocase subunit TIM9	--	--
i1_HQ_sampled12fd9_c7242_f8p1_1357	5.7e-80	163/256(63.67)	dgr:Dgri_GH24783	K08683	HSD17B10	3-hydroxyacyl-CoA dehydrogenase / 3-hydroxy-2-methylbutyryl-CoA dehydrogenase	ko00280	Valine, leucine and isoleucine degradation
i1_HQ_sampled12fd9_c7295_f5p2_1285	4.2e-32	72/143(50.35)	sko:100377019	K00432	gpx	glutathione peroxidase	ko00480|ko04918|ko00590	Glutathione metabolism|Thyroid hormone synthesis|Arachidonic acid metabolism
i1_HQ_sampled12fd9_c7318_f4p4_1883	1.9e-134	229/297(77.10)	lgi:LOTGIDRAFT_230226	K02087	CDK1, CDC2	cyclin-dependent kinase 1	ko04914|ko04540|ko04114|ko04110|ko04115	Progesterone-mediated oocyte maturation|Gap junction|Oocyte meiosis|Cell cycle|p53 signaling pathway
i1_HQ_sampled12fd9_c73287_f2p3_1513	4.0e-127	272/522(52.11)	tca:803829	K02256	COX1	cytochrome c oxidase subunit 1	ko00190|ko04260	Oxidative phosphorylation|Cardiac muscle contraction
i1_HQ_sampled12fd9_c737_f26p3_1576	8.4e-43	87/163(53.37)	soc:105192815	K15730	PTGES3	cytosolic prostaglandin-E synthase	ko00590	Arachidonic acid metabolism
i1_HQ_sampled12fd9_c73888_f5p16_1054	1.0e-20	48/85(56.47)	api:100160088	K19511	PXDN, VPO1	peroxidase	--	--
i1_HQ_sampled12fd9_c738_f34p1_1725	8.2e-217	374/457(81.84)	cfo:105250024	K07374	TUBA	tubulin alpha	ko04540|ko04210|ko04145	Gap junction|Apoptosis|Phagosome
i1_HQ_sampled12fd9_c7409_f2p0_1999	2.9e-157	293/613(47.80)	cjc:100402829	K07466	RFA1, RPA1, rpa	replication factor A1	ko03430|ko03030|ko03460|ko03440|ko03420	Mismatch repair|DNA replication|Fanconi anemia pathway|Homologous recombination|Nucleotide excision repair
i1_HQ_sampled12fd9_c74215_f2p4_1311	4.4e-122	201/250(80.40)	tca:658066	K00235	SDHB, SDH2	succinate dehydrogenase (ubiquinone) iron-sulfur subunit	ko01200|ko00190|ko00020	Carbon metabolism|Oxidative phosphorylation|Citrate cycle (TCA cycle)
i1_HQ_sampled12fd9_c7582_f4p8_1420	1.1e-145	251/322(77.95)	api:100169634	K09497	CCT5	T-complex protein 1 subunit epsilon	--	--
i1_HQ_sampled12fd9_c759_f24p3_1280	7.3e-21	64/156(41.03)	dgr:Dgri_GH24919	K11353	NDUFA13	NADH dehydrogenase (ubiquinone) 1 alpha subcomplex subunit 13	ko00190	Oxidative phosphorylation
i1_HQ_sampled12fd9_c778_f28p5_1749	4.0e-70	133/162(82.10)	aag:AaeL_AAEL009160	K03094	SKP1, CBF3D	S-phase kinase-associated protein 1	ko04114|ko04141|ko04110|ko04341|ko04350|ko04120|ko04111|ko04710|ko04310	Oocyte meiosis|Protein processing in endoplasmic reticulum|Cell cycle|Hedgehog signaling pathway - fly|TGF-beta signaling pathway|Ubiquitin mediated proteolysis|Cell cycle - yeast|Circadian rhythm|Wnt signaling pathway
i1_HQ_sampled12fd9_c7944_f2p0_1380	1.4e-09	35/70(50.00)	dmo:Dmoj_GI19985	K03945	NDUFA1	NADH dehydrogenase (ubiquinone) 1 alpha subcomplex subunit 1	ko00190	Oxidative phosphorylation
i1_HQ_sampled12fd9_c7950_f2p2_1935	3.8e-37	78/97(80.41)	xma:102224071	K00031	IDH1, IDH2, icd	isocitrate dehydrogenase	ko01200|ko04146|ko00020|ko00720|ko01210|ko01230|ko00480	Carbon metabolism|Peroxisome|Citrate cycle (TCA cycle)|Carbon fixation pathways in prokaryotes|2-Oxocarboxylic acid metabolism|Biosynthesis of amino acids|Glutathione metabolism
i1_HQ_sampled12fd9_c8015_f6p0_1927	5.9e-123	229/517(44.29)	phu:Phum_PHUM387890	K12373	HEXA_B	hexosaminidase	ko00520|ko00604|ko00511|ko00603|ko00531|ko04142	Amino sugar and nucleotide sugar metabolism|Glycosphingolipid biosynthesis - ganglio series|Other glycan degradation|Glycosphingolipid biosynthesis - globo series|Glycosaminoglycan degradation|Lysosome
i1_HQ_sampled12fd9_c8042_f4p0_1346	2.8e-55	113/266(42.48)	bmor:101739223	K07555	ATPeAF1, ATPAF1, ATP11	ATP synthase mitochondrial F1 complex assembly factor 1	--	--
i1_HQ_sampled12fd9_c8050_f2p0_1596	9.4e-50	102/177(57.63)	bmor:101735625	K01069	E3.1.2.6, gloB	hydroxyacylglutathione hydrolase	ko00620	Pyruvate metabolism
i1_HQ_sampled12fd9_c8159_f2p1_1149	3.8e-77	139/206(67.48)	soc:105200043	K12184	VPS28	ESCRT-I complex subunit VPS28	ko04144	Endocytosis
i1_HQ_sampled12fd9_c81749_f2p7_1034	1.1e-22	61/113(53.98)	dse:ND1	K03878	ND1	NADH-ubiquinone oxidoreductase chain 1	ko00190	Oxidative phosphorylation
i1_HQ_sampled12fd9_c8250_f2p0_1682	1.9e-72	150/215(69.77)	lgi:LOTGIDRAFT_188306	K02210	MCM7, CDC47	DNA replication licensing factor MCM7	ko04113|ko04111|ko03030|ko04110	Meiosis - yeast|Cell cycle - yeast|DNA replication|Cell cycle
i1_HQ_sampled12fd9_c8264_f3p2_1146	1.8e-55	109/176(61.93)	xtr:394604	K00522	FTH1	ferritin heavy chain	ko04978	Mineral absorption
i1_HQ_sampled12fd9_c8343_f2p2_1295	1.9e-64	113/175(64.57)	ocu:100338541	K13288	orn, REX2, REXO2	oligoribonuclease	ko03008	Ribosome biogenesis in eukaryotes
i1_HQ_sampled12fd9_c841_f25p4_1831	6.2e-130	238/429(55.48)	crg:105346120	K12670	WBP1	oligosaccharyltransferase complex subunit beta	ko04141|ko00510|ko00513	Protein processing in endoplasmic reticulum|N-Glycan biosynthesis|Various types of N-glycan biosynthesis
i1_HQ_sampled12fd9_c8461_f2p1_1936	6.5e-130	218/286(76.22)	xla:446525	K00819	rocD, OAT	ornithine--oxo-acid transaminase	ko00330	Arginine and proline metabolism
i1_HQ_sampled12fd9_c8501_f2p2_1799	1.6e-37	89/218(40.83)	hst:105181116	K06530	CD109	CD109 antigen	--	--
i1_HQ_sampled12fd9_c8555_f2p0_1296	1.4e-38	84/195(43.08)	cin:100181080	K17259	CIB1	calcium and integrin-binding protein 1	--	--
i1_HQ_sampled12fd9_c8567_f7p2_1581	1.2e-142	261/367(71.12)	tca:656571	K13089	ILF2	interleukin enhancer-binding factor 2	--	--
i1_HQ_sampled12fd9_c8660_f2p0_1909	1.2e-43	151/509(29.67)	dan:Dana_GF24662	K15407	QTRTD1	queuine tRNA-ribosyltransferase subunit QTRTD1	--	--
i1_HQ_sampled12fd9_c8695_f9p4_2000	1.1e-44	86/148(58.11)	soc:105198213	K12948	SPCS3, SPC3	signal peptidase complex subunit 3	ko03060	Protein export
i1_HQ_sampled12fd9_c8741_f2p5_1413	1.5e-59	108/142(76.06)	crg:105346851	K20301	TRAPPC2, TRS20	trafficking protein particle complex subunit 2	--	--
i1_HQ_sampled12fd9_c8768_f5p0_1844	2.3e-39	93/205(45.37)	rno:290408	K12795	SUGT1, SGT1	suppressor of G2 allele of SKP1	ko04621|ko04626	NOD-like receptor signaling pathway|Plant-pathogen interaction
i1_HQ_sampled12fd9_c8793_f2p2_1252	2.7e-68	130/310(41.94)	soc:105198623	K09650	PARL, PSARL, PCP1	rhomboid-like protein	--	--
i1_HQ_sampled12fd9_c88110_f2p0_1535	1.5e-105	191/204(93.63)	rro:104675775	K05692	ACTB_G1	actin beta/gamma 1	ko04145|ko04520|ko04670|ko04015|ko04390|ko04611|ko04391|ko04510|ko04745|ko04810|ko04530|ko04919|ko04210|ko04921	Phagosome|Adherens junction|Leukocyte transendothelial migration|Rap1 signaling pathway|Hippo signaling pathway|Platelet activation|Hippo signaling pathway - fly|Focal adhesion|Phototransduction - fly|Regulation of actin cytoskeleton|Tight junction|Thyroid hormone signaling pathway|Apoptosis|Oxytocin signaling pathway
i1_HQ_sampled12fd9_c8853_f8p0_1619	6.3e-78	141/225(62.67)	tca:657827	K07152	SCO1_2	protein SCO1/2	--	--
i1_HQ_sampled12fd9_c89568_f32p4_1449	2.2e-74	139/194(71.65)	mde:101890017	K03768	PPIB, ppiB	peptidyl-prolyl cis-trans isomerase B (cyclophilin B)	--	--
i1_HQ_sampled12fd9_c89575_f24p7_1993	5.5e-15	42/84(50.00)	amj:102560260	K09542	CRYAB	crystallin, alpha B	ko04141|ko04213	Protein processing in endoplasmic reticulum|Longevity regulating pathway - multiple species
i1_HQ_sampled12fd9_c89580_f19p8_1435	2.4e-206	349/376(92.82)	rro:104675775	K05692	ACTB_G1	actin beta/gamma 1	ko04145|ko04520|ko04670|ko04015|ko04390|ko04611|ko04391|ko04510|ko04745|ko04810|ko04530|ko04919|ko04210|ko04921	Phagosome|Adherens junction|Leukocyte transendothelial migration|Rap1 signaling pathway|Hippo signaling pathway|Platelet activation|Hippo signaling pathway - fly|Focal adhesion|Phototransduction - fly|Regulation of actin cytoskeleton|Tight junction|Thyroid hormone signaling pathway|Apoptosis|Oxytocin signaling pathway
i1_HQ_sampled12fd9_c89588_f25p28_1547	3.1e-215	359/391(91.82)	isc:IscW_ISCW017133	K07375	TUBB	tubulin beta	ko04540|ko04145	Gap junction|Phagosome
i1_HQ_sampled12fd9_c89598_f20p9_1628	4.6e-36	78/120(65.00)	api:100161801	K12896	SFRS7	splicing factor, arginine/serine-rich 7	ko03040	Spliceosome
i1_HQ_sampled12fd9_c89618_f31p7_1541	5.6e-233	403/434(92.86)	pxy:105394268	K03061	PSMC2, RPT1	26S proteasome regulatory subunit T1	ko03050	Proteasome
i1_HQ_sampled12fd9_c89621_f15p3_1768	1.5e-181	300/418(71.77)	bfo:BRAFLDRAFT_281736	K01555	FAH, fahA	fumarylacetoacetase	ko00350|ko00643	Tyrosine metabolism|Styrene degradation
i1_HQ_sampled12fd9_c89695_f4p6_1692	3.2e-16	46/65(70.77)	pxy:105395929	K06689	UBE2D, UBC4, UBC5	ubiquitin-conjugating enzyme E2 D	ko04120|ko04141|ko04013	Ubiquitin mediated proteolysis|Protein processing in endoplasmic reticulum|MAPK signaling pathway - fly
i1_HQ_sampled12fd9_c89738_f5p11_1893	1.5e-49	91/149(61.07)	crg:105339902	K03781	katE, CAT, catB, srpA	catalase	ko04011|ko00380|ko04212|ko00630|ko04146|ko01200|ko04211|ko04068|ko04213	MAPK signaling pathway - yeast|Tryptophan metabolism|Longevity regulating pathway - worm|Glyoxylate and dicarboxylate metabolism|Peroxisome|Carbon metabolism|Longevity regulating pathway|FoxO signaling pathway|Longevity regulating pathway - multiple species
i1_HQ_sampled12fd9_c89765_f12p0_1330	1.2e-10	58/216(26.85)	gga:769290	K20111	OVCH2	oviductin	--	--
i1_HQ_sampled12fd9_c8980_f2p0_1562	8.9e-37	114/398(28.64)	bfo:BRAFLDRAFT_122040	K19519	TGFBI, BIGH3	transforming growth factor-beta-induced protein	--	--
i1_HQ_sampled12fd9_c89822_f7p4_1893	1.7e-103	186/256(72.66)	bmor:778462	K01810	GPI, pgi	glucose-6-phosphate isomerase	ko01200|ko00520|ko00030|ko00500|ko00010	Carbon metabolism|Amino sugar and nucleotide sugar metabolism|Pentose phosphate pathway|Starch and sucrose metabolism|Glycolysis / Gluconeogenesis
i1_HQ_sampled12fd9_c89829_f18p6_1123	6.5e-13	37/61(60.66)	soc:105205432	K00416	QCR6, UQCRH	ubiquinol-cytochrome c reductase subunit 6	ko00190|ko04260	Oxidative phosphorylation|Cardiac muscle contraction
i1_HQ_sampled12fd9_c89887_f3p0_1342	3.4e-154	291/391(74.42)	rro:104675775	K05692	ACTB_G1	actin beta/gamma 1	ko04145|ko04520|ko04670|ko04015|ko04390|ko04611|ko04391|ko04510|ko04745|ko04810|ko04530|ko04919|ko04210|ko04921	Phagosome|Adherens junction|Leukocyte transendothelial migration|Rap1 signaling pathway|Hippo signaling pathway|Platelet activation|Hippo signaling pathway - fly|Focal adhesion|Phototransduction - fly|Regulation of actin cytoskeleton|Tight junction|Thyroid hormone signaling pathway|Apoptosis|Oxytocin signaling pathway
i1_HQ_sampled12fd9_c89900_f31p45_1852	1.8e-15	89/365(24.38)	dmo:Dmoj_GI21363	K19326	SYNE1	nesprin-1	--	--
i1_HQ_sampled12fd9_c90011_f2p8_1055	1.4e-163	303/309(98.06)	cfo:105255223	K08770	UBC	ubiquitin C	ko03320	PPAR signaling pathway
i1_HQ_sampled12fd9_c90050_f17p11_1762	2.5e-165	276/367(75.20)	ame:409267	K00688	E2.4.1.1, glgP, PYG	glycogen phosphorylase	ko04910|ko04922|ko00500	Insulin signaling pathway|Glucagon signaling pathway|Starch and sucrose metabolism
i1_HQ_sampled12fd9_c90055_f45p4_1944	1.4e-209	369/522(70.69)	hro:HELRODRAFT_186162	K09496	CCT4	T-complex protein 1 subunit delta	--	--
i1_HQ_sampled12fd9_c90083_f23p1_1775	1.3e-172	293/354(82.77)	aga:AgaP_AGAP005627	K00933	E2.7.3.2	creatine kinase	ko00330	Arginine and proline metabolism
i1_HQ_sampled12fd9_c90088_f57p11_1479	3.7e-24	72/137(52.55)	mde:101895626	K12881	THOC4, ALY	THO complex subunit 4	ko03040|ko03015|ko03013	Spliceosome|mRNA surveillance pathway|RNA transport
i1_HQ_sampled12fd9_c90178_f35p5_1087	9.9e-27	64/97(65.98)	xla:414669	K04078	groES, HSPE1	chaperonin GroES	--	--
i1_HQ_sampled12fd9_c90193_f54p6_1320	6.4e-44	80/130(61.54)	mis:MICPUN_94567	K00411	UQCRFS1, RIP1, petA	ubiquinol-cytochrome c reductase iron-sulfur subunit	ko00190|ko02020|ko04260	Oxidative phosphorylation|Two-component system|Cardiac muscle contraction
i1_HQ_sampled12fd9_c90199_f29p2_1631	5.4e-85	138/221(62.44)	phu:Phum_PHUM564510	K00469	MIOX	inositol oxygenase	ko00562|ko00053	Inositol phosphate metabolism|Ascorbate and aldarate metabolism
i1_HQ_sampled12fd9_c9042_f2p4_1354	4.4e-16	57/151(37.75)	obi:106882679	K03691	POFUT	peptide-O-fucosyltransferase	ko00514	Other types of O-glycan biosynthesis
i1_HQ_sampled12fd9_c90432_f5p2_1305	6.6e-118	219/271(80.81)	pxy:105386313	K17080	PHB1	prohibitin 1	--	--
i1_HQ_sampled12fd9_c90520_f2p0_1058	4.2e-62	108/144(75.00)	crg:105323133	K12734	PPIL3	peptidyl-prolyl cis-trans isomerase-like 3	--	--
i1_HQ_sampled12fd9_c90645_f5p1_1045	8.7e-12	38/82(46.34)	aec:105145641	K14285	NXT1_2, P15	NTF2-related export protein 1/2	ko03008|ko03015|ko03013	Ribosome biogenesis in eukaryotes|mRNA surveillance pathway|RNA transport
i1_HQ_sampled12fd9_c90851_f25p0_1438	4.2e-166	285/306(93.14)	pda:103700236	K05692	ACTB_G1	actin beta/gamma 1	ko04145|ko04520|ko04670|ko04015|ko04390|ko04611|ko04391|ko04510|ko04745|ko04810|ko04530|ko04919|ko04210|ko04921	Phagosome|Adherens junction|Leukocyte transendothelial migration|Rap1 signaling pathway|Hippo signaling pathway|Platelet activation|Hippo signaling pathway - fly|Focal adhesion|Phototransduction - fly|Regulation of actin cytoskeleton|Tight junction|Thyroid hormone signaling pathway|Apoptosis|Oxytocin signaling pathway
i1_HQ_sampled12fd9_c9089_f2p0_1772	4.6e-114	195/337(57.86)	tca:660754	K09584	PDIA6, TXNDC7	protein disulfide-isomerase A6	ko04141	Protein processing in endoplasmic reticulum
i1_HQ_sampled12fd9_c90911_f20p35_1455	3.5e-96	172/258(66.67)	mde:101900371	K09580	PDIA1, P4HB	protein disulfide-isomerase A1	ko04141	Protein processing in endoplasmic reticulum
i1_HQ_sampled12fd9_c90965_f38p0_1512	4.8e-120	231/402(57.46)	aag:AaeL_AAEL009994	K02930	RP-L4e, RPL4	large subunit ribosomal protein L4e	ko03010	Ribosome
i1_HQ_sampled12fd9_c91506_f5p2_1610	3.3e-34	103/276(37.32)	tca:655964	K10424	DCTN2	dynactin 2	ko04962	Vasopressin-regulated water reabsorption
i1_HQ_sampled12fd9_c91678_f4p0_1206	6.2e-62	131/370(35.41)	mze:101474483	K14305	NUP43	nuclear pore complex protein Nup43	ko03013	RNA transport
i1_HQ_sampled12fd9_c916_f10p3_1632	2.9e-30	66/107(61.68)	amj:102560075	K17310	SAA	serum amyloid A protein	--	--
i1_HQ_sampled12fd9_c9173_f3p0_1217	2.5e-50	94/121(77.69)	api:100161801	K12896	SFRS7	splicing factor, arginine/serine-rich 7	ko03040	Spliceosome
i1_HQ_sampled12fd9_c91767_f3p1_1197	1.7e-24	123/362(33.98)	dpe:Dper_GL20258	K10393	KIF2_24, MCAK	kinesin family member 2/24	--	--
i1_HQ_sampled12fd9_c91866_f2p8_1522	3.0e-130	223/303(73.60)	nvi:100119074	K00234	SDHA, SDH1	succinate dehydrogenase (ubiquinone) flavoprotein subunit	ko01200|ko00190|ko00020	Carbon metabolism|Oxidative phosphorylation|Citrate cycle (TCA cycle)
i1_HQ_sampled12fd9_c91921_f2p6_1312	1.4e-112	196/307(63.84)	aag:AaeL_AAEL005625	K04255	OPN4, Rh2_7	r-opsin	--	--
i1_HQ_sampled12fd9_c91933_f2p7_1619	1.3e-110	196/243(80.66)	lgi:LOTGIDRAFT_222194	K15102	SLC25A3, PHC, PIC	solute carrier family 25 (mitochondrial phosphate transporter), member 3	--	--
i1_HQ_sampled12fd9_c91942_f2p0_1257	9.1e-16	72/250(28.80)	ssc:397138	K00718	FUT1_2	galactoside 2-L-fucosyltransferase 1/2	ko00603|ko00601	Glycosphingolipid biosynthesis - globo series|Glycosphingolipid biosynthesis - lacto and neolacto series
i1_HQ_sampled12fd9_c91973_f2p1_1629	8.3e-78	140/302(46.36)	cfo:105253865	K11140	ANPEP	aminopeptidase N	ko00480|ko04640|ko04614	Glutathione metabolism|Hematopoietic cell lineage|Renin-angiotensin system
i1_HQ_sampled12fd9_c91999_f2p4_1324	1.5e-08	35/43(81.40)	bmor:732984	K10373	TPM1	tropomyosin 1	ko04261|ko04260	Adrenergic signaling in cardiomyocytes|Cardiac muscle contraction
i1_HQ_sampled12fd9_c92015_f2p0_1676	4.8e-20	78/233(33.48)	ttl:TtJL18_1464	K07442	TRM61, GCD14	tRNA (adenine57-N1/adenine58-N1)-methyltransferase catalytic subunit	--	--
i1_HQ_sampled12fd9_c92025_f2p0_1299	2.3e-78	133/199(66.83)	cqu:CpipJ_CPIJ008006	K01772	hemH, FECH	protoporphyrin/coproporphyrin ferrochelatase	ko00860	Porphyrin and chlorophyll metabolism
i1_HQ_sampled12fd9_c92031_f2p3_1967	8.3e-56	128/380(33.68)	pop:POPTR_0013s01870g	K09490	HSPA5, BIP	heat shock 70kDa protein 5	ko04918|ko04141|ko03060	Thyroid hormone synthesis|Protein processing in endoplasmic reticulum|Protein export
i1_HQ_sampled12fd9_c92082_f2p2_1698	1.2e-13	48/137(35.04)	mze:101465412	K06792	AGC1, CSPG1	aggrecan 1	--	--
i1_HQ_sampled12fd9_c92153_f3p2_1167	4.9e-56	115/273(42.12)	lgi:LOTGIDRAFT_131242	K17607	TIPRL, TIP41	type 2A phosphatase activator TIP41	--	--
i1_HQ_sampled12fd9_c924_f16p6_1309	3.9e-86	151/216(69.91)	bmor:692736	K04564	SOD2	superoxide dismutase, Fe-Mn family	ko04212|ko04146|ko04211|ko04013|ko04068|ko04213	Longevity regulating pathway - worm|Peroxisome|Longevity regulating pathway|MAPK signaling pathway - fly|FoxO signaling pathway|Longevity regulating pathway - multiple species
i1_HQ_sampled12fd9_c9313_f2p0_1796	1.8e-110	229/459(49.89)	gja:107110041	K18914	FDXR	adrenodoxin-NADP+ reductase	--	--
i1_HQ_sampled12fd9_c9351_f3p1_1370	4.0e-33	123/352(34.94)	ola:101158733	K14313	NUP35, NUP53	nuclear pore complex protein Nup53	ko03013	RNA transport
i1_HQ_sampled12fd9_c93593_f3p0_1107	6.0e-120	212/285(74.39)	dpe:Dper_GL20068	K03038	PSMD7, RPN8	26S proteasome regulatory subunit N8	ko03050	Proteasome
i1_HQ_sampled12fd9_c93779_f2p5_1742	7.8e-191	324/371(87.33)	xtr:394982	K12314	ACTC1	actin, alpha cardiac muscle	ko04261|ko04260	Adrenergic signaling in cardiomyocytes|Cardiac muscle contraction
i1_HQ_sampled12fd9_c9392_f3p0_1581	3.9e-24	64/115(55.65)	bfo:BRAFLDRAFT_113482	K09548	PFDN1	prefoldin subunit 1	--	--
i1_HQ_sampled12fd9_c94443_f2p8_1589	5.7e-07	35/104(33.65)	lgi:LOTGIDRAFT_71188	K14616	CUBN	cubilin	ko04977	Vitamin digestion and absorption
i1_HQ_sampled12fd9_c9470_f2p1_1975	3.2e-55	116/209(55.50)	dre:568626	K06058	DTX	deltex	ko04330	Notch signaling pathway
i1_HQ_sampled12fd9_c951_f13p0_1628	1.6e-214	371/454(81.72)	spu:582011	K03242	EIF2S3	translation initiation factor 2 subunit 3	ko03013	RNA transport
i1_HQ_sampled12fd9_c9524_f2p2_1214	2.9e-51	100/203(49.26)	bfo:BRAFLDRAFT_72748	K00799	GST, gst	glutathione S-transferase	ko00982|ko00480|ko00980	Drug metabolism - cytochrome P450|Glutathione metabolism|Metabolism of xenobiotics by cytochrome P450
i1_HQ_sampled12fd9_c9568_f4p11_1228	3.3e-10	26/58(44.83)	dmo:Dmoj_GI23163	K01183	E3.2.1.14	chitinase	ko00520	Amino sugar and nucleotide sugar metabolism
i1_HQ_sampled12fd9_c9583_f2p6_1115	2.3e-39	96/155(61.94)	tca:656401	K01527	EGD1, BTF3	nascent polypeptide-associated complex subunit beta	ko04214	Apoptosis - fly
i1_HQ_sampled12fd9_c962_f18p1_1190	2.0e-113	197/331(59.52)	pxy:105398560	K03246	EIF3I	translation initiation factor 3 subunit I	ko03013	RNA transport
i1_HQ_sampled12fd9_c9658_f3p0_1859	3.4e-51	99/139(71.22)	dre:553804	K05606	MCEE, epi	methylmalonyl-CoA/ethylmalonyl-CoA epimerase	ko00630|ko00640|ko00280|ko01200|ko00720	Glyoxylate and dicarboxylate metabolism|Propanoate metabolism|Valine, leucine and isoleucine degradation|Carbon metabolism|Carbon fixation pathways in prokaryotes
i1_HQ_sampled12fd9_c9734_f2p16_1715	1.7e-36	72/148(48.65)	api:100160088	K19511	PXDN, VPO1	peroxidase	--	--
i1_HQ_sampled12fd9_c9801_f3p2_1709	1.3e-137	252/491(51.32)	tru:101067485	K14779	DDX52, ROK1	ATP-dependent RNA helicase DDX52/ROK1	--	--
i1_HQ_sampled12fd9_c98392_f2p3_1667	1.2e-10	42/47(89.36)	ame:408583	K10373	TPM1	tropomyosin 1	ko04261|ko04260	Adrenergic signaling in cardiomyocytes|Cardiac muscle contraction
i1_HQ_sampled12fd9_c9869_f2p1_1868	3.6e-170	301/391(76.98)	xma:102223550	K07374	TUBA	tubulin alpha	ko04540|ko04210|ko04145	Gap junction|Apoptosis|Phagosome
i1_HQ_sampled12fd9_c9889_f6p3_1171	9.7e-12	46/148(31.08)	nvi:100121976	K13443	NPC2	Niemann-Pick C2 protein	ko04142	Lysosome
i1_HQ_sampled12fd9_c9890_f6p0_1571	1.3e-83	185/384(48.18)	cmk:103186792	K06126	COQ6	ubiquinone biosynthesis monooxygenase Coq6	ko00130	Ubiquinone and other terpenoid-quinone biosynthesis
i1_HQ_sampled12fd9_c9994_f3p0_1483	1.0e-42	87/162(53.70)	gja:107117035	K03937	NDUFS4	NADH dehydrogenase (ubiquinone) Fe-S protein 4	ko00190	Oxidative phosphorylation
i2_HQ_sampled12fd9_c10079_f3p0_2930	3.0e-46	93/131(70.99)	cfo:105254373	K05853	ATP2A	Ca2+ transporting ATPase, sarcoplasmic/endoplasmic reticulum	ko04972|ko04020|ko04022	Pancreatic secretion|Calcium signaling pathway|cGMP-PKG signaling pathway
i2_HQ_sampled12fd9_c1020_f12p0_2300	8.7e-65	116/161(72.05)	dgr:Dgri_GH16942	K10753	ASF1	histone chaperone ASF1	--	--
i2_HQ_sampled12fd9_c10274_f5p0_2361	1.3e-177	296/372(79.57)	bmor:101738186	K01681	ACO, acnA	aconitate hydratase	ko01200|ko00630|ko00020|ko00720|ko01210|ko01230	Carbon metabolism|Glyoxylate and dicarboxylate metabolism|Citrate cycle (TCA cycle)|Carbon fixation pathways in prokaryotes|2-Oxocarboxylic acid metabolism|Biosynthesis of amino acids
i2_HQ_sampled12fd9_c1030_f6p0_2595	5.1e-146	242/479(50.52)	aga:AgaP_AGAP002425	K01594	CSAD	sulfinoalanine decarboxylase	ko00430	Taurine and hypotaurine metabolism
i2_HQ_sampled12fd9_c10390_f4p0_2779	3.9e-75	133/291(45.70)	hst:105183852	K17885	MTCH	mitochondrial carrier	--	--
i2_HQ_sampled12fd9_c10515_f3p0_2387	4.8e-50	101/227(44.49)	isc:IscW_ISCW014216	K03355	APC8, CDC23	anaphase-promoting complex subunit 8	ko04914|ko04114|ko04110|ko04120|ko04111|ko04113	Progesterone-mediated oocyte maturation|Oocyte meiosis|Cell cycle|Ubiquitin mediated proteolysis|Cell cycle - yeast|Meiosis - yeast
i2_HQ_sampled12fd9_c10521_f2p2_2113	7.0e-53	118/268(44.03)	nle:100596660	K11994	DNASE1	deoxyribonuclease-1	--	--
i2_HQ_sampled12fd9_c10578_f3p0_2493	9.3e-105	186/327(56.88)	aec:105145817	K00993	EPT1	ethanolaminephosphotransferase	ko00564|ko00440|ko00565	Glycerophospholipid metabolism|Phosphonate and phosphinate metabolism|Ether lipid metabolism
i2_HQ_sampled12fd9_c10783_f2p0_2342	5.2e-206	370/406(91.13)	dpo:Dpse_GA13327	K03066	PSMC5, RPT6	26S proteasome regulatory subunit T6	ko03050	Proteasome
i2_HQ_sampled12fd9_c10812_f4p0_2318	3.3e-96	166/323(51.39)	ame:552756	K01365	CTSL	cathepsin L	ko04612|ko04145|ko04210|ko04142	Antigen processing and presentation|Phagosome|Apoptosis|Lysosome
i2_HQ_sampled12fd9_c10825_f2p0_2488	0.0e+00	569/810(70.25)	aga:AgaP_AGAP009441	K03234	EEF2	elongation factor 2	ko04921|ko04152	Oxytocin signaling pathway|AMPK signaling pathway
i2_HQ_sampled12fd9_c10850_f2p7_2595	7.4e-113	229/508(45.08)	chx:102183175	K20295	COG8	conserved oligomeric Golgi complex subunit 8	--	--
i2_HQ_sampled12fd9_c10933_f5p0_2189	7.0e-72	155/335(46.27)	dgr:Dgri_GH16432	K09554	CDC37	cell division cycle protein 37	ko04151	PI3K-Akt signaling pathway
i2_HQ_sampled12fd9_c10972_f2p0_2714	2.9e-120	210/266(78.95)	mde:101889985	K00820	glmS, GFPT	glucosamine---fructose-6-phosphate aminotransferase (isomerizing)	ko00250|ko00520	Alanine, aspartate and glutamate metabolism|Amino sugar and nucleotide sugar metabolism
i2_HQ_sampled12fd9_c10984_f2p30_2179	1.5e-85	153/243(62.96)	crg:105348082	K01835	pgm	phosphoglucomutase	ko00052|ko00521|ko00230|ko00520|ko00030|ko00500|ko00010	Galactose metabolism|Streptomycin biosynthesis|Purine metabolism|Amino sugar and nucleotide sugar metabolism|Pentose phosphate pathway|Starch and sucrose metabolism|Glycolysis / Gluconeogenesis
i2_HQ_sampled12fd9_c11050_f2p12_2097	1.3e-184	321/432(74.31)	sko:100375542	K02209	MCM5, CDC46	DNA replication licensing factor MCM5	ko04113|ko04111|ko03030|ko04110	Meiosis - yeast|Cell cycle - yeast|DNA replication|Cell cycle
i2_HQ_sampled12fd9_c1116_f16p0_2117	1.2e-217	384/410(93.66)	mde:101897160	K03062	PSMC1, RPT2	26S proteasome regulatory subunit T2	ko03050	Proteasome
i2_HQ_sampled12fd9_c1117_f13p0_2204	1.9e-80	160/206(77.67)	nvi:100119832	K02149	ATPeV1D, ATP6M	V-type H+-transporting ATPase subunit D	ko04966|ko04145|ko00190|ko04721|ko04150	Collecting duct acid secretion|Phagosome|Oxidative phosphorylation|Synaptic vesicle cycle|mTOR signaling pathway
i2_HQ_sampled12fd9_c11230_f2p11_2683	6.0e-41	103/312(33.01)	nvi:100116778	K13175	THOC6	THO complex subunit 6	ko03013	RNA transport
i2_HQ_sampled12fd9_c1130_f9p0_2316	2.2e-15	44/88(50.00)	nvi:100113778	K12620	LSM1	U6 snRNA-associated Sm-like protein LSm1	ko03018	RNA degradation
i2_HQ_sampled12fd9_c1133_f7p0_2888	1.8e-176	302/393(76.84)	aga:AgaP_AGAP009447	K00789	metK	S-adenosylmethionine synthetase	ko01230|ko00270	Biosynthesis of amino acids|Cysteine and methionine metabolism
i2_HQ_sampled12fd9_c1143_f10p0_2208	8.5e-33	68/104(65.38)	mze:101477883	K17279	REEP5_6	receptor expression-enhancing protein 5/6	--	--
i2_HQ_sampled12fd9_c1149_f8p0_2349	9.8e-104	194/332(58.43)	mze:101479979	K13239	PECI	peroxisomal 3,2-trans-enoyl-CoA isomerase	ko00071|ko04146	Fatty acid degradation|Peroxisome
i2_HQ_sampled12fd9_c1150_f9p0_2383	5.6e-123	241/476(50.63)	crg:105348751	K01176	E3.2.1.1, amyA, malS	alpha-amylase	ko04973|ko00500	Carbohydrate digestion and absorption|Starch and sucrose metabolism
i2_HQ_sampled12fd9_c11531_f2p1_2638	5.8e-20	47/68(69.12)	aag:AaeL_AAEL009510	K00820	glmS, GFPT	glucosamine---fructose-6-phosphate aminotransferase (isomerizing)	ko00250|ko00520	Alanine, aspartate and glutamate metabolism|Amino sugar and nucleotide sugar metabolism
i2_HQ_sampled12fd9_c11575_f2p0_2583	1.2e-171	350/548(63.87)	hst:105184923	K03544	clpX, CLPX	ATP-dependent Clp protease ATP-binding subunit ClpX	ko04112	Cell cycle - Caulobacter
i2_HQ_sampled12fd9_c1162_f10p0_2101	5.8e-39	143/237(60.34)	soc:105199161	K12863	CWC15	protein CWC15	ko03040	Spliceosome
i2_HQ_sampled12fd9_c11636_f2p0_2861	3.2e-48	97/136(71.32)	ame:409818	K05849	SLC8A, NCX	solute carrier family 8 (sodium/calcium exchanger)	ko04974|ko04020|ko04022|ko04740	Protein digestion and absorption|Calcium signaling pathway|cGMP-PKG signaling pathway|Olfactory transduction
i2_HQ_sampled12fd9_c11671_f2p0_2939	5.8e-138	254/387(65.63)	bfo:BRAFLDRAFT_286400	K01754	E4.3.1.19, ilvA, tdcB	threonine dehydratase	ko00260|ko01200|ko00290|ko01230	Glycine, serine and threonine metabolism|Carbon metabolism|Valine, leucine and isoleucine biosynthesis|Biosynthesis of amino acids
i2_HQ_sampled12fd9_c1167_f7p0_2138	2.8e-17	46/90(51.11)	bmor:732881	K19770	RNASEK	ribonuclease kappa	ko04212	Longevity regulating pathway - worm
i2_HQ_sampled12fd9_c11682_f2p0_2082	2.5e-42	95/239(39.75)	cfo:105250920	K06530	CD109	CD109 antigen	--	--
i2_HQ_sampled12fd9_c11715_f2p0_2148	2.6e-87	164/186(88.17)	ame:413246	K04353	RAP1A	Ras-related protein Rap-1A	ko04062|ko04024|ko04722|ko04010|ko04972|ko04670|ko04720|ko04015|ko04611|ko04014|ko04510	Chemokine signaling pathway|cAMP signaling pathway|Neurotrophin signaling pathway|MAPK signaling pathway|Pancreatic secretion|Leukocyte transendothelial migration|Long-term potentiation|Rap1 signaling pathway|Platelet activation|Ras signaling pathway|Focal adhesion
i2_HQ_sampled12fd9_c11781_f5p0_2827	3.4e-18	37/64(57.81)	aga:AgaP_AGAP003588	K02153	ATPeV0E, ATP6H	V-type H+-transporting ATPase subunit e	ko04966|ko04145|ko00190|ko04721	Collecting duct acid secretion|Phagosome|Oxidative phosphorylation|Synaptic vesicle cycle
i2_HQ_sampled12fd9_c1178_f11p0_2196	3.3e-69	195/426(45.77)	nvi:100119629	K03029	PSMD4, RPN10	26S proteasome regulatory subunit N10	ko03050	Proteasome
i2_HQ_sampled12fd9_c1180_f10p0_2731	6.3e-78	183/487(37.58)	dvi:Dvir_GJ13982	K08145	SLC2A8, GLUT8	MFS transporter, SP family, solute carrier family 2 (facilitated glucose transporter), member 8	--	--
i2_HQ_sampled12fd9_c11836_f6p5_2174	4.3e-13	55/159(34.59)	hmg:100213683	K03245	EIF3J	translation initiation factor 3 subunit J	ko03013	RNA transport
i2_HQ_sampled12fd9_c1193_f8p2_2741	3.2e-308	508/665(76.39)	acs:100551545	K00234	SDHA, SDH1	succinate dehydrogenase (ubiquinone) flavoprotein subunit	ko01200|ko00190|ko00020	Carbon metabolism|Oxidative phosphorylation|Citrate cycle (TCA cycle)
i2_HQ_sampled12fd9_c1194_f10p0_2580	2.4e-281	478/677(70.61)	crg:105345205	K02209	MCM5, CDC46	DNA replication licensing factor MCM5	ko04113|ko04111|ko03030|ko04110	Meiosis - yeast|Cell cycle - yeast|DNA replication|Cell cycle
i2_HQ_sampled12fd9_c1195_f14p0_2648	9.9e-121	217/240(90.42)	cin:100187210	K03283	HSPA1_8	heat shock 70kDa protein 1/2/6/8	ko04010|ko04915|ko04141|ko03040|ko04612|ko04213|ko04144	MAPK signaling pathway|Estrogen signaling pathway|Protein processing in endoplasmic reticulum|Spliceosome|Antigen processing and presentation|Longevity regulating pathway - multiple species|Endocytosis
i2_HQ_sampled12fd9_c12144_f2p0_2529	2.6e-179	330/499(66.13)	tca:656899	K09611	NPEPL1	probable aminopeptidase NPEPL1	--	--
i2_HQ_sampled12fd9_c12160_f2p6_2610	3.4e-113	211/297(71.04)	phu:Phum_PHUM253200	K12829	SF3B2, SAP145, CUS1	splicing factor 3B subunit 2	ko03040	Spliceosome
i2_HQ_sampled12fd9_c12218_f2p0_2724	1.8e-24	105/294(35.71)	aec:105148159	K09512	DNAJB6	DnaJ homolog subfamily B member 6	--	--
i2_HQ_sampled12fd9_c12260_f3p0_2186	2.1e-68	106/140(75.71)	hst:105186093	K19867	LDB3	LIM domain-binding protein 3	--	--
i2_HQ_sampled12fd9_c12336_f2p3_2546	1.2e-19	49/97(50.52)	aag:AaeL_AAEL001378	K00802	SMS	spermine synthase	ko00330|ko00410|ko00480|ko00270	Arginine and proline metabolism|beta-Alanine metabolism|Glutathione metabolism|Cysteine and methionine metabolism
i2_HQ_sampled12fd9_c12504_f2p0_2464	8.2e-154	253/369(68.56)	phi:102112645	K05544	DUS3	tRNA-dihydrouridine synthase 3	--	--
i2_HQ_sampled12fd9_c12527_f2p0_2342	1.4e-14	49/129(37.98)	crg:105334846	K20526	TAGLN	transgelin	--	--
i2_HQ_sampled12fd9_c1268_f4p0_2311	3.9e-254	418/552(75.72)	ame:409267	K00688	E2.4.1.1, glgP, PYG	glycogen phosphorylase	ko04910|ko04922|ko00500	Insulin signaling pathway|Glucagon signaling pathway|Starch and sucrose metabolism
i2_HQ_sampled12fd9_c12706_f2p0_2877	1.0e-102	307/789(38.91)	spu:579534	K17267	COPG	coatomer subunit gamma	--	--
i2_HQ_sampled12fd9_c1270_f9p0_2224	5.9e-151	255/412(61.89)	mde:101891461	K00816	CCBL	kynurenine---oxoglutarate transaminase / cysteine-S-conjugate beta-lyase / glutamine---phenylpyruvate transaminase	ko00450|ko00380	Selenocompound metabolism|Tryptophan metabolism
i2_HQ_sampled12fd9_c12881_f2p0_2474	3.8e-90	164/288(56.94)	hst:105183777	K05696	PTPN1, PTP1B	tyrosine-protein phosphatase non-receptor type 1	ko04910|ko04520	Insulin signaling pathway|Adherens junction
i2_HQ_sampled12fd9_c1290_f10p0_2117	1.8e-85	155/279(55.56)	gtt:GUITHDRAFT_161314	K06943	NOG1	nucleolar GTP-binding protein	ko03008	Ribosome biogenesis in eukaryotes
i2_HQ_sampled12fd9_c1293_f8p0_2406	4.4e-27	124/427(29.04)	cmk:103188335	K18733	LARP6	la-related protein 6	--	--
i2_HQ_sampled12fd9_c12953_f2p0_2076	5.0e-59	119/261(45.59)	dmo:Dmoj_GI16258	K14648	ENDOU, PP11	poly(U)-specific endoribonuclease	--	--
i2_HQ_sampled12fd9_c1299_f8p0_2461	3.0e-95	174/214(81.31)	phu:Phum_PHUM022320	K11093	SNRP70	U1 small nuclear ribonucleoprotein 70kDa	ko03040	Spliceosome
i2_HQ_sampled12fd9_c13010_f2p0_2516	1.4e-31	69/120(57.50)	tca:661354	K06115	SPTB	spectrin beta	--	--
i2_HQ_sampled12fd9_c13025_f2p0_2574	3.4e-41	86/212(40.57)	mze:101470180	K07419	CYP2R1	vitamin D 25-hydroxylase	ko00100	Steroid biosynthesis
i2_HQ_sampled12fd9_c1303_f7p0_2259	6.3e-76	155/405(38.27)	dgr:Dgri_GH18477	K17804	TIM44	mitochondrial import inner membrane translocase subunit TIM44	--	--
i2_HQ_sampled12fd9_c13059_f3p1_2137	3.1e-80	182/430(42.33)	ocu:100355536	K01885	EARS, gltX	glutamyl-tRNA synthetase	ko00860|ko00970	Porphyrin and chlorophyll metabolism|Aminoacyl-tRNA biosynthesis
i2_HQ_sampled12fd9_c1313_f5p0_2332	2.8e-111	187/278(67.27)	aag:AaeL_AAEL010065	K09584	PDIA6, TXNDC7	protein disulfide-isomerase A6	ko04141	Protein processing in endoplasmic reticulum
i2_HQ_sampled12fd9_c1314_f6p0_2316	4.1e-14	56/159(35.22)	pxy:105383324	K09542	CRYAB	crystallin, alpha B	ko04141|ko04213	Protein processing in endoplasmic reticulum|Longevity regulating pathway - multiple species
i2_HQ_sampled12fd9_c1320_f8p1_2799	5.7e-50	102/216(47.22)	crg:105344957	K10703	PHS1, PAS2	very-long-chain (3R)-3-hydroxyacyl-CoA dehydratase	ko01040|ko00062|ko01212	Biosynthesis of unsaturated fatty acids|Fatty acid elongation|Fatty acid metabolism
i2_HQ_sampled12fd9_c13257_f2p0_2671	2.5e-47	106/162(65.43)	spu:577954	K14842	NSA2	ribosome biogenesis protein NSA2	--	--
i2_HQ_sampled12fd9_c1326_f8p0_2795	1.2e-193	329/442(74.43)	nve:NEMVE_v1g230495	K00033	PGD, gnd, gntZ	6-phosphogluconate dehydrogenase	ko01200|ko00480|ko00030	Carbon metabolism|Glutathione metabolism|Pentose phosphate pathway
i2_HQ_sampled12fd9_c1327_f8p5_2415	2.0e-309	531/720(73.75)	lgi:LOTGIDRAFT_188306	K02210	MCM7, CDC47	DNA replication licensing factor MCM7	ko04113|ko04111|ko03030|ko04110	Meiosis - yeast|Cell cycle - yeast|DNA replication|Cell cycle
i2_HQ_sampled12fd9_c13337_f3p0_2513	1.0e-98	200/552(36.23)	cfo:105259052	K08134	LEPRE	leucine proline-enriched proteoglycan (leprecan)	--	--
i2_HQ_sampled12fd9_c1336_f16p0_2922	6.5e-291	510/647(78.83)	phu:Phum_PHUM362390	K04043	dnaK	molecular chaperone DnaK	ko03018|ko04212	RNA degradation|Longevity regulating pathway - worm
i2_HQ_sampled12fd9_c1338_f5p0_2267	1.5e-165	301/449(67.04)	pxy:20834446	K02256	COX1	cytochrome c oxidase subunit 1	ko00190|ko04260	Oxidative phosphorylation|Cardiac muscle contraction
i2_HQ_sampled12fd9_c1339_f5p1_2902	1.6e-07	55/162(33.95)	ngi:103747195	K14025	SELS, VIMP	selenoprotein S	ko04141	Protein processing in endoplasmic reticulum
i2_HQ_sampled12fd9_c1345_f6p0_2400	3.1e-182	295/434(67.97)	lgi:LOTGIDRAFT_202268	K01805	xylA	xylose isomerase	ko00040|ko00051	Pentose and glucuronate interconversions|Fructose and mannose metabolism
i2_HQ_sampled12fd9_c13463_f6p0_2617	4.1e-87	237/763(31.06)	isc:IscW_ISCW009577	K20294	COG7	conserved oligomeric Golgi complex subunit 7	--	--
i2_HQ_sampled12fd9_c1348_f7p0_2348	6.3e-103	192/216(88.89)	nvi:100119318	K07877	RAB2A	Ras-related protein Rab-2A	ko04152	AMPK signaling pathway
i2_HQ_sampled12fd9_c1355_f8p0_2815	0.0e+00	521/740(70.41)	phu:Phum_PHUM576040	K13177	DDX1	ATP-dependent RNA helicase DDX1	--	--
i2_HQ_sampled12fd9_c1359_f12p0_2883	2.5e-125	223/375(59.47)	nvi:100113567	K09584	PDIA6, TXNDC7	protein disulfide-isomerase A6	ko04141	Protein processing in endoplasmic reticulum
i2_HQ_sampled12fd9_c1360_f9p0_2326	4.4e-173	314/563(55.77)	hst:105190282	K09531	DNAJC11	DnaJ homolog subfamily C member 11	--	--
i2_HQ_sampled12fd9_c1361_f6p0_2815	1.6e-161	268/370(72.43)	tca:657606	K01265	map	methionyl aminopeptidase	--	--
i2_HQ_sampled12fd9_c1363_f5p0_2174	6.1e-52	107/194(55.15)	crg:105320099	K20362	YIF1	protein transport protein YIF1	--	--
i2_HQ_sampled12fd9_c13668_f3p0_2885	3.8e-182	295/434(67.97)	lgi:LOTGIDRAFT_202268	K01805	xylA	xylose isomerase	ko00040|ko00051	Pentose and glucuronate interconversions|Fructose and mannose metabolism
i2_HQ_sampled12fd9_c13692_f3p0_2096	3.7e-14	86/321(26.79)	pss:102461209	K15259	PARP7S	poly [ADP-ribose] polymerase 7/11/12/13	--	--
i2_HQ_sampled12fd9_c13706_f2p0_2961	9.9e-170	291/646(45.05)	dsi:Dsimw501_GD11318	K14824	ERB1, BOP1	ribosome biogenesis protein ERB1	--	--
i2_HQ_sampled12fd9_c13727_f4p0_2312	4.5e-170	283/303(93.40)	isc:IscW_ISCW015013	K15423	PPP4C	serine/threonine-protein phosphatase 4 catalytic subunit	ko04922	Glucagon signaling pathway
i2_HQ_sampled12fd9_c1372_f5p0_2900	9.8e-247	424/589(71.99)	crg:105332027	K17266	MVP	major vault protein	--	--
i2_HQ_sampled12fd9_c13766_f2p3_2273	4.3e-274	459/562(81.67)	pxy:105390409	K10352	MYH	myosin heavy chain	ko04530	Tight junction
i2_HQ_sampled12fd9_c1376_f10p6_2417	2.5e-46	183/479(38.20)	cfo:105249120	K18749	LSM14, RAP55, SCD6	protein LSM14	--	--
i2_HQ_sampled12fd9_c1378_f6p0_2801	1.6e-124	226/394(57.36)	pxy:105382733	K13805	ARR2	arrestin-2	ko04745	Phototransduction - fly
i2_HQ_sampled12fd9_c13838_f2p0_2990	4.3e-56	106/144(73.61)	pxy:105385066	K10704	UBE2V	ubiquitin-conjugating enzyme E2 variant	--	--
i2_HQ_sampled12fd9_c1394_f4p0_2235	2.1e-39	101/307(32.90)	nvi:100119965	K14790	NOP9	nucleolar protein 9	--	--
i2_HQ_sampled12fd9_c13969_f2p0_2162	1.6e-108	191/279(68.46)	tca:661233	K13178	DDX17	ATP-dependent RNA helicase DDX17	--	--
i2_HQ_sampled12fd9_c1397_f7p0_2722	4.7e-102	181/301(60.13)	bmor:101746108	K00326	E1.6.2.2	cytochrome-b5 reductase	ko00520	Amino sugar and nucleotide sugar metabolism
i2_HQ_sampled12fd9_c14016_f4p0_2105	7.8e-36	86/120(71.67)	ame:726492	K09037	MAFF_G_K	transcription factor MAFF/G/K	--	--
i2_HQ_sampled12fd9_c1402_f13p0_2222	1.0e-09	47/146(32.19)	nvi:100122411	K16061	BIRC7_8	baculoviral IAP repeat-containing protein 7/8	ko04120|ko04215	Ubiquitin mediated proteolysis|Apoptosis - multiple species
i2_HQ_sampled12fd9_c14035_f2p0_2163	1.8e-43	102/260(39.23)	sko:100366703	K14771	NOC4, UTP19	U3 small nucleolar RNA-associated protein 19	--	--
i2_HQ_sampled12fd9_c1409_f3p1_2630	1.7e-157	265/402(65.92)	nvi:100120655	K14454	GOT1	aspartate aminotransferase, cytoplasmic	ko00710|ko00400|ko00950|ko00350|ko01200|ko00330|ko01210|ko01230|ko00250|ko00220|ko00960|ko00270|ko00360	Carbon fixation in photosynthetic organisms|Phenylalanine, tyrosine and tryptophan biosynthesis|Isoquinoline alkaloid biosynthesis|Tyrosine metabolism|Carbon metabolism|Arginine and proline metabolism|2-Oxocarboxylic acid metabolism|Biosynthesis of amino acids|Alanine, aspartate and glutamate metabolism|Arginine biosynthesis|Tropane, piperidine and pyridine alkaloid biosynthesis|Cysteine and meth…
i2_HQ_sampled12fd9_c1411_f12p0_2102	2.1e-166	278/411(67.64)	lcm:102358758	K00819	rocD, OAT	ornithine--oxo-acid transaminase	ko00330	Arginine and proline metabolism
i2_HQ_sampled12fd9_c14214_f3p0_2637	6.1e-30	80/185(43.24)	ola:101168751	K09582	PDIA4, ERP72	protein disulfide-isomerase A4	ko04918|ko04141	Thyroid hormone synthesis|Protein processing in endoplasmic reticulum
i2_HQ_sampled12fd9_c14310_f3p2_2305	4.4e-16	49/56(87.50)	bfo:BRAFLDRAFT_284180	K12158	NEDD8	ubiquitin-like protein Nedd8	--	--
i2_HQ_sampled12fd9_c14325_f2p0_2099	1.5e-63	116/179(64.80)	xla:495048	K07179	RIOK2	RIO kinase 2	ko03008	Ribosome biogenesis in eukaryotes
i2_HQ_sampled12fd9_c1446_f3p0_2453	6.2e-93	146/200(73.00)	isc:IscW_ISCW022782	K19867	LDB3	LIM domain-binding protein 3	--	--
i2_HQ_sampled12fd9_c14547_f2p21_2178	1.6e-47	116/342(33.92)	hro:HELRODRAFT_193671	K05323	KCNKN	potassium channel subfamily K, invertebrate	--	--
i2_HQ_sampled12fd9_c1461_f5p0_2232	1.4e-80	164/311(52.73)	nvi:100120787	K01581	E4.1.1.17, ODC1, speC, speF	ornithine decarboxylase	ko00330|ko00480	Arginine and proline metabolism|Glutathione metabolism
i2_HQ_sampled12fd9_c1466_f10p0_2630	1.5e-169	314/523(60.04)	lcm:102360306	K00128	E1.2.1.3	aldehyde dehydrogenase (NAD+)	ko00561|ko00071|ko00380|ko00310|ko00040|ko00410|ko00340|ko00620|ko00330|ko00903|ko00280|ko00625|ko00053|ko00010	Glycerolipid metabolism|Fatty acid degradation|Tryptophan metabolism|Lysine degradation|Pentose and glucuronate interconversions|beta-Alanine metabolism|Histidine metabolism|Pyruvate metabolism|Arginine and proline metabolism|Limonene and pinene degradation|Valine, leucine and isoleucine degradation|Chloroalkane and chloroalkene degradation|Ascorbate and aldarate metabolism|Glycolysis / Gluconeog…
i2_HQ_sampled12fd9_c1468_f9p0_2581	5.5e-217	377/462(81.60)	tca:655448	K01679	E4.2.1.2B, fumC	fumarate hydratase, class II	ko01200|ko00620|ko00020|ko00720	Carbon metabolism|Pyruvate metabolism|Citrate cycle (TCA cycle)|Carbon fixation pathways in prokaryotes
i2_HQ_sampled12fd9_c1471_f7p0_2787	1.1e-21	43/78(55.13)	aga:AgaP_AGAP003588	K02153	ATPeV0E, ATP6H	V-type H+-transporting ATPase subunit e	ko04966|ko04145|ko00190|ko04721	Collecting duct acid secretion|Phagosome|Oxidative phosphorylation|Synaptic vesicle cycle
i2_HQ_sampled12fd9_c1476_f9p0_2103	2.2e-70	201/341(58.94)	soc:105201594	K03145	TFIIS	transcription elongation factor S-II	--	--
i2_HQ_sampled12fd9_c14777_f5p0_2555	3.5e-83	254/727(34.94)	obi:106871260	K13174	THOC5	THO complex subunit 5	ko03013	RNA transport
i2_HQ_sampled12fd9_c1477_f11p0_2114	1.5e-42	92/130(70.77)	xla:443985	K01802	E5.2.1.8	peptidylprolyl isomerase	--	--
i2_HQ_sampled12fd9_c1488_f5p0_2838	5.0e-30	73/147(49.66)	spu:589720	K09549	PFDN2	prefoldin subunit 2	--	--
i2_HQ_sampled12fd9_c1491_f9p0_2680	3.8e-96	166/323(51.39)	ame:552756	K01365	CTSL	cathepsin L	ko04612|ko04145|ko04210|ko04142	Antigen processing and presentation|Phagosome|Apoptosis|Lysosome
i2_HQ_sampled12fd9_c14981_f2p0_2896	3.4e-82	160/312(51.28)	bmor:101740973	K09645	CPVL	vitellogenic carboxypeptidase-like protein	--	--
i2_HQ_sampled12fd9_c1501_f4p0_2625	1.2e-142	257/387(66.41)	cfo:105249205	K00626	E2.3.1.9, atoB	acetyl-CoA C-acetyltransferase	ko00900|ko01200|ko00071|ko00380|ko00310|ko00072|ko00620|ko00630|ko00720|ko00280|ko02020|ko01212|ko00650|ko00640|ko00362	Terpenoid backbone biosynthesis|Carbon metabolism|Fatty acid degradation|Tryptophan metabolism|Lysine degradation|Synthesis and degradation of ketone bodies|Pyruvate metabolism|Glyoxylate and dicarboxylate metabolism|Carbon fixation pathways in prokaryotes|Valine, leucine and isoleucine degradation|Two-component system|Fatty acid metabolism|Butanoate metabolism|Propanoate metabolism|Benzoate degr…
i2_HQ_sampled12fd9_c1504_f6p0_2091	1.5e-95	201/521(38.58)	ccw:104691821	K00515	BCMO1, BCDO1	beta-carotene 15,15'-dioxygenase	ko00830	Retinol metabolism
i2_HQ_sampled12fd9_c1506_f3p18_2911	2.4e-192	299/463(64.58)	tca:660881	K01183	E3.2.1.14	chitinase	ko00520	Amino sugar and nucleotide sugar metabolism
i2_HQ_sampled12fd9_c1507_f4p1_2953	2.3e-163	279/409(68.22)	soc:105203251	K01756	purB, ADSL	adenylosuccinate lyase	ko00230|ko00250	Purine metabolism|Alanine, aspartate and glutamate metabolism
i2_HQ_sampled12fd9_c1534_f3p0_2431	1.5e-06	42/162(25.93)	sot:102579344	K00876	udk, UCK	uridine kinase	ko00983|ko00240	Drug metabolism - other enzymes|Pyrimidine metabolism
i2_HQ_sampled12fd9_c1540_f14p0_2170	2.0e-66	126/257(49.03)	xla:379964	K14846	RPF1	ribosome production factor 1	--	--
i2_HQ_sampled12fd9_c1544_f4p0_2308	1.7e-164	280/390(71.79)	mze:101481100	K01867	WARS, trpS	tryptophanyl-tRNA synthetase	ko00970	Aminoacyl-tRNA biosynthesis
i2_HQ_sampled12fd9_c1546_f3p0_2688	6.3e-99	190/315(60.32)	mde:101892444	K06107	EPB41, 4.1R	erythrocyte membrane protein band 4.1	ko04530	Tight junction
i2_HQ_sampled12fd9_c1551_f5p0_2886	5.0e-211	361/376(96.01)	rro:104675775	K05692	ACTB_G1	actin beta/gamma 1	ko04145|ko04520|ko04670|ko04015|ko04390|ko04611|ko04391|ko04510|ko04745|ko04810|ko04530|ko04919|ko04210|ko04921	Phagosome|Adherens junction|Leukocyte transendothelial migration|Rap1 signaling pathway|Hippo signaling pathway|Platelet activation|Hippo signaling pathway - fly|Focal adhesion|Phototransduction - fly|Regulation of actin cytoskeleton|Tight junction|Thyroid hormone signaling pathway|Apoptosis|Oxytocin signaling pathway
i2_HQ_sampled12fd9_c15526_f3p0_2031	5.4e-58	117/191(61.26)	tca:661817	K12893	SFRS4_5_6	splicing factor, arginine/serine-rich 4/5/6	ko03040	Spliceosome
i2_HQ_sampled12fd9_c15548_f2p1_2029	4.2e-172	279/434(64.29)	dmo:Dmoj_GI19613	K08660	CNDP2	cytosolic nonspecific dipeptidase	ko00330|ko00410|ko00340	Arginine and proline metabolism|beta-Alanine metabolism|Histidine metabolism
i2_HQ_sampled12fd9_c1555_f3p0_2045	1.2e-65	148/382(38.74)	pxy:105391227	K08145	SLC2A8, GLUT8	MFS transporter, SP family, solute carrier family 2 (facilitated glucose transporter), member 8	--	--
i2_HQ_sampled12fd9_c15584_f3p0_2055	1.3e-51	105/231(45.45)	mde:101890389	K04710	CERS	ceramide synthetase	ko04071|ko00600	Sphingolipid signaling pathway|Sphingolipid metabolism
i2_HQ_sampled12fd9_c15593_f2p0_2049	1.3e-22	64/160(40.00)	aga:AgaP_AGAP008164	K15191	LARP7	La-related protein 7	--	--
i2_HQ_sampled12fd9_c1559_f5p8_2709	1.1e-18	53/128(41.41)	pss:102443600	K01672	E4.2.1.1	carbonic anhydrase	ko00910	Nitrogen metabolism
i2_HQ_sampled12fd9_c15617_f2p0_2039	1.9e-18	71/241(29.46)	hst:105186601	K06497	CD63, MLA1, TSPAN30	CD63 antigen	ko04142	Lysosome
i2_HQ_sampled12fd9_c1571_f12p0_2288	1.3e-36	76/84(90.48)	phu:Phum_PHUM582470	K12624	LSM5	U6 snRNA-associated Sm-like protein LSm5	ko03018|ko03040	RNA degradation|Spliceosome
i2_HQ_sampled12fd9_c1581_f8p0_2779	2.7e-20	57/117(48.72)	bfo:BRAFLDRAFT_117725	K17986	FUNDC1	FUN14 domain-containing protein 1	--	--
i2_HQ_sampled12fd9_c1585_f4p0_2089	3.7e-30	108/397(27.20)	soc:105194421	K20095	RNMTL1	16S rRNA (guanosine(1370)-2'-O)-methyltransferase	--	--
i2_HQ_sampled12fd9_c1589_f7p0_2273	5.8e-77	161/395(40.76)	lgi:LOTGIDRAFT_202488	K14843	PES1, NOP7	pescadillo	--	--
i2_HQ_sampled12fd9_c1591_f7p0_2637	3.0e-101	174/275(63.27)	clv:102090002	K13566	NIT2	omega-amidase	ko00250	Alanine, aspartate and glutamate metabolism
i2_HQ_sampled12fd9_c1593_f7p1_2272	8.0e-79	157/510(30.78)	obi:106874655	K14844	PUF6	pumilio homology domain family member 6	--	--
i2_HQ_sampled12fd9_c1594_f5p0_2446	1.1e-12	68/198(34.34)	dpe:Dper_GL16765	K03245	EIF3J	translation initiation factor 3 subunit J	ko03013	RNA transport
i2_HQ_sampled12fd9_c1595_f6p0_2935	8.0e-55	105/196(53.57)	phu:Phum_PHUM280830	K07304	msrA	peptide-methionine (S)-S-oxide reductase	--	--
i2_HQ_sampled12fd9_c1596_f12p1_3004	5.9e-21	58/73(79.45)	dvi:Dvir_GJ12544	K13504	VAMP2	vesicle-associated membrane protein 2	ko04970|ko04962|ko04721|ko04130|ko04911	Salivary secretion|Vasopressin-regulated water reabsorption|Synaptic vesicle cycle|SNARE interactions in vesicular transport|Insulin secretion
i2_HQ_sampled12fd9_c1606_f6p0_2095	1.4e-21	72/198(36.36)	phu:Phum_PHUM195520	K09884	AQPN	aquaporin rerated protein, invertebrate	--	--
[truncated: 453 more rows]
