# Supplementary material for: Identification of Candidate Genes for the Plateau Adaptation of a Tibetan Amphipod, Gammarus lacustris, Through Integration of Genome and Transcriptome Sequencing
Source: Front Genet. 2019 Feb 11;10:53. doi: 10.3389/fgene.2019.00053 (PMC6378286; doi:10.3389/fgene.2019.00053)
Supplement: Table S5 — Summary of the differentially expressed genes between G. lacustris and G. pisinnus. [file Table_5.XLS]

ORTH-ID	gene1	gene2	prawn1	prawn2	prawn3	sun1	sun2	sun3	logFC	PValue	FDR	func
ORTHOMCL3082	G_2_Unigene|G_TRINITY_DN9941_c0_g1	P_2_Unigene|P_TRINITY_DN64762_c0_g2	0.233044	2.0673	0.51953	4.93128	2.26008	0.688104	2.242520647	0.004862976	0.012749813	_
ORTHOMCL3083	G_2_Unigene|G_TRINITY_DN9898_c0_g1	P_2_Unigene|P_TRINITY_DN57712_c1_g1	0.628907	0.551618	0.627818	1.08436	1.92871	3.76108	-0.375107917	0.613600764	0.707354172	PREDICTED: protein CASP-like
ORTHOMCL3084	G_2_Unigene|G_TRINITY_DN9889_c0_g1	P_2_Unigene|P_TRINITY_DN74564_c4_g9	0.276622	0	0.913214	1.39741	4.09466	3.90057	0.771539283	0.37125267	0.4784326	PREDICTED: coiled-coil domain-containing protein 89-like, partial
ORTHOMCL3085	G_2_Unigene|G_TRINITY_DN9882_c0_g1	P_2_Unigene|P_TRINITY_DN41724_c0_g2	0.299417	0.562165	0.822296	1.16807	0.134986	0.790491	0.396446302	0.659012396	0.746988331	PREDICTED: leucine-rich repeats and immunoglobulin-like domains protein 3
ORTHOMCL3086	G_2_Unigene|G_TRINITY_DN9879_c0_g1	P_2_Unigene|P_TRINITY_DN62356_c0_g2	17.5917	18.471	21.7322	9.30695	7.00511	6.41187	-2.108570276	0.002008347	0.006128755	propionyl-CoA carboxylase beta chain, mitochondrial-like
ORTHOMCL3087	G_2_Unigene|G_TRINITY_DN9874_c0_g1	P_2_Unigene|P_TRINITY_DN58225_c0_g3	2.45093	0	0	3.27738	1.07376	4.49861	3.819716065	3.92E-06	2.98E-05	PREDICTED: 60S ribosomal protein L14
ORTHOMCL3088	G_2_Unigene|G_TRINITY_DN9858_c0_g1	P_2_Unigene|P_TRINITY_DN68508_c0_g1	1.29521	0.665129	0.525561	6.34885	0.256894	0.86603	1.865558593	0.008485203	0.020665935	PREDICTED: uncharacterized protein LOC108669934
ORTHOMCL3089	G_2_Unigene|G_TRINITY_DN9849_c0_g1	P_2_Unigene|P_TRINITY_DN56775_c0_g1	18.6229	49.9327	9.46718	194.965	194.524	96.8322	4.204672191	1.67E-08	2.76E-07	long-wavelength opsin, partial
ORTHOMCL3090	G_2_Unigene|G_TRINITY_DN9848_c0_g1	P_2_Unigene|P_TRINITY_DN64949_c0_g1	0.646438	0.899584	0.993174	1.14307	1.13512	1.42495	1.712056496	0.018305893	0.039430807	PREDICTED: WD repeat and FYVE domain-containing protein 2-like isoform X1
ORTHOMCL3091	G_2_Unigene|G_TRINITY_DN9803_c0_g1	P_2_Unigene|P_TRINITY_DN38685_c0_g1	0.998583	0.774145	0.248581	0.741344	0.307732	3.30222	-0.302131575	0.676549496	0.762508494	PREDICTED: ell-associated factor Eaf-like
ORTHOMCL3093	G_2_Unigene|G_TRINITY_DN977_c0_g2	P_2_Unigene|P_TRINITY_DN72644_c0_g1	0.926094	1.28333	0.774158	1.20926	0.658049	1.78143	3.104932533	0.00010323	0.000482929	_
ORTHOMCL3094	G_2_Unigene|G_TRINITY_DN9752_c0_g1	P_2_Unigene|P_TRINITY_DN63018_c0_g1	0.596296	0.510089	0.523245	0.644108	1.41168	1.2593	0.285601004	0.713638611	0.793678191	PREDICTED: uncharacterized protein LOC108673581
ORTHOMCL3095	G_2_Unigene|G_TRINITY_DN972_c0_g1	P_2_Unigene|P_TRINITY_DN71547_c0_g3	0.339104	0.320766	0.783513	1.52498	1.19181	0.898532	1.804375187	0.013148007	0.02970337	pre-piRNA 3'-exonuclease trimmer-like isoform X1
ORTHOMCL3096	G_2_Unigene|G_TRINITY_DN9728_c0_g1	P_2_Unigene|P_TRINITY_DN68147_c0_g3	0.517919	0.73807	0.694185	0.363045	0.572597	2.10694	0.873666856	0.237284758	0.333411503	PREDICTED: uncharacterized protein LOC108664951
ORTHOMCL3098	G_2_Unigene|G_TRINITY_DN9713_c0_g1	P_2_Unigene|P_TRINITY_DN74152_c1_g2	1.03514	0.558809	1.14036	5.69882	2.50308	3.98078	3.380242375	9.46E-06	6.29E-05	PREDICTED: Fanconi anemia group I protein-like
ORTHOMCL3099	G_2_Unigene|G_TRINITY_DN9708_c0_g1	P_2_Unigene|P_TRINITY_DN20004_c0_g1	0.449215	0.540861	1.11355	0.148021	3.14904	1.61596	0.759334638	0.283870095	0.384940327	PREDICTED: rab GDP dissociation inhibitor alpha
ORTHOMCL3100	G_2_Unigene|G_TRINITY_DN9670_c0_g1	P_2_Unigene|P_TRINITY_DN26298_c0_g2	0.573114	1.11118	0.627006	0.665123	1.77788	2.70101	-1.82320595	0.016998824	0.037075596	PREDICTED: twinfilin-2-like
ORTHOMCL3101	G_2_Unigene|G_TRINITY_DN9663_c0_g1	P_2_Unigene|P_TRINITY_DN70290_c0_g1	29.3507	35.3053	31.4168	2.91684	4.96741	6.68711	-1.398912247	0.037362167	0.072365578	PREDICTED: transcription initiation factor IIA subunit 2-like
ORTHOMCL3102	G_2_Unigene|G_TRINITY_DN9660_c0_g1	P_2_Unigene|P_TRINITY_DN3360_c0_g1	374.391	502.783	424.828	400.664	353.863	418.796	-0.54755494	0.403468508	0.510123093	PREDICTED: 60S ribosomal protein L5-like
ORTHOMCL3103	G_2_Unigene|G_TRINITY_DN962_c0_g1	P_2_Unigene|P_TRINITY_DN35235_c0_g1	0.30778	0.775221	1.46916	0.566315	0.999186	0.909645	0.934339535	0.217702702	0.311971608	_
ORTHOMCL3104	G_2_Unigene|G_TRINITY_DN961_c0_g1	P_2_Unigene|P_TRINITY_DN39692_c0_g1	0.654413	1.13729	1.01214	2.08467	4.12876	0.371206	2.503797474	0.001133696	0.003801578	PREDICTED: D-beta-hydroxybutyrate dehydrogenase, mitochondrial-like
ORTHOMCL3107	G_2_Unigene|G_TRINITY_DN9582_c0_g1	P_2_Unigene|P_TRINITY_DN25241_c0_g1	1.01462	0.555594	1.50018	1.57294	3.63641	6.70886	1.002878968	0.241442657	0.337715636	_
ORTHOMCL3108	G_2_Unigene|G_TRINITY_DN9579_c0_g1	P_2_Unigene|P_TRINITY_DN70142_c0_g2	9.31593	1.05808	5.10844	0	7.05635	0	-2.418105268	0.000857694	0.00300301	PREDICTED: uncharacterized protein LOC108666860
ORTHOMCL3109	G_2_Unigene|G_TRINITY_DN9551_c0_g1	P_2_Unigene|P_TRINITY_DN66881_c0_g1	1.30401	0.240302	1.45188	3.93684	3.55088	4.5154	5.093760703	9.78E-10	2.37E-08	Group 28 mite allergen-like protein (Heat shock protein 70), partial
ORTHOMCL3110	G_2_Unigene|G_TRINITY_DN9543_c0_g1	P_2_Unigene|P_TRINITY_DN65936_c0_g1	0.245116	1.99315	1.08223	4.57764	4.34366	11.911	5.04282644	3.43E-10	9.93E-09	PREDICTED: uncharacterized protein LOC108678306
ORTHOMCL3111	G_2_Unigene|G_TRINITY_DN9534_c0_g1	P_2_Unigene|P_TRINITY_DN38957_c0_g1	112.767	151.312	88.4304	5336.69	1542.85	1616.18	4.025250229	4.81E-08	6.79E-07	actin 1
ORTHOMCL3112	G_2_Unigene|G_TRINITY_DN9527_c0_g1	P_2_Unigene|P_TRINITY_DN78568_c0_g1	1.02336	0.993843	1.43884	1.3644	0.804691	0.785466	-1.27551965	0.074880271	0.129985174	PREDICTED: elongation factor 1-gamma
ORTHOMCL3114	G_2_Unigene|G_TRINITY_DN9461_c0_g1	P_2_Unigene|P_TRINITY_DN74668_c0_g1	0.686765	0.743278	1.13614	1.74344	1.69631	6.02471	4.442825893	2.15E-08	3.37E-07	_
ORTHOMCL3115	G_2_Unigene|G_TRINITY_DN9450_c0_g1	P_2_Unigene|P_TRINITY_DN2111_c0_g1	0.688544	1.24415	1.50948	1.34688	0.115025	2.69208	-0.951647878	0.193207607	0.283606092	PREDICTED: store-operated calcium entry-associated regulatory factor-like
ORTHOMCL3116	G_2_Unigene|G_TRINITY_DN9448_c0_g1	P_2_Unigene|P_TRINITY_DN50093_c0_g1	33.898	50.0953	39.1783	39.9794	47.7414	40.4127	-0.878643647	0.183788495	0.272881687	PREDICTED: RNA-binding protein 8A-like
ORTHOMCL3117	G_2_Unigene|G_TRINITY_DN9447_c0_g1	P_2_Unigene|P_TRINITY_DN70808_c1_g2	0.51397	0.551254	0.564533	1.08296	1.54504	0.703831	1.473333462	0.054920919	0.099992087	PREDICTED: methylglutaconyl-CoA hydratase, mitochondrial-like
ORTHOMCL3118	G_2_Unigene|G_TRINITY_DN9413_c0_g1	P_2_Unigene|P_TRINITY_DN53963_c0_g2	0.93858	0.541904	1.18937	0.750602	0.686899	1.20674	-0.065510102	0.957778205	0.980195792	_
ORTHOMCL3119	G_2_Unigene|G_TRINITY_DN9394_c0_g1	P_2_Unigene|P_TRINITY_DN75884_c0_g1	1.13413	0.177176	1.97501	1.16237	0.985688	4.53596	2.913911681	0.000145045	0.000645896	PREDICTED: mucin-17-like
ORTHOMCL3120	G_2_Unigene|G_TRINITY_DN9391_c0_g1	P_2_Unigene|P_TRINITY_DN43540_c1_g1	0.759929	0.614206	0.627364	0.530535	0	1.83916	-0.239941447	0.786774223	0.85297877	Cuticle protein 6, partial
ORTHOMCL3121	G_2_Unigene|G_TRINITY_DN9337_c0_g1	P_2_Unigene|P_TRINITY_DN66323_c0_g2	0.398556	0.859903	0.987553	2.32587	2.18192	1.24824	1.735230777	0.021073375	0.044325928	ATP-binding cassette transmembrane transporter
ORTHOMCL3122	G_2_Unigene|G_TRINITY_DN9329_c0_g1	P_2_Unigene|P_TRINITY_DN72810_c0_g3	0.753902	0.657927	2.67054	0.500137	2.54396	0.709612	1.935625095	0.009373968	0.022514552	_
ORTHOMCL3123	G_2_Unigene|G_TRINITY_DN9315_c0_g1	P_2_Unigene|P_TRINITY_DN50321_c0_g1	0.957257	2.65622	1.60118	0.7236	1.34236	2.14404	1.601741143	0.035291953	0.068980025	PREDICTED: uncharacterized protein LOC108681201
ORTHOMCL3125	G_2_Unigene|G_TRINITY_DN928_c0_g1	P_2_Unigene|P_TRINITY_DN39347_c0_g2	0.412897	1.04799	0.76075	1.29506	0.338537	0.462584	0.90151	0.290499408	0.392492266	PREDICTED: chromosome transmission fidelity protein 18 homolog
ORTHOMCL3126	G_2_Unigene|G_TRINITY_DN927_c0_g1	P_2_Unigene|P_TRINITY_DN62552_c0_g1	3.21801	0	0.394537	1.76781	3.00404	8.36149	0.79227455	0.313447922	0.417404392	_
ORTHOMCL3127	G_2_Unigene|G_TRINITY_DN9269_c0_g1	P_2_Unigene|P_TRINITY_DN15047_c0_g1	1.34471	0.861631	3.65579	0.156964	2.42327	1.18227	-1.358296469	0.060996834	0.109471445	Chain A, Crystal Structure Of Anopheles Gambiae Ser/thr Phosphatase Complexed With Zn2+
ORTHOMCL3128	G_2_Unigene|G_TRINITY_DN9255_c0_g1	P_2_Unigene|P_TRINITY_DN55589_c0_g1	14.6889	18.2234	18.1022	21.8705	28.9661	22.0386	-0.382155761	0.560425427	0.660030201	PREDICTED: 26S protease regulatory subunit 6A-B
ORTHOMCL3129	G_2_Unigene|G_TRINITY_DN9254_c0_g1	P_2_Unigene|P_TRINITY_DN43114_c0_g1	193.121	7.04242	34.1559	10.3278	337.579	18.2882	1.739668933	0.009742668	0.023209367	PREDICTED: cuticle protein AM/CP1114-like
ORTHOMCL3130	G_2_Unigene|G_TRINITY_DN9241_c0_g1	P_2_Unigene|P_TRINITY_DN76010_c0_g4	0.751283	1.63002	0.276496	41.6211	69.0221	82.7034	4.139648838	1.64E-07	1.91E-06	PREDICTED: uncharacterized protein LOC100568550
ORTHOMCL3132	G_2_Unigene|G_TRINITY_DN9222_c0_g1	P_2_Unigene|P_TRINITY_DN19309_c0_g1	168.093	0.17465	0.354066	0	313.083	0	-0.566026432	0.391622692	0.498462992	_
ORTHOMCL3133	G_2_Unigene|G_TRINITY_DN9213_c0_g1	P_2_Unigene|P_TRINITY_DN72579_c4_g2	0.456174	1.08063	0.803109	8.56524	5.37251	19.3732	6.834139251	2.77E-15	4.28E-13	PREDICTED: CCR4-NOT transcription complex subunit 7-like
ORTHOMCL3134	G_2_Unigene|G_TRINITY_DN920_c0_g1	P_2_Unigene|P_TRINITY_DN74493_c1_g3	0.242885	0.414538	0.958024	1.74799	1.22409	3.11769	3.857457596	4.35E-07	4.46E-06	PREDICTED: ubiquitin carboxyl-terminal hydrolase 7-like
ORTHOMCL3135	G_2_Unigene|G_TRINITY_DN9197_c0_g1	P_2_Unigene|P_TRINITY_DN74458_c1_g1	0.380089	0.449866	0.971092	7.14337	7.36826	8.96726	5.249027698	5.30E-11	2.09E-09	PREDICTED: vacuolar fusion protein MON1 homolog A-like, partial
ORTHOMCL3136	G_2_Unigene|G_TRINITY_DN9189_c1_g1	P_2_Unigene|P_TRINITY_DN42759_c0_g1	1.00426	0.837429	0.560329	0.551427	1.69666	1.65645	3.38590484	4.31E-05	0.000227442	_
ORTHOMCL3137	G_2_Unigene|G_TRINITY_DN9170_c0_g1	P_2_Unigene|P_TRINITY_DN57709_c0_g1	2.15343	0	0.249969	0.248964	25.4806	0.0264383	5.335142618	9.21E-11	3.30E-09	PREDICTED: histidine-rich glycoprotein-like
ORTHOMCL3139	G_2_Unigene|G_TRINITY_DN9103_c0_g1	P_2_Unigene|P_TRINITY_DN46271_c0_g1	506.072	1082.93	1201.06	464.684	1861.03	795.541	-0.684096188	0.297354137	0.400723141	PREDICTED: fatty acid-binding protein, liver-like
ORTHOMCL3140	G_2_Unigene|G_TRINITY_DN9079_c0_g1	P_2_Unigene|P_TRINITY_DN72297_c0_g2	0.676916	1.2494	3.77076	1.07141	10.9174	2.13045	2.673167927	0.000338352	0.0013297	_
ORTHOMCL3141	G_2_Unigene|G_TRINITY_DN9064_c0_g1	P_2_Unigene|P_TRINITY_DN51668_c0_g1	0.897744	0.985352	1.79367	1.13042	1.53767	4.52575	1.739870728	0.026299588	0.053416829	PREDICTED: pre-mRNA-splicing factor 38B-like
ORTHOMCL3142	G_2_Unigene|G_TRINITY_DN9040_c0_g1	P_2_Unigene|P_TRINITY_DN60714_c0_g1	103.845	152.58	142.471	182.617	149.764	130.87	-0.224849693	0.731039358	0.807954513	PREDICTED: voltage-dependent anion-selective channel protein 2-like
ORTHOMCL3143	G_2_Unigene|G_TRINITY_DN9037_c0_g1	P_2_Unigene|P_TRINITY_DN68784_c0_g1	0.993797	0.42568	0.945344	9.66336	20.3261	25.8766	6.920790643	8.85E-16	1.76E-13	PREDICTED: bumetanide-sensitive sodium-(potassium)-chloride cotransporter-like
ORTHOMCL3144	G_2_Unigene|G_TRINITY_DN9034_c0_g1	P_2_Unigene|P_TRINITY_DN12809_c0_g3	1.21279	1.07743	0.270549	1.58218	2.43929	3.52115	1.102947357	0.217929755	0.311978327	_
ORTHOMCL3145	G_2_Unigene|G_TRINITY_DN9030_c0_g1	P_2_Unigene|P_TRINITY_DN7330_c0_g1	5.48708	5.57387	4.83678	0	1.52405	2.05284	-2.877815495	0.000120831	0.000549978	PREDICTED: dihydrofolate reductase-like
ORTHOMCL3146	G_2_Unigene|G_TRINITY_DN9001_c0_g1	P_2_Unigene|P_TRINITY_DN66915_c4_g1	0.823347	0.79633	0.905157	1.35702	1.45693	3.56248	1.907759745	0.010228883	0.024191222	PREDICTED: histone deacetylase complex subunit SAP30L-like
ORTHOMCL3147	G_2_Unigene|G_TRINITY_DN8993_c0_g1	P_2_Unigene|P_TRINITY_DN74113_c0_g1	0.547675	0.336015	1.11771	4.10826	4.81838	4.46904	5.021999799	3.99E-10	1.11E-08	PREDICTED: acid-sensing ion channel 4-like
ORTHOMCL3148	G_2_Unigene|G_TRINITY_DN8950_c0_g1	P_2_Unigene|P_TRINITY_DN62509_c0_g1	0.954162	1.22748	0.95747	1.59326	1.58736	3.5916	1.695207606	0.014956869	0.033182379	PREDICTED: pre-mRNA 3'-end-processing factor FIP1-like isoform X1
ORTHOMCL3149	G_2_Unigene|G_TRINITY_DN8918_c0_g1	P_2_Unigene|P_TRINITY_DN39469_c0_g1	1.27925	0.909479	0.467147	1.67816	1.33288	1.30097	0.134790974	0.870633253	0.916742085	_
ORTHOMCL3150	G_2_Unigene|G_TRINITY_DN8910_c0_g1	P_2_Unigene|P_TRINITY_DN72778_c1_g1	12.6244	24.4041	30.1015	16.6263	27.9836	36.5782	1.113413243	0.094732907	0.157500549	PREDICTED: catalase-like
ORTHOMCL3151	G_2_Unigene|G_TRINITY_DN8906_c0_g1	P_2_Unigene|P_TRINITY_DN78834_c0_g1	0.587525	0.631609	0.646006	0.42084	5.8209	1.07222	1.032300324	0.190765849	0.280689655	PREDICTED: sodium-coupled monocarboxylate transporter 2-like
ORTHOMCL3152	G_2_Unigene|G_TRINITY_DN8869_c0_g1	P_2_Unigene|P_TRINITY_DN38712_c0_g1	77.4493	114.823	89.0734	17.1348	14.8413	15.7477	-1.744204589	0.009928826	0.023571942	Uncharacterized protein APZ42_022868
ORTHOMCL3154	G_2_Unigene|G_TRINITY_DN8830_c0_g2	P_2_Unigene|P_TRINITY_DN51306_c0_g1	0.252251	0.821107	0.974873	1.14311	0.739332	0.865837	1.159210504	0.159401112	0.242641002	PREDICTED: uncharacterized protein LOC108681836
ORTHOMCL3155	G_2_Unigene|G_TRINITY_DN8812_c0_g1	P_2_Unigene|P_TRINITY_DN27276_c0_g1	350.622	559.451	425.677	137.193	112.645	90.2373	-2.916837477	3.29E-05	0.000179119	PREDICTED: ATP synthase subunit g, mitochondrial-like
ORTHOMCL3156	G_2_Unigene|G_TRINITY_DN8783_c0_g1	P_2_Unigene|P_TRINITY_DN54492_c1_g1	0.419552	1.06539	0.463911	1.01154	0.28251	0.688104	-0.021693612	1	1	PREDICTED: uncharacterized protein LOC108682504
ORTHOMCL3157	G_2_Unigene|G_TRINITY_DN8778_c0_g1	P_2_Unigene|P_TRINITY_DN75698_c1_g1	0.722111	1.1204	0.881882	3.89669	2.75316	2.81227	3.340922824	9.42E-06	6.28E-05	PREDICTED: uncharacterized protein LOC106667396
ORTHOMCL3158	G_2_Unigene|G_TRINITY_DN8749_c0_g1	P_2_Unigene|P_TRINITY_DN82006_c0_g1	0.219342	0.627299	1.20456	0.487516	0.550146	0.891212	-1.408925307	0.111592322	0.181137727	PREDICTED: proteasome subunit alpha type-4-A-like
ORTHOMCL3159	G_2_Unigene|G_TRINITY_DN8734_c0_g1	P_2_Unigene|P_TRINITY_DN62794_c1_g1	1.04521	0.37481	0.766405	0.306011	1.09616	0.473107	-0.270717207	0.761111714	0.831815262	PREDICTED: cadherin-23-like
ORTHOMCL3160	G_2_Unigene|G_TRINITY_DN8697_c0_g1	P_2_Unigene|P_TRINITY_DN69289_c0_g3	1.93525	0.0667937	0	0	0.986802	0	-2.873518668	0.002125618	0.006418464	_
ORTHOMCL3161	G_2_Unigene|G_TRINITY_DN8660_c0_g1	P_2_Unigene|P_TRINITY_DN55528_c0_g1	1.07885	1.00952	0.511994	1.27419	0.935766	1.19715	2.508451993	0.001387778	0.004503993	PREDICTED: mediator of RNA polymerase II transcription subunit 12-like, partial
ORTHOMCL3162	G_2_Unigene|G_TRINITY_DN8657_c0_g1	P_2_Unigene|P_TRINITY_DN13205_c0_g1	1.11557	0.0797829	0.653563	1.5204	3.0792	0.665725	0.186627073	0.843823078	0.897997231	PREDICTED: UDP-N-acetylglucosamine transporter-like isoform X1
ORTHOMCL3163	G_2_Unigene|G_TRINITY_DN8642_c0_g1	P_2_Unigene|P_TRINITY_DN76422_c0_g1	1.20792	0.680384	0.976643	0.432841	0.28448	1.89371	0.081754096	0.967244305	0.986791774	PREDICTED: cell cycle checkpoint protein RAD17-like
ORTHOMCL3164	G_2_Unigene|G_TRINITY_DN863_c0_g1	P_2_Unigene|P_TRINITY_DN64205_c0_g1	0.254263	0.546782	1.30477	1.47828	1.44876	1.19443	2.331808769	0.001738806	0.005414759	PREDICTED: acyl-CoA synthetase family member 4-like
ORTHOMCL3165	G_2_Unigene|G_TRINITY_DN8635_c0_g1	P_2_Unigene|P_TRINITY_DN66868_c0_g1	1.58377	0.662718	2.22602	2.70499	4.21824	3.1342	2.308227996	0.001324	0.004327354	PREDICTED: kelch domain-containing protein 3-like isoform X2
ORTHOMCL3166	G_2_Unigene|G_TRINITY_DN8621_c0_g1	P_2_Unigene|P_TRINITY_DN72305_c4_g2	0.918224	0.326665	0.503151	0	3.82974	0	1.693719523	0.019147723	0.040926599	PREDICTED: proclotting enzyme-like isoform X3
ORTHOMCL3167	G_2_Unigene|G_TRINITY_DN8618_c0_g1	P_2_Unigene|P_TRINITY_DN50626_c0_g1	3.73408	0	0	12.9097	5.97711	12.3929	2.025893665	0.004862531	0.012749813	nucleoside diphosphate kinase
ORTHOMCL3169	G_2_Unigene|G_TRINITY_DN8606_c0_g1	P_2_Unigene|P_TRINITY_DN72423_c2_g2	0.428974	0.343571	0.587806	1.31989	0.456068	1.60036	2.412189645	0.001232424	0.00408089	PREDICTED: LOW QUALITY PROTEIN: SH2 domain-containing protein 3C-like
ORTHOMCL3170	G_2_Unigene|G_TRINITY_DN8605_c0_g1	P_2_Unigene|P_TRINITY_DN69449_c0_g2	0.848427	0.468594	0.472154	0.234221	0	0	-1.177707811	0.390133159	0.496996888	_
ORTHOMCL3171	G_2_Unigene|G_TRINITY_DN8601_c0_g1	P_2_Unigene|P_TRINITY_DN72014_c0_g2	0.33176	0.726183	1.28726	2.84018	0.84398	7.73071	3.496143507	1.20E-05	7.68E-05	PREDICTED: uncharacterized protein LOC108679754
ORTHOMCL3172	G_2_Unigene|G_TRINITY_DN859_c0_g1	P_2_Unigene|P_TRINITY_DN75672_c1_g1	0.74278	0.44348	0.362934	0	1.95811	0.718639	4.259276284	7.59E-08	9.99E-07	PREDICTED: uncharacterized protein LOC108681750
ORTHOMCL3174	G_2_Unigene|G_TRINITY_DN8595_c0_g1	P_2_Unigene|P_TRINITY_DN32831_c0_g1	0.270715	0.434978	1.263	1.41656	0.830813	2.76793	-1.259112078	0.165529428	0.250186422	PREDICTED: poly
ORTHOMCL3175	G_2_Unigene|G_TRINITY_DN8580_c0_g1	P_2_Unigene|P_TRINITY_DN75180_c0_g1	0.45039	0.98249	1.16324	2.30888	3.48833	0	1.557323452	0.047493615	0.088293286	PREDICTED: U5 small nuclear ribonucleoprotein 200 kDa helicase-like
ORTHOMCL3176	G_2_Unigene|G_TRINITY_DN857_c0_g1	P_2_Unigene|P_TRINITY_DN70071_c0_g1	0.490626	0.357799	1.08757	2.90034	0.978332	4.16779	0.436926374	0.717696776	0.796914657	PREDICTED: transcriptional coactivator YAP1-like isoform X5
ORTHOMCL3177	G_2_Unigene|G_TRINITY_DN8570_c0_g1	P_2_Unigene|P_TRINITY_DN52106_c1_g1	0.432005	1.67144	0.240477	0.454036	1.0921	2.18062	2.68319168	0.001249891	0.004123167	PREDICTED: protein big brother-like, partial
ORTHOMCL3178	G_2_Unigene|G_TRINITY_DN8547_c0_g1	P_2_Unigene|P_TRINITY_DN70287_c0_g3	0.970326	1.04412	0.77626	1.31838	1.69955	1.50821	1.3737625	0.065280051	0.116372432	PREDICTED: WD repeat-containing protein 3-like
ORTHOMCL3179	G_2_Unigene|G_TRINITY_DN8543_c0_g1	P_2_Unigene|P_TRINITY_DN75852_c1_g6	0.162018	1.41741	1.07728	1.3998	1.42194	0.969721	0.722815692	0.432543884	0.540165897	PREDICTED: sorting nexin-6-like, partial
ORTHOMCL3180	G_2_Unigene|G_TRINITY_DN853_c0_g1	P_2_Unigene|P_TRINITY_DN9467_c0_g1	0	0.36667	1.37029	0.565401	0.75522	2.57669	0.94852803	0.226003707	0.321547165	_
ORTHOMCL3181	G_2_Unigene|G_TRINITY_DN8513_c0_g1	P_2_Unigene|P_TRINITY_DN73772_c0_g1	1.60973	1.10908	0.671389	3.34276	2.1001	3.07651	5.261695996	1.87E-10	5.83E-09	PREDICTED: platelet-activating factor acetylhydrolase IB subunit beta-like
ORTHOMCL3182	G_2_Unigene|G_TRINITY_DN8476_c0_g2	P_2_Unigene|P_TRINITY_DN61919_c0_g1	0.652102	0.331209	0.961056	1.98845	1.67752	0	-2.608199852	0.001141271	0.003824671	PREDICTED: PAB-dependent poly(A)-specific ribonuclease subunit PAN2-like
ORTHOMCL3184	G_2_Unigene|G_TRINITY_DN8460_c0_g1	P_2_Unigene|P_TRINITY_DN1777_c0_g1	0.538252	0.481362	0.433669	0.486371	0.983961	0.436405	-1.340012499	0.088356127	0.14840943	PREDICTED: transcriptional adapter 2-alpha-like isoform X1
ORTHOMCL3185	G_2_Unigene|G_TRINITY_DN8459_c0_g1	P_2_Unigene|P_TRINITY_DN76713_c0_g1	0.128328	0.618104	1.12658	0	1.68802	0.640487	-0.214947998	0.887100268	0.930109908	PREDICTED: ribonuclease DdI-like
ORTHOMCL3186	G_2_Unigene|G_TRINITY_DN8458_c0_g1	P_2_Unigene|P_TRINITY_DN12781_c0_g1	8.53851	18.4778	12.7988	0.680325	0.319038	1.24571	-5.111794113	1.27E-10	4.27E-09	2-oxoisovalerate dehydrogenase subunit beta, mitochondrial-like
ORTHOMCL3187	G_2_Unigene|G_TRINITY_DN8457_c0_g1	P_2_Unigene|P_TRINITY_DN72969_c1_g2	0.628786	1.61986	0.466488	1.23456	1.70376	3.80594	4.210024061	2.33E-07	2.61E-06	hypothetical protein BRAFLDRAFT_120315
ORTHOMCL3188	G_2_Unigene|G_TRINITY_DN8445_c0_g1	P_2_Unigene|P_TRINITY_DN72198_c0_g3	1.21422	0.892554	0	4.78181	3.84736	2.75899	4.839603291	1.10E-08	1.89E-07	PREDICTED: phosphatidylinositol 4,5-bisphosphate 3-kinase catalytic subunit beta isoform-like
ORTHOMCL3190	G_2_Unigene|G_TRINITY_DN8429_c0_g1	P_2_Unigene|P_TRINITY_DN71132_c0_g1	0.530465	1.35779	0.196226	0.246541	1.4912	2.09076	3.965492352	1.23E-06	1.10E-05	PREDICTED: uncharacterized protein LOC108681986, partial
ORTHOMCL3191	G_2_Unigene|G_TRINITY_DN8345_c0_g1	P_2_Unigene|P_TRINITY_DN70477_c0_g2	10.0822	11.83	11.2615	5.77505	3.7689	5.29839	0.41406016	0.533963322	0.635741494	PREDICTED: mediator of RNA polymerase II transcription subunit 18-like
ORTHOMCL3192	G_2_Unigene|G_TRINITY_DN8344_c0_g1	P_2_Unigene|P_TRINITY_DN75364_c2_g2	1.00036	1.54355	0.667505	0.170097	0.591782	0	-0.710017744	0.521385	0.624784399	_
ORTHOMCL3193	G_2_Unigene|G_TRINITY_DN832_c0_g1	P_2_Unigene|P_TRINITY_DN69064_c0_g3	1.05675	0.822323	1.11242	1.55473	1.93245	2.84913	0.992719725	0.160449372	0.243902371	PREDICTED: broad-complex core protein isoforms 1/2/3/4/5-like isoform X17
ORTHOMCL3195	G_2_Unigene|G_TRINITY_DN8305_c0_g1	P_2_Unigene|P_TRINITY_DN71908_c0_g3	0.698721	0.798798	0.875036	1.42295	1.58401	2.5105	2.600764139	0.000337791	0.001328438	_
ORTHOMCL3196	G_2_Unigene|G_TRINITY_DN8303_c0_g1	P_2_Unigene|P_TRINITY_DN38428_c0_g1	1.04207	1.11183	0.869991	1.75246	1.53129	4.38191	0.152373111	0.852576742	0.903848539	_
ORTHOMCL3197	G_2_Unigene|G_TRINITY_DN8290_c0_g1	P_2_Unigene|P_TRINITY_DN67194_c1_g2	0.0952526	1.02655	0.943661	0.746017	0.745802	1.89239	1.011957728	0.212686622	0.306447539	PREDICTED: zinc finger protein Xfin-like
ORTHOMCL3198	G_2_Unigene|G_TRINITY_DN8284_c0_g1	P_2_Unigene|P_TRINITY_DN64513_c2_g1	0.921818	1.75996	0.156205	0.437669	0.193518	1.6048	-0.495931083	0.555480209	0.655596514	PREDICTED: nucleosome-remodeling factor subunit NURF301-like
ORTHOMCL3200	G_2_Unigene|G_TRINITY_DN8260_c0_g1	P_2_Unigene|P_TRINITY_DN74786_c0_g2	0.301561	0.328964	1.50218	1.23158	2.0767	3.61749	3.491780503	1.20E-05	7.68E-05	PREDICTED: epidermal growth factor receptor-like, partial
ORTHOMCL3201	G_2_Unigene|G_TRINITY_DN8201_c0_g1	P_2_Unigene|P_TRINITY_DN63119_c0_g1	0.525142	1.53561	0.194227	0.701406	0.490313	3.48473	2.213447784	0.006188181	0.015683691	Rho GTPase-activating protein 21
ORTHOMCL3202	G_2_Unigene|G_TRINITY_DN8198_c0_g1	P_2_Unigene|P_TRINITY_DN70400_c2_g1	1.33354	0	0.104851	2.00053	0.786322	1.40732	2.377640993	0.002510452	0.00734099	PREDICTED: troponin C-like isoform X1
ORTHOMCL3203	G_2_Unigene|G_TRINITY_DN8181_c0_g1	P_2_Unigene|P_TRINITY_DN52410_c0_g1	1.78249	0.493217	0.248176	0	4.88338	0.655426	1.398485253	0.103177555	0.169660931	_
ORTHOMCL3204	G_2_Unigene|G_TRINITY_DN8175_c0_g1	P_2_Unigene|P_TRINITY_DN74066_c0_g3	0.46879	1.00089	0.856353	1.89747	0	0	-2.245589258	0.008234056	0.02011602	PREDICTED: ubiquitin carboxyl-terminal hydrolase 37-like
ORTHOMCL3205	G_2_Unigene|G_TRINITY_DN8171_c0_g1	P_2_Unigene|P_TRINITY_DN54526_c0_g1	0.505389	0.774148	0.55504	7.653	2.49613	6.83038	0.852744202	0.27639754	0.376831706	PREDICTED: clusterin-associated protein 1-like
ORTHOMCL3207	G_2_Unigene|G_TRINITY_DN8138_c0_g2	P_2_Unigene|P_TRINITY_DN4018_c0_g1	0.246915	0.49996	1.2265	0.11373	1.5194	0.987379	-2.093952633	0.006371236	0.016103539	RecName: Full=V-type proton ATPase catalytic subunit A; Short=V-ATPase subunit A; AltName: Full=V-ATPase 69 kDa subunit; AltName: Full=Vacuolar proton pump subunit alpha >gi|11062|emb|CAA45537.1| H(+)-transporting ATPase
ORTHOMCL3208	G_2_Unigene|G_TRINITY_DN8109_c0_g1	P_2_Unigene|P_TRINITY_DN69287_c1_g2	2.07772	0	0.0735698	6.22539	3.28124	14.7449	3.095678092	3.52E-05	0.000190161	PREDICTED: calreticulin-like
ORTHOMCL3210	G_2_Unigene|G_TRINITY_DN8029_c0_g1	P_2_Unigene|P_TRINITY_DN45366_c0_g2	0.912984	0.63087	0.294362	1.26184	1.7946	2.91793	0.630700148	0.413611852	0.520614725	PREDICTED: hydroxymethylglutaryl-CoA lyase, mitochondrial-like
ORTHOMCL3213	G_2_Unigene|G_TRINITY_DN8010_c0_g1	P_2_Unigene|P_TRINITY_DN64910_c1_g2	0.436837	0.78077	0.719673	1.26897	1.89829	2.47097	2.330274825	0.001841377	0.00569923	PREDICTED: protein CLEC16A-like
ORTHOMCL3214	G_2_Unigene|G_TRINITY_DN7_c0_g1	P_2_Unigene|P_TRINITY_DN55846_c0_g1	334.149	435.151	400.537	364.354	448.36	408.551	-0.714049064	0.277150313	0.377765264	PREDICTED: 40S ribosomal protein S17-like
ORTHOMCL3215	G_2_Unigene|G_TRINITY_DN7988_c0_g1	P_2_Unigene|P_TRINITY_DN66298_c0_g1	0.404742	0.892554	1.12551	2.83732	1.91324	11.3276	1.415411405	0.101443449	0.167155927	NF-kappa B, partial
ORTHOMCL3216	G_2_Unigene|G_TRINITY_DN7987_c0_g1	P_2_Unigene|P_TRINITY_DN75832_c0_g2	0.525115	0.965836	0.576864	1.86616	2.39514	4.17713	5.274570543	7.37E-11	2.73E-09	PREDICTED: protein split ends-like
ORTHOMCL3217	G_2_Unigene|G_TRINITY_DN7972_c0_g1	P_2_Unigene|P_TRINITY_DN71369_c0_g2	1.74108	0.638804	1.50506	0.298566	0.723143	2.2945	1.984527713	0.009221631	0.022225572	jagged-1b isoform X2
ORTHOMCL3218	G_2_Unigene|G_TRINITY_DN7917_c0_g1	P_2_Unigene|P_TRINITY_DN33320_c0_g1	1.89182	0	0	8.08896	4.47122	14.1296	3.103612012	4.74E-05	0.000246188	PREDICTED: uncharacterized protein LOC109469113
ORTHOMCL3220	G_2_Unigene|G_TRINITY_DN7909_c0_g1	P_2_Unigene|P_TRINITY_DN8514_c0_g2	1.30401	4.32543	7.74337	1.03492	8.88859	12.3284	-0.154953786	0.855839528	0.905751268	hypothetical protein H355_011103
ORTHOMCL3221	G_2_Unigene|G_TRINITY_DN7862_c0_g1	P_2_Unigene|P_TRINITY_DN35677_c0_g1	0.343203	1.1282	0.761362	0.539799	0	6.53561	1.263120372	0.145811521	0.225039292	_
ORTHOMCL3222	G_2_Unigene|G_TRINITY_DN7806_c0_g2	P_2_Unigene|P_TRINITY_DN75284_c0_g1	0.934523	0.906078	0.822805	0.757817	0.485525	2.43704	0.725498874	0.363648163	0.470817965	_
ORTHOMCL3223	G_2_Unigene|G_TRINITY_DN7787_c0_g1	P_2_Unigene|P_TRINITY_DN68061_c0_g1	3.16644	0	0.0989418	8.57547	8.27972	20.9851	2.761283206	0.000101863	0.00047734	glutamine synthetase-like isoform X2
ORTHOMCL3224	G_2_Unigene|G_TRINITY_DN7782_c0_g1	P_2_Unigene|P_TRINITY_DN22334_c0_g2	1.94845	1.95377	5.67761	1.32944	3.74533	5.86627	-0.786279719	0.257649512	0.355813912	PREDICTED: 60S ribosomal protein L7-4
ORTHOMCL3225	G_2_Unigene|G_TRINITY_DN7781_c0_g1	P_2_Unigene|P_TRINITY_DN74790_c0_g4	1.43589	0.265622	0.800588	4.29282	4.76738	3.62836	3.223169226	0.000106056	0.000494602	PREDICTED: ATP-dependent RNA helicase SUV3 homolog, mitochondrial-like
ORTHOMCL3226	G_2_Unigene|G_TRINITY_DN7768_c0_g1	P_2_Unigene|P_TRINITY_DN74816_c0_g4	0.523013	0.559958	0.574004	2.92064	4.15114	11.006	5.685426921	5.21E-12	2.88E-10	PREDICTED: neurocalcin homolog isoform X3
ORTHOMCL3227	G_2_Unigene|G_TRINITY_DN7765_c0_g1	P_2_Unigene|P_TRINITY_DN60333_c0_g1	0.0725011	1.01068	1.59252	1.4127	4.38572	0.270012	2.141565913	0.003158906	0.008872738	PREDICTED: beta-hexosaminidase subunit beta-like isoform X2
ORTHOMCL3228	G_2_Unigene|G_TRINITY_DN7752_c0_g1	P_2_Unigene|P_TRINITY_DN67965_c0_g3	0.780968	0.476787	0.428144	2.40325	1.14124	0.663412	-0.777302734	0.325857832	0.430113748	PREDICTED: zinc finger CCHC domain-containing protein 8 homolog
ORTHOMCL3230	G_2_Unigene|G_TRINITY_DN772_c0_g1	P_2_Unigene|P_TRINITY_DN32794_c0_g1	374.967	458.837	388.18	168.19	235.55	196.56	-0.584123139	0.373088578	0.480118469	PREDICTED: 40S ribosomal protein S9-like
ORTHOMCL3231	G_2_Unigene|G_TRINITY_DN7725_c0_g1	P_2_Unigene|P_TRINITY_DN71123_c1_g2	0.489059	1.12312	0.536981	0.372119	0.921928	2.98822	1.77205823	0.016575526	0.036309229	PREDICTED: probable C-mannosyltransferase DPY19L1
ORTHOMCL3232	G_2_Unigene|G_TRINITY_DN7705_c0_g1	P_2_Unigene|P_TRINITY_DN4366_c0_g1	0.650573	0.845879	0.870126	7.75008	9.51142	8.24992	3.281871635	7.42E-06	5.14E-05	PREDICTED: OTU domain-containing protein 6B-like
ORTHOMCL3233	G_2_Unigene|G_TRINITY_DN7696_c0_g1	P_2_Unigene|P_TRINITY_DN53015_c0_g1	0.955839	1.9305	0.452811	1.19848	3.40696	0.875975	1.649048492	0.030315513	0.060424279	_
ORTHOMCL3234	G_2_Unigene|G_TRINITY_DN7639_c0_g1	P_2_Unigene|P_TRINITY_DN70712_c1_g6	0.604241	0.65487	0.800215	3.30495	2.63541	2.79989	3.624809617	4.82E-06	3.57E-05	PREDICTED: retinol dehydrogenase 13-like
ORTHOMCL3235	G_2_Unigene|G_TRINITY_DN7616_c0_g1	P_2_Unigene|P_TRINITY_DN38729_c0_g1	0.916577	0.201362	0.814206	0	4.79319	0.443536	1.041087287	0.248712734	0.346054075	_
ORTHOMCL3236	G_2_Unigene|G_TRINITY_DN7612_c0_g1	P_2_Unigene|P_TRINITY_DN74064_c0_g2	0.15841	0.507399	0.810301	2.26867	0.728366	1.73144	2.353324041	0.001390839	0.004511289	_
ORTHOMCL3237	G_2_Unigene|G_TRINITY_DN7577_c0_g1	P_2_Unigene|P_TRINITY_DN74392_c0_g1	0.670459	0.412942	0.421749	0.8516	1.41982	1.89046	3.451570314	1.30E-05	8.25E-05	PREDICTED: cell wall protein PRY3-like
ORTHOMCL3238	G_2_Unigene|G_TRINITY_DN7558_c0_g1	P_2_Unigene|P_TRINITY_DN75360_c1_g4	1.48556	0.550313	0.552488	1.72996	2.78365	2.5259	5.707408474	4.09E-11	1.70E-09	PREDICTED: protein sprint-like
ORTHOMCL3239	G_2_Unigene|G_TRINITY_DN7523_c0_g1	P_2_Unigene|P_TRINITY_DN71523_c0_g1	0.78451	0.514171	0.521377	6.62205	4.35133	4.86817	3.720126318	4.15E-06	3.14E-05	PREDICTED: uncharacterized protein LOC108668661
ORTHOMCL3242	G_2_Unigene|G_TRINITY_DN74_c0_g1	P_2_Unigene|P_TRINITY_DN67476_c0_g1	1.49591	1.66284	3.0601	0.730912	0.606626	1.9357	0.340345436	0.734718923	0.80966346	rho guanine nucleotide exchange factor 7 isoform X1
ORTHOMCL3243	G_2_Unigene|G_TRINITY_DN7488_c0_g1	P_2_Unigene|P_TRINITY_DN64070_c0_g2	0.30179	0.516401	0.926929	1.40508	1.64394	7.84237	3.184986477	2.39E-05	0.000136903	PREDICTED: reticulocalbin-2-like
ORTHOMCL3244	G_2_Unigene|G_TRINITY_DN7476_c0_g1	P_2_Unigene|P_TRINITY_DN45984_c0_g1	1.15565	1.98721	0	0.335371	0.277455	2.04605	0.187411469	0.859853262	0.908118524	PREDICTED: carcinine transporter-like
ORTHOMCL3245	G_2_Unigene|G_TRINITY_DN746_c0_g1	P_2_Unigene|P_TRINITY_DN73117_c2_g3	0.545519	0.757471	0.657863	2.22675	0.963314	4.48755	2.880364126	0.000100368	0.000471126	PREDICTED: zinc finger protein 773-like isoform X1
ORTHOMCL3246	G_2_Unigene|G_TRINITY_DN7463_c0_g1	P_2_Unigene|P_TRINITY_DN81851_c0_g1	0.601297	0.648744	2.09703	0	2.14742	0.44812	-0.972690982	0.254856683	0.352834495	_
ORTHOMCL3247	G_2_Unigene|G_TRINITY_DN7456_c0_g1	P_2_Unigene|P_TRINITY_DN66260_c0_g1	0.525425	0.907977	0.347358	0	0	0.48614	-0.68687596	0.454081825	0.560835492	PREDICTED: protein tramtrack, alpha isoform-like
ORTHOMCL3248	G_2_Unigene|G_TRINITY_DN7454_c0_g1	P_2_Unigene|P_TRINITY_DN56285_c0_g1	616.379	490.68	478.576	55.1743	2652.98	221.124	0.161039305	0.805381419	0.867057585	PREDICTED: peptidyl-prolyl cis-trans isomerase-like
ORTHOMCL3249	G_2_Unigene|G_TRINITY_DN7437_c0_g1	P_2_Unigene|P_TRINITY_DN69082_c0_g1	0.638512	0.795429	0.699914	1.64905	2.8602	2.23141	0.480061706	0.535894858	0.637515816	PREDICTED: uncharacterized protein LOC108674962
ORTHOMCL3250	G_2_Unigene|G_TRINITY_DN7435_c0_g1	P_2_Unigene|P_TRINITY_DN13775_c0_g1	0.126586	2.06047	1.25805	0	1.50697	1.61441	-0.393384696	0.688138494	0.772434416	PREDICTED: LOW QUALITY PROTEIN: probable isocitrate dehydrogenase
ORTHOMCL3251	G_2_Unigene|G_TRINITY_DN741_c0_g1	P_2_Unigene|P_TRINITY_DN75507_c1_g5	0.325121	0.702801	0.836148	3.81535	2.846	8.09514	4.008839173	4.11E-07	4.25E-06	PREDICTED: MAGUK p55 subfamily member 6-like isoform X5
ORTHOMCL3252	G_2_Unigene|G_TRINITY_DN7401_c0_g1	P_2_Unigene|P_TRINITY_DN21245_c0_g1	0.657494	0.140799	0.793786	0.565644	0.207071	2.82941	0.882819879	0.27639754	0.376831706	PREDICTED: sodium-dependent nutrient amino acid transporter 1-like
ORTHOMCL3253	G_2_Unigene|G_TRINITY_DN7398_c0_g1	P_2_Unigene|P_TRINITY_DN72514_c0_g1	0.290357	1.11974	0.794355	34.9817	23.6013	28.8404	7.190813703	8.58E-17	3.36E-14	PREDICTED: lysosome membrane protein 2-like
ORTHOMCL3254	G_2_Unigene|G_TRINITY_DN7370_c0_g1	P_2_Unigene|P_TRINITY_DN25297_c0_g1	0.743227	0.806042	0.820485	1.78933	2.77574	5.21773	0.483295502	0.635965816	0.727697955	PREDICTED: MIP18 family protein FAM96A-like
ORTHOMCL3255	G_2_Unigene|G_TRINITY_DN735_c0_g1	P_2_Unigene|P_TRINITY_DN80482_c0_g1	1.78631	4.31258	12.6888	0	5.21147	7.01467	-1.893217731	0.011684058	0.026966573	60S ribosomal protein L34
ORTHOMCL3256	G_2_Unigene|G_TRINITY_DN7341_c0_g1	P_2_Unigene|P_TRINITY_DN74769_c3_g2	0	0.995813	1.34714	1.16316	1.1935	6.15368	3.788114973	1.49E-06	1.30E-05	hypothetical protein DAPPUDRAFT_230571
ORTHOMCL3257	G_2_Unigene|G_TRINITY_DN7324_c0_g1	P_2_Unigene|P_TRINITY_DN73684_c1_g1	1.05405	0.683104	0.929137	1.88419	3.98941	4.89396	2.932924322	0.000114085	0.000524432	PREDICTED: uncharacterized protein LOC108683023 isoform X3
ORTHOMCL3258	G_2_Unigene|G_TRINITY_DN7314_c0_g1	P_2_Unigene|P_TRINITY_DN83269_c0_g1	2.79652	3.61777	12.9883	1.56527	11.9877	10.9344	-0.635349334	0.395508956	0.501887851	hypothetical protein XELAEV_18027587mg
ORTHOMCL3259	G_2_Unigene|G_TRINITY_DN7307_c0_g1	P_2_Unigene|P_TRINITY_DN75389_c1_g2	0.233552	1.39093	1.03058	0	4.9165	0.37421	3.456682432	6.76E-06	4.75E-05	PREDICTED: sodium-dependent proline transporter-like
ORTHOMCL3260	G_2_Unigene|G_TRINITY_DN7279_c0_g1	P_2_Unigene|P_TRINITY_DN53486_c0_g1	2.16833	1.60487	0.537386	8.51E-06	1.69691	1.41539	0.270501508	0.795105887	0.8589928	PREDICTED: plasminogen receptor (KT)-like isoform X1
ORTHOMCL3261	G_2_Unigene|G_TRINITY_DN7229_c0_g1	P_2_Unigene|P_TRINITY_DN61055_c0_g1	2.35846	0	0	7.03695	4.03041	7.99866	3.735257286	2.38E-06	1.97E-05	PREDICTED: 60S ribosomal protein L10a-2
ORTHOMCL3263	G_2_Unigene|G_TRINITY_DN7211_c0_g1	P_2_Unigene|P_TRINITY_DN58519_c0_g1	0.0680218	0.397805	1.30236	1.38836	2.25933	0.218947	-1.514526627	0.051956235	0.095005313	PREDICTED: mucin-17-like isoform X3
ORTHOMCL3265	G_2_Unigene|G_TRINITY_DN7186_c0_g1	P_2_Unigene|P_TRINITY_DN56188_c0_g1	10.1729	0.87634	2.74948	5.63855	48.7807	3.12415	1.229511682	0.067021634	0.118715208	_
ORTHOMCL3266	G_2_Unigene|G_TRINITY_DN7165_c0_g1	P_2_Unigene|P_TRINITY_DN68721_c1_g1	0.529523	0.719178	0.877611	4.07883	2.01708	2.11664	4.06255042	3.20E-07	3.41E-06	PREDICTED: uncharacterized protein LOC108673228
ORTHOMCL3267	G_2_Unigene|G_TRINITY_DN7125_c0_g1	P_2_Unigene|P_TRINITY_DN73198_c0_g1	2.29415	0	0.0888486	36.3181	25.4565	46.2647	4.904894267	2.51E-10	7.57E-09	82 kDa heat shock protein
ORTHOMCL3269	G_2_Unigene|G_TRINITY_DN7116_c0_g1	P_2_Unigene|P_TRINITY_DN81614_c0_g1	0	0.980132	3.1722	0	2.46192	3.03305	-0.550661695	0.562502498	0.661914891	_
ORTHOMCL3270	G_2_Unigene|G_TRINITY_DN7089_c0_g1	P_2_Unigene|P_TRINITY_DN81576_c0_g1	1.27651	0.801088	3.03705	0.260618	0.602317	2.31953	-1.466096135	0.097220701	0.161010006	_
ORTHOMCL3271	G_2_Unigene|G_TRINITY_DN7082_c0_g1	P_2_Unigene|P_TRINITY_DN72907_c1_g4	0.966786	0.65487	0.800215	1.07388	1.04107	2.36879	3.354235668	1.41E-05	8.79E-05	PREDICTED: mucin-17-like
ORTHOMCL3272	G_2_Unigene|G_TRINITY_DN7071_c0_g1	P_2_Unigene|P_TRINITY_DN82590_c0_g1	1.38323	3.23462	8.49706	0.981306	6.42514	4.37336	-0.722430537	0.303029615	0.406356787	glutathione S-transferase Mu 1-like
ORTHOMCL3273	G_2_Unigene|G_TRINITY_DN7059_c0_g1	P_2_Unigene|P_TRINITY_DN67636_c0_g3	0.62879	0.74875	0.613693	1.9238	2.4442	0.236469	-0.600120299	0.483993885	0.590166457	PREDICTED: putative RNA polymerase II subunit B1 CTD phosphatase RPAP2
ORTHOMCL3274	G_2_Unigene|G_TRINITY_DN7046_c0_g1	P_2_Unigene|P_TRINITY_DN49132_c0_g1	314.652	405.411	359.985	149.711	114.872	126.132	-2.876878229	4.07E-05	0.000215437	PREDICTED: 60S ribosomal protein L36-like
ORTHOMCL3275	G_2_Unigene|G_TRINITY_DN7043_c0_g1	P_2_Unigene|P_TRINITY_DN72663_c0_g2	41.2831	51.1607	46.7932	101.521	62.0734	99.7449	-0.958003633	0.14741481	0.227324199	_
ORTHOMCL3276	G_2_Unigene|G_TRINITY_DN7033_c0_g1	P_2_Unigene|P_TRINITY_DN9203_c0_g1	1.54152	4.18372	5.81714	1.24396	9.23109	6.41587	-0.323773435	0.670933032	0.757408238	PREDICTED: 60S ribosomal protein L12-2-like
ORTHOMCL3277	G_2_Unigene|G_TRINITY_DN7006_c0_g1	P_2_Unigene|P_TRINITY_DN64513_c0_g1	0.894979	0.82105	0.350747	0	0	0.362942	-1.90347269	0.020165681	0.042724046	PREDICTED: nucleosome-remodeling factor subunit NURF301-like
ORTHOMCL3278	G_2_Unigene|G_TRINITY_DN69_c0_g1	P_2_Unigene|P_TRINITY_DN60722_c0_g1	1.29621	0	0	3.59963	2.21954	8.32654	2.84699174	0.000192638	0.000819394	minor allergen Alt a 7-like
ORTHOMCL3279	G_2_Unigene|G_TRINITY_DN6975_c0_g1	P_2_Unigene|P_TRINITY_DN42827_c0_g1	0.324036	0.885881	1.43637	0.410368	1.44947	1.06071	0.95622538	0.262816068	0.361600007	PREDICTED: uncharacterized protein LOC108665453 isoform X1
ORTHOMCL3280	G_2_Unigene|G_TRINITY_DN6974_c0_g1	P_2_Unigene|P_TRINITY_DN6420_c1_g1	0.747438	0.627552	0.749087	1.55091	0	1.38451	-2.639071022	0.001948681	0.005958714	PREDICTED: kelch-like protein 3
ORTHOMCL3281	G_2_Unigene|G_TRINITY_DN694_c0_g1	P_2_Unigene|P_TRINITY_DN70132_c1_g1	0	1.13412	0.64192	0.300041	0.459862	8.04507	4.756392395	4.46E-09	8.79E-08	PREDICTED: heparan sulfate 2-O-sulfotransferase pipe-like
ORTHOMCL3282	G_2_Unigene|G_TRINITY_DN6943_c0_g1	P_2_Unigene|P_TRINITY_DN75791_c0_g3	1.27261	0.687386	0.350583	0.480416	1.31774	0.958577	3.198157755	3.12E-05	0.000172077	PREDICTED: NADH dehydrogenase
ORTHOMCL3283	G_2_Unigene|G_TRINITY_DN693_c0_g1	P_2_Unigene|P_TRINITY_DN6018_c0_g1	0.783911	0.562215	0.479003	1.35425	2.37702	3.40385	-0.320611584	0.712390201	0.792924992	PREDICTED: PHD finger protein 19-like
ORTHOMCL3284	G_2_Unigene|G_TRINITY_DN6921_c0_g1	P_2_Unigene|P_TRINITY_DN48983_c0_g1	0.3452	0.477223	1.32192	0.228122	3.93995	3.47941	0.92834654	0.190663331	0.28068756	PREDICTED: LOW QUALITY PROTEIN: polyadenylate-binding protein 4-like
ORTHOMCL3285	G_2_Unigene|G_TRINITY_DN6908_c0_g1	P_2_Unigene|P_TRINITY_DN40568_c1_g1	0.469671	0.938745	2.477	0.322451	3.28239	3.09004	0.252745509	0.713101268	0.793288669	Calmodulin
ORTHOMCL3286	G_2_Unigene|G_TRINITY_DN6840_c0_g1	P_2_Unigene|P_TRINITY_DN74596_c1_g2	0.612789	0.664385	0.946951	1.95357	0.230326	0.479877	3.159896547	5.48E-05	0.000277981	_
ORTHOMCL3287	G_2_Unigene|G_TRINITY_DN6818_c0_g1	P_2_Unigene|P_TRINITY_DN75965_c0_g1	0.298178	0.515583	0.978998	3.05467	0.986673	0.909616	0.877137145	0.228302644	0.324070701	PREDICTED: origin recognition complex subunit 4-like
ORTHOMCL3288	G_2_Unigene|G_TRINITY_DN67_c0_g1	P_2_Unigene|P_TRINITY_DN68343_c0_g1	0.677125	0.749042	1.38824	1.66844	2.13821	0.77992	0.018029937	1	1	PREDICTED: ras-related protein Rab-5B-like
ORTHOMCL3289	G_2_Unigene|G_TRINITY_DN6783_c0_g1	P_2_Unigene|P_TRINITY_DN74356_c1_g3	0.298917	0.859903	0.768097	1.00755	1.14201	1.65166	2.142359035	0.004957011	0.012965748	_
ORTHOMCL3290	G_2_Unigene|G_TRINITY_DN6776_c0_g1	P_2_Unigene|P_TRINITY_DN55223_c1_g3	0.790783	0.855562	0.373717	0.455586	1.0616	1.58478	1.326788095	0.101287976	0.166998852	forkhead box protein P1 isoform X11
ORTHOMCL3291	G_2_Unigene|G_TRINITY_DN6744_c0_g2	P_2_Unigene|P_TRINITY_DN74840_c0_g3	0.932998	0.679235	0.688859	1.91777	2.67509	0.665624	2.682415603	0.000794419	0.002811604	PREDICTED: neural cell adhesion molecule 1-like
ORTHOMCL3292	G_2_Unigene|G_TRINITY_DN6740_c0_g1	P_2_Unigene|P_TRINITY_DN73861_c0_g3	1.69791	0.538717	0.541097	0.99773	2.08249	2.03288	2.980159218	0.000283004	0.001142095	PREDICTED: TATA element modulatory factor-like
ORTHOMCL3293	G_2_Unigene|G_TRINITY_DN6664_c0_g1	P_2_Unigene|P_TRINITY_DN68211_c0_g1	0.650241	0	1.4334	1.83128	1.91521	0.081292	2.218889012	0.004007989	0.01085147	PREDICTED: uncharacterized protein LOC108668644
ORTHOMCL3294	G_2_Unigene|G_TRINITY_DN663_c0_g1	P_2_Unigene|P_TRINITY_DN67888_c2_g2	4.01066	0	0	4.68577	5.83192	10.0005	2.590204603	0.0003427	0.001345839	PREDICTED: tubulin beta chain isoform X3
ORTHOMCL3295	G_2_Unigene|G_TRINITY_DN662_c0_g1	P_2_Unigene|P_TRINITY_DN68345_c1_g1	0.469799	0.506166	0.517072	0.803976	0	0.710592	1.836959955	0.018289135	0.039409999	PREDICTED: synaptotagmin 1-like isoform X2
ORTHOMCL3296	G_2_Unigene|G_TRINITY_DN6625_c0_g1	P_2_Unigene|P_TRINITY_DN50580_c0_g2	5.28532	0	0.394213	48.0263	22.769	30.7949	3.812923389	3.34E-07	3.53E-06	PREDICTED: cathepsin L1-like
ORTHOMCL3297	G_2_Unigene|G_TRINITY_DN6610_c0_g1	P_2_Unigene|P_TRINITY_DN17025_c0_g1	1.22533	0.959756	0.388454	0.963349	0.905449	3.521	0.836758587	0.354733269	0.460995517	_
ORTHOMCL3298	G_2_Unigene|G_TRINITY_DN660_c0_g1	P_2_Unigene|P_TRINITY_DN82673_c0_g1	1.87145	0.676665	0.688722	3.82975	0.450846	1.28378	-1.117767256	0.206863589	0.300160311	egl nine homolog 1
ORTHOMCL3299	G_2_Unigene|G_TRINITY_DN6589_c0_g2	P_2_Unigene|P_TRINITY_DN63842_c0_g1	0.286191	0.565996	0.49237	3.97492	2.79252	2.33696	3.110305345	3.00E-05	0.000165964	PREDICTED: elongation factor Tu-like
ORTHOMCL3300	G_2_Unigene|G_TRINITY_DN6586_c0_g2	P_2_Unigene|P_TRINITY_DN73250_c4_g1	1.43465	1.37737	1.07839	2.08214	3.58321	5.01226	3.22392069	1.20E-05	7.70E-05	PREDICTED: actin-related protein 2/3 complex subunit 4-like
ORTHOMCL3301	G_2_Unigene|G_TRINITY_DN6582_c0_g1	P_2_Unigene|P_TRINITY_DN58753_c0_g2	0.642301	0.55783	0.567526	0.593102	0.148101	1.93761	2.503937261	0.001462357	0.004710247	PREDICTED: serine/arginine repetitive matrix protein 2-like isoform X1
ORTHOMCL3302	G_2_Unigene|G_TRINITY_DN6567_c0_g2	P_2_Unigene|P_TRINITY_DN47396_c0_g1	0.548354	0.894625	1.21233	0.824349	0.101358	0.889917	-0.175312617	0.921709956	0.954186314	PREDICTED: serine/threonine-protein kinase unc-51-like
ORTHOMCL3303	G_2_Unigene|G_TRINITY_DN6562_c0_g1	P_2_Unigene|P_TRINITY_DN75393_c3_g1	0.398665	0.577612	0.146836	2.16143	1.43608	4.56431	4.782171223	2.14E-08	3.37E-07	PREDICTED: long-chain-fatty-acid--CoA ligase 4-like isoform X2
ORTHOMCL3304	G_2_Unigene|G_TRINITY_DN6556_c0_g1	P_2_Unigene|P_TRINITY_DN14511_c0_g1	0.268051	0.192339	1.47445	0	2.55811	0.340159	0.22301548	0.809945727	0.870958293	_
ORTHOMCL3305	G_2_Unigene|G_TRINITY_DN6554_c0_g1	P_2_Unigene|P_TRINITY_DN14657_c0_g1	0.543867	0.837283	0.53516	0.235183	0	3.65289	-2.420334401	0.002309571	0.006872669	PREDICTED: uncharacterized protein LOC108672531 isoform X1
ORTHOMCL3306	G_2_Unigene|G_TRINITY_DN653_c0_g1	P_2_Unigene|P_TRINITY_DN60013_c1_g1	0.618918	0.830487	1.10511	1.76405	1.32136	1.44675	-0.309261525	0.749698788	0.821605954	PREDICTED: lysM and putative peptidoglycan-binding domain-containing protein 3-like
ORTHOMCL3307	G_2_Unigene|G_TRINITY_DN6531_c0_g1	P_2_Unigene|P_TRINITY_DN42977_c0_g1	0.615781	0.383396	0.506151	1.23675	2.28073	3.5726	-0.359376834	0.679362061	0.765057296	PREDICTED: glutamate-gated chloride channel alpha-like isoform X1
ORTHOMCL3309	G_2_Unigene|G_TRINITY_DN6451_c0_g1	P_2_Unigene|P_TRINITY_DN63680_c0_g1	0.131378	1.85529	0.725732	2.66803	1.78856	1.42122	2.777397067	0.000300459	0.001202051	PREDICTED: glutamyl-tRNA(Gln) amidotransferase subunit B, mitochondrial-like isoform X3
ORTHOMCL3310	G_2_Unigene|G_TRINITY_DN6447_c0_g2	P_2_Unigene|P_TRINITY_DN48492_c0_g1	1.05028	0.767804	0.776909	2.79317	2.70312	6.89414	1.621808082	0.04970526	0.091456454	_
ORTHOMCL3311	G_2_Unigene|G_TRINITY_DN6431_c0_g1	P_2_Unigene|P_TRINITY_DN70948_c0_g1	1.8892	1.34343	1.32684	1.48644	3.11776	2.47479	1.621497358	0.019750919	0.042005688	PREDICTED: monocarboxylate transporter 12-B-like isoform X1
ORTHOMCL3312	G_2_Unigene|G_TRINITY_DN6426_c0_g1	P_2_Unigene|P_TRINITY_DN73460_c0_g2	0.749238	0.693909	0.943653	1.13681	2.03054	1.54848	2.003610616	0.008034019	0.019705349	PREDICTED: DNA topoisomerase 2-binding protein 1-like isoform X3
ORTHOMCL3313	G_2_Unigene|G_TRINITY_DN6414_c0_g1	P_2_Unigene|P_TRINITY_DN26744_c0_g1	0.437268	0.326158	0.76618	0.259961	1.1388	0.72254	0.018282719	1	1	hypothetical protein CAPTEDRAFT_229355
ORTHOMCL3315	G_2_Unigene|G_TRINITY_DN6387_c0_g1	P_2_Unigene|P_TRINITY_DN72921_c2_g1	1.16072	0.638804	0.860032	2.78546	1.48982	5.29398	2.527207467	0.001769806	0.005499569	PREDICTED: WW domain-containing adapter protein with coiled-coil-like isoform X2
ORTHOMCL3316	G_2_Unigene|G_TRINITY_DN6381_c0_g1	P_2_Unigene|P_TRINITY_DN44787_c0_g1	0.869616	0.214928	0.660839	1.92376	0.374347	2.50627	-1.123130943	0.165529428	0.250186422	PREDICTED: uncharacterized protein LOC108677575
ORTHOMCL3317	G_2_Unigene|G_TRINITY_DN637_c0_g1	P_2_Unigene|P_TRINITY_DN35089_c0_g1	0.145722	1.27031	3.38576	0	4.49021	2.55127	-0.269697673	0.78962755	0.855297284	PREDICTED: cathepsin L1-like
ORTHOMCL3318	G_2_Unigene|G_TRINITY_DN6370_c0_g1	P_2_Unigene|P_TRINITY_DN54603_c0_g1	0	0	3.08623	0.522182	2.66211	0.262834	2.865229138	0.000254743	0.001040903	_
ORTHOMCL3319	G_2_Unigene|G_TRINITY_DN6365_c0_g1	P_2_Unigene|P_TRINITY_DN62928_c0_g1	0.77061	0.673014	1.70665	0.933017	2.36174	0.278268	2.097997251	0.006626514	0.016665324	PREDICTED: uncharacterized protein LOC106875097
ORTHOMCL3320	G_2_Unigene|G_TRINITY_DN63600_c0_g1	P_2_Unigene|P_TRINITY_DN44854_c0_g1	1.65853	0	0	4.8065	2.73897	4.64388	2.291798813	0.007402858	0.018335446	_
ORTHOMCL3322	G_2_Unigene|G_TRINITY_DN6359_c0_g1	P_2_Unigene|P_TRINITY_DN58243_c0_g1	2.57371	0	0.135279	2.06848	1.90884	2.0961	1.913146568	0.013064065	0.029585952	malate dehydrogenase, mitochondrial-like
ORTHOMCL3323	G_2_Unigene|G_TRINITY_DN63591_c0_g1	P_2_Unigene|P_TRINITY_DN48774_c0_g1	1.8716	1.16862	2.06087	12.0407	7.47732	10.6763	0.42650312	0.578394465	0.676613328	PREDICTED: acidic leucine-rich nuclear phosphoprotein 32 family member A-like
ORTHOMCL3324	G_2_Unigene|G_TRINITY_DN63557_c0_g1	P_2_Unigene|P_TRINITY_DN66298_c0_g2	0.737676	0.546395	0.822974	0.715995	1.11909	4.93318	4.325069302	3.30E-07	3.50E-06	_
ORTHOMCL3325	G_2_Unigene|G_TRINITY_DN63551_c0_g1	P_2_Unigene|P_TRINITY_DN75958_c0_g4	0.877979	0.830572	0.846869	2.02822	0.516333	2.6425	3.537518048	4.01E-06	3.04E-05	PREDICTED: uncharacterized protein LOC108667436, partial
ORTHOMCL3326	G_2_Unigene|G_TRINITY_DN63547_c0_g1	P_2_Unigene|P_TRINITY_DN67564_c0_g2	0.485116	0.538717	1.08219	1.50499	0.0497979	2.08748	2.630816791	0.002278477	0.006795049	PREDICTED: urea transporter 2-like
ORTHOMCL3327	G_2_Unigene|G_TRINITY_DN63540_c0_g1	P_2_Unigene|P_TRINITY_DN69883_c0_g4	0.502132	1.11657	0.560329	0.970242	1.21258	3.84696	3.627348034	1.87E-05	0.000111636	_
ORTHOMCL3328	G_2_Unigene|G_TRINITY_DN63535_c0_g1	P_2_Unigene|P_TRINITY_DN83411_c0_g1	5.01928	5.47697	16.5024	2.30093	13.9989	10.9705	-0.79484194	0.251312723	0.348884888	Ribosom S12 S23 domain containing protein
ORTHOMCL3329	G_2_Unigene|G_TRINITY_DN63515_c0_g1	P_2_Unigene|P_TRINITY_DN646_c1_g1	0.223134	0.77478	0.550471	1.5455	1.24247	1.11584	1.462209684	0.047694224	0.088577267	unnamed protein product
ORTHOMCL3330	G_2_Unigene|G_TRINITY_DN63513_c0_g1	P_2_Unigene|P_TRINITY_DN62505_c0_g1	0.73264	1.62759	0.544854	2.23061	0.553338	1.38758	3.812048296	2.95E-06	2.34E-05	_
ORTHOMCL3331	G_2_Unigene|G_TRINITY_DN63497_c0_g1	P_2_Unigene|P_TRINITY_DN75691_c1_g2	0.717943	0.796866	0.533725	0.759924	0.528655	0.836448	4.644686729	4.86E-08	6.82E-07	PREDICTED: SH2 domain-containing protein 4A-like
ORTHOMCL3332	G_2_Unigene|G_TRINITY_DN63467_c0_g1	P_2_Unigene|P_TRINITY_DN68494_c0_g1	1.76036	0	0.245045	16.3046	10.1925	14.2276	6.224275908	1.59E-12	1.09E-10	PREDICTED: carboxypeptidase B
ORTHOMCL3333	G_2_Unigene|G_TRINITY_DN63464_c0_g1	P_2_Unigene|P_TRINITY_DN21959_c1_g1	0.463047	0.770001	0.774158	0	3.24701	4.36522	1.337047273	0.171885536	0.258316748	_
ORTHOMCL3334	G_2_Unigene|G_TRINITY_DN63463_c0_g1	P_2_Unigene|P_TRINITY_DN75629_c1_g2	0.26991	0.733585	1.49152	0.830662	5.82782	5.16811	5.673212375	1.03E-11	5.19E-10	PREDICTED: 8-oxo-dGDP phosphatase NUDT18-like
ORTHOMCL3335	G_2_Unigene|G_TRINITY_DN63403_c0_g1	P_2_Unigene|P_TRINITY_DN64032_c0_g1	1.70516	0	0	0.297524	0.535043	2.09067	-0.941307214	0.323905052	0.427943077	hypothetical protein BRAFLDRAFT_57556
ORTHOMCL3336	G_2_Unigene|G_TRINITY_DN63371_c0_g1	P_2_Unigene|P_TRINITY_DN54932_c0_g1	0.437365	0.725537	1.21752	0.278518	0.761474	1.58576	2.134394188	0.01144599	0.026549534	PREDICTED: uncharacterized protein LOC108666875
ORTHOMCL3337	G_2_Unigene|G_TRINITY_DN63342_c0_g1	P_2_Unigene|P_TRINITY_DN60645_c0_g1	1.36041	0	0	0	3.9929	5.39156	2.042767905	0.008034019	0.019705349	60S ribosomal protein L22-like
ORTHOMCL3338	G_2_Unigene|G_TRINITY_DN63323_c0_g1	P_2_Unigene|P_TRINITY_DN62659_c0_g1	1.12365	0.175485	0.177863	1.74286	0.660962	5.12694	1.618283268	0.077013509	0.132977617	PREDICTED: uncharacterized protein LOC108668297
ORTHOMCL3339	G_2_Unigene|G_TRINITY_DN6329_c0_g2	P_2_Unigene|P_TRINITY_DN31998_c0_g1	0.681775	0.945146	2.03745	1.8567	3.37473	3.83707	-0.372931132	0.680978116	0.766721711	_
ORTHOMCL3340	G_2_Unigene|G_TRINITY_DN63293_c0_g1	P_2_Unigene|P_TRINITY_DN75378_c0_g3	0.628786	0.462817	0.699732	7.28617	7.80118	10.7491	7.825401218	4.03E-17	1.86E-14	PREDICTED: E3 ubiquitin-protein ligase XIAP-like
ORTHOMCL3341	G_2_Unigene|G_TRINITY_DN6326_c0_g1	P_2_Unigene|P_TRINITY_DN46713_c0_g1	0	2.10182	0	0.0527578	0	4.28708	0.919479302	0.213041913	0.306800245	Fructose-bisphosphate aldolase
ORTHOMCL3342	G_2_Unigene|G_TRINITY_DN63269_c0_g1	P_2_Unigene|P_TRINITY_DN74835_c2_g4	0.972108	1.24023	0.718186	0.994595	1.83797	1.07009	1.810935069	0.021411536	0.044952082	PREDICTED: uncharacterized protein LOC108676316
ORTHOMCL3343	G_2_Unigene|G_TRINITY_DN63265_c0_g1	P_2_Unigene|P_TRINITY_DN74635_c1_g4	1.11881	1.21759	0.618548	0.930187	0.824441	2.04451	3.273417533	2.05E-05	0.000120636	PREDICTED: supervillin-like isoform X2
ORTHOMCL3344	G_2_Unigene|G_TRINITY_DN63257_c0_g1	P_2_Unigene|P_TRINITY_DN68984_c0_g1	0.529523	0.287671	1.02388	4.01452	2.52895	1.16742	5.174057224	4.15E-10	1.15E-08	PREDICTED: ankyrin repeat and zinc finger domain-containing protein 1-like
ORTHOMCL3345	G_2_Unigene|G_TRINITY_DN63254_c0_g1	P_2_Unigene|P_TRINITY_DN51284_c2_g1	0.637583	0.415209	2.2532	0	0.808024	1.26161	-0.101732329	0.940519545	0.966272902	_
ORTHOMCL3346	G_2_Unigene|G_TRINITY_DN63239_c0_g1	P_2_Unigene|P_TRINITY_DN63264_c0_g1	1.29905	0.64683	0.220096	0	0.822465	0.464274	-0.363099883	0.664640411	0.751068011	PREDICTED: myosin-IB-like
ORTHOMCL3347	G_2_Unigene|G_TRINITY_DN63195_c0_g1	P_2_Unigene|P_TRINITY_DN26246_c0_g1	0.49528	0.903279	1.64707	2.34186	0.0923566	0.450561	0.746899816	0.356890529	0.463256921	PREDICTED: uncharacterized protein LOC108675699
ORTHOMCL3348	G_2_Unigene|G_TRINITY_DN63192_c0_g1	P_2_Unigene|P_TRINITY_DN61748_c0_g1	0.346659	0.652569	0.667216	0	1.70627	2.03608	2.523936886	0.000887327	0.003086131	PREDICTED: SEC14 domain and spectrin repeat-containing protein 1-like
ORTHOMCL3349	G_2_Unigene|G_TRINITY_DN63182_c0_g1	P_2_Unigene|P_TRINITY_DN43799_c0_g1	3.04025	0	0	9.82169	11.0085	16.3061	2.829833831	0.000164243	0.000714663	cysteine-rich secretory protein-2-like protein
ORTHOMCL3350	G_2_Unigene|G_TRINITY_DN63177_c0_g1	P_2_Unigene|P_TRINITY_DN41545_c0_g1	4.84939	0	0.469301	16.9016	9.4952	46.7825	2.310670481	0.002016522	0.00614923	PREDICTED: dynein light chain 2, cytoplasmic-like isoform X1
ORTHOMCL3351	G_2_Unigene|G_TRINITY_DN63169_c0_g1	P_2_Unigene|P_TRINITY_DN68860_c3_g1	0.161266	0.705307	2.32311	1.59659	0.747648	0.0785921	2.549440787	0.000887327	0.003086131	_
ORTHOMCL3352	G_2_Unigene|G_TRINITY_DN6314_c0_g1	P_2_Unigene|P_TRINITY_DN57525_c0_g1	0.654151	0.304767	0.805696	2.60246	0.843812	3.17341	0.205013944	0.803433847	0.865464239	PREDICTED: fibrillin-2-like isoform X4
ORTHOMCL3353	G_2_Unigene|G_TRINITY_DN63141_c0_g1	P_2_Unigene|P_TRINITY_DN33799_c0_g2	0.381703	0.409655	0.587124	0.188884	0.104589	2.14256	0.192307863	0.853959791	0.904278932	_
ORTHOMCL3354	G_2_Unigene|G_TRINITY_DN63140_c0_g1	P_2_Unigene|P_TRINITY_DN15148_c0_g2	3.60875	4.28476	9.73237	0.577629	11.0716	7.08113	-1.018581111	0.156062476	0.23851693	PREDICTED: 60S ribosomal protein L32-like
ORTHOMCL3355	G_2_Unigene|G_TRINITY_DN63137_c0_g1	P_2_Unigene|P_TRINITY_DN65798_c0_g2	2.98411	0	0	1.21559	1.01081	1.157	2.391865346	0.002346701	0.006952418	PREDICTED: pre-mRNA-processing-splicing factor 8-like, partial
ORTHOMCL3356	G_2_Unigene|G_TRINITY_DN63093_c0_g1	P_2_Unigene|P_TRINITY_DN25726_c0_g1	0.343203	0.94017	0.951702	2.47367	0.414192	1.74889	1.316503445	0.129866745	0.205338848	PREDICTED: N-sulphoglucosamine sulphohydrolase-like
ORTHOMCL3357	G_2_Unigene|G_TRINITY_DN6308_c0_g2	P_2_Unigene|P_TRINITY_DN75983_c0_g5	0.597672	0.0918178	1.4084	0	0.22306	2.45739	2.9086285	0.000110195	0.00051078	_
ORTHOMCL3358	G_2_Unigene|G_TRINITY_DN63089_c0_g1	P_2_Unigene|P_TRINITY_DN56926_c0_g1	1.60346	0.432496	0	0.465535	34.7064	2.10315	7.086654339	7.49E-16	1.54E-13	PREDICTED: uncharacterized protein LOC108674432 isoform X2
ORTHOMCL3359	G_2_Unigene|G_TRINITY_DN63086_c0_g1	P_2_Unigene|P_TRINITY_DN61187_c0_g1	3.1793	0	0	18.0185	14.6577	18.2191	4.047734824	1.44E-07	1.70E-06	hypothetical protein BRAFLDRAFT_117811
ORTHOMCL3360	G_2_Unigene|G_TRINITY_DN63062_c0_g1	P_2_Unigene|P_TRINITY_DN60932_c0_g1	3.13903	0	0	6.76711	2.89957	4.04208	3.26687709	3.86E-05	0.000205971	_
ORTHOMCL3361	G_2_Unigene|G_TRINITY_DN63055_c0_g1	P_2_Unigene|P_TRINITY_DN51630_c1_g2	0.625915	0.252011	0.257932	0	1.84586	1.76614	-0.711249556	0.426125121	0.533624606	PREDICTED: TBC1 domain family member 10A-like
ORTHOMCL3362	G_2_Unigene|G_TRINITY_DN6304_c0_g1	P_2_Unigene|P_TRINITY_DN57983_c0_g1	40.0244	37.3159	42.9354	32.0723	22.6837	43.4868	-0.831189946	0.208897442	0.302794961	PREDICTED: 60S ribosomal protein L12-like
ORTHOMCL3363	G_2_Unigene|G_TRINITY_DN63019_c0_g1	P_2_Unigene|P_TRINITY_DN57257_c0_g1	1.61897	0	0	1.61776	1.37552	3.54871	3.712449326	1.30E-05	8.23E-05	malate dehydrogenase, cytoplasmic isoform X2
ORTHOMCL3364	G_2_Unigene|G_TRINITY_DN63016_c0_g1	P_2_Unigene|P_TRINITY_DN22165_c0_g1	2.45787	4.00974	6.52387	0.859436	9.33807	11.6487	-0.840335333	0.228900048	0.324603207	PREDICTED: 40S ribosomal protein S8-like
ORTHOMCL3365	G_2_Unigene|G_TRINITY_DN63010_c0_g1	P_2_Unigene|P_TRINITY_DN26354_c0_g1	0.357261	1.76424	0.594788	0.596089	1.46208	0	0.078050854	1	1	androcin
ORTHOMCL3366	G_2_Unigene|G_TRINITY_DN62964_c0_g1	P_2_Unigene|P_TRINITY_DN58595_c0_g1	2.36743	0	0	5.17209	4.8617	7.5251	3.067367953	7.82E-05	0.000378472	amphiHMG1/2-like protein, partial
ORTHOMCL3367	G_2_Unigene|G_TRINITY_DN62962_c0_g1	P_2_Unigene|P_TRINITY_DN38454_c0_g1	0.58289	0.476365	0.967359	1.43361	2.48232	0.749761	0.862166433	0.315146324	0.41866209	hypothetical protein LOTGIDRAFT_204652
ORTHOMCL3368	G_2_Unigene|G_TRINITY_DN62958_c0_g1	P_2_Unigene|P_TRINITY_DN75097_c0_g1	0.519921	0.569918	1.15359	0.321548	1.35039	1.17363	4.230452331	1.96E-07	2.25E-06	_
ORTHOMCL3369	G_2_Unigene|G_TRINITY_DN62941_c0_g1	P_2_Unigene|P_TRINITY_DN67249_c2_g1	0.324036	0.885881	0.897733	1.53089	1.77934	0	2.592740229	0.001287058	0.004229015	PREDICTED: uncharacterized protein LOC108676261
ORTHOMCL3370	G_2_Unigene|G_TRINITY_DN6292_c0_g1	P_2_Unigene|P_TRINITY_DN3080_c0_g1	0.623842	0.671419	1.96082	0	3.5556	2.95188	0.38211888	0.602008079	0.69659322	Charged multivesicular body protein 1a, partial
ORTHOMCL3371	G_2_Unigene|G_TRINITY_DN62927_c0_g1	P_2_Unigene|P_TRINITY_DN61423_c0_g1	2.77298	0	0.0896553	3.14187	2.85292	8.32222	1.996660024	0.006742462	0.016910972	glutathione S-transferase 1-like
ORTHOMCL3372	G_2_Unigene|G_TRINITY_DN62924_c0_g1	P_2_Unigene|P_TRINITY_DN78083_c0_g1	0.931215	0.818802	0.827455	0	0.320509	2.0281	-0.079207536	1	1	PREDICTED: DNA excision repair protein ERCC-6-like
ORTHOMCL3373	G_2_Unigene|G_TRINITY_DN62908_c0_g1	P_2_Unigene|P_TRINITY_DN71096_c2_g3	1.97504	0	0.199297	3.87937	1.60006	4.84276	4.416506537	9.28E-08	1.18E-06	hypothetical protein AB205_0198260, partial
ORTHOMCL3374	G_2_Unigene|G_TRINITY_DN62897_c0_g1	P_2_Unigene|P_TRINITY_DN65700_c0_g1	0.168286	2.39553	0.746411	8.08916	7.48396	4.71471	5.225768798	2.02E-10	6.26E-09	UDP-galactose/UDP-glucose transporter 7 isoform X5
ORTHOMCL3375	G_2_Unigene|G_TRINITY_DN62886_c0_g1	P_2_Unigene|P_TRINITY_DN36349_c0_g2	0.346614	0.949863	1.34586	0.359821	1.60498	2.73719	1.133625933	0.178487535	0.266364225	_
ORTHOMCL3376	G_2_Unigene|G_TRINITY_DN62860_c0_g1	P_2_Unigene|P_TRINITY_DN64658_c0_g1	0.788062	0.344387	0.698366	0.694931	1.07035	0.522273	1.259010258	0.129436724	0.204950707	PREDICTED: transmembrane protein 245-like
ORTHOMCL3377	G_2_Unigene|G_TRINITY_DN62838_c0_g1	P_2_Unigene|P_TRINITY_DN75346_c0_g6	0.318766	0.397097	0.640597	2.80447	2.84805	2.09591	2.431064865	0.001175807	0.003912076	PREDICTED: talin-2-like isoform X4
ORTHOMCL3378	G_2_Unigene|G_TRINITY_DN62835_c0_g1	P_2_Unigene|P_TRINITY_DN67222_c0_g1	0.857273	0.102655	0.524256	0	0	1.27039	1.273702495	0.119106695	0.191045488	PREDICTED: WW domain-containing oxidoreductase-like isoform X2
ORTHOMCL3379	G_2_Unigene|G_TRINITY_DN62833_c0_g1	P_2_Unigene|P_TRINITY_DN76526_c0_g1	0	2.9008	0	0	0.219401	3.53095	1.160209217	0.163785631	0.248023346	PREDICTED: 40S ribosomal protein S3a-like
ORTHOMCL3380	G_2_Unigene|G_TRINITY_DN62809_c0_g1	P_2_Unigene|P_TRINITY_DN38162_c0_g1	0	1.44134	2.8066	0.331674	1.96758	1.55861	-0.975984528	0.199722062	0.291396903	PREDICTED: tubulin alpha-2 chain
ORTHOMCL3381	G_2_Unigene|G_TRINITY_DN62807_c0_g1	P_2_Unigene|P_TRINITY_DN82967_c0_g2	7.02416	13.2367	30.1163	5.30359	12.9096	27.2326	1.422054972	0.034301456	0.067282226	_
ORTHOMCL3382	G_2_Unigene|G_TRINITY_DN62781_c0_g1	P_2_Unigene|P_TRINITY_DN6325_c0_g1	0.354337	0.607723	0.933832	0.583714	0.44285	1.50269	-1.266106327	0.16744567	0.252738734	PREDICTED: tigger transposable element-derived protein 4-like
ORTHOMCL3383	G_2_Unigene|G_TRINITY_DN62780_c0_g1	P_2_Unigene|P_TRINITY_DN73441_c2_g3	1.0481	0.825812	0.299481	1.74234	2.35768	2.0133	0.656776912	0.360748263	0.467499442	PREDICTED: ankyrin repeat domain-containing protein 11-like, partial
ORTHOMCL3384	G_2_Unigene|G_TRINITY_DN62765_c0_g1	P_2_Unigene|P_TRINITY_DN47637_c0_g1	0.492527	0.531189	0.759266	0.243963	1.03425	1.09858	1.389087814	0.07023533	0.123383989	_
ORTHOMCL3385	G_2_Unigene|G_TRINITY_DN62740_c0_g1	P_2_Unigene|P_TRINITY_DN34837_c0_g1	0.825181	1.2073	1.23614	0.578351	1.08285	1.58565	0.627620111	0.399195221	0.505756573	PREDICTED: dnaJ homolog subfamily C member 22-like
ORTHOMCL3386	G_2_Unigene|G_TRINITY_DN62739_c0_g1	P_2_Unigene|P_TRINITY_DN69619_c0_g1	0.845922	0.920845	0.155912	0.963378	0.921801	3.41372	3.397897645	2.57E-05	0.000144996	PREDICTED: uncharacterized protein LOC108676555
ORTHOMCL3387	G_2_Unigene|G_TRINITY_DN62721_c0_g1	P_2_Unigene|P_TRINITY_DN61834_c4_g1	0.632931	0.549459	0.698915	0.255326	0.570671	2.36285	0.429022686	0.622031306	0.715196677	PREDICTED: spermine oxidase-like
ORTHOMCL3388	G_2_Unigene|G_TRINITY_DN6271_c0_g1	P_2_Unigene|P_TRINITY_DN66978_c0_g1	0.126586	0.274729	1.25805	6.58358	5.09806	7.77107	5.424916737	1.24E-10	4.21E-09	PREDICTED: endonuclease G, mitochondrial-like
ORTHOMCL3389	G_2_Unigene|G_TRINITY_DN62718_c0_g1	P_2_Unigene|P_TRINITY_DN82288_c0_g1	1.73419	2.17462	5.74894	0	2.88913	2.28364	-1.896268278	0.014607765	0.032511791	Translationally-controlled tumor protein homolog
ORTHOMCL3390	G_2_Unigene|G_TRINITY_DN62706_c0_g1	P_2_Unigene|P_TRINITY_DN75936_c0_g1	0.834815	0.446328	0.523245	3.23653	2.60067	3.6012	4.814273309	1.46E-09	3.35E-08	_
ORTHOMCL3391	G_2_Unigene|G_TRINITY_DN626_c0_g1	P_2_Unigene|P_TRINITY_DN68888_c0_g1	1.14271	1.51941	1.27341	1.58E-06	0.536261	0.198877	-0.346048895	0.824297641	0.882290825	PREDICTED: agrin-like
ORTHOMCL3392	G_2_Unigene|G_TRINITY_DN62678_c0_g1	P_2_Unigene|P_TRINITY_DN65609_c1_g1	0.424213	1.40578	1.88862	1.90464	1.41335	3.82969	4.444710852	3.14E-08	4.72E-07	PREDICTED: cullin-associated NEDD8-dissociated protein 1-like
ORTHOMCL3393	G_2_Unigene|G_TRINITY_DN62675_c0_g1	P_2_Unigene|P_TRINITY_DN46710_c0_g3	0.502862	0.477567	0.980204	0.95574	0.897973	4.19103	-0.18829795	0.816944127	0.876785995	PREDICTED: histone deacetylase Rpd3-like
ORTHOMCL3394	G_2_Unigene|G_TRINITY_DN62665_c0_g1	P_2_Unigene|P_TRINITY_DN75180_c0_g6	0.730184	0.659591	0.53727	2.42762	0.707025	2.53971	2.511508742	0.001527531	0.004883349	PREDICTED: U5 small nuclear ribonucleoprotein 200 kDa helicase-like
ORTHOMCL3395	G_2_Unigene|G_TRINITY_DN62656_c0_g1	P_2_Unigene|P_TRINITY_DN35478_c0_g1	3.51208	0	0.161916	2.06289	2.8254	12.7655	1.222564796	0.110116779	0.179109102	PREDICTED: 10 kDa heat shock protein, mitochondrial-like, partial
ORTHOMCL3396	G_2_Unigene|G_TRINITY_DN62655_c0_g1	P_2_Unigene|P_TRINITY_DN40881_c0_g1	0.15013	1.14624	1.32942	0.445939	0	0	-2.457035383	0.029721761	0.059454228	_
ORTHOMCL3397	G_2_Unigene|G_TRINITY_DN62646_c0_g1	P_2_Unigene|P_TRINITY_DN44373_c0_g1	2.60097	0	0.238899	7.12503	6.72099	11.8631	2.89359027	0.000139041	0.000622154	PREDICTED: 40S ribosomal protein S19-like
ORTHOMCL3398	G_2_Unigene|G_TRINITY_DN6263_c0_g1	P_2_Unigene|P_TRINITY_DN50188_c0_g1	0.284973	0.511838	0.941045	1.2693	0.357709	0.869595	-0.399485165	0.656346857	0.7450315	zinc finger protein-like
ORTHOMCL3399	G_2_Unigene|G_TRINITY_DN62634_c0_g1	P_2_Unigene|P_TRINITY_DN69075_c0_g3	0.298127	0.719618	0.573108	4.5612	2.39493	4.16078	1.547410933	0.040976356	0.078002991	PREDICTED: IST1 homolog isoform X2
ORTHOMCL3400	G_2_Unigene|G_TRINITY_DN6261_c0_g1	P_2_Unigene|P_TRINITY_DN56261_c0_g1	0.445271	0.71648	0.896708	2.38326	1.36072	4.97418	3.178744017	2.55E-05	0.000144136	PREDICTED: uncharacterized protein LOC108664703
ORTHOMCL3401	G_2_Unigene|G_TRINITY_DN62589_c0_g1	P_2_Unigene|P_TRINITY_DN63386_c0_g1	1.90013	0	0.167007	5.17411	4.39143	9.03819	3.369465446	9.96E-06	6.59E-05	TPA: TPA_exp: 40S ribosomal protein SA
ORTHOMCL3402	G_2_Unigene|G_TRINITY_DN62585_c0_g1	P_2_Unigene|P_TRINITY_DN82774_c0_g1	1.24589	0.336314	4.34652	0.165174	2.23844	1.994	-1.323783591	0.090939107	0.152195557	hypothetical protein LOTGIDRAFT_149167
ORTHOMCL3403	G_2_Unigene|G_TRINITY_DN62563_c0_g1	P_2_Unigene|P_TRINITY_DN49252_c0_g1	0.735805	0.868128	0.242461	0.666721	0.525337	0.867923	0.881158269	0.258293035	0.356525286	_
ORTHOMCL3404	G_2_Unigene|G_TRINITY_DN62562_c0_g1	P_2_Unigene|P_TRINITY_DN70751_c0_g1	0.137088	0.596417	1.36387	0	1.30091	0.791251	2.513207869	0.001523737	0.004874029	_
ORTHOMCL3405	G_2_Unigene|G_TRINITY_DN62554_c0_g1	P_2_Unigene|P_TRINITY_DN47688_c0_g1	0.737125	0.404927	1.43251	0.899209	1.34154	0.682203	2.834785852	0.000318532	0.001264336	PREDICTED: serine/threonine-protein kinase 3-like
ORTHOMCL3406	G_2_Unigene|G_TRINITY_DN62550_c0_g1	P_2_Unigene|P_TRINITY_DN54125_c0_g1	5.33627	0	0	0.974518	1.20343	2.28391	1.267528349	0.108303982	0.176626142	_
ORTHOMCL3407	G_2_Unigene|G_TRINITY_DN62538_c0_g1	P_2_Unigene|P_TRINITY_DN58823_c0_g1	0.502427	0.366708	0.742766	3.34739	0.688099	0.403077	3.64719376	1.08E-05	7.01E-05	_
ORTHOMCL3408	G_2_Unigene|G_TRINITY_DN62530_c0_g1	P_2_Unigene|P_TRINITY_DN9593_c0_g1	1.16578	0.476365	0.644906	0	0.512656	0	-1.04377678	0.285115432	0.386534666	_
ORTHOMCL3409	G_2_Unigene|G_TRINITY_DN62524_c0_g1	P_2_Unigene|P_TRINITY_DN15771_c0_g1	0	0.412094	2.37631	0.797362	0.387823	0.935079	0.272431663	0.809945727	0.870958293	FTL
ORTHOMCL3410	G_2_Unigene|G_TRINITY_DN62521_c0_g1	P_2_Unigene|P_TRINITY_DN61805_c1_g1	2.43172	0	0.116501	6.9182	4.17707	7.70707	2.480857375	0.000991744	0.003393196	60S ribosomal protein L21-like
ORTHOMCL3411	G_2_Unigene|G_TRINITY_DN62495_c0_g1	P_2_Unigene|P_TRINITY_DN25669_c0_g1	0.900779	0.327497	0.830885	1.6012	0.452496	0.993801	1.82566013	0.026515485	0.053776658	PREDICTED: uncharacterized protein LOC108677903
ORTHOMCL3412	G_2_Unigene|G_TRINITY_DN62485_c0_g1	P_2_Unigene|P_TRINITY_DN44520_c1_g1	0.379356	1.0149	0.693753	0.935307	0.464473	1.04287	0.596247226	0.441283193	0.549180989	PREDICTED: coiled-coil domain-containing protein 169-like
ORTHOMCL3413	G_2_Unigene|G_TRINITY_DN62473_c0_g1	P_2_Unigene|P_TRINITY_DN26534_c0_g1	0.616068	0.890972	0.915651	0	2.33473	1.57163	-1.396311001	0.069913176	0.122895811	_
ORTHOMCL3414	G_2_Unigene|G_TRINITY_DN62472_c0_g1	P_2_Unigene|P_TRINITY_DN58588_c1_g1	0.741028	0.814305	0.822995	1.98231	0.877647	1.46147	2.592890321	0.001186878	0.003946546	PREDICTED: ras-related protein ORAB-1-like
ORTHOMCL3415	G_2_Unigene|G_TRINITY_DN6245_c0_g1	P_2_Unigene|P_TRINITY_DN69808_c0_g2	0.556209	0.499249	0.714117	0.50612	4.08836	4.50149	0.606057609	0.49929386	0.604574533	PREDICTED: differentially expressed in FDCP 8 homolog B-like, partial
ORTHOMCL3416	G_2_Unigene|G_TRINITY_DN62446_c0_g1	P_2_Unigene|P_TRINITY_DN82825_c0_g1	1.4447	2.69938	6.89191	0.524143	3.37119	4.14043	-1.097054695	0.121963351	0.194839611	PREDICTED: 40S ribosomal protein S9-1
ORTHOMCL3417	G_2_Unigene|G_TRINITY_DN62442_c0_g1	P_2_Unigene|P_TRINITY_DN39960_c1_g1	0.364718	1.60218	0.20247	0.67261	0.78686	6.76235	0.722990199	0.503000489	0.607869797	_
ORTHOMCL3418	G_2_Unigene|G_TRINITY_DN62421_c0_g1	P_2_Unigene|P_TRINITY_DN6388_c0_g1	0.170763	0.734543	2.25345	0.634237	3.68479	1.1046	0.094776254	0.914638544	0.948634261	PREDICTED: charged multivesicular body protein 1b-like
ORTHOMCL3419	G_2_Unigene|G_TRINITY_DN62419_c0_g1	P_2_Unigene|P_TRINITY_DN73514_c0_g3	2.62571	0	0	0.565403	1.7619	3.40825	2.301358808	0.003301614	0.009208368	PREDICTED: glutamine--fructose-6-phosphate aminotransferase
ORTHOMCL3420	G_2_Unigene|G_TRINITY_DN62417_c0_g1	P_2_Unigene|P_TRINITY_DN68109_c0_g2	0.508444	0.658488	0.784048	10.6937	13.5944	7.81539	1.770673598	0.024732707	0.05064186	PREDICTED: RING finger protein 145-like
ORTHOMCL3421	G_2_Unigene|G_TRINITY_DN62413_c0_g1	P_2_Unigene|P_TRINITY_DN54901_c0_g1	1.79382	0	0	1.86081	3.20585	1.80581	0.860087649	0.315146324	0.41866209	PREDICTED: putative defense protein 3
ORTHOMCL3422	G_2_Unigene|G_TRINITY_DN62394_c0_g1	P_2_Unigene|P_TRINITY_DN23401_c0_g1	0.404742	0.446277	1.12551	0	1.54491	1.20354	0.793677921	0.454081825	0.560835492	unnamed protein product
ORTHOMCL3423	G_2_Unigene|G_TRINITY_DN62383_c0_g1	P_2_Unigene|P_TRINITY_DN66121_c0_g2	2.31187	0	0	8.33909	7.86625	10.3135	2.318579578	0.002339472	0.006947106	PREDICTED: phospholipase B1, membrane-associated-like isoform X2
ORTHOMCL3424	G_2_Unigene|G_TRINITY_DN62380_c0_g1	P_2_Unigene|P_TRINITY_DN69840_c1_g1	1.40605	0.126887	0.129263	0.477716	0.567116	2.72078	4.0786665	4.50E-07	4.55E-06	PREDICTED: serine-rich adhesin for platelets-like, partial
ORTHOMCL3425	G_2_Unigene|G_TRINITY_DN62374_c0_g1	P_2_Unigene|P_TRINITY_DN75013_c0_g5	8.08882	9.03563	14.4748	10.0623	6.61747	8.60218	1.352170291	0.044768223	0.083815895	_
ORTHOMCL3426	G_2_Unigene|G_TRINITY_DN62364_c0_g1	P_2_Unigene|P_TRINITY_DN74274_c0_g3	0.745316	0.479746	0.32749	1.26226	1.87348	1.45576	2.382287552	0.001571867	0.004999186	PREDICTED: phosphatidylinositol 4-kinase alpha-like
ORTHOMCL3427	G_2_Unigene|G_TRINITY_DN62350_c0_g1	P_2_Unigene|P_TRINITY_DN56633_c0_g1	0	1.22191	0.113352	1.51588	1.34044	1.54626	2.445461586	0.002059953	0.006254192	hypothetical protein BRAFLDRAFT_89175
ORTHOMCL3428	G_2_Unigene|G_TRINITY_DN62349_c0_g1	P_2_Unigene|P_TRINITY_DN24707_c0_g1	2.09776	0	0.463911	7.40469	3.16239	17.8172	2.907481971	0.000200913	0.000846486	putative ribosomal protein L27
ORTHOMCL3429	G_2_Unigene|G_TRINITY_DN62343_c0_g1	P_2_Unigene|P_TRINITY_DN58624_c0_g1	0.669903	1.28348	1.29984	1.03004	0.489562	2.24614	1.866799712	0.014607765	0.032511791	_
ORTHOMCL3431	G_2_Unigene|G_TRINITY_DN62322_c0_g1	P_2_Unigene|P_TRINITY_DN56516_c0_g1	1.03356	0.404933	0.827315	6.56692	3.11443	8.77501	2.056033223	0.006582006	0.016560888	PREDICTED: protein abrupt-like isoform X19
ORTHOMCL3432	G_2_Unigene|G_TRINITY_DN62319_c0_g1	P_2_Unigene|P_TRINITY_DN69258_c1_g2	0.433527	0	0.959189	0.311147	0.784673	1.38703	3.13259022	0.000154617	0.000678624	PREDICTED: major facilitator superfamily domain-containing protein 1-like isoform X3
ORTHOMCL3434	G_2_Unigene|G_TRINITY_DN62252_c0_g1	P_2_Unigene|P_TRINITY_DN69357_c0_g1	1.54996	1.225	0.493206	0	0.123611	0.755029	-0.197801677	0.90423342	0.941711962	_
ORTHOMCL3435	G_2_Unigene|G_TRINITY_DN62241_c0_g1	P_2_Unigene|P_TRINITY_DN74103_c4_g2	1.0881	0.147901	0.751687	1.13092	0.610986	0.928401	2.876833626	0.000270517	0.001098085	PREDICTED: band 3 anion transport protein-like
ORTHOMCL3436	G_2_Unigene|G_TRINITY_DN62235_c0_g1	P_2_Unigene|P_TRINITY_DN69421_c0_g2	0.630336	0.290805	2.27863	6.89328	1.45673	6.58564	3.621502094	1.77E-06	1.50E-05	PREDICTED: alkylglycerol monooxygenase-like
ORTHOMCL3437	G_2_Unigene|G_TRINITY_DN62222_c0_g1	P_2_Unigene|P_TRINITY_DN73005_c0_g4	0.741612	0.698949	0.30605	1.82595	2.44583	3.5055	2.738145916	0.000369426	0.001437578	_
ORTHOMCL3438	G_2_Unigene|G_TRINITY_DN62218_c0_g1	P_2_Unigene|P_TRINITY_DN75236_c0_g3	0.295161	0.160878	1.46981	1.05842	0.954161	0.398152	3.117952318	9.68E-05	0.000456503	_
ORTHOMCL3439	G_2_Unigene|G_TRINITY_DN62208_c0_g1	P_2_Unigene|P_TRINITY_DN82993_c0_g1	3.06038	3.77729	8.32212	0.273221	10.7614	16.7298	-1.247562834	0.072839609	0.127074568	60S ribosomal protein L10a-3
ORTHOMCL3441	G_2_Unigene|G_TRINITY_DN62195_c0_g1	P_2_Unigene|P_TRINITY_DN26132_c0_g1	1.4166	0.223139	1.57571	1.83387	1.9251	3.02536	1.846282608	0.019918668	0.042297654	PREDICTED: protein mesh-like isoform X1
ORTHOMCL3442	G_2_Unigene|G_TRINITY_DN62192_c0_g1	P_2_Unigene|P_TRINITY_DN81385_c0_g1	0.448432	0.496469	0.999074	0	1.30723	2.51016	0.340598444	0.876185567	0.920965068	_
ORTHOMCL3443	G_2_Unigene|G_TRINITY_DN62182_c0_g1	P_2_Unigene|P_TRINITY_DN72173_c0_g1	0.26966	1.08314	0.814031	2.28538	2.83571	3.58213	2.234260925	0.002131443	0.006425101	PREDICTED: josephin-1-like
ORTHOMCL3444	G_2_Unigene|G_TRINITY_DN62169_c0_g1	P_2_Unigene|P_TRINITY_DN75240_c0_g1	0.906707	0.245266	0.499938	1.54361	7.02191	4.01996	5.444762567	7.43E-11	2.73E-09	PREDICTED: uncharacterized protein LOC108664918
ORTHOMCL3445	G_2_Unigene|G_TRINITY_DN62161_c0_g1	P_2_Unigene|P_TRINITY_DN72440_c0_g1	1.00321	0.156088	0.634098	2.41298	1.30369	0.900736	3.886674962	1.75E-06	1.50E-05	PREDICTED: queuine tRNA-ribosyltransferase-like
ORTHOMCL3446	G_2_Unigene|G_TRINITY_DN62148_c0_g1	P_2_Unigene|P_TRINITY_DN40087_c0_g1	0.99528	1.27082	0.183894	0.71748	0.67338	0.602525	1.15750071	0.160737957	0.244274186	_
ORTHOMCL3447	G_2_Unigene|G_TRINITY_DN62136_c0_g1	P_2_Unigene|P_TRINITY_DN34945_c0_g1	0.681572	1.32703	3.01213	0.362564	3.00562	2.39375	-0.303861776	0.662742151	0.749533027	hypothetical protein BRAFLDRAFT_126559
ORTHOMCL3448	G_2_Unigene|G_TRINITY_DN62118_c0_g1	P_2_Unigene|P_TRINITY_DN73099_c0_g1	0.592841	0.161586	1.14814	1.1698	0	0.402541	1.903546412	0.018154172	0.039179991	PREDICTED: rhophilin-2-like isoform X1
ORTHOMCL3449	G_2_Unigene|G_TRINITY_DN62108_c0_g1	P_2_Unigene|P_TRINITY_DN67640_c0_g1	1.84706	0	0.0698894	10.4076	4.6677	18.9386	3.428825348	6.63E-06	4.67E-05	PREDICTED: neuronal calcium sensor 2-like isoform X1
ORTHOMCL3450	G_2_Unigene|G_TRINITY_DN62105_c0_g1	P_2_Unigene|P_TRINITY_DN68245_c0_g1	0.912671	0.246923	0.880721	1.76174	3.97114	6.24288	5.16169833	2.97E-10	8.82E-09	PREDICTED: histone demethylase UTY-like
ORTHOMCL3452	G_2_Unigene|G_TRINITY_DN62077_c0_g1	P_2_Unigene|P_TRINITY_DN82784_c0_g1	0.215489	1.03559	1.12208	0	1.71159	2.29773	-1.912928836	0.020188708	0.042724046	PREDICTED: cystathionine beta-synthase
ORTHOMCL3453	G_2_Unigene|G_TRINITY_DN62074_c0_g1	P_2_Unigene|P_TRINITY_DN3617_c0_g1	0.843372	0.465686	0.938602	0.657723	0.12014	1.2313	1.474490086	0.087489422	0.147367257	PREDICTED: dmX-like protein 2 isoform X2
ORTHOMCL3454	G_2_Unigene|G_TRINITY_DN62066_c0_g1	P_2_Unigene|P_TRINITY_DN50250_c0_g1	1.25522	0	0.868961	9.45292	7.72748	11.5846	4.003980288	6.93E-07	6.72E-06	PREDICTED: ubiquitin-conjugating enzyme E2 L3-like
ORTHOMCL3456	G_2_Unigene|G_TRINITY_DN62035_c0_g1	P_2_Unigene|P_TRINITY_DN55684_c0_g1	3.67725	0	0	5.61784	4.70386	8.69708	1.949531977	0.006504605	0.016395856	_
ORTHOMCL3457	G_2_Unigene|G_TRINITY_DN62030_c0_g1	P_2_Unigene|P_TRINITY_DN69248_c0_g2	0.348346	1.3367	1.54593	0.400121	0.386938	0.328376	0.120140661	0.925107585	0.956163653	mitogen-actived protein kinase kinase 6
ORTHOMCL3458	G_2_Unigene|G_TRINITY_DN62023_c0_g1	P_2_Unigene|P_TRINITY_DN74833_c0_g3	0.510067	0.415209	1.26743	1.64575	1.88056	5.8944	4.712152633	5.03E-09	9.73E-08	_
ORTHOMCL3460	G_2_Unigene|G_TRINITY_DN62006_c0_g1	P_2_Unigene|P_TRINITY_DN72785_c0_g1	1.1582	0.533472	1.09143	4.74703	3.24712	6.12797	2.795596203	0.000171144	0.000739006	PREDICTED: protein FAM177A1-like
ORTHOMCL3461	G_2_Unigene|G_TRINITY_DN61958_c0_g1	P_2_Unigene|P_TRINITY_DN70047_c1_g1	0.970171	0.657221	0.535367	2.3484	2.09928	1.685	2.750820784	0.000379248	0.001468595	PREDICTED: helicase SKI2W-like
ORTHOMCL3462	G_2_Unigene|G_TRINITY_DN61956_c0_g1	P_2_Unigene|P_TRINITY_DN75574_c0_g3	0.538646	0.19707	0.797187	0.869236	0.813397	1.74186	1.168428716	0.232646354	0.328389731	PREDICTED: gamma-soluble NSF attachment protein-like
ORTHOMCL3463	G_2_Unigene|G_TRINITY_DN61948_c0_g1	P_2_Unigene|P_TRINITY_DN74257_c1_g3	0.606768	0.648177	0.544293	0.858729	0.810617	2.56631	2.229948218	0.002477641	0.007273641	PREDICTED: uncharacterized protein LOC108666010
ORTHOMCL3464	G_2_Unigene|G_TRINITY_DN61942_c0_g1	P_2_Unigene|P_TRINITY_DN82010_c0_g1	0.285862	0.506351	1.87609	0.239881	1.73873	1.17308	-1.834939648	0.016121138	0.035524079	_
ORTHOMCL3465	G_2_Unigene|G_TRINITY_DN61938_c0_g1	P_2_Unigene|P_TRINITY_DN55924_c0_g1	74.5597	89.9606	88.3818	140.417	119.688	86.9457	-0.344455507	0.600902774	0.695894287	actin 1, partial
ORTHOMCL3466	G_2_Unigene|G_TRINITY_DN61931_c0_g1	P_2_Unigene|P_TRINITY_DN70105_c0_g1	0.329735	0.630955	0.432858	1.61663	1.43023	2.4066	2.571974384	0.000416777	0.001598317	PREDICTED: uncharacterized protein LOC108679822
ORTHOMCL3467	G_2_Unigene|G_TRINITY_DN61925_c0_g1	P_2_Unigene|P_TRINITY_DN22598_c0_g1	0	0	2.30581	528.953	366.122	306.723	6.763126754	2.39E-15	3.92E-13	_
ORTHOMCL3468	G_2_Unigene|G_TRINITY_DN61918_c0_g1	P_2_Unigene|P_TRINITY_DN72991_c2_g4	1.4514	0.52898	0	2.63841	3.60307	1.75699	2.348812534	0.003886712	0.010579858	PREDICTED: glutamyl aminopeptidase-like
ORTHOMCL3469	G_2_Unigene|G_TRINITY_DN61911_c0_g1	P_2_Unigene|P_TRINITY_DN74128_c1_g1	0.639076	0.310951	0.407562	2.22982	3.32137	4.72263	3.609262881	1.33E-06	1.18E-05	PREDICTED: E3 ubiquitin-protein ligase HECTD1-like
ORTHOMCL3470	G_2_Unigene|G_TRINITY_DN61887_c0_g1	P_2_Unigene|P_TRINITY_DN76009_c0_g5	1.03567	1.37153	0.921882	1.40536	1.01521	1.60812	2.381650071	0.002108618	0.006377535	PREDICTED: afadin-like
ORTHOMCL3471	G_2_Unigene|G_TRINITY_DN61879_c0_g1	P_2_Unigene|P_TRINITY_DN75949_c0_g2	0.421824	0.864286	0.527228	2.62411	1.79581	5.42026	4.199619121	3.35E-08	4.99E-07	PREDICTED: ras-related protein Rab-8A-like
ORTHOMCL3472	G_2_Unigene|G_TRINITY_DN61867_c0_g1	P_2_Unigene|P_TRINITY_DN52341_c0_g1	1.14176	0	0.422882	2.0059	2.12918	3.6169	3.324336401	0.000112823	0.000519923	PREDICTED: translocon-associated protein subunit beta-like
ORTHOMCL3473	G_2_Unigene|G_TRINITY_DN61861_c0_g1	P_2_Unigene|P_TRINITY_DN28085_c0_g2	8.35739	17.7337	30.3395	0.621979	8.99439	13.29	-2.103823991	0.002560294	0.007439723	60S ribosomal protein L21
ORTHOMCL3474	G_2_Unigene|G_TRINITY_DN61850_c0_g1	P_2_Unigene|P_TRINITY_DN9641_c0_g1	0.810559	0	0.519038	1.95721	1.45063	3.4181	1.30214719	0.104398787	0.171263357	Zinc finger protein 879
ORTHOMCL3475	G_2_Unigene|G_TRINITY_DN61842_c0_g2	P_2_Unigene|P_TRINITY_DN65363_c0_g1	1.91406	0.344654	0.513404	10.2343	5.82273	15.7077	3.04504784	2.59E-05	0.000145825	hypothetical protein LOTGIDRAFT_232343
ORTHOMCL3476	G_2_Unigene|G_TRINITY_DN61839_c0_g1	P_2_Unigene|P_TRINITY_DN75886_c0_g3	0.747956	0.27714	1.39095	2.90637	3.87426	0.76532	5.060152043	2.50E-09	5.32E-08	PREDICTED: TRPM8 channel-associated factor homolog
ORTHOMCL3477	G_2_Unigene|G_TRINITY_DN61838_c0_g1	P_2_Unigene|P_TRINITY_DN70452_c0_g3	0.905932	0.140527	1.57249	1.46102	1.09081	0.977937	3.58399952	3.82E-06	2.93E-05	PREDICTED: transient receptor potential cation channel subfamily A member 1 homolog
ORTHOMCL3478	G_2_Unigene|G_TRINITY_DN6182_c1_g1	P_2_Unigene|P_TRINITY_DN63909_c0_g2	0.180476	0.990629	0.80137	2.14029	0.61203	5.52959	2.994359456	0.00029335	0.001178707	_
ORTHOMCL3479	G_2_Unigene|G_TRINITY_DN61823_c0_g1	P_2_Unigene|P_TRINITY_DN11171_c0_g2	0.208359	0.689975	1.85481	0.108717	1.07222	0.872153	1.356796884	0.115723422	0.186751573	PREDICTED: putative agmatine deiminase
ORTHOMCL3480	G_2_Unigene|G_TRINITY_DN61820_c0_g1	P_2_Unigene|P_TRINITY_DN77094_c0_g1	0.945269	0.712854	0.609657	1.07726	3.37234	2.00505	-1.481404355	0.06378922	0.1138976	CD63 antigen
ORTHOMCL3481	G_2_Unigene|G_TRINITY_DN61797_c0_g1	P_2_Unigene|P_TRINITY_DN72296_c0_g2	0.239314	0.531244	1.60118	5.0382	6.68631	2.86486	2.905895097	0.000552913	0.002055105	PREDICTED: catenin alpha-like isoform X2
ORTHOMCL3482	G_2_Unigene|G_TRINITY_DN61791_c0_g1	P_2_Unigene|P_TRINITY_DN32368_c0_g1	4.31453	8.04951	19.4828	0	2.69348	0	-4.041711413	1.99E-06	1.68E-05	putative ribosomal protein S26, partial
ORTHOMCL3483	G_2_Unigene|G_TRINITY_DN61789_c0_g1	P_2_Unigene|P_TRINITY_DN81960_c0_g1	0.19613	0.769942	1.14801	1.4615	1.54476	0.807797	1.099654169	0.131497286	0.206511627	elongation factor 1-alpha 1-like
ORTHOMCL3484	G_2_Unigene|G_TRINITY_DN61766_c0_g1	P_2_Unigene|P_TRINITY_DN70080_c1_g3	0.78451	0.685561	1.04275	1.2488	0.400685	6.18695	3.395343593	1.93E-05	0.000114607	_
ORTHOMCL3485	G_2_Unigene|G_TRINITY_DN61744_c0_g1	P_2_Unigene|P_TRINITY_DN42953_c0_g1	0.137632	1.19771	0.6086	1.14532	0.841533	1.23176	1.404057727	0.09397957	0.156435417	PREDICTED: condensin complex subunit 2-like, partial
ORTHOMCL3486	G_2_Unigene|G_TRINITY_DN61728_c0_g1	P_2_Unigene|P_TRINITY_DN46318_c0_g1	2.07133	0	0	1.01154	1.97757	2.6148	1.688236728	0.049705669	0.091456454	_
ORTHOMCL3487	G_2_Unigene|G_TRINITY_DN61725_c0_g1	P_2_Unigene|P_TRINITY_DN78910_c0_g2	0.235137	0.636643	1.16736	0	2.23662	1.51753	-0.068846462	1	1	hypothetical protein CAPTEDRAFT_173744
ORTHOMCL3488	G_2_Unigene|G_TRINITY_DN61717_c0_g1	P_2_Unigene|P_TRINITY_DN65568_c1_g1	0.73264	0.542529	1.36214	0.683537	0.449188	4.32882	4.483828472	6.66E-08	8.85E-07	pantothenate kinase 4
ORTHOMCL3489	G_2_Unigene|G_TRINITY_DN6170_c0_g1	P_2_Unigene|P_TRINITY_DN77798_c0_g1	4.11928	4.11674	15.1833	1.55421	10.0685	9.11915	-1.463977373	0.041318299	0.078334078	_
ORTHOMCL3490	G_2_Unigene|G_TRINITY_DN61708_c0_g1	P_2_Unigene|P_TRINITY_DN63372_c0_g1	2.81703	0	0	12.1041	11.8285	15.8608	2.27102936	0.004424827	0.011824382	AGAP004616-PA
ORTHOMCL3491	G_2_Unigene|G_TRINITY_DN61704_c0_g1	P_2_Unigene|P_TRINITY_DN52842_c0_g2	0.504857	0.921356	0.373205	0.592486	1.46837	2.70654	2.3127202	0.005393977	0.013912102	PREDICTED: ubiquitin-conjugating enzyme E2 Q2-like
ORTHOMCL3492	G_2_Unigene|G_TRINITY_DN61681_c0_g1	P_2_Unigene|P_TRINITY_DN6049_c0_g1	0.753198	0.558286	1.40082	0.864933	0.978872	1.331	0.519800668	0.619280528	0.712718087	_
ORTHOMCL3493	G_2_Unigene|G_TRINITY_DN61654_c0_g1	P_2_Unigene|P_TRINITY_DN42796_c0_g1	2.57813	0	0.137989	0.193651	5.06738	0	-1.06066783	0.186153175	0.275922176	PREDICTED: glucose dehydrogenase
ORTHOMCL3494	G_2_Unigene|G_TRINITY_DN61643_c0_g1	P_2_Unigene|P_TRINITY_DN66551_c0_g1	2.79899	0	0	0	1.75928	0	0.484742523	0.612350002	0.706205516	_
ORTHOMCL3495	G_2_Unigene|G_TRINITY_DN61642_c0_g1	P_2_Unigene|P_TRINITY_DN75894_c0_g3	0	0.796866	1.33431	1.37081	1.66301	2.88274	4.227132421	3.76E-07	3.93E-06	PREDICTED: inactive tyrosine-protein kinase transmembrane receptor ROR1-like
ORTHOMCL3496	G_2_Unigene|G_TRINITY_DN61639_c0_g1	P_2_Unigene|P_TRINITY_DN80512_c0_g1	0	3.04854	0	1.04056	0.686851	1.26611	1.683455515	0.04127558	0.078306559	PREDICTED: omega-6 fatty acid desaturase, endoplasmic reticulum
ORTHOMCL3497	G_2_Unigene|G_TRINITY_DN61630_c0_g1	P_2_Unigene|P_TRINITY_DN47264_c0_g1	2.09646	0	0	1.7778	2.41245	4.29532	0.644514784	0.526087137	0.629332588	_
ORTHOMCL3498	G_2_Unigene|G_TRINITY_DN61607_c0_g1	P_2_Unigene|P_TRINITY_DN69226_c1_g1	0.201217	0	1.11898	1.64209	1.5667	3.39836	3.975560203	6.51E-06	4.60E-05	PREDICTED: N-acetylgalactosamine kinase-like
ORTHOMCL3499	G_2_Unigene|G_TRINITY_DN61606_c0_g1	P_2_Unigene|P_TRINITY_DN76223_c0_g1	1.02339	0.861321	0	0.945757	0.900224	1.08137	1.184315431	0.143419277	0.222273861	_
ORTHOMCL3500	G_2_Unigene|G_TRINITY_DN61595_c0_g1	P_2_Unigene|P_TRINITY_DN75443_c1_g5	0.737902	0.965267	0.163312	0.477965	1.377	1.20516	2.22227483	0.005637516	0.014439633	PREDICTED: myosin-VIIa-like
ORTHOMCL3501	G_2_Unigene|G_TRINITY_DN61577_c0_g1	P_2_Unigene|P_TRINITY_DN56610_c0_g2	2.57624	0	0	8.51365	5.43747	11.8087	2.687116909	0.000984126	0.003371283	_
ORTHOMCL3502	G_2_Unigene|G_TRINITY_DN6156_c0_g1	P_2_Unigene|P_TRINITY_DN68241_c1_g2	0.619456	0.220406	0.678917	3.73651	4.1091	3.7914	2.277450671	0.00204252	0.006217991	PREDICTED: SAGA-associated factor 29-like isoform X2
ORTHOMCL3503	G_2_Unigene|G_TRINITY_DN61564_c0_g1	P_2_Unigene|P_TRINITY_DN73285_c1_g1	1.17369	1.07705	0.652366	0.674483	0.284466	0.0925144	-0.442014618	0.701512771	0.783172581	PREDICTED: uncharacterized protein LOC108671857 isoform X1
ORTHOMCL3504	G_2_Unigene|G_TRINITY_DN61560_c0_g1	P_2_Unigene|P_TRINITY_DN51402_c0_g1	2.83319	0	0.225102	4.64958	5.42841	7.01442	2.87923325	0.000249713	0.001024119	_
ORTHOMCL3505	G_2_Unigene|G_TRINITY_DN61522_c0_g1	P_2_Unigene|P_TRINITY_DN57784_c2_g1	0.58388	0.126448	1.67468	0.661803	8.97986	0.322231	2.9057415	0.000159055	0.000696007	PREDICTED: cell wall protein IFF6-like
ORTHOMCL3506	G_2_Unigene|G_TRINITY_DN61521_c0_g1	P_2_Unigene|P_TRINITY_DN74854_c0_g4	0.372486	0.818802	1.03432	4.76499	1.53763	7.09336	3.019574431	0.000199338	0.000841129	PREDICTED: delta(14)-sterol reductase-like
ORTHOMCL3507	G_2_Unigene|G_TRINITY_DN61510_c0_g1	P_2_Unigene|P_TRINITY_DN13586_c0_g1	0.285858	0.342079	0.938404	0	2.2677	1.83611	-1.05900968	0.180991881	0.269594398	PREDICTED: citrate synthase 2, peroxisomal
ORTHOMCL3508	G_2_Unigene|G_TRINITY_DN61508_c0_g1	P_2_Unigene|P_TRINITY_DN60568_c0_g2	0.382855	0.341464	0.490134	1.29586	0.858619	1.46703	2.500870176	0.001244108	0.004112222	PREDICTED: histone acetyltransferase KAT8-like
ORTHOMCL3509	G_2_Unigene|G_TRINITY_DN61487_c0_g1	P_2_Unigene|P_TRINITY_DN69446_c1_g4	0.757061	0.208149	0.841115	5.03454	2.57105	1.88813	3.506103121	2.17E-05	0.000126466	PREDICTED: uncharacterized protein LOC108678771
ORTHOMCL3510	G_2_Unigene|G_TRINITY_DN6147_c0_g1	P_2_Unigene|P_TRINITY_DN66589_c0_g7	1.36293	0	1.34118	0.309964	7.1554	1.18828	1.387425957	0.078468613	0.135028265	_
ORTHOMCL3511	G_2_Unigene|G_TRINITY_DN61467_c0_g1	P_2_Unigene|P_TRINITY_DN65859_c1_g2	0.912596	0.331938	0.84196	1.64648	1.81976	1.02718	3.405135797	2.32E-05	0.000133464	PREDICTED: bestrophin-3-like
ORTHOMCL3512	G_2_Unigene|G_TRINITY_DN61452_c0_g1	P_2_Unigene|P_TRINITY_DN55493_c1_g1	0.718195	0.788282	1.39508	1.38645	3.09738	0	0.992116426	0.215096039	0.308957141	_
ORTHOMCL3513	G_2_Unigene|G_TRINITY_DN61450_c0_g1	P_2_Unigene|P_TRINITY_DN81240_c0_g1	3.50599	3.12421	7.4654	0	5.48272	10.054	-0.661527413	0.344449977	0.449842597	hypothetical protein BOX15_Mlig001299g3
ORTHOMCL3514	G_2_Unigene|G_TRINITY_DN61447_c0_g1	P_2_Unigene|P_TRINITY_DN68067_c1_g2	6.55506	0	0.349502	3.51019	0.753547	0.72867	-1.928271203	0.011891639	0.027309459	PREDICTED: selenoprotein W, partial
ORTHOMCL3515	G_2_Unigene|G_TRINITY_DN61444_c0_g1	P_2_Unigene|P_TRINITY_DN77125_c0_g1	2.57683	2.83298	6.32748	1.38844	4.06674	1.55033	-3.308828855	2.11E-05	0.000123368	ras guanine nucleotide exchange factor L-like
ORTHOMCL3516	G_2_Unigene|G_TRINITY_DN61426_c0_g1	P_2_Unigene|P_TRINITY_DN43341_c0_g1	3.51874	0	0	4.88344	1.46762	5.28485	2.454991319	0.001685006	0.00528635	amphiHMG1/2-like protein, partial
ORTHOMCL3517	G_2_Unigene|G_TRINITY_DN6140_c0_g1	P_2_Unigene|P_TRINITY_DN73662_c2_g4	0.914385	0.268041	0.456962	0.888198	1.57092	2.73904	3.336021787	1.77E-05	0.000106406	PREDICTED: protein transport protein Sec24A-like
ORTHOMCL3518	G_2_Unigene|G_TRINITY_DN61401_c0_g1	P_2_Unigene|P_TRINITY_DN77806_c0_g1	2.86609	5.41991	8.42685	0.67261	4.32773	11.2706	-1.028898768	0.166572438	0.251625884	PREDICTED: 40S ribosomal protein S12
ORTHOMCL3519	G_2_Unigene|G_TRINITY_DN61399_c0_g1	P_2_Unigene|P_TRINITY_DN75935_c1_g3	0.843372	1.16421	0.23465	1.85782	3.14789	3.7353	3.600422926	1.07E-05	6.96E-05	PREDICTED: uncharacterized protein LOC108676464
ORTHOMCL3520	G_2_Unigene|G_TRINITY_DN61393_c0_g1	P_2_Unigene|P_TRINITY_DN66039_c0_g1	0.43901	0.956872	1.13341	0.0499506	18.1731	1.53831	5.439918993	5.21E-11	2.07E-09	PREDICTED: uncharacterized protein LOC108675833
ORTHOMCL3521	G_2_Unigene|G_TRINITY_DN61375_c0_g1	P_2_Unigene|P_TRINITY_DN53877_c0_g1	3.41899	0	0	0.824621	1.27409	0.306049	-1.071129941	0.33587892	0.440930412	60S ribosomal protein L37a isoform X2
ORTHOMCL3523	G_2_Unigene|G_TRINITY_DN61368_c0_g1	P_2_Unigene|P_TRINITY_DN83052_c0_g1	0.809083	0.775366	1.72723	0	2.33739	2.00778	-2.345051239	0.002630052	0.007610044	mitochondrial ATP synthase beta subunit
ORTHOMCL3524	G_2_Unigene|G_TRINITY_DN61364_c0_g1	P_2_Unigene|P_TRINITY_DN76291_c0_g1	0.112237	0.728469	0.990046	0	2.88676	1.17807	-0.700293111	0.521385	0.624784399	_
ORTHOMCL3525	G_2_Unigene|G_TRINITY_DN61363_c0_g1	P_2_Unigene|P_TRINITY_DN75315_c1_g1	0.309616	0.507084	1.02862	0.53632	1.58739	2.91057	4.461409542	6.43E-08	8.65E-07	PREDICTED: chaoptin-like
ORTHOMCL3526	G_2_Unigene|G_TRINITY_DN6135_c0_g1	P_2_Unigene|P_TRINITY_DN29410_c0_g1	1.05358	3.30354	6.32623	0	2.26757	1.79497	-1.956902361	0.009066874	0.021900109	_
ORTHOMCL3527	G_2_Unigene|G_TRINITY_DN61345_c0_g1	P_2_Unigene|P_TRINITY_DN74705_c0_g1	1.2486	0.452838	0.153383	6.06764	2.45483	4.78445	5.78558512	9.23E-12	4.74E-10	PREDICTED: YY1-associated factor 2-like
ORTHOMCL3528	G_2_Unigene|G_TRINITY_DN61344_c0_g1	P_2_Unigene|P_TRINITY_DN37471_c0_g1	1.26663	0.692018	0.701592	0.793592	1.40345	7.54029	0.147639706	1	1	PREDICTED: uncharacterized protein LOC108681944 isoform X1
ORTHOMCL3529	G_2_Unigene|G_TRINITY_DN6130_c0_g1	P_2_Unigene|P_TRINITY_DN74743_c0_g1	0.548917	0.252592	0.68939	1.23667	0.777031	13.4338	6.309934387	1.42E-13	1.44E-11	PREDICTED: uncharacterized protein LOC108682933
ORTHOMCL3530	G_2_Unigene|G_TRINITY_DN61292_c0_g1	P_2_Unigene|P_TRINITY_DN74408_c1_g3	0.669086	0.844272	0.737703	0.301357	0.839453	1.81726	1.859263664	0.017115518	0.037256946	PREDICTED: E3 ubiquitin-protein ligase UBR3-like, partial
ORTHOMCL3531	G_2_Unigene|G_TRINITY_DN61286_c0_g1	P_2_Unigene|P_TRINITY_DN75557_c0_g6	0.432005	0.477553	0.721431	1.43929	4.82982	4.19936	5.796481445	5.67E-11	2.18E-09	PREDICTED: acetyl-CoA carboxylase 1-like, partial
ORTHOMCL3532	G_2_Unigene|G_TRINITY_DN61261_c0_g1	P_2_Unigene|P_TRINITY_DN75726_c0_g3	0.627608	0.685561	0.347584	1.25089	2.49752	4.0748	4.157944874	4.55E-07	4.59E-06	_
ORTHOMCL3533	G_2_Unigene|G_TRINITY_DN61260_c0_g1	P_2_Unigene|P_TRINITY_DN67371_c0_g1	0.970232	0.808075	1.35274	1.66253	2.01803	2.91084	3.541967671	9.45E-06	6.29E-05	PREDICTED: platelet-activating factor acetylhydrolase-like isoform X1
ORTHOMCL3534	G_2_Unigene|G_TRINITY_DN61256_c0_g1	P_2_Unigene|P_TRINITY_DN65810_c0_g1	2.26825	0	0	4.99928	4.74156	8.90919	3.202775874	5.42E-05	0.000275682	ADP-ribosylation factor 1
ORTHOMCL3535	G_2_Unigene|G_TRINITY_DN61232_c0_g1	P_2_Unigene|P_TRINITY_DN69995_c0_g1	0.659509	1.21817	0.414794	2.52296	1.9965	4.4548	2.826219224	0.000192451	0.000819394	PREDICTED: ethanolaminephosphotransferase 1-like
ORTHOMCL3536	G_2_Unigene|G_TRINITY_DN61208_c0_g1	P_2_Unigene|P_TRINITY_DN67908_c0_g1	1.00608	0	0	1.00139	0.904765	1.76619	3.170745734	0.000469533	0.001778525	TPA: TPA_inf: signal recognition particle subunit Srp54
ORTHOMCL3537	G_2_Unigene|G_TRINITY_DN61207_c0_g1	P_2_Unigene|P_TRINITY_DN47320_c2_g1	1.25361	0.60628	0	0.3986	1.36251	1.1002	-0.249202812	0.804303075	0.866064568	PREDICTED: uncharacterized protein LOC108670992
ORTHOMCL3538	G_2_Unigene|G_TRINITY_DN61206_c0_g1	P_2_Unigene|P_TRINITY_DN67100_c0_g1	2.52593	0	0	2.48643	2.34011	6.74462	1.612974797	0.029317297	0.05879341	LOW QUALITY PROTEIN: glutathione S-transferase-like
ORTHOMCL3539	G_2_Unigene|G_TRINITY_DN61204_c0_g1	P_2_Unigene|P_TRINITY_DN74827_c2_g3	0.818945	0.876334	0.414726	1.33592	0.379349	0	-2.014675301	0.017485384	0.037957912	PREDICTED: mitochondrial intermediate peptidase-like
ORTHOMCL3540	G_2_Unigene|G_TRINITY_DN61199_c0_g1	P_2_Unigene|P_TRINITY_DN6958_c0_g1	2.95161	0	0	8.61242	4.67762	11.7367	2.365090296	0.001831781	0.005673108	PREDICTED: 60S ribosomal protein L30-like
ORTHOMCL3541	G_2_Unigene|G_TRINITY_DN61190_c0_g1	P_2_Unigene|P_TRINITY_DN26301_c0_g1	1.26989	0.398386	1.007	4.88751	0.890156	0.647177	0.905745125	0.321052928	0.424882485	_
ORTHOMCL3542	G_2_Unigene|G_TRINITY_DN61155_c0_g1	P_2_Unigene|P_TRINITY_DN81736_c0_g1	0.142726	0.621708	0.631452	0	1.25262	1.65056	2.153253033	0.012425014	0.028352447	_
ORTHOMCL3543	G_2_Unigene|G_TRINITY_DN6111_c0_g1	P_2_Unigene|P_TRINITY_DN33987_c0_g1	0.0538722	0.978054	0.88585	0.679854	0.913794	2.81804	-0.334778186	0.705765643	0.786655282	Uncharacterized protein APZ42_009279, partial
ORTHOMCL3544	G_2_Unigene|G_TRINITY_DN61118_c0_g1	P_2_Unigene|P_TRINITY_DN65439_c0_g1	2.63903	0	0.138756	2.62434	2.32499	5.89132	2.969645711	0.000106081	0.000494602	LOW QUALITY PROTEIN: ankyrin repeat domain-containing protein 65
ORTHOMCL3545	G_2_Unigene|G_TRINITY_DN61103_c0_g1	P_2_Unigene|P_TRINITY_DN71525_c0_g4	0.538499	0	1.42438	0.739226	0.627344	0.0237128	0.879849817	0.287651341	0.38921245	PREDICTED: uncharacterized protein LOC108667700, partial
ORTHOMCL3546	G_2_Unigene|G_TRINITY_DN61101_c0_g1	P_2_Unigene|P_TRINITY_DN73830_c1_g2	0.301522	0.542225	1.6604	1.89785	0.305957	1.74085	1.297866356	0.085850014	0.145254457	PREDICTED: uncharacterized protein LOC108664614
ORTHOMCL3547	G_2_Unigene|G_TRINITY_DN61098_c0_g1	P_2_Unigene|P_TRINITY_DN75163_c0_g1	0.117171	1.14198	0.517051	2.72951	2.93374	2.55694	3.34413477	2.70E-05	0.000151127	PREDICTED: zinc finger protein 501-like
ORTHOMCL3548	G_2_Unigene|G_TRINITY_DN61090_c0_g1	P_2_Unigene|P_TRINITY_DN72477_c0_g1	0.29806	1.1789	0.21882	0.179853	1.19361	1.64964	0.751549313	0.373173637	0.480118469	_
ORTHOMCL3549	G_2_Unigene|G_TRINITY_DN61051_c0_g1	P_2_Unigene|P_TRINITY_DN73450_c1_g1	0.657719	0.404933	0.413657	1.58011	1.46877	5.00715	4.145680557	2.41E-07	2.68E-06	Kinesin heavy chain, partial
ORTHOMCL3550	G_2_Unigene|G_TRINITY_DN61030_c0_g1	P_2_Unigene|P_TRINITY_DN72128_c1_g2	0.141562	0.462361	1.25246	2.19481	2.10117	2.37186	4.24114471	2.10E-07	2.39E-06	PREDICTED: vacuolar protein sorting-associated protein 16 homolog
ORTHOMCL3551	G_2_Unigene|G_TRINITY_DN61018_c0_g1	P_2_Unigene|P_TRINITY_DN61512_c0_g1	0	0	2.40065	1.46473	0.187013	1.96262	1.890843135	0.014607765	0.032511791	PREDICTED: probable chitinase 3 isoform X1
ORTHOMCL3552	G_2_Unigene|G_TRINITY_DN61003_c0_g1	P_2_Unigene|P_TRINITY_DN71509_c4_g4	0.748542	1.04402	0.164459	5.29002	2.51515	3.7435	3.288448762	1.35E-05	8.51E-05	PREDICTED: nucleolar MIF4G domain-containing protein 1 homolog
ORTHOMCL3553	G_2_Unigene|G_TRINITY_DN61002_c0_g1	P_2_Unigene|P_TRINITY_DN27356_c0_g1	1.48584	0.541967	0.549023	0.824276	2.15511	2.69832	1.059045782	0.210510511	0.304655946	PREDICTED: ATP-binding cassette sub-family B member 7, mitochondrial-like
ORTHOMCL3554	G_2_Unigene|G_TRINITY_DN6099_c0_g1	P_2_Unigene|P_TRINITY_DN4333_c0_g1	4.97471	6.31545	14.2453	0.000521094	3.72826	9.42817	-1.619732618	0.023205989	0.047941423	hypothetical protein H355_004511
ORTHOMCL3555	G_2_Unigene|G_TRINITY_DN60996_c0_g1	P_2_Unigene|P_TRINITY_DN75056_c1_g2	0.557159	0.45471	0.770037	0.763092	1.99294	4.53119	3.016090068	0.000152742	0.000674761	_
ORTHOMCL3556	G_2_Unigene|G_TRINITY_DN60988_c0_g1	P_2_Unigene|P_TRINITY_DN59232_c0_g1	1.685	0	0	1.37303	0.962378	1.07274	0.976715922	0.252505409	0.350190443	hypothetical protein
ORTHOMCL3557	G_2_Unigene|G_TRINITY_DN60986_c0_g1	P_2_Unigene|P_TRINITY_DN83175_c0_g1	0.313804	0.685561	1.73792	0.445573	3.74484	1.53828	1.737546599	0.02570501	0.052381621	PREDICTED: glutathione S-transferase Mu 2-like isoform X1
ORTHOMCL3558	G_2_Unigene|G_TRINITY_DN60985_c0_g1	P_2_Unigene|P_TRINITY_DN80302_c0_g1	0.236141	0	2.36941	0	1.44628	2.42289	-0.075232732	1	1	PREDICTED: peroxiredoxin-2-like
ORTHOMCL3559	G_2_Unigene|G_TRINITY_DN60980_c0_g1	P_2_Unigene|P_TRINITY_DN71752_c0_g3	0.190294	0.627975	2.11441	0.101519	0.342296	0.555953	0.156913758	0.913871393	0.948048888	PREDICTED: uncharacterized protein T28D9.3-like isoform X2
ORTHOMCL3560	G_2_Unigene|G_TRINITY_DN60950_c0_g1	P_2_Unigene|P_TRINITY_DN52899_c1_g1	0.321044	0.175485	1.24504	0	1.29555	0.842771	1.125664331	0.217929755	0.311978327	_
ORTHOMCL3561	G_2_Unigene|G_TRINITY_DN60949_c0_g1	P_2_Unigene|P_TRINITY_DN56982_c0_g1	0.0982257	0.847439	0.540779	1.61065	2.6413	5.86793	1.285781139	0.130481963	0.205956473	PREDICTED: zinc finger protein ZFAT-like, partial
ORTHOMCL3562	G_2_Unigene|G_TRINITY_DN60921_c0_g1	P_2_Unigene|P_TRINITY_DN59129_c0_g1	0	0.293434	1.34237	1.93342	0.126616	2.71529	1.574421408	0.052817609	0.096447281	PREDICTED: uncharacterized protein LOC108680352 isoform X2
ORTHOMCL3563	G_2_Unigene|G_TRINITY_DN60883_c0_g1	P_2_Unigene|P_TRINITY_DN62775_c0_g1	0.225938	0.977785	0.373717	0.590387	1.26775	1.45072	3.060546796	0.00012868	0.00058047	PREDICTED: F-box/LRR-repeat protein 7-like
ORTHOMCL3564	G_2_Unigene|G_TRINITY_DN60874_c0_g1	P_2_Unigene|P_TRINITY_DN57478_c0_g1	1.17369	0.430819	0.869821	1.04806	1.63786	2.7304	-0.040659197	1	1	_
ORTHOMCL3565	G_2_Unigene|G_TRINITY_DN60868_c0_g1	P_2_Unigene|P_TRINITY_DN4200_c0_g1	0.474988	0.519014	1.05239	0	5.37723	0.709407	0.933481863	0.293948602	0.396477189	PREDICTED: uncharacterized protein LOC108665683
ORTHOMCL3566	G_2_Unigene|G_TRINITY_DN60833_c0_g1	P_2_Unigene|P_TRINITY_DN78686_c0_g1	1.91043	3.52386	8.61839	0	5.89773	4.51685	-1.176106037	0.104897057	0.172029934	40S ribosomal protein S11 isoform X1
ORTHOMCL3567	G_2_Unigene|G_TRINITY_DN60832_c0_g1	P_2_Unigene|P_TRINITY_DN26243_c0_g1	1.39755	0.275764	0.140302	0.756635	0.859889	3.33646	0.42934807	0.700162868	0.782767145	PREDICTED: uncharacterized protein LOC108678981 isoform X1
ORTHOMCL3568	G_2_Unigene|G_TRINITY_DN60822_c0_g1	P_2_Unigene|P_TRINITY_DN4432_c0_g1	1.0631	1.69707	4.52955	3.55581	7.67511	4.53739	0.595474478	0.377133183	0.483430417	_
ORTHOMCL3569	G_2_Unigene|G_TRINITY_DN60814_c0_g1	P_2_Unigene|P_TRINITY_DN65984_c0_g2	0.646907	0.367592	0.566721	0.502063	1.07349	0.997297	0.882012006	0.244008439	0.340789452	intraflagellar transport protein 25 homolog isoform X2
ORTHOMCL3570	G_2_Unigene|G_TRINITY_DN60784_c0_g1	P_2_Unigene|P_TRINITY_DN18716_c1_g1	0.296761	0.595902	1.55107	0.254508	1.84852	2.21651	-1.324120268	0.076353274	0.131919643	PREDICTED: pyrophosphate-energized vacuolar membrane proton pump 1
ORTHOMCL3571	G_2_Unigene|G_TRINITY_DN60779_c0_g1	P_2_Unigene|P_TRINITY_DN74792_c0_g2	0.673247	0.672313	0.645023	2.89991	2.22141	4.12681	3.842383037	3.37E-07	3.55E-06	PREDICTED: mucin-5AC-like
ORTHOMCL3572	G_2_Unigene|G_TRINITY_DN60772_c0_g1	P_2_Unigene|P_TRINITY_DN56597_c0_g2	0.998104	1.35333	0.137744	0.635611	0.950643	1.60833	1.191210153	0.131296735	0.206511627	PREDICTED: protein bunched, class 2/F/G isoform-like
ORTHOMCL3573	G_2_Unigene|G_TRINITY_DN60751_c0_g1	P_2_Unigene|P_TRINITY_DN74926_c1_g1	0.572304	0.12388	1.0099	3.8734	4.3697	11.6655	6.588349956	4.48E-14	5.79E-12	_
ORTHOMCL3574	G_2_Unigene|G_TRINITY_DN60750_c0_g1	P_2_Unigene|P_TRINITY_DN1619_c0_g2	0	0.818941	1.56841	0	1.76634	1.19164	-0.188525347	0.870304171	0.916742085	PREDICTED: probable serine--tRNA ligase, cytoplasmic
ORTHOMCL3575	G_2_Unigene|G_TRINITY_DN6074_c0_g1	P_2_Unigene|P_TRINITY_DN18248_c0_g1	0.856349	0.811796	0.990288	0.581326	0	1.29588	-3.328169144	0.000157637	0.000690345	PREDICTED: protein Lilipod
ORTHOMCL3576	G_2_Unigene|G_TRINITY_DN60745_c0_g1	P_2_Unigene|P_TRINITY_DN74366_c2_g5	0.303201	0.616746	0.745725	2.85823	1.46856	3.90915	0.816349102	0.251014353	0.348557815	PREDICTED: putative uncharacterized protein DDB_G0282133
ORTHOMCL3577	G_2_Unigene|G_TRINITY_DN60741_c0_g1	P_2_Unigene|P_TRINITY_DN64213_c1_g1	0	2.20951	0	2.38295	1.00216	0.391312	1.477949766	0.043367409	0.081550701	_
ORTHOMCL3578	G_2_Unigene|G_TRINITY_DN60728_c0_g1	P_2_Unigene|P_TRINITY_DN71608_c1_g1	0.811959	1.00465	0.511796	0.685028	0.354943	0.870317	1.031016171	0.212686622	0.306447539	PREDICTED: protein rhomboid-like isoform X2
ORTHOMCL3579	G_2_Unigene|G_TRINITY_DN60710_c0_g1	P_2_Unigene|P_TRINITY_DN24336_c0_g1	0.390685	0.947872	0.215079	0.979808	0.231019	1.05209	0.781782244	0.354733269	0.460995517	PREDICTED: mediator of RNA polymerase II transcription subunit 25-like
ORTHOMCL3580	G_2_Unigene|G_TRINITY_DN60699_c0_g2	P_2_Unigene|P_TRINITY_DN68080_c2_g1	2.02963	0	0.257346	11.1119	6.6981	11.5914	2.924761029	9.73E-05	0.000457782	myosin regulatory light chain
ORTHOMCL3581	G_2_Unigene|G_TRINITY_DN60687_c0_g1	P_2_Unigene|P_TRINITY_DN23356_c1_g1	0.146228	0.548887	1.28487	0.0855819	1.30909	1.14101	0.975653669	0.196979578	0.288685034	PREDICTED: kelch-like protein 26
ORTHOMCL3582	G_2_Unigene|G_TRINITY_DN60664_c0_g1	P_2_Unigene|P_TRINITY_DN68617_c0_g1	1.65622	0	0.342109	5.75333	1.69166	7.03442	3.050074446	8.63E-05	0.00041195	_
ORTHOMCL3583	G_2_Unigene|G_TRINITY_DN60654_c0_g1	P_2_Unigene|P_TRINITY_DN55755_c0_g1	0.440386	0.833274	0.485481	1.76232	1.25182	1.9613	2.695089212	0.000536365	0.002001636	PREDICTED: sorting nexin-14-like
ORTHOMCL3584	G_2_Unigene|G_TRINITY_DN60650_c0_g1	P_2_Unigene|P_TRINITY_DN31060_c0_g1	0	4.2587	0	0.0589932	0	4.16949	1.46508143	0.053623156	0.097789618	actin, partial
ORTHOMCL3585	G_2_Unigene|G_TRINITY_DN60633_c0_g1	P_2_Unigene|P_TRINITY_DN74500_c3_g1	0.573263	0.312176	0.792623	1.67107	1.62451	2.93639	3.153094734	8.66E-05	0.000413366	PREDICTED: LOW QUALITY PROTEIN: casein kinase I-like
ORTHOMCL3586	G_2_Unigene|G_TRINITY_DN6062_c0_g1	P_2_Unigene|P_TRINITY_DN75406_c0_g2	0.643736	0.198075	0.404785	0.119783	0.557992	0.348335	4.184485325	2.61E-07	2.86E-06	thioester-containing protein 1
ORTHOMCL3587	G_2_Unigene|G_TRINITY_DN60618_c0_g1	P_2_Unigene|P_TRINITY_DN72070_c1_g2	0.976659	0.534101	0.1804	1.44829	2.02716	2.46833	4.382336282	1.75E-07	2.03E-06	PREDICTED: protein FAM91A1-like
ORTHOMCL3588	G_2_Unigene|G_TRINITY_DN60616_c0_g1	P_2_Unigene|P_TRINITY_DN59936_c0_g1	0.559488	1.13993	0.947587	2.43758	1.65044	1.42594	-0.806102876	0.303973934	0.407131514	PREDICTED: chromobox protein homolog 2-like
ORTHOMCL3589	G_2_Unigene|G_TRINITY_DN60610_c0_g1	P_2_Unigene|P_TRINITY_DN55035_c1_g1	0.963704	1.06992	0.268693	0.519177	1.08415	2.31819	2.809207325	0.000727483	0.002611322	_
ORTHOMCL3590	G_2_Unigene|G_TRINITY_DN60597_c0_g1	P_2_Unigene|P_TRINITY_DN68667_c0_g1	0	1.13921	0.179311	1.90777	0.91588	2.10714	2.179478529	0.004545321	0.012059325	PREDICTED: TELO2-interacting protein 2-like isoform X1
ORTHOMCL3591	G_2_Unigene|G_TRINITY_DN60596_c0_g1	P_2_Unigene|P_TRINITY_DN81140_c0_g1	0	0.447312	1.81849	0	0.33339	1.73421	0.101997237	0.913871393	0.948048888	PREDICTED: nuclear pore complex protein DDB_G0274915-like
ORTHOMCL3592	G_2_Unigene|G_TRINITY_DN60594_c0_g1	P_2_Unigene|P_TRINITY_DN46056_c0_g1	0.547077	1.00136	0.607411	0	0.389074	2.40167	0.707856595	0.503000489	0.607869797	PREDICTED: CKLF-like MARVEL transmembrane domain-containing protein 4
ORTHOMCL3594	G_2_Unigene|G_TRINITY_DN60586_c0_g1	P_2_Unigene|P_TRINITY_DN39217_c1_g1	0.493932	0	0.870234	0.197353	2.67521	0.635075	1.744877915	0.035324837	0.068980025	PREDICTED: membrane-bound alkaline phosphatase-like, partial
ORTHOMCL3595	G_2_Unigene|G_TRINITY_DN60582_c0_g1	P_2_Unigene|P_TRINITY_DN71731_c0_g1	2.18834	0	0.22122	7.30591	3.68339	11.6826	5.317412468	3.27E-10	9.55E-09	ribosomal protein L3, partial
ORTHOMCL3596	G_2_Unigene|G_TRINITY_DN60579_c0_g1	P_2_Unigene|P_TRINITY_DN28929_c0_g1	0.287029	0.306125	1.25784	0.230779	2.05634	1.12742	-0.56163914	0.505261322	0.60980572	PREDICTED: glycine--tRNA ligase-like, partial
ORTHOMCL3597	G_2_Unigene|G_TRINITY_DN60575_c0_g1	P_2_Unigene|P_TRINITY_DN25693_c0_g1	0.709756	0.414407	0.566463	0.075047	0.248052	2.0978	-0.058740982	0.94432342	0.969163815	PREDICTED: uridine 5'-monophosphate synthase-like
ORTHOMCL3598	G_2_Unigene|G_TRINITY_DN60567_c0_g1	P_2_Unigene|P_TRINITY_DN1847_c0_g2	1.06747	0.683925	0.877606	0.233505	2.21146	0	-1.427580685	0.066312874	0.117684688	PREDICTED: uncharacterized protein LOC108665683
ORTHOMCL3599	G_2_Unigene|G_TRINITY_DN60557_c0_g1	P_2_Unigene|P_TRINITY_DN6663_c0_g1	1.11884	0.809009	1.64693	0.150328	2.02864	1.31595	-0.545566546	0.541649723	0.642276513	Ras-related protein RABD2A
ORTHOMCL3600	G_2_Unigene|G_TRINITY_DN60543_c0_g1	P_2_Unigene|P_TRINITY_DN61327_c0_g2	1.67121	0	0.345239	11.8481	7.25423	28.312	3.048495381	8.63E-05	0.00041195	_
ORTHOMCL3602	G_2_Unigene|G_TRINITY_DN60524_c0_g1	P_2_Unigene|P_TRINITY_DN59344_c2_g1	3.23503	0	0.111346	6.44142	5.2958	6.25913	2.115642588	0.003922603	0.0106671	ribosomal protein L18a-like protein
ORTHOMCL3603	G_2_Unigene|G_TRINITY_DN60513_c0_g1	P_2_Unigene|P_TRINITY_DN29521_c0_g2	0.245834	1.32082	1.89175	11.9351	11.2337	11.3264	3.716622209	8.47E-07	7.96E-06	SHLP2
ORTHOMCL3604	G_2_Unigene|G_TRINITY_DN60501_c0_g1	P_2_Unigene|P_TRINITY_DN24717_c0_g1	4.97506	8.50029	22.6828	4.79378	6.4474	17.3774	-1.159253381	0.086698049	0.146510732	_
ORTHOMCL3606	G_2_Unigene|G_TRINITY_DN60496_c0_g1	P_2_Unigene|P_TRINITY_DN75450_c0_g4	1.07729	0.788282	0.199297	0.353096	0.266026	3.03024	3.145905046	0.000133821	0.000600736	PREDICTED: uncharacterized protein LOC108672228
ORTHOMCL3607	G_2_Unigene|G_TRINITY_DN60487_c0_g1	P_2_Unigene|P_TRINITY_DN42068_c1_g1	0.372486	0.204701	1.44805	0	4.27637	0.824447	0.703393943	0.479616293	0.586115597	_
ORTHOMCL3608	G_2_Unigene|G_TRINITY_DN60474_c0_g1	P_2_Unigene|P_TRINITY_DN77843_c0_g1	1.85013	1.60194	3.59452	0	0.658203	2.67496	-1.846469006	0.011684058	0.026966573	_
ORTHOMCL3609	G_2_Unigene|G_TRINITY_DN60450_c0_g1	P_2_Unigene|P_TRINITY_DN34070_c0_g1	1.65492	0	0	6.72991	4.26714	5.92585	2.859381564	0.000200789	0.000846486	calmodulin
ORTHOMCL3610	G_2_Unigene|G_TRINITY_DN60447_c0_g1	P_2_Unigene|P_TRINITY_DN54167_c1_g1	0.233044	0.775236	0.51953	0.630176	0.530405	1.44971	2.776122705	0.001306465	0.004277596	PREDICTED: LOW QUALITY PROTEIN: E3 ubiquitin-protein ligase UBR5-like
ORTHOMCL3611	G_2_Unigene|G_TRINITY_DN60432_c0_g1	P_2_Unigene|P_TRINITY_DN15691_c0_g2	2.11057	2.52919	5.4431	0.109639	4.99879	4.75486	-0.675707662	0.342401249	0.447798901	PREDICTED: 40S ribosomal protein S7-like
ORTHOMCL3612	G_2_Unigene|G_TRINITY_DN60422_c0_g1	P_2_Unigene|P_TRINITY_DN52589_c0_g2	410.679	624.579	564.459	246.758	180.335	219.696	-1.870566572	0.005592741	0.014338176	PREDICTED: 60S ribosomal protein L30-like
ORTHOMCL3613	G_2_Unigene|G_TRINITY_DN60415_c0_g1	P_2_Unigene|P_TRINITY_DN35591_c0_g1	1.73234	0	0	5.05106	2.82729	7.94202	2.372358757	0.001435325	0.004631238	ribosomal protein L11, partial
ORTHOMCL3614	G_2_Unigene|G_TRINITY_DN6040_c0_g1	P_2_Unigene|P_TRINITY_DN69074_c0_g1	0.207133	0.914357	0.460941	1.66402	0.413221	3.50682	4.364762249	2.28E-07	2.56E-06	PREDICTED: uncharacterized protein LOC108673645
ORTHOMCL3615	G_2_Unigene|G_TRINITY_DN60405_c0_g1	P_2_Unigene|P_TRINITY_DN79903_c0_g1	4.04742	5.35533	11.7053	0.760393	1.78996	5.09748	-2.626106899	0.000695806	0.00251223	40S ribosomal protein
ORTHOMCL3616	G_2_Unigene|G_TRINITY_DN60370_c0_g1	P_2_Unigene|P_TRINITY_DN60074_c0_g1	0.240022	0.650219	0.794606	1.54383	1.04292	0.507235	0.35256743	0.745261978	0.818520523	PREDICTED: endochitinase A-like
ORTHOMCL3617	G_2_Unigene|G_TRINITY_DN60361_c0_g1	P_2_Unigene|P_TRINITY_DN62604_c0_g2	0.642087	0.175485	0.711452	1.99664	2.13251	4.10524	3.683150003	8.44E-06	5.75E-05	PREDICTED: serine/threonine-protein phosphatase 5-like
ORTHOMCL3618	G_2_Unigene|G_TRINITY_DN60360_c0_g1	P_2_Unigene|P_TRINITY_DN80933_c0_g1	2.03914	0.930671	5.46513	0.271588	13.2101	6.95348	0.362709209	0.641364201	0.732052077	PREDICTED: probable nucleoredoxin 1
ORTHOMCL3620	G_2_Unigene|G_TRINITY_DN60317_c1_g1	P_2_Unigene|P_TRINITY_DN19270_c0_g1	460.263	603.471	524.37	397.687	374.996	315.604	-1.423441908	0.032645778	0.064330023	PREDICTED: 40S ribosomal protein S27-like
ORTHOMCL3621	G_2_Unigene|G_TRINITY_DN60289_c0_g1	P_2_Unigene|P_TRINITY_DN761_c0_g1	2.2306	0	0.111676	1.89883	1.99514	8.54047	1.915844739	0.011839791	0.027239126	_
ORTHOMCL3622	G_2_Unigene|G_TRINITY_DN60256_c0_g1	P_2_Unigene|P_TRINITY_DN74927_c0_g3	0.44179	0.59714	0.974092	2.81355	0.194401	2.5604	1.54676534	0.045557288	0.085063759	PREDICTED: Ig-like and fibronectin type-III domain-containing protein 1
ORTHOMCL3623	G_2_Unigene|G_TRINITY_DN60241_c0_g1	P_2_Unigene|P_TRINITY_DN34082_c0_g1	1.82359	0	0	2.89005	0.18109	4.75335	1.779632828	0.039450496	0.075697514	PREDICTED: cornifelin homolog B-like
ORTHOMCL3624	G_2_Unigene|G_TRINITY_DN60239_c0_g1	P_2_Unigene|P_TRINITY_DN74735_c0_g1	0.525512	0.856288	0.725732	0.280255	0.0106629	0.284001	1.119650329	0.176109954	0.263311409	PREDICTED: fatty acyl-CoA reductase 1-like
ORTHOMCL3625	G_2_Unigene|G_TRINITY_DN60234_c0_g1	P_2_Unigene|P_TRINITY_DN16300_c0_g1	2.59561	3.5103	10.0347	1.12758	5.27101	3.9149	-1.246590272	0.073120879	0.127405159	60S ribosomal protein L13
ORTHOMCL3626	G_2_Unigene|G_TRINITY_DN6021_c0_g1	P_2_Unigene|P_TRINITY_DN73897_c0_g3	1.15433	0.846872	0.855221	1.55066	0.449771	1.64287	3.707753296	3.74E-06	2.88E-05	PREDICTED: contactin-like
ORTHOMCL3627	G_2_Unigene|G_TRINITY_DN60211_c0_g1	P_2_Unigene|P_TRINITY_DN66375_c0_g1	0.239314	0.265622	3.20235	2.70036	2.72544	8.91932	1.020239188	0.24466913	0.341111644	_
ORTHOMCL3628	G_2_Unigene|G_TRINITY_DN60197_c0_g1	P_2_Unigene|P_TRINITY_DN43234_c0_g1	0.690068	0.764823	0.769078	1.39944	1.35009	1.2579	2.655047491	0.001568007	0.004989767	PREDICTED: NADH dehydrogenase (ubiquinone) complex I, assembly factor 6-like isoform X2
ORTHOMCL3629	G_2_Unigene|G_TRINITY_DN60191_c0_g1	P_2_Unigene|P_TRINITY_DN57564_c0_g2	0.323738	0.921974	0.709792	1.69485	1.48064	1.76449	1.502184679	0.040282674	0.077001615	PREDICTED: fork head domain-containing protein FD4-like
ORTHOMCL3630	G_2_Unigene|G_TRINITY_DN60164_c0_g1	P_2_Unigene|P_TRINITY_DN68256_c0_g1	1.51432	0.126238	0.385809	10.5274	34.216	27.1028	7.418295681	9.07E-17	3.36E-14	PREDICTED: angiotensin-converting enzyme-like
ORTHOMCL3631	G_2_Unigene|G_TRINITY_DN60160_c0_g1	P_2_Unigene|P_TRINITY_DN72430_c0_g1	0.0949912	0.921309	0.627364	0.584916	0.28484	1.96825	2.785583485	0.000357281	0.001396185	PREDICTED: uncharacterized protein LOC108669674 isoform X2
ORTHOMCL3632	G_2_Unigene|G_TRINITY_DN60127_c0_g1	P_2_Unigene|P_TRINITY_DN75400_c0_g2	1.84314	0	0	3.38103	6.19702	2.25348	2.250480607	0.002342744	0.006949391	_
ORTHOMCL3633	G_2_Unigene|G_TRINITY_DN60116_c0_g1	P_2_Unigene|P_TRINITY_DN81647_c0_g1	1.38301	1.17202	3.80727	0.463148	5.56223	4.56511	-0.129914517	0.894017197	0.934747693	_
ORTHOMCL3634	G_2_Unigene|G_TRINITY_DN60106_c0_g1	P_2_Unigene|P_TRINITY_DN68234_c0_g3	0.60052	0.818742	0.664708	1.1373	1.39278	0.740534	0.843666154	0.315146324	0.41866209	PREDICTED: kanadaptin-like
ORTHOMCL3635	G_2_Unigene|G_TRINITY_DN600_c0_g1	P_2_Unigene|P_TRINITY_DN71597_c0_g2	0.450407	0.852712	1.11746	1.02879	0.345578	1.98201	1.732437383	0.021179372	0.044532015	_
ORTHOMCL3636	G_2_Unigene|G_TRINITY_DN60098_c0_g1	P_2_Unigene|P_TRINITY_DN77149_c0_g1	0.421686	0.931372	0.703951	1.36052	1.53855	0.934102	1.005024563	0.29808108	0.400882595	PREDICTED: kinesin-like protein KIF23 isoform X3
ORTHOMCL3637	G_2_Unigene|G_TRINITY_DN60092_c0_g1	P_2_Unigene|P_TRINITY_DN81048_c0_g1	0	2.20076	1.78983	0	2.31077	1.47187	-1.523239803	0.111592322	0.181137727	PREDICTED: peptidyl-prolyl cis-trans isomerase 3, partial
ORTHOMCL3638	G_2_Unigene|G_TRINITY_DN60043_c0_g1	P_2_Unigene|P_TRINITY_DN70074_c0_g1	2.12604	0	0.181261	6.39179	4.17715	12.6825	2.988196957	0.000170279	0.000736145	PREDICTED: protein disulfide-isomerase-like isoform X1
ORTHOMCL3639	G_2_Unigene|G_TRINITY_DN60040_c0_g1	P_2_Unigene|P_TRINITY_DN9153_c0_g1	1.78249	0	2.97811	0.649947	3.41685	0	-1.007977824	0.283852863	0.384940327	PREDICTED: 60S ribosomal protein L15-1, partial
ORTHOMCL3640	G_2_Unigene|G_TRINITY_DN60035_c0_g1	P_2_Unigene|P_TRINITY_DN72606_c1_g3	0.244213	1.35632	1.63456	1.2311	1.26828	1.76785	1.802065733	0.030576505	0.060769983	PREDICTED: uncharacterized protein LOC108677121
ORTHOMCL3641	G_2_Unigene|G_TRINITY_DN60008_c0_g1	P_2_Unigene|P_TRINITY_DN13269_c0_g1	1.24659	0.27714	0.834572	0.517304	0	2.67628	0.98818062	0.29808108	0.400882595	PREDICTED: putative polypeptide N-acetylgalactosaminyltransferase 10
ORTHOMCL3642	G_2_Unigene|G_TRINITY_DN5_c0_g1	P_2_Unigene|P_TRINITY_DN73491_c1_g1	1.02768	0.418372	1.13505	0.390762	0	0.628641	1.531802374	0.047647683	0.088520437	PREDICTED: abnormal cell migration protein 10-like isoform X2
ORTHOMCL3643	G_2_Unigene|G_TRINITY_DN59984_c0_g1	P_2_Unigene|P_TRINITY_DN59433_c0_g3	0	0.249881	1.50831	0	0.452218	1.5475	1.810816368	0.038005735	0.073504464	PREDICTED: LOW QUALITY PROTEIN: GTP-binding protein 1-like
ORTHOMCL3644	G_2_Unigene|G_TRINITY_DN59967_c0_g1	P_2_Unigene|P_TRINITY_DN32444_c2_g1	0.208902	0	1.26588	0.103878	1.84537	0.899772	0.773209663	0.392904463	0.499660873	PREDICTED: uncharacterized protein LOC106869108
ORTHOMCL3645	G_2_Unigene|G_TRINITY_DN59965_c0_g1	P_2_Unigene|P_TRINITY_DN76109_c0_g1	0	1.62861	0.617246	0.521193	0.196656	2.1009	0.214034933	0.892070181	0.933279637	PREDICTED: protein zyg-11 homolog B-like
ORTHOMCL3646	G_2_Unigene|G_TRINITY_DN59939_c0_g1	P_2_Unigene|P_TRINITY_DN68846_c1_g3	1.27827	0.3493	0.885166	0.0879353	1.02467	1.46825	3.247547409	3.68E-05	0.00019754	_
ORTHOMCL3647	G_2_Unigene|G_TRINITY_DN59919_c0_g1	P_2_Unigene|P_TRINITY_DN64740_c0_g2	0.428179	0.621708	0.947178	1.14095	0.728062	0.812231	1.809801105	0.024430933	0.050116354	PREDICTED: L-asparaginase 1-like
ORTHOMCL3648	G_2_Unigene|G_TRINITY_DN59917_c0_g1	P_2_Unigene|P_TRINITY_DN25957_c1_g1	0.895906	0.555713	1.27216	1.03663	0.473389	1.60397	-0.763480935	0.348276432	0.454198926	PREDICTED: abl interactor 2-like
ORTHOMCL3649	G_2_Unigene|G_TRINITY_DN59898_c0_g1	P_2_Unigene|P_TRINITY_DN3577_c0_g1	0	1.55256	0	0.0363903	0	3.83652	2.630452738	0.000798534	0.00282257	_
ORTHOMCL3650	G_2_Unigene|G_TRINITY_DN59883_c0_g1	P_2_Unigene|P_TRINITY_DN18556_c0_g1	0.621698	0.667425	0.768542	0.0528995	1.56457	1.30094	0.832347647	0.270071128	0.369476466	PREDICTED: cathepsin L1 isoform X2
ORTHOMCL3651	G_2_Unigene|G_TRINITY_DN59881_c0_g1	P_2_Unigene|P_TRINITY_DN4408_c0_g1	0.92178	2.74395	4.70225	0.544657	3.91274	5.19708	-0.656234702	0.366682733	0.473973282	PREDICTED: transcription factor BTF3 homolog 4-like
ORTHOMCL3652	G_2_Unigene|G_TRINITY_DN59865_c0_g1	P_2_Unigene|P_TRINITY_DN70157_c0_g3	0.237719	2.63785	0.265055	1.22932	1.72522	5.34236	3.990026158	6.25E-07	6.15E-06	PREDICTED: protein N-terminal asparagine amidohydrolase-like
ORTHOMCL3653	G_2_Unigene|G_TRINITY_DN59864_c0_g1	P_2_Unigene|P_TRINITY_DN78343_c0_g1	1.09341	0.241846	3.16555	0.334015	2.73464	1.49248	-0.833043608	0.323905052	0.427943077	PREDICTED: profilin-1A-like
ORTHOMCL3654	G_2_Unigene|G_TRINITY_DN59855_c0_g1	P_2_Unigene|P_TRINITY_DN73182_c2_g6	1.41457	0.19397	0.196226	0.872796	1.24424	0	2.386780232	0.004333002	0.011606927	_
ORTHOMCL3655	G_2_Unigene|G_TRINITY_DN59854_c0_g1	P_2_Unigene|P_TRINITY_DN16255_c0_g1	1.26989	0	0	4.34199	1.24214	6.72798	2.510698444	0.005716169	0.014627597	ribosomal protein L35
ORTHOMCL3656	G_2_Unigene|G_TRINITY_DN59844_c0_g1	P_2_Unigene|P_TRINITY_DN39124_c1_g1	0.552238	1.19428	0.121762	1.58759	1.1917	0.852816	1.364935383	0.082009791	0.139864979	_
ORTHOMCL3657	G_2_Unigene|G_TRINITY_DN59810_c0_g1	P_2_Unigene|P_TRINITY_DN53706_c0_g1	0.260647	1.30848	0.47779	1.76434	1.46962	1.24036	2.895835683	0.000130498	0.000586766	PREDICTED: GPI transamidase component PIG-S-like
ORTHOMCL3658	G_2_Unigene|G_TRINITY_DN59798_c0_g1	P_2_Unigene|P_TRINITY_DN65542_c0_g2	0.765339	0.842059	0.637849	0.638077	0.477803	3.5184	3.064488798	0.000139731	0.00062474	PREDICTED: endoplasmic reticulum resident protein 44-like
ORTHOMCL3659	G_2_Unigene|G_TRINITY_DN59790_c0_g1	P_2_Unigene|P_TRINITY_DN57021_c0_g1	1.9198	0	0	4.67285	4.14079	8.56937	1.571582024	0.049631622	0.091456454	_
ORTHOMCL3660	G_2_Unigene|G_TRINITY_DN59770_c0_g1	P_2_Unigene|P_TRINITY_DN59525_c0_g1	2.72269	0	0	10.782	5.52719	15.1882	2.549505379	0.00064605	0.002357108	putative 40S ribosomal protein RPS30
ORTHOMCL3661	G_2_Unigene|G_TRINITY_DN59766_c0_g1	P_2_Unigene|P_TRINITY_DN22732_c0_g2	0.37853	0.416297	1.05139	1.25658	4.06689	6.94619	2.286426993	0.00694389	0.017361287	_
ORTHOMCL3662	G_2_Unigene|G_TRINITY_DN59763_c0_g1	P_2_Unigene|P_TRINITY_DN77911_c0_g1	0.13751	0.0736664	1.3587	0	2.85321	0.126404	0.056404985	0.936149746	0.96302662	PREDICTED: uncharacterized protein LOC108678079 isoform X2
ORTHOMCL3663	G_2_Unigene|G_TRINITY_DN59753_c0_g1	P_2_Unigene|P_TRINITY_DN4335_c0_g1	1.62339	3.70019	6.69581	0.509091	3.23201	3.3963	-1.744763811	0.019628363	0.041809091	PREDICTED: nucleoside diphosphate kinase A1
ORTHOMCL3664	G_2_Unigene|G_TRINITY_DN59743_c0_g1	P_2_Unigene|P_TRINITY_DN29424_c0_g2	3.64157	5.36314	11.4009	0.978242	5.63423	7.87694	-1.361949762	0.057096784	0.10358002	hypothetical protein DAPPUDRAFT_73053
ORTHOMCL3665	G_2_Unigene|G_TRINITY_DN59741_c0_g1	P_2_Unigene|P_TRINITY_DN47281_c0_g1	0.358327	0.674962	0.394213	0.836289	0.572462	2.62629	1.987445576	0.010926135	0.025514225	hypothetical protein BRAFLDRAFT_221309
ORTHOMCL3666	G_2_Unigene|G_TRINITY_DN5972_c0_g1	P_2_Unigene|P_TRINITY_DN52124_c0_g1	8.87967	17.9471	12.1651	18.266	8.36165	7.73219	-1.291932746	0.054985512	0.100076875	PREDICTED: probable 28S ribosomal protein S16, mitochondrial
ORTHOMCL3667	G_2_Unigene|G_TRINITY_DN5971_c0_g1	P_2_Unigene|P_TRINITY_DN71748_c0_g1	0.802609	0.350969	0.355726	0.753929	0.268684	3.12535	3.548073574	1.68E-05	0.000101766	PREDICTED: uncharacterized protein LOC108672162 isoform X2
ORTHOMCL3668	G_2_Unigene|G_TRINITY_DN59712_c0_g1	P_2_Unigene|P_TRINITY_DN38298_c0_g1	0.531882	0.344773	1.05502	0.608217	2.83304	4.74954	0.25584277	0.786774223	0.85297877	dnaJ homolog subfamily A member 2
ORTHOMCL3669	G_2_Unigene|G_TRINITY_DN59710_c0_g1	P_2_Unigene|P_TRINITY_DN74815_c0_g6	0.159784	1.22255	0.354066	1.7522	0.783808	0.564142	3.458639233	1.68E-05	0.000101766	PREDICTED: transient-receptor-potential-like protein
ORTHOMCL3670	G_2_Unigene|G_TRINITY_DN59706_c0_g1	P_2_Unigene|P_TRINITY_DN69283_c0_g1	1.88431	0	0	2.40427	3.30031	1.52967	1.548415059	0.043079437	0.081091564	PREDICTED: elastase-1-like
ORTHOMCL3671	G_2_Unigene|G_TRINITY_DN59701_c0_g1	P_2_Unigene|P_TRINITY_DN51319_c1_g1	1.73315	0	1.10498	0.137855	0.308982	1.80531	0.119518422	1	1	_
ORTHOMCL3672	G_2_Unigene|G_TRINITY_DN59667_c0_g1	P_2_Unigene|P_TRINITY_DN74213_c0_g3	0.152768	1.50051	1.184	6.35254	6.07721	6.84526	7.009305589	1.49E-15	2.75E-13	PREDICTED: pre-mRNA-processing-splicing factor 8
ORTHOMCL3673	G_2_Unigene|G_TRINITY_DN5965_c0_g1	P_2_Unigene|P_TRINITY_DN74920_c0_g1	0.455096	0.727689	0.697865	13.4154	12.3853	15.8358	6.790248669	1.82E-15	3.15E-13	PREDICTED: tropomyosin-like
ORTHOMCL3674	G_2_Unigene|G_TRINITY_DN59651_c0_g1	P_2_Unigene|P_TRINITY_DN8444_c0_g1	0.594414	0.534296	0.218187	1.2825	1.12304	4.29646	0.259597981	0.824297641	0.882290825	PREDICTED: 1-phosphatidylinositol 4,5-bisphosphate phosphodiesterase-like
ORTHOMCL3675	G_2_Unigene|G_TRINITY_DN59648_c0_g1	P_2_Unigene|P_TRINITY_DN37393_c0_g1	0.967265	0	0	3.19284	2.22386	3.32862	2.579581351	0.00401293	0.010859552	PREDICTED: apolipoprotein D-like
ORTHOMCL3676	G_2_Unigene|G_TRINITY_DN59637_c0_g1	P_2_Unigene|P_TRINITY_DN70937_c3_g1	2.47657	0	0.524256	10.0059	6.61499	12.5317	2.968949753	7.06E-05	0.000347284	ribosomal protein S1a, partial
ORTHOMCL3677	G_2_Unigene|G_TRINITY_DN59635_c0_g1	P_2_Unigene|P_TRINITY_DN70965_c0_g2	1.3617	0.428331	0.864899	2.80798	2.64175	4.78904	3.606677483	7.15E-06	4.98E-05	PREDICTED: uncharacterized protein LOC108669358 isoform X2
ORTHOMCL3678	G_2_Unigene|G_TRINITY_DN59629_c0_g1	P_2_Unigene|P_TRINITY_DN75044_c0_g2	0.182027	0.843627	0.266239	2.40941	1.44387	2.42791	3.385953789	1.09E-05	7.10E-05	_
ORTHOMCL3679	G_2_Unigene|G_TRINITY_DN59627_c0_g1	P_2_Unigene|P_TRINITY_DN50412_c0_g1	0.394713	0.894863	0.919065	1.27316	0.133088	2.66291	0.32739454	0.656635031	0.745054011	PREDICTED: transcription elongation regulator 1-like isoform X1
ORTHOMCL3680	G_2_Unigene|G_TRINITY_DN59618_c0_g1	P_2_Unigene|P_TRINITY_DN56382_c1_g1	0.841428	0.368543	0.186603	0	0.45417	2.86051	0.575009519	0.662736074	0.749533027	PREDICTED: ras GTPase-activating protein 3-like
ORTHOMCL3681	G_2_Unigene|G_TRINITY_DN59615_c0_g1	P_2_Unigene|P_TRINITY_DN61011_c0_g1	2.43217	0	0	8.02739	5.27215	13.9305	3.036452313	4.70E-05	0.000245293	60S ribosomal protein L13A
ORTHOMCL3682	G_2_Unigene|G_TRINITY_DN59611_c0_g1	P_2_Unigene|P_TRINITY_DN55809_c0_g1	2.64222	0	0.170787	14.0415	8.49812	20.1255	3.404315186	6.11E-06	4.36E-05	PREDICTED: 40S ribosomal protein S8
ORTHOMCL3683	G_2_Unigene|G_TRINITY_DN59600_c0_g1	P_2_Unigene|P_TRINITY_DN73861_c0_g5	0.886408	0.359459	1.34371	2.25888	1.73521	4.46555	2.627031192	0.000486561	0.00183551	PREDICTED: TATA element modulatory factor-like
ORTHOMCL3684	G_2_Unigene|G_TRINITY_DN59594_c0_g1	P_2_Unigene|P_TRINITY_DN60827_c0_g1	1.74938	0	0	8.06752	4.71552	12.275	3.896587797	4.89E-07	4.91E-06	GTP-binding nuclear protein Ran
ORTHOMCL3685	G_2_Unigene|G_TRINITY_DN59592_c0_g1	P_2_Unigene|P_TRINITY_DN59678_c0_g1	2.01794	0	0.249769	7.32087	4.20326	13.657	3.976313483	1.47E-06	1.29E-05	RecName: Full=60S ribosomal protein L17 >gi|67083951|gb|AAY66910.1| ribosomal protein L17
ORTHOMCL3686	G_2_Unigene|G_TRINITY_DN59586_c0_g1	P_2_Unigene|P_TRINITY_DN32068_c1_g1	0.502132	1.11657	2.52148	0	2.03795	2.48309	1.057764791	0.194613284	0.285443097	_
ORTHOMCL3687	G_2_Unigene|G_TRINITY_DN59584_c0_g1	P_2_Unigene|P_TRINITY_DN74530_c0_g1	0.852919	0.499428	0.426003	1.781	1.38382	3.91823	3.270255808	2.06E-05	0.00012093	PREDICTED: helicase SRCAP-like
ORTHOMCL3688	G_2_Unigene|G_TRINITY_DN59568_c0_g1	P_2_Unigene|P_TRINITY_DN26503_c0_g1	0	0.314853	1.43878	0.361478	0.819874	4.17828	1.026990235	0.217929755	0.311978327	PREDICTED: uncharacterized protein LOC108665959
ORTHOMCL3689	G_2_Unigene|G_TRINITY_DN59556_c0_g1	P_2_Unigene|P_TRINITY_DN70733_c0_g2	0.680064	0.443702	1.05236	1.01554	3.06973	3.37138	3.331478711	2.78E-05	0.000155104	PREDICTED: myosin-IB-like
ORTHOMCL3690	G_2_Unigene|G_TRINITY_DN59549_c0_g1	P_2_Unigene|P_TRINITY_DN67229_c0_g1	1.42961	0	0.0982964	7.70942	4.81004	10.3449	4.940478066	1.60E-09	3.61E-08	PREDICTED: inactive pancreatic lipase-related protein 1-like
ORTHOMCL3691	G_2_Unigene|G_TRINITY_DN59525_c0_g1	P_2_Unigene|P_TRINITY_DN61401_c0_g1	3.50135	0	0	4.6291	3.09382	11.0568	2.584762237	0.000743891	0.002659544	40S ribosomal protein S17-like
ORTHOMCL3692	G_2_Unigene|G_TRINITY_DN59521_c0_g1	P_2_Unigene|P_TRINITY_DN72647_c0_g2	0.580008	0.310978	0.318504	1.26668	0	0.000191224	2.463969766	0.001578853	0.005015657	PREDICTED: transcription initiation factor TFIID subunit 2-like, partial
ORTHOMCL3693	G_2_Unigene|G_TRINITY_DN59520_c0_g1	P_2_Unigene|P_TRINITY_DN63111_c1_g1	0.49764	1.08927	0.183894	1.13412	0.928806	1.33849	2.734115192	0.00087276	0.003046157	_
ORTHOMCL3694	G_2_Unigene|G_TRINITY_DN59512_c0_g1	P_2_Unigene|P_TRINITY_DN74894_c1_g2	0.125668	0.818047	0.555024	0.703765	2.47473	2.55221	3.722748071	5.33E-06	3.88E-05	PREDICTED: uncharacterized protein LOC108682935
ORTHOMCL3695	G_2_Unigene|G_TRINITY_DN59465_c0_g1	P_2_Unigene|P_TRINITY_DN56249_c2_g1	0.685634	0.739365	1.18632	0.472771	2.34625	2.1198	1.011086822	0.182183647	0.270860988	_
ORTHOMCL3696	G_2_Unigene|G_TRINITY_DN59463_c0_g1	P_2_Unigene|P_TRINITY_DN76924_c0_g1	1.10106	3.29369	10.0419	0	2.00946	3.40046	-2.292787938	0.002567325	0.007456252	hypothetical protein FL83_15909, partial
ORTHOMCL3697	G_2_Unigene|G_TRINITY_DN59455_c0_g1	P_2_Unigene|P_TRINITY_DN53902_c0_g1	3.40577	0	0	10.0578	2.57643	16.5556	2.164171733	0.004705745	0.012419676	ribosomal protein L35
ORTHOMCL3698	G_2_Unigene|G_TRINITY_DN59444_c0_g1	P_2_Unigene|P_TRINITY_DN44847_c0_g1	0.904682	1.31585	1.00145	1.50313	1.23305	1.95595	1.995052473	0.009455166	0.022641024	_
ORTHOMCL3700	G_2_Unigene|G_TRINITY_DN59420_c0_g1	P_2_Unigene|P_TRINITY_DN73720_c0_g3	0.15013	0.491245	1.66177	2.75841	4.64439	3.96428	0.699625239	0.458420067	0.56456124	PREDICTED: beta-glucuronidase-like
ORTHOMCL3701	G_2_Unigene|G_TRINITY_DN59414_c0_g1	P_2_Unigene|P_TRINITY_DN59877_c0_g1	1.63272	0.796773	1.007	1.42723	3.33691	1.27198	1.041361678	0.199277472	0.291018825	PREDICTED: sodium/glucose cotransporter 4-like
ORTHOMCL3702	G_2_Unigene|G_TRINITY_DN59406_c0_g1	P_2_Unigene|P_TRINITY_DN80641_c0_g1	0.280833	1.06984	0.621087	0	3.10358	1.40573	0.614746067	0.488686774	0.59510475	unnamed protein product
ORTHOMCL3703	G_2_Unigene|G_TRINITY_DN59391_c0_g1	P_2_Unigene|P_TRINITY_DN69097_c2_g2	0.778115	0.214165	0.864899	1.73408	0.743248	2.53987	4.001880557	1.37E-06	1.20E-05	PREDICTED: structural maintenance of chromosomes protein 4-like
ORTHOMCL3704	G_2_Unigene|G_TRINITY_DN59373_c0_g1	P_2_Unigene|P_TRINITY_DN76983_c0_g1	0.396276	0.534296	1.30912	0.777103	0.915317	1.30274	-1.741704529	0.057683382	0.104413967	_
ORTHOMCL3705	G_2_Unigene|G_TRINITY_DN5936_c0_g1	P_2_Unigene|P_TRINITY_DN65833_c0_g1	0.162777	1.42427	0.3608	0.689629	0.583478	3.6894	3.761945504	2.76E-06	2.23E-05	_
ORTHOMCL3706	G_2_Unigene|G_TRINITY_DN59344_c0_g1	P_2_Unigene|P_TRINITY_DN13262_c0_g1	0.466003	0.401595	0.615427	0.613212	1.01384	4.45188	1.988838552	0.010047707	0.023816998	_
ORTHOMCL3707	G_2_Unigene|G_TRINITY_DN59336_c0_g1	P_2_Unigene|P_TRINITY_DN14896_c0_g1	0.593519	0.86435	2.01108	0.106392	3.9009	2.53582	-0.244879794	0.755154988	0.826769647	Phosphate carrier protein, mitochondrial precursor
ORTHOMCL3708	G_2_Unigene|G_TRINITY_DN59316_c0_g1	P_2_Unigene|P_TRINITY_DN11735_c0_g2	0.858927	0.348055	0.591632	0.45337	1.62327	1.92932	2.587366315	0.000893946	0.003105548	PREDICTED: probable E3 ubiquitin-protein ligase makorin-1
ORTHOMCL3709	G_2_Unigene|G_TRINITY_DN59312_c0_g1	P_2_Unigene|P_TRINITY_DN69807_c0_g1	0.357087	0.435553	1.0063	1.56927	0.75539	1.54649	2.079463235	0.004189111	0.011256216	PREDICTED: uncharacterized protein DDB_G0283697-like isoform X1
ORTHOMCL3710	G_2_Unigene|G_TRINITY_DN59301_c0_g1	P_2_Unigene|P_TRINITY_DN72609_c0_g1	1.19143	0	0.146269	1.38553	2.94032	2.41939	3.726309064	5.91E-06	4.25E-05	PREDICTED: uncharacterized protein LOC108678019
ORTHOMCL3711	G_2_Unigene|G_TRINITY_DN59293_c0_g1	P_2_Unigene|P_TRINITY_DN77186_c0_g1	1.06051	0.916515	0.701167	0.95123	1.09391	1.58352	-1.005610615	0.261463782	0.359917794	PREDICTED: 60S ribosomal protein L10a
ORTHOMCL3712	G_2_Unigene|G_TRINITY_DN59291_c0_g1	P_2_Unigene|P_TRINITY_DN66989_c0_g1	1.61946	0	0	0.0696359	0.548539	0	0.189756585	0.909314912	0.945585338	presenilin-1-like isoform X3
ORTHOMCL3713	G_2_Unigene|G_TRINITY_DN59270_c0_g1	P_2_Unigene|P_TRINITY_DN34762_c0_g1	1.03567	0.228589	1.38282	0.603217	0.385193	2.52456	2.112940411	0.008221656	0.020103415	PREDICTED: N-acetylglucosamine-6-sulfatase-like
ORTHOMCL3714	G_2_Unigene|G_TRINITY_DN59263_c0_g1	P_2_Unigene|P_TRINITY_DN37101_c1_g1	0.457329	0.42766	2.69559	0	1.06239	4.74954	-1.991292201	0.011618237	0.026881696	hypothetical protein DAPPUDRAFT_309281
ORTHOMCL3715	G_2_Unigene|G_TRINITY_DN59252_c0_g1	P_2_Unigene|P_TRINITY_DN4656_c0_g1	0.719891	0.0729058	0.862642	0.364822	0.482073	3.52821	-0.058523541	0.967844367	0.986860039	PREDICTED: signal transducer and activator of transcription 5B-like
ORTHOMCL3716	G_2_Unigene|G_TRINITY_DN59248_c0_g1	P_2_Unigene|P_TRINITY_DN34307_c0_g1	4.12473	6.66893	14.0389	2.25246	17.0451	14.4768	-0.323900456	0.642584025	0.732772394	PREDICTED: 40S ribosomal protein S15-1
ORTHOMCL3717	G_2_Unigene|G_TRINITY_DN59208_c0_g1	P_2_Unigene|P_TRINITY_DN54618_c0_g1	2.04027	0	0.140825	6.06375	2.45243	5.14069	2.412838933	0.002168049	0.006521765	PREDICTED: 40S ribosomal protein S11-like
ORTHOMCL3718	G_2_Unigene|G_TRINITY_DN59204_c0_g1	P_2_Unigene|P_TRINITY_DN50861_c0_g1	1.75935	0	0	20.6003	23.3384	21.1458	2.983840642	0.000170279	0.000736145	ribosomal protein S18, partial
ORTHOMCL3719	G_2_Unigene|G_TRINITY_DN59203_c0_g1	P_2_Unigene|P_TRINITY_DN74512_c3_g2	0.78451	0.685561	0.695169	0.185116	0.257358	0.5514	-0.042172251	1	1	coup transcription factor, putative
ORTHOMCL3720	G_2_Unigene|G_TRINITY_DN59194_c0_g1	P_2_Unigene|P_TRINITY_DN74662_c0_g1	0.331266	0.638521	0.799907	1.31801	0.730984	1.67446	2.212215161	0.003139827	0.008832554	_
ORTHOMCL3721	G_2_Unigene|G_TRINITY_DN59186_c0_g1	P_2_Unigene|P_TRINITY_DN69284_c0_g1	0.843372	0.232843	1.8772	0.468442	0.642363	1.12856	1.201422105	0.145295824	0.224492964	PREDICTED: LOW QUALITY PROTEIN: probable phosphorylase b kinase regulatory subunit alpha
ORTHOMCL3722	G_2_Unigene|G_TRINITY_DN59163_c0_g1	P_2_Unigene|P_TRINITY_DN71249_c0_g2	0.932175	0.516824	0.51953	0.242316	1.73412	0.992949	3.869674981	4.21E-06	3.17E-05	PREDICTED: clarin-2-like isoform X1
ORTHOMCL3723	G_2_Unigene|G_TRINITY_DN59154_c0_g1	P_2_Unigene|P_TRINITY_DN75446_c1_g1	0.753198	0.558286	0.840493	1.16016	1.87339	0.9827	1.618698814	0.070633201	0.123886975	_
ORTHOMCL3724	G_2_Unigene|G_TRINITY_DN59137_c0_g1	P_2_Unigene|P_TRINITY_DN61266_c0_g1	3.67997	0	0	0.839902	1.00984	2.3814	0.260899793	0.783418263	0.85050276	_
ORTHOMCL3725	G_2_Unigene|G_TRINITY_DN59132_c0_g1	P_2_Unigene|P_TRINITY_DN58858_c0_g1	2.14068	0	0	6.15684	4.03493	5.60288	2.389572547	0.001650954	0.00520599	PREDICTED: uncharacterized protein LOC105342550
ORTHOMCL3726	G_2_Unigene|G_TRINITY_DN59118_c0_g1	P_2_Unigene|P_TRINITY_DN69516_c2_g1	0.216747	0.819934	0.716698	1.62214	1.68923	2.7878	3.149434135	5.96E-05	0.000300005	PREDICTED: homocysteine-responsive endoplasmic reticulum-resident ubiquitin-like domain member 2 protein
ORTHOMCL3727	G_2_Unigene|G_TRINITY_DN59099_c0_g1	P_2_Unigene|P_TRINITY_DN56910_c0_g1	0.19576	0.698608	1.21744	3.90778	2.11138	0.171682	1.156488012	0.110654451	0.179825626	PREDICTED: molt-inhibiting hormone-like
ORTHOMCL3728	G_2_Unigene|G_TRINITY_DN59087_c0_g1	P_2_Unigene|P_TRINITY_DN76026_c0_g2	0.14592	0.625955	0.320534	5.92737	4.80618	10.299	8.388747868	1.79E-19	2.48E-16	_
ORTHOMCL3729	G_2_Unigene|G_TRINITY_DN59079_c0_g1	P_2_Unigene|P_TRINITY_DN53883_c0_g2	0.440867	0.32035	0.650444	2.12916	0	0.681387	0.991678029	0.29808108	0.400882595	_
ORTHOMCL3730	G_2_Unigene|G_TRINITY_DN59066_c0_g1	P_2_Unigene|P_TRINITY_DN32998_c0_g1	2.25145	0	0.068618	12.6548	7.3746	20.5594	3.290832431	1.06E-05	6.91E-05	60S ribosomal protein L10-like
ORTHOMCL3731	G_2_Unigene|G_TRINITY_DN59063_c0_g1	P_2_Unigene|P_TRINITY_DN48430_c1_g1	0.718195	0.394141	0.797187	0.598145	0.377608	2.85526	1.729432379	0.04127558	0.078306559	PREDICTED: lissencephaly-1 homolog
ORTHOMCL3732	G_2_Unigene|G_TRINITY_DN59058_c0_g1	P_2_Unigene|P_TRINITY_DN80680_c0_g2	1.46739	2.46457	8.4023	2.13961	9.20615	8.03443	-0.984389598	0.168703622	0.254360905	eukaryotic translation initiation factor 5A-1-like
ORTHOMCL3733	G_2_Unigene|G_TRINITY_DN59040_c0_g1	P_2_Unigene|P_TRINITY_DN63520_c0_g1	3.07568	0	0.0824092	13.655	8.8903	15.1414	2.595668403	0.000371684	0.00144434	PREDICTED: ganglioside GM2 activator, partial
ORTHOMCL3734	G_2_Unigene|G_TRINITY_DN59012_c0_g1	P_2_Unigene|P_TRINITY_DN16344_c0_g1	0.288625	0.461768	1.00136	0	1.63378	0.937629	-0.473586513	0.575776552	0.673964417	PREDICTED: T-complex protein 1 subunit alpha
ORTHOMCL3735	G_2_Unigene|G_TRINITY_DN58_c0_g1	P_2_Unigene|P_TRINITY_DN54327_c0_g2	0.370755	0.791733	1.68365	0.850639	1.94488	1.64655	-1.551570596	0.049631622	0.091456454	PREDICTED: uncharacterized protein LOC100632176
ORTHOMCL3736	G_2_Unigene|G_TRINITY_DN58998_c0_g1	P_2_Unigene|P_TRINITY_DN49045_c0_g1	1.17233	0.366708	0.557074	0.596612	0.551339	1.9359	0.947951679	0.315146324	0.41866209	PREDICTED: ubiquitin carboxyl-terminal hydrolase 20-like
ORTHOMCL3737	G_2_Unigene|G_TRINITY_DN58994_c0_g1	P_2_Unigene|P_TRINITY_DN72006_c0_g1	0.372946	0.404505	2.74488	0.23274	3.34474	2.31462	2.279050378	0.002254294	0.006733778	_
ORTHOMCL3738	G_2_Unigene|G_TRINITY_DN58980_c0_g1	P_2_Unigene|P_TRINITY_DN62005_c0_g3	0.502132	1.67486	0.280164	0.611096	0.794968	2.29561	2.729008264	0.001168103	0.003900466	PREDICTED: zinc finger protein 517-like
ORTHOMCL3739	G_2_Unigene|G_TRINITY_DN58975_c0_g1	P_2_Unigene|P_TRINITY_DN42342_c0_g2	0.402029	0.976005	0.442773	0.245169	0.600847	3.1938	2.565390865	0.000840711	0.002955803	PREDICTED: serum response factor homolog
ORTHOMCL3740	G_2_Unigene|G_TRINITY_DN58956_c0_g1	P_2_Unigene|P_TRINITY_DN78291_c0_g1	0.487843	0.813226	0.812435	0.396796	2.80691	0	-3.687504846	2.28E-05	0.000131387	PREDICTED: uncharacterized protein LOC108678051
ORTHOMCL3741	G_2_Unigene|G_TRINITY_DN58947_c0_g1	P_2_Unigene|P_TRINITY_DN73731_c0_g2	0.330124	0.532176	0.2722	2.91804	1.42226	8.51387	4.447417876	4.29E-08	6.21E-07	PREDICTED: guanine nucleotide-binding protein G(s) subunit alpha-like
ORTHOMCL3742	G_2_Unigene|G_TRINITY_DN58946_c0_g1	P_2_Unigene|P_TRINITY_DN5421_c0_g1	0.367092	0.390911	1.60758	0.355449	2.8168	2.18081	0.888184347	0.203417256	0.295777958	catalase
ORTHOMCL3743	G_2_Unigene|G_TRINITY_DN58941_c0_g1	P_2_Unigene|P_TRINITY_DN63008_c0_g3	1.02013	0.276806	1.26743	2.06278	0.713815	2.96118	2.087610186	0.006209476	0.015723311	_
ORTHOMCL3744	G_2_Unigene|G_TRINITY_DN58940_c0_g1	P_2_Unigene|P_TRINITY_DN38045_c0_g1	3.11238	0	0.245103	6.63959	2.98445	8.552	1.551194078	0.036633916	0.071103857	40S ribosomal protein S12-like
ORTHOMCL3745	G_2_Unigene|G_TRINITY_DN58934_c0_g1	P_2_Unigene|P_TRINITY_DN46826_c0_g1	1.56809	0	0	0.761794	0.945238	2.71374	1.708758048	0.027432168	0.055453524	B-box type zinc finger protein ncl-1, partial
ORTHOMCL3746	G_2_Unigene|G_TRINITY_DN58932_c0_g1	P_2_Unigene|P_TRINITY_DN74534_c2_g1	0.62482	0.899597	0.688379	0.797928	0	3.43444	2.190138801	0.004196466	0.011266571	_
ORTHOMCL3747	G_2_Unigene|G_TRINITY_DN5891_c0_g1	P_2_Unigene|P_TRINITY_DN80770_c0_g1	0.720288	0.888659	0.566758	0.781854	1.50579	0.579883	-1.165995138	0.171885536	0.258316748	PREDICTED: uncharacterized protein LOC108672753
ORTHOMCL3748	G_2_Unigene|G_TRINITY_DN58904_c0_g1	P_2_Unigene|P_TRINITY_DN69382_c1_g1	0.647177	0.0995777	0.712192	0.732019	0.26785	2.54892	1.522880792	0.062273024	0.111513093	_
ORTHOMCL3749	G_2_Unigene|G_TRINITY_DN58886_c0_g1	P_2_Unigene|P_TRINITY_DN75056_c0_g1	1.14896	0	0.575399	1.40862	1.04016	3.99821	3.954774656	7.25E-07	6.96E-06	cytoplasmic intermediate filament protein
ORTHOMCL3750	G_2_Unigene|G_TRINITY_DN58882_c0_g1	P_2_Unigene|P_TRINITY_DN69503_c1_g4	1.48965	1.20269	1.30327	1.17293	1.02631	1.70313	-0.953940501	0.171775499	0.258316748	PREDICTED: protein tramtrack, beta isoform-like isoform X5
ORTHOMCL3751	G_2_Unigene|G_TRINITY_DN58875_c0_g1	P_2_Unigene|P_TRINITY_DN73240_c1_g1	4.33549	0	0	3.60488	0.684741	0.442274	-0.969892869	0.212686622	0.306447539	hypothetical protein ASZ78_011591
ORTHOMCL3752	G_2_Unigene|G_TRINITY_DN5886_c0_g1	P_2_Unigene|P_TRINITY_DN80797_c0_g1	1.00737	1.7243	3.50222	0.288815	2.68403	4.50618	-0.995742604	0.212686622	0.306447539	ubiquitin-conjugating enzyme E2-16 kDa
ORTHOMCL3753	G_2_Unigene|G_TRINITY_DN58866_c0_g1	P_2_Unigene|P_TRINITY_DN62249_c0_g1	0.22742	0.492183	0.877797	2.0412	1.26583	2.30467	3.456182007	1.46E-05	9.09E-05	_
ORTHOMCL3754	G_2_Unigene|G_TRINITY_DN58864_c0_g1	P_2_Unigene|P_TRINITY_DN74229_c0_g1	0.912517	0.656516	1.00508	3.25255	4.15811	4.29063	2.841067086	0.000185399	0.000794138	lactoylglutathione lyase-like
ORTHOMCL3755	G_2_Unigene|G_TRINITY_DN58863_c0_g1	P_2_Unigene|P_TRINITY_DN77778_c0_g1	0.237555	0.257345	2.22796	0.518994	1.88608	0.706654	-0.075303111	1	1	_
ORTHOMCL3756	G_2_Unigene|G_TRINITY_DN58860_c0_g1	P_2_Unigene|P_TRINITY_DN74409_c0_g5	0.857273	0.821243	1.15336	4.01766	2.84603	4.03447	4.064980875	1.59E-07	1.86E-06	PREDICTED: serine/threonine-protein phosphatase 4 regulatory subunit 2-B-like isoform X3
ORTHOMCL3757	G_2_Unigene|G_TRINITY_DN58842_c0_g1	P_2_Unigene|P_TRINITY_DN53342_c0_g1	1.44144	0.908804	0.458206	0.899446	0.554206	4.21618	1.675068471	0.042908497	0.080879459	PREDICTED: uncharacterized protein LOC108669116 isoform X1
ORTHOMCL3758	G_2_Unigene|G_TRINITY_DN58836_c0_g1	P_2_Unigene|P_TRINITY_DN59724_c0_g2	0.581919	1.13412	0.256768	1.19796	2.21594	3.10894	2.35687984	0.00215335	0.006481058	PREDICTED: uncharacterized protein LOC108671451
ORTHOMCL3759	G_2_Unigene|G_TRINITY_DN58813_c0_g1	P_2_Unigene|P_TRINITY_DN72488_c0_g2	0.611931	0.550394	0.22468	3.64384	3.19256	5.16876	5.559435608	5.16E-11	2.06E-09	PREDICTED: mortality factor 4-like protein 1 isoform X2
ORTHOMCL3760	G_2_Unigene|G_TRINITY_DN58796_c0_g1	P_2_Unigene|P_TRINITY_DN73809_c0_g2	0.189265	0.416297	2.10279	2.01942	1.81704	1.24422	3.893014595	1.32E-06	1.17E-05	PREDICTED: activating signal cointegrator 1 complex subunit 2-like
ORTHOMCL3761	G_2_Unigene|G_TRINITY_DN58779_c0_g1	P_2_Unigene|P_TRINITY_DN26881_c0_g1	0.787181	0.682339	0.59299	3.04108	0.354129	1.35701	-1.65964447	0.034019728	0.066800406	PREDICTED: serine/threonine-protein kinase mTOR-like
ORTHOMCL3762	G_2_Unigene|G_TRINITY_DN58755_c0_g1	P_2_Unigene|P_TRINITY_DN61272_c0_g1	1.77041	0	0.437396	7.42264	5.70475	12.0419	5.577101256	5.49E-11	2.15E-09	_
ORTHOMCL3763	G_2_Unigene|G_TRINITY_DN58752_c0_g1	P_2_Unigene|P_TRINITY_DN78109_c0_g1	0.382062	0.823558	2.83887	0	2.90955	3.00513	-0.404826183	0.624285927	0.717289417	PREDICTED: peroxiredoxin-2-like
ORTHOMCL3765	G_2_Unigene|G_TRINITY_DN5874_c0_g1	P_2_Unigene|P_TRINITY_DN81699_c0_g1	1.22946	1.91238	1.92027	0	2.30532	2.18688	-1.094841933	0.232646354	0.328389731	PREDICTED: pyrophosphate-energized vacuolar membrane proton pump 1-like
ORTHOMCL3766	G_2_Unigene|G_TRINITY_DN58749_c0_g1	P_2_Unigene|P_TRINITY_DN64780_c1_g3	0.414207	0.939561	0.68096	0.222978	0.403549	3.19171	2.090956382	0.003660837	0.010063678	PREDICTED: solute carrier family 26 member 6-like isoform X2
ORTHOMCL3767	G_2_Unigene|G_TRINITY_DN58725_c0_g1	P_2_Unigene|P_TRINITY_DN75623_c0_g4	0.370514	1.22146	0.617246	0.786285	0.909096	1.16779	3.363298861	3.54E-05	0.000190848	PREDICTED: protein transport protein Sec31A-like isoform X1
ORTHOMCL3768	G_2_Unigene|G_TRINITY_DN58718_c0_g1	P_2_Unigene|P_TRINITY_DN71539_c0_g1	2.44245	0	0	1.0763	2.32584	5.76943	4.019233952	9.23E-07	8.60E-06	_
ORTHOMCL3769	G_2_Unigene|G_TRINITY_DN58714_c0_g1	P_2_Unigene|P_TRINITY_DN64017_c0_g1	2.21116	0	0.110693	2.26954	1.81676	4.89115	2.216284681	0.003462689	0.009594966	putative ribosomal protein L7, partial
ORTHOMCL3770	G_2_Unigene|G_TRINITY_DN58704_c0_g1	P_2_Unigene|P_TRINITY_DN66764_c23_g1	0.568549	1.47655	0.626998	4.22985	3.95322	7.12602	4.145359712	1.01E-07	1.26E-06	PREDICTED: putative methyltransferase DDB_G0268948, partial
ORTHOMCL3771	G_2_Unigene|G_TRINITY_DN58700_c0_g1	P_2_Unigene|P_TRINITY_DN62968_c0_g1	0.440169	0.201858	1.51788	0.230843	7.84394	0.244906	3.454088128	4.84E-06	3.58E-05	PREDICTED: uncharacterized protein LOC108664482
ORTHOMCL3772	G_2_Unigene|G_TRINITY_DN58637_c0_g1	P_2_Unigene|P_TRINITY_DN81570_c0_g1	0.212107	0.468594	3.77724	0.417706	2.55116	3.50546	1.379318842	0.073893957	0.128550483	PREDICTED: trans-2-enoyl-CoA reductase, mitochondrial-like
ORTHOMCL3773	G_2_Unigene|G_TRINITY_DN58634_c0_g1	P_2_Unigene|P_TRINITY_DN8139_c0_g1	61.4269	84.895	74.711	60.994	38.7585	41.7163	-1.26407445	0.057236867	0.103800236	PREDICTED: SUMO-conjugating enzyme UBC9-B
ORTHOMCL3774	G_2_Unigene|G_TRINITY_DN58631_c0_g1	P_2_Unigene|P_TRINITY_DN75727_c1_g2	0.534116	0.500517	0.439703	3.00873	2.13298	5.79076	4.761258242	2.68E-09	5.64E-08	PREDICTED: fasciculation and elongation protein zeta-2-like
ORTHOMCL3775	G_2_Unigene|G_TRINITY_DN58609_c0_g1	P_2_Unigene|P_TRINITY_DN5848_c0_g1	1.10569	0.809854	0.204645	0.890432	0.1097	2.13997	1.101947618	0.212030359	0.305935999	_
ORTHOMCL3776	G_2_Unigene|G_TRINITY_DN58601_c0_g1	P_2_Unigene|P_TRINITY_DN2960_c0_g1	0.844852	2.48062	4.91968	1.50081	6.87784	11.1633	-0.334448046	0.62604956	0.718869564	PREDICTED: 40S ribosomal protein S2
ORTHOMCL3777	G_2_Unigene|G_TRINITY_DN58593_c0_g1	P_2_Unigene|P_TRINITY_DN63817_c0_g1	1.68244	0	0.142954	1.41309	0.300771	2.94654	2.022490194	0.012136185	0.027836528	_
ORTHOMCL3778	G_2_Unigene|G_TRINITY_DN58566_c0_g1	P_2_Unigene|P_TRINITY_DN79425_c0_g1	4.97496	5.10745	8.4892	0.725456	6.12402	13.4243	-0.947751279	0.179513101	0.267822743	CLUMA_CG011159, isoform A
ORTHOMCL3779	G_2_Unigene|G_TRINITY_DN58524_c0_g1	P_2_Unigene|P_TRINITY_DN69951_c0_g2	0.588952	0.723626	0.277538	1.3691	4.85465	4.98302	3.991798432	4.40E-07	4.50E-06	PREDICTED: uncharacterized protein LOC108672152
ORTHOMCL3780	G_2_Unigene|G_TRINITY_DN58510_c0_g1	P_2_Unigene|P_TRINITY_DN64136_c1_g4	0.788991	0.335396	0.759438	3.2679	0.932021	0.902553	-1.501909823	0.049439689	0.091299832	PREDICTED: probable GPI-anchored adhesin-like protein PGA55
ORTHOMCL3782	G_2_Unigene|G_TRINITY_DN58486_c0_g1	P_2_Unigene|P_TRINITY_DN56706_c0_g3	1.52893	0	0	9.3737	4.38679	15.2705	3.442163964	9.27E-06	6.22E-05	PREDICTED: 60S ribosomal protein L18-like
ORTHOMCL3783	G_2_Unigene|G_TRINITY_DN58484_c0_g1	P_2_Unigene|P_TRINITY_DN37086_c0_g1	0.473487	1.41044	1.04482	0.324915	0.358556	3.58603	0.805170849	0.290855867	0.39278274	PREDICTED: titin-like, partial
ORTHOMCL3784	G_2_Unigene|G_TRINITY_DN58479_c0_g1	P_2_Unigene|P_TRINITY_DN70238_c1_g1	1.498	1.04591	1.14366	0	2.82697	0	0.137454201	0.870633253	0.916742085	PREDICTED: RUS1 family protein C16orf58 homolog
ORTHOMCL3785	G_2_Unigene|G_TRINITY_DN58442_c0_g1	P_2_Unigene|P_TRINITY_DN21390_c0_g2	0.529523	0.287671	0.731343	0.214769	3.41199	1.66522	2.850981348	0.000390157	0.00150769	_
ORTHOMCL3786	G_2_Unigene|G_TRINITY_DN58436_c0_g1	P_2_Unigene|P_TRINITY_DN66305_c0_g1	0.81415	3.36714	0.679258	1.0223	2.08132	1.52316	1.151036013	0.131399055	0.206511627	PREDICTED: RNA cytidine acetyltransferase-like
ORTHOMCL3787	G_2_Unigene|G_TRINITY_DN58371_c0_g1	P_2_Unigene|P_TRINITY_DN27251_c0_g1	0.818882	0.677489	0.455505	0.280641	1.45003	1.71763	1.65305138	0.056560536	0.102707867	_
ORTHOMCL3788	G_2_Unigene|G_TRINITY_DN58356_c0_g1	P_2_Unigene|P_TRINITY_DN71506_c0_g1	0.327084	0.536699	0.543783	0	0	1.14517	1.054578017	0.315120563	0.41866209	PREDICTED: J domain-containing protein-like isoform X1
ORTHOMCL3789	G_2_Unigene|G_TRINITY_DN58349_c0_g1	P_2_Unigene|P_TRINITY_DN42772_c2_g2	0.843372	0.465686	0.469301	0.157905	0.435378	1.78427	1.474587605	0.109694602	0.178527001	PREDICTED: uncharacterized protein LOC108678184
ORTHOMCL3790	G_2_Unigene|G_TRINITY_DN58268_c0_g1	P_2_Unigene|P_TRINITY_DN65131_c0_g2	0.7806	0.482441	0.983603	2.13136	1.12835	4.30289	1.712654211	0.026299588	0.053416829	PREDICTED: ubiquitin-like protein 3
ORTHOMCL3791	G_2_Unigene|G_TRINITY_DN58253_c0_g1	P_2_Unigene|P_TRINITY_DN68094_c1_g2	1.09415	0.400544	0.607411	1.89255	0.445136	1.73846	3.459808554	2.46E-05	0.000140319	_
ORTHOMCL3792	G_2_Unigene|G_TRINITY_DN58226_c0_g1	P_2_Unigene|P_TRINITY_DN44800_c1_g1	1.80511	0.499761	1.75969	0.233505	1.04069	1.26787	-0.014773073	1	1	_
ORTHOMCL3793	G_2_Unigene|G_TRINITY_DN58194_c0_g1	P_2_Unigene|P_TRINITY_DN48130_c0_g1	0.533165	0.194993	1.38068	1.80881	0.632805	0.72884	2.672329665	0.000943639	0.003254676	PREDICTED: AP-3 complex subunit mu-1-like
ORTHOMCL3794	G_2_Unigene|G_TRINITY_DN58150_c0_g1	P_2_Unigene|P_TRINITY_DN62836_c1_g2	0.505473	0.218185	1.11346	0.488172	0.537104	2.02173	0.97841283	0.241442657	0.337715636	PREDICTED: transcription factor kayak-like isoform X2
ORTHOMCL3795	G_2_Unigene|G_TRINITY_DN58099_c0_g1	P_2_Unigene|P_TRINITY_DN61597_c0_g1	2.08678	0	0	4.5825	1.73662	12.8429	2.410118904	0.002833874	0.008103246	PREDICTED: putative ATP synthase subunit f, mitochondrial
ORTHOMCL3796	G_2_Unigene|G_TRINITY_DN58094_c0_g1	P_2_Unigene|P_TRINITY_DN6032_c0_g1	0	0.94499	0.765193	0.510196	0	2.98913	0.795137801	0.426125121	0.533624606	_
ORTHOMCL3797	G_2_Unigene|G_TRINITY_DN58042_c0_g1	P_2_Unigene|P_TRINITY_DN9684_c0_g1	3.13804	6.51283	14.251	0	4.43117	11.2546	-1.672714717	0.019648265	0.041835436	PREDICTED: histone H3-like
ORTHOMCL3798	G_2_Unigene|G_TRINITY_DN58041_c0_g1	P_2_Unigene|P_TRINITY_DN82893_c0_g1	1.18692	0.217933	1.31972	0.20381	0.672398	2.47899	1.496554463	0.078056233	0.134485344	PREDICTED: synaptophysin-like
ORTHOMCL3800	G_2_Unigene|G_TRINITY_DN58026_c0_g1	P_2_Unigene|P_TRINITY_DN23060_c0_g1	0	2.39032	0.402801	1.16566	4.11893	0.434245	-0.195920382	1	1	_
ORTHOMCL3801	G_2_Unigene|G_TRINITY_DN57972_c0_g1	P_2_Unigene|P_TRINITY_DN34573_c0_g1	1.64433	0	0	2.24633	0.950938	3.47711	2.025380188	0.013408159	0.030180586	40S ribosomal protein S20
ORTHOMCL3802	G_2_Unigene|G_TRINITY_DN57970_c0_g1	P_2_Unigene|P_TRINITY_DN65033_c0_g1	0.491784	0	2.1946	3.00E-08	9.17774	0.0821007	5.700600366	3.12E-11	1.36E-09	PREDICTED: beta-1,3-galactosyltransferase 1-like
ORTHOMCL3803	G_2_Unigene|G_TRINITY_DN57958_c0_g1	P_2_Unigene|P_TRINITY_DN36274_c0_g1	2.03973	0	0	0.800404	2.77823	2.67209	0.372161112	0.686851565	0.771301666	_
ORTHOMCL3804	G_2_Unigene|G_TRINITY_DN57954_c0_g1	P_2_Unigene|P_TRINITY_DN2436_c0_g1	0.167476	0.733415	1.67122	0.257561	2.67706	1.14582	-0.137629485	1	1	PREDICTED: beta-1,4-glucuronyltransferase 1-like isoform X2
ORTHOMCL3805	G_2_Unigene|G_TRINITY_DN57950_c0_g1	P_2_Unigene|P_TRINITY_DN71981_c0_g2	1.49293	0.248602	0	1.56171	1.20543	1.27476	2.152118443	0.006750367	0.016923154	_
ORTHOMCL3806	G_2_Unigene|G_TRINITY_DN57948_c0_g1	P_2_Unigene|P_TRINITY_DN41262_c0_g1	0.233662	0.91981	1.79733	0	2.77861	3.29162	0.653208873	0.393677887	0.500342318	PREDICTED: dnaJ homolog subfamily B member 6 isoform X2
ORTHOMCL3807	G_2_Unigene|G_TRINITY_DN57924_c0_g1	P_2_Unigene|P_TRINITY_DN40827_c0_g3	0.621577	0.134835	1.09795	0.381618	1.09698	1.8834	2.420412573	0.002442099	0.007186527	_
ORTHOMCL3808	G_2_Unigene|G_TRINITY_DN57920_c0_g1	P_2_Unigene|P_TRINITY_DN43575_c0_g1	0.189265	0.832595	0.630836	0.93257	0.132144	1.37629	3.529799581	3.33E-05	0.00018106	PREDICTED: uncharacterized protein LOC108683250
ORTHOMCL3809	G_2_Unigene|G_TRINITY_DN57911_c0_g1	P_2_Unigene|P_TRINITY_DN46804_c1_g1	0	0	1.02399	0.346296	0	3.08031	2.259485132	0.010255934	0.024234553	PREDICTED: protein O-mannosyl-transferase 2-like
ORTHOMCL3810	G_2_Unigene|G_TRINITY_DN5788_c0_g1	P_2_Unigene|P_TRINITY_DN42796_c0_g2	1.57674	0	0.111481	0.33171	3.18483	0.182046	-0.95736457	0.235741277	0.33199881	PREDICTED: glucose dehydrogenase
ORTHOMCL3811	G_2_Unigene|G_TRINITY_DN5787_c0_g1	P_2_Unigene|P_TRINITY_DN74794_c0_g1	0.313727	0.375715	0.772686	2.78821	1.02388	6.23098	2.831969579	0.000130129	0.000586301	PREDICTED: uncharacterized protein LOC108671753, partial
ORTHOMCL3812	G_2_Unigene|G_TRINITY_DN57870_c0_g1	P_2_Unigene|P_TRINITY_DN79781_c0_g1	8.74731	6.52983	21.1848	2.15452	9.69547	7.21816	-1.890633679	0.008914675	0.021560624	hypothetical protein BSL78_14363
ORTHOMCL3813	G_2_Unigene|G_TRINITY_DN57867_c0_g1	P_2_Unigene|P_TRINITY_DN61484_c0_g1	2.13636	0	0.138756	9.82348	2.90398	13.0982	2.901813493	0.000191974	0.000818136	_
ORTHOMCL3814	G_2_Unigene|G_TRINITY_DN57851_c0_g1	P_2_Unigene|P_TRINITY_DN29674_c0_g1	0.957257	1.85935	0.533725	0.289999	4.38881	2.34284	3.936564303	9.32E-07	8.64E-06	PREDICTED: uncharacterized protein LOC108672035
ORTHOMCL3815	G_2_Unigene|G_TRINITY_DN57836_c0_g1	P_2_Unigene|P_TRINITY_DN51284_c0_g1	0.323186	0.78119	1.42098	0.972729	4.76049	6.48097	0.436976195	0.590643872	0.686734803	_
ORTHOMCL3816	G_2_Unigene|G_TRINITY_DN57827_c0_g1	P_2_Unigene|P_TRINITY_DN93_c0_g2	0.241595	0.471609	1.49875	0.173806	1.56693	1.06611	0.091516614	0.913223295	0.948048888	CLUMA_CG017016, isoform B
ORTHOMCL3817	G_2_Unigene|G_TRINITY_DN57817_c0_g1	P_2_Unigene|P_TRINITY_DN81293_c0_g1	0.68758	0.635579	0.324467	2.51361	2.10771	2.80706	0.00013164	1	1	PREDICTED: vacuolar protein sorting-associated protein 8 homolog, partial
ORTHOMCL3818	G_2_Unigene|G_TRINITY_DN57809_c0_g1	P_2_Unigene|P_TRINITY_DN77544_c0_g1	0.321378	0.727143	2.1989	0	1.61888	1.4586	-0.732567116	0.30627149	0.409912168	Chain C, Actin Filament Model In The Extended Form Of Acromsomal Bundle In The Limulus Sperm >gi|213424067|pdb|3B63|I Chain I, Actin Filament Model In The Extended Form Of Acromsomal Bundle In The Limulus Sperm
ORTHOMCL3819	G_2_Unigene|G_TRINITY_DN57792_c0_g1	P_2_Unigene|P_TRINITY_DN19294_c0_g1	0	0.888929	0.504628	0.0587361	0.126964	1.76263	2.051736366	0.007842247	0.019286092	PREDICTED: nicotinate phosphoribosyltransferase 1 isoform X1
ORTHOMCL3820	G_2_Unigene|G_TRINITY_DN57787_c0_g1	P_2_Unigene|P_TRINITY_DN77380_c0_g1	0	1.73915	0	0	0	5.69129	0.370748076	0.701512771	0.783172581	ribosomal L18ae protein
ORTHOMCL3821	G_2_Unigene|G_TRINITY_DN57764_c0_g1	P_2_Unigene|P_TRINITY_DN48416_c0_g1	0.42068	0.54272	0.555076	0	1.1742	5.31416	2.554789012	0.001060619	0.003596111	PREDICTED: uncharacterized protein LOC108675592
ORTHOMCL3822	G_2_Unigene|G_TRINITY_DN57762_c0_g1	P_2_Unigene|P_TRINITY_DN82069_c0_g1	0	1.91754	0	0.214859	0	3.09048	-0.492552545	0.638758743	0.729690867	40S ribosomal protein S8
ORTHOMCL3823	G_2_Unigene|G_TRINITY_DN57758_c0_g1	P_2_Unigene|P_TRINITY_DN40319_c0_g1	2.57968	0	0	14.9305	3.79633	6.75224	2.026820123	0.009455166	0.022641024	cathepsin L1-like
ORTHOMCL3824	G_2_Unigene|G_TRINITY_DN57746_c0_g1	P_2_Unigene|P_TRINITY_DN58233_c0_g1	0.176822	1.74573	0.392451	1.17854	0.257819	1.3087	1.959248807	0.013120634	0.029669166	matrix metalloproteinase-21-like
ORTHOMCL3825	G_2_Unigene|G_TRINITY_DN57744_c0_g1	P_2_Unigene|P_TRINITY_DN45298_c0_g1	1.27041	0	0.387498	28.8632	19.5105	38.2786	4.00326586	2.64E-07	2.88E-06	_
ORTHOMCL3826	G_2_Unigene|G_TRINITY_DN57743_c0_g1	P_2_Unigene|P_TRINITY_DN23184_c0_g1	0.419191	0.925634	2.56568	1.62218	1.7002	1.43551	1.35207874	0.083770516	0.142306432	_
ORTHOMCL3827	G_2_Unigene|G_TRINITY_DN57733_c0_g1	P_2_Unigene|P_TRINITY_DN80444_c0_g1	0.572257	0.263528	1.34803	1.67932	1.51839	1.47522	-0.165074649	0.8833268	0.92671712	PREDICTED: receptor-type guanylate cyclase Gyc76C-like
ORTHOMCL3828	G_2_Unigene|G_TRINITY_DN57706_c0_g1	P_2_Unigene|P_TRINITY_DN72824_c0_g1	0.244213	2.44138	0.544854	3.05778	2.16959	1.92219	4.425419742	4.51E-08	6.48E-07	_
ORTHOMCL3829	G_2_Unigene|G_TRINITY_DN57700_c0_g1	P_2_Unigene|P_TRINITY_DN79063_c0_g1	0.664806	0.479278	1.22155	0.4919	0.850203	0.819641	-1.497627034	0.088001169	0.148171768	PREDICTED: serine/threonine-protein phosphatase 2A regulatory subunit B'' subunit gamma-like
ORTHOMCL3830	G_2_Unigene|G_TRINITY_DN57694_c0_g1	P_2_Unigene|P_TRINITY_DN73865_c0_g1	0.469526	0.666414	0.471125	3.25506	3.1349	9.33204	4.493253255	6.80E-09	1.25E-07	acetylcholine regulator unc-18, putative
ORTHOMCL3831	G_2_Unigene|G_TRINITY_DN57692_c0_g1	P_2_Unigene|P_TRINITY_DN22230_c0_g1	0.40916	0.77288	1.12675	1.30532	0.18416	2.32686	-0.191693172	0.859853262	0.908118524	PREDICTED: uncharacterized protein LOC108682689 isoform X1
ORTHOMCL3832	G_2_Unigene|G_TRINITY_DN57687_c0_g1	P_2_Unigene|P_TRINITY_DN68377_c0_g1	0.412529	0.589331	0.830318	1.47366	1.15121	0.85735	2.679614598	0.00034819	0.00136258	PREDICTED: uncharacterized protein LOC108668137
ORTHOMCL3833	G_2_Unigene|G_TRINITY_DN5766_c0_g1	P_2_Unigene|P_TRINITY_DN659_c0_g1	1.17565	1.76193	2.76439	0	4.45384	0.80546	-1.021394004	0.2211976	0.315760996	_
ORTHOMCL3834	G_2_Unigene|G_TRINITY_DN57663_c0_g1	P_2_Unigene|P_TRINITY_DN67885_c7_g5	1.33687	0.739825	1.48906	0.277057	0.714299	2.99178	3.520013239	9.30E-06	6.22E-05	AAEL015084-PA, partial
ORTHOMCL3835	G_2_Unigene|G_TRINITY_DN57638_c0_g1	P_2_Unigene|P_TRINITY_DN81404_c0_g1	0.361284	1.17456	0.1329	0.252082	2.53422	0.41151	0.701651463	0.438357872	0.546152404	PREDICTED: epsin-2-like
ORTHOMCL3836	G_2_Unigene|G_TRINITY_DN57632_c0_g1	P_2_Unigene|P_TRINITY_DN58229_c0_g1	1.71455	0	0	1.59575	0.740723	2.27246	1.935134565	0.013122181	0.029669166	_
ORTHOMCL3837	G_2_Unigene|G_TRINITY_DN57622_c0_g1	P_2_Unigene|P_TRINITY_DN71883_c1_g1	1.02426	0.335503	0.38811	1.32422	0.867875	1.338	1.592848571	0.026741574	0.054215392	PREDICTED: tripeptidyl-peptidase 2-like isoform X2
ORTHOMCL3838	G_2_Unigene|G_TRINITY_DN5761_c0_g1	P_2_Unigene|P_TRINITY_DN43678_c0_g1	0	0.522029	1.8606	0.1544	1.76942	1.23385	1.927401938	0.012575661	0.028655169	PREDICTED: alanine--tRNA ligase, cytoplasmic
ORTHOMCL3839	G_2_Unigene|G_TRINITY_DN57609_c0_g1	P_2_Unigene|P_TRINITY_DN16192_c0_g2	2.24358	4.40158	7.14073	1.61508	13.2613	12.1815	-0.020505377	0.990153131	1	60S ribosomal protein L10-like
ORTHOMCL3840	G_2_Unigene|G_TRINITY_DN57603_c0_g1	P_2_Unigene|P_TRINITY_DN71612_c0_g2	1.20121	0.752136	0.380681	2.19946	0.515486	0	0.557592876	0.622031306	0.715196677	PREDICTED: peroxisomal targeting signal 2 receptor-like
ORTHOMCL3841	G_2_Unigene|G_TRINITY_DN5758_c0_g1	P_2_Unigene|P_TRINITY_DN65433_c0_g2	1.94046	1.07743	1.62329	0.883794	0.326582	0.424726	-0.420490191	0.686851565	0.771301666	PREDICTED: DNA topoisomerase 3-beta-1-like, partial
ORTHOMCL3842	G_2_Unigene|G_TRINITY_DN57584_c0_g1	P_2_Unigene|P_TRINITY_DN49554_c0_g2	0.514805	0.564102	1.71306	0	3.07359	0.441026	1.269306155	0.107320756	0.175181319	PREDICTED: extracellular matrix protein FRAS1-like
ORTHOMCL3843	G_2_Unigene|G_TRINITY_DN57583_c0_g1	P_2_Unigene|P_TRINITY_DN77657_c0_g1	0.174173	2.29149	0.966209	3.36305	0.39343	3.00549	-0.133902983	1	1	Pax3/7-1 protein
ORTHOMCL3844	G_2_Unigene|G_TRINITY_DN57576_c0_g1	P_2_Unigene|P_TRINITY_DN52392_c0_g1	1.61016	0	0.256359	1.82836	2.74925	3.84616	2.843150075	0.001060765	0.003596111	PREDICTED: MOB-like protein phocein isoform X4
ORTHOMCL3845	G_2_Unigene|G_TRINITY_DN57569_c0_g1	P_2_Unigene|P_TRINITY_DN58562_c0_g1	0.802609	0.350969	0.533589	0.589611	0.202826	2.73929	3.050435761	0.000170349	0.000736145	_
ORTHOMCL3846	G_2_Unigene|G_TRINITY_DN57560_c0_g1	P_2_Unigene|P_TRINITY_DN27997_c0_g1	0.811959	0.627903	0.639745	0.816583	3.85517	1.82564	-0.468653559	0.587190652	0.683435274	sortilin-related receptor-like
ORTHOMCL3847	G_2_Unigene|G_TRINITY_DN57554_c0_g1	P_2_Unigene|P_TRINITY_DN75699_c0_g1	0.491784	1.09279	0.822974	2.69876	2.52745	9.41227	4.846482008	1.09E-08	1.89E-07	PREDICTED: AP-2 complex subunit alpha-like
ORTHOMCL3848	G_2_Unigene|G_TRINITY_DN5754_c0_g1	P_2_Unigene|P_TRINITY_DN75393_c4_g1	0.660137	0.973649	0.980181	1.17863	1.78929	1.51753	0.711870072	0.445396694	0.552937143	PREDICTED: long-chain-fatty-acid--CoA ligase 4-like isoform X2
ORTHOMCL3849	G_2_Unigene|G_TRINITY_DN57545_c0_g1	P_2_Unigene|P_TRINITY_DN38646_c1_g1	0.627523	0.523052	0.612447	1.35133	0.547954	2.90284	1.107919069	0.140597698	0.218755679	PREDICTED: zinc finger CCCH domain-containing protein 18-like
ORTHOMCL3850	G_2_Unigene|G_TRINITY_DN57544_c0_g1	P_2_Unigene|P_TRINITY_DN74670_c0_g6	0.529523	0.719178	1.31642	1.81193	1.75604	1.35718	4.69666691	4.52E-09	8.85E-08	PREDICTED: integrator complex subunit 1-like, partial
ORTHOMCL3851	G_2_Unigene|G_TRINITY_DN57541_c0_g1	P_2_Unigene|P_TRINITY_DN5969_c0_g1	2.11583	5.63359	11.379	2.09341	3.20585	14.7045	-1.878363948	0.007617312	0.018807884	_
ORTHOMCL3852	G_2_Unigene|G_TRINITY_DN57536_c0_g1	P_2_Unigene|P_TRINITY_DN29123_c0_g1	0.539143	0.496036	0.761646	1.04686	0.440124	0.549332	1.017343422	0.188369775	0.278048208	PREDICTED: uncharacterized protein LOC108672335, partial
ORTHOMCL3853	G_2_Unigene|G_TRINITY_DN57535_c0_g1	P_2_Unigene|P_TRINITY_DN82860_c0_g1	1.32327	0.938591	1.00565	0.64663	0.578373	1.69028	-2.278883912	0.003091572	0.00871737	Chain A, Chaperone Complex >gi|215261182|pdb|3CQX|B Chain B, Chaperone Complex
ORTHOMCL3854	G_2_Unigene|G_TRINITY_DN57516_c0_g1	P_2_Unigene|P_TRINITY_DN67168_c0_g1	3.86507	0	0.0431727	0.636657	1.2456	4.93821	-0.577594225	0.407440536	0.514325369	_
ORTHOMCL3855	G_2_Unigene|G_TRINITY_DN57514_c0_g1	P_2_Unigene|P_TRINITY_DN73427_c0_g1	0.471905	0.505467	0.444017	1.77369	2.17451	3.36872	2.738484928	0.000335947	0.001322123	PREDICTED: uncharacterized protein LOC108665130
ORTHOMCL3856	G_2_Unigene|G_TRINITY_DN57511_c0_g1	P_2_Unigene|P_TRINITY_DN39125_c0_g1	0.486789	0.79151	0.671588	0.353893	0.91146	2.25888	2.503635437	0.001280196	0.00421145	PREDICTED: HEAT repeat-containing protein 6-like
ORTHOMCL3857	G_2_Unigene|G_TRINITY_DN57500_c0_g1	P_2_Unigene|P_TRINITY_DN70251_c3_g1	0	1.21191	0.762532	0.14418	0	12.6359	2.389102777	0.001364646	0.004439296	PREDICTED: probable chitinase 3 isoform X2
ORTHOMCL3858	G_2_Unigene|G_TRINITY_DN57493_c0_g1	P_2_Unigene|P_TRINITY_DN24201_c0_g1	3.91681	3.94511	12.8816	2.28986	9.02088	12.0633	-0.38092554	0.574875158	0.673193115	_
ORTHOMCL3859	G_2_Unigene|G_TRINITY_DN57479_c0_g1	P_2_Unigene|P_TRINITY_DN60232_c0_g1	0.273389	0.951902	0.900397	1.08323	1.02727	1.71247	2.227410951	0.002300724	0.006850361	V-type proton ATPase catalytic subunit A-like
ORTHOMCL3860	G_2_Unigene|G_TRINITY_DN57458_c0_g1	P_2_Unigene|P_TRINITY_DN59607_c0_g1	2.7393	0	0.225548	18.4839	12.7452	42.7132	3.856345932	3.45E-07	3.63E-06	lipid binding family protein
ORTHOMCL3861	G_2_Unigene|G_TRINITY_DN57453_c0_g1	P_2_Unigene|P_TRINITY_DN6173_c0_g2	0.558735	0.179088	0.551365	0.739451	2.30856	1.62926	-0.159410595	0.936149746	0.96302662	PREDICTED: mediator of RNA polymerase II transcription subunit 23-like
ORTHOMCL3862	G_2_Unigene|G_TRINITY_DN57444_c0_g1	P_2_Unigene|P_TRINITY_DN33525_c0_g1	0.699131	2.0673	1.29883	0.900983	1.03304	3.9936	0.33573677	0.777730012	0.845981343	_
ORTHOMCL3863	G_2_Unigene|G_TRINITY_DN57441_c0_g1	P_2_Unigene|P_TRINITY_DN68916_c0_g2	0.588952	0.633173	0.647589	4.28026	1.41694	7.20876	5.260698916	1.13E-10	3.87E-09	PREDICTED: uncharacterized protein LOC108664961
ORTHOMCL3864	G_2_Unigene|G_TRINITY_DN57380_c0_g1	P_2_Unigene|P_TRINITY_DN60671_c0_g3	3.95421	0	0.05779	1.41479	4.59317	4.93821	0.556768779	0.429720711	0.537320222	_
ORTHOMCL3865	G_2_Unigene|G_TRINITY_DN57375_c0_g1	P_2_Unigene|P_TRINITY_DN67216_c4_g1	0.764124	0.926503	0.210287	0.263664	1.32047	2.35285	3.683520133	2.31E-06	1.91E-05	_
ORTHOMCL3866	G_2_Unigene|G_TRINITY_DN57372_c0_g1	P_2_Unigene|P_TRINITY_DN56576_c0_g1	0.848427	1.17149	1.65254	3.04081	2.8395	6.86601	3.958500333	5.26E-07	5.25E-06	PREDICTED: galectin-4-like isoform X2
ORTHOMCL3867	G_2_Unigene|G_TRINITY_DN57368_c0_g1	P_2_Unigene|P_TRINITY_DN10327_c0_g1	0.458436	0.380542	0.78152	1.21632	0.855332	3.49506	-0.092899631	0.950625946	0.97447238	PREDICTED: longitudinals lacking protein, isoforms F/I/K/T-like isoform X31
ORTHOMCL3868	G_2_Unigene|G_TRINITY_DN57325_c0_g1	P_2_Unigene|P_TRINITY_DN57594_c0_g1	0.453377	0.905988	0.612288	6.01521	1.73974	5.65891	1.03486549	0.141515042	0.219936476	_
ORTHOMCL3869	G_2_Unigene|G_TRINITY_DN57317_c0_g1	P_2_Unigene|P_TRINITY_DN46262_c0_g1	1.96065	0	0.196082	9.8905	5.7888	14.4846	3.422004752	8.02E-06	5.48E-05	BLTX484
ORTHOMCL3870	G_2_Unigene|G_TRINITY_DN57312_c0_g1	P_2_Unigene|P_TRINITY_DN57156_c0_g1	1.4734	0	0	2.95546	0.534005	1.23788	-0.453225047	0.701512771	0.783172581	_
ORTHOMCL3871	G_2_Unigene|G_TRINITY_DN57294_c0_g1	P_2_Unigene|P_TRINITY_DN75674_c0_g6	0.482526	0.604718	0.530369	2.09378	1.18853	1.29708	3.59777861	4.07E-06	3.09E-05	PREDICTED: polycystic kidney disease protein 1-like 2
ORTHOMCL3872	G_2_Unigene|G_TRINITY_DN57291_c0_g1	P_2_Unigene|P_TRINITY_DN75491_c0_g1	0.412529	0.810331	0.22645	0.403185	0	0.953476	-2.81680528	0.004550577	0.012067505	PREDICTED: prolow-density lipoprotein receptor-related protein 1-like
ORTHOMCL3873	G_2_Unigene|G_TRINITY_DN57283_c0_g1	P_2_Unigene|P_TRINITY_DN72245_c0_g1	5.23725	14.9022	3.6641	164.588	0.262059	155.281	3.662385057	4.48E-07	4.55E-06	PREDICTED: uncharacterized protein LOC108675836
ORTHOMCL3875	G_2_Unigene|G_TRINITY_DN57275_c0_g1	P_2_Unigene|P_TRINITY_DN69095_c0_g1	0.915687	2.22984	1.89357	12.9004	43.896	3.99012	4.207570337	3.60E-08	5.32E-07	PREDICTED: endoglucanase E-4-like
ORTHOMCL3876	G_2_Unigene|G_TRINITY_DN57267_c0_g1	P_2_Unigene|P_TRINITY_DN69075_c0_g2	0.950876	0.791355	1.06022	0.555988	0.607226	1.43235	2.197609558	0.007078025	0.017625235	PREDICTED: IST1 homolog isoform X1
ORTHOMCL3878	G_2_Unigene|G_TRINITY_DN5725_c0_g1	P_2_Unigene|P_TRINITY_DN65597_c0_g1	0	1.13601	0.229103	0	1.43118	0	3.703202001	1.57E-05	9.64E-05	PREDICTED: CD82 antigen-like
ORTHOMCL3879	G_2_Unigene|G_TRINITY_DN57257_c0_g1	P_2_Unigene|P_TRINITY_DN35954_c0_g1	1.66202	0	0	2.32381	1.1016	2.99071	0.669971775	0.467813872	0.574012471	_
ORTHOMCL3880	G_2_Unigene|G_TRINITY_DN57232_c0_g1	P_2_Unigene|P_TRINITY_DN71099_c0_g1	0.859826	0.582448	0.513372	0.989126	2.05446	2.37918	2.024966964	0.004435855	0.011840541	_
ORTHOMCL3881	G_2_Unigene|G_TRINITY_DN57231_c0_g1	P_2_Unigene|P_TRINITY_DN68041_c0_g1	2.3003	0	0.0621057	13.5058	5.08159	8.27611	2.865512433	6.53E-05	0.000324073	legumain
ORTHOMCL3882	G_2_Unigene|G_TRINITY_DN5722_c0_g1	P_2_Unigene|P_TRINITY_DN49764_c2_g1	0.989101	0.6538	0.439906	1.12104	1.2461	1.03436	1.73301527	0.04127558	0.078306559	PREDICTED: tuftelin-interacting protein 11-like
ORTHOMCL3883	G_2_Unigene|G_TRINITY_DN57226_c0_g1	P_2_Unigene|P_TRINITY_DN81668_c0_g1	0.263961	0.568044	0.774268	0	1.4873	1.22728	0.322444184	0.723660508	0.801747634	_
ORTHOMCL3884	G_2_Unigene|G_TRINITY_DN57201_c0_g1	P_2_Unigene|P_TRINITY_DN27443_c0_g1	0	2.99549	0	0.472981	0	9.97182	0.428138709	0.603650767	0.698203022	60S ribosomal protein L27a
ORTHOMCL3885	G_2_Unigene|G_TRINITY_DN57196_c0_g1	P_2_Unigene|P_TRINITY_DN65215_c3_g1	0.610631	0.650656	0.716475	5.44023	5.85133	10.9815	3.301675391	8.60E-06	5.82E-05	PREDICTED: uncharacterized protein LOC108682229
ORTHOMCL3886	G_2_Unigene|G_TRINITY_DN57190_c0_g1	P_2_Unigene|P_TRINITY_DN74371_c0_g2	0.591858	1.02577	0.914222	1.42435	1.0922	1.5429	1.484167123	0.047647683	0.088520437	_
ORTHOMCL3887	G_2_Unigene|G_TRINITY_DN57180_c0_g1	P_2_Unigene|P_TRINITY_DN51342_c0_g1	1.97011	0	0	10.0346	2.39493	10.818	2.439049202	0.001344988	0.004385626	putative ribosomal protein L29
ORTHOMCL3888	G_2_Unigene|G_TRINITY_DN57177_c0_g1	P_2_Unigene|P_TRINITY_DN71096_c1_g4	1.02963	2.83855	7.77839	0.587736	6.84078	13.7685	-0.954339645	0.157682638	0.240552662	hypothetical protein H355_004200
ORTHOMCL3889	G_2_Unigene|G_TRINITY_DN57171_c0_g1	P_2_Unigene|P_TRINITY_DN68994_c0_g1	0	0.241846	2.67854	0.437794	0.819588	3.35046	1.011809093	0.212030359	0.305935999	PREDICTED: glycoprotein 3-alpha-L-fucosyltransferase A-like
ORTHOMCL3890	G_2_Unigene|G_TRINITY_DN57166_c0_g1	P_2_Unigene|P_TRINITY_DN69456_c0_g2	2.6571	0	0	0.171227	0	1.46174	-0.960611063	0.187791729	0.277342413	glyceraldehyde-3-phosphate dehydrogenase
ORTHOMCL3891	G_2_Unigene|G_TRINITY_DN57165_c0_g1	P_2_Unigene|P_TRINITY_DN68816_c0_g1	1.26727	0	0.0995935	3.85468	5.60133	9.37448	2.815794251	0.000329308	0.001303385	_
ORTHOMCL3892	G_2_Unigene|G_TRINITY_DN5715_c0_g1	P_2_Unigene|P_TRINITY_DN4189_c0_g1	0.392903	1.0593	0.757091	1.27474	0.656464	0.678586	1.538370413	0.042739234	0.080615138	PREDICTED: dentin sialophosphoprotein-like
ORTHOMCL3893	G_2_Unigene|G_TRINITY_DN57154_c0_g1	P_2_Unigene|P_TRINITY_DN71420_c0_g1	0.270144	0.290805	0.990707	10.8977	5.65855	4.25012	5.80420951	4.52E-12	2.59E-10	PREDICTED: LOW QUALITY PROTEIN: uncharacterized protein LOC108668621
ORTHOMCL3894	G_2_Unigene|G_TRINITY_DN57147_c0_g1	P_2_Unigene|P_TRINITY_DN22017_c0_g1	0.603122	0.493445	1.66909	0.0711226	1.56558	1.14586	0.89377576	0.271493316	0.370782681	_
ORTHOMCL3895	G_2_Unigene|G_TRINITY_DN57138_c0_g1	P_2_Unigene|P_TRINITY_DN5079_c0_g1	1.51156	1.73055	1.03984	1.50101	4.32761	0.834128	-0.99470312	0.190765849	0.280689655	PREDICTED: protein tramtrack, beta isoform-like isoform X11
ORTHOMCL3896	G_2_Unigene|G_TRINITY_DN57135_c0_g1	P_2_Unigene|P_TRINITY_DN78255_c0_g1	0.937187	2.38834	7.612	0	4.52372	1.4419	-2.08793152	0.009245222	0.022272764	_
ORTHOMCL3897	G_2_Unigene|G_TRINITY_DN57133_c0_g1	P_2_Unigene|P_TRINITY_DN57086_c0_g1	10.2763	0	0.315726	22.8278	8.65472	3.17893	1.261955921	0.071232129	0.124701139	_
ORTHOMCL3898	G_2_Unigene|G_TRINITY_DN57127_c0_g1	P_2_Unigene|P_TRINITY_DN60197_c0_g1	0.443318	0.286247	0.682739	0.554559	0.040334	6.10334	3.132153542	7.69E-05	0.000373855	PREDICTED: uncharacterized protein LOC108679227
ORTHOMCL3899	G_2_Unigene|G_TRINITY_DN57123_c0_g1	P_2_Unigene|P_TRINITY_DN25175_c0_g2	0.467323	0.668953	2.56762	0.176189	1.86849	1.76085	0.277004252	0.725938317	0.803655398	hypothetical protein CAEBREN_31162
ORTHOMCL3900	G_2_Unigene|G_TRINITY_DN57114_c0_g1	P_2_Unigene|P_TRINITY_DN34006_c0_g1	0.0919623	0.198075	1.01196	1.60423	5.68654	0.874481	1.974592282	0.013663962	0.030694166	PREDICTED: beta-hexosaminidase subunit beta-like isoform X1
ORTHOMCL3901	G_2_Unigene|G_TRINITY_DN57105_c0_g1	P_2_Unigene|P_TRINITY_DN76837_c0_g1	0.332539	0.498565	0.803003	0.972857	0.44285	1.28802	-1.035928905	0.271799968	0.37111021	PREDICTED: G/T mismatch-specific thymine DNA glycosylase-like
ORTHOMCL3902	G_2_Unigene|G_TRINITY_DN57057_c0_g1	P_2_Unigene|P_TRINITY_DN77571_c0_g1	90.2792	1.2268	3.01206	3.29926	205.251	0.868203	0.538726533	0.411976252	0.518989139	PREDICTED: uncharacterized protein LOC108671545
ORTHOMCL3903	G_2_Unigene|G_TRINITY_DN57055_c0_g1	P_2_Unigene|P_TRINITY_DN11121_c0_g2	0.627333	1.68395	2.58521	0.221116	3.19732	1.07904	-0.748134766	0.339212339	0.444570714	Chain A, Canine Gdp-Ran >gi|6730007|pdb|1BYU|B Chain B, Canine Gdp-Ran
ORTHOMCL3904	G_2_Unigene|G_TRINITY_DN57054_c0_g1	P_2_Unigene|P_TRINITY_DN74611_c1_g1	1.29614	0.708705	0.897733	2.58884	1.48333	5.02553	5.467220898	4.19E-11	1.72E-09	PREDICTED: V-type proton ATPase 116 kDa subunit a-like isoform X4
ORTHOMCL3905	G_2_Unigene|G_TRINITY_DN57049_c0_g1	P_2_Unigene|P_TRINITY_DN73219_c1_g1	0.38971	0.564271	1.14796	0.487134	0.387587	0.375984	0.825068586	0.321052928	0.424882485	PREDICTED: E3 ubiquitin-protein ligase RNF185-like isoform X1
ORTHOMCL3906	G_2_Unigene|G_TRINITY_DN57034_c0_g1	P_2_Unigene|P_TRINITY_DN72323_c0_g3	0.480229	0.931753	0.84586	0	0	2.69773	0.431588447	0.580885672	0.678657298	_
ORTHOMCL3907	G_2_Unigene|G_TRINITY_DN57030_c0_g1	P_2_Unigene|P_TRINITY_DN61363_c0_g2	1.47425	1.01232	0.613934	1.16985	1.41414	0.552284	2.612794878	0.000790922	0.002801014	PREDICTED: HSPB1-associated protein 1-like
ORTHOMCL3908	G_2_Unigene|G_TRINITY_DN57020_c0_g1	P_2_Unigene|P_TRINITY_DN59508_c0_g1	1.98207	0	0	18.135	9.0156	24.5359	4.253634857	5.28E-08	7.30E-07	_
ORTHOMCL3909	G_2_Unigene|G_TRINITY_DN57006_c0_g1	P_2_Unigene|P_TRINITY_DN39808_c0_g1	0.516838	0.380942	0.261128	1.24934	0.778061	4.54574	0.334905738	0.696415984	0.779669902	PREDICTED: RAD50-interacting protein 1-like
ORTHOMCL3910	G_2_Unigene|G_TRINITY_DN57003_c0_g1	P_2_Unigene|P_TRINITY_DN29459_c0_g2	0	0.488565	0.998571	0.204514	1.49948	1.75603	1.460439433	0.057716164	0.104430713	_
ORTHOMCL3911	G_2_Unigene|G_TRINITY_DN57002_c0_g1	P_2_Unigene|P_TRINITY_DN65242_c0_g1	1.84304	0	0.289608	6.4214	3.77249	18.2573	2.834378026	0.000185925	0.000795408	_
ORTHOMCL3912	G_2_Unigene|G_TRINITY_DN56997_c0_g1	P_2_Unigene|P_TRINITY_DN13418_c0_g1	1.72257	2.70592	6.60354	0.838475	4.59596	4.06733	-0.684416021	0.312667569	0.41666499	PREDICTED: 60S ribosomal protein L5-like, partial
ORTHOMCL3913	G_2_Unigene|G_TRINITY_DN56988_c0_g1	P_2_Unigene|P_TRINITY_DN73589_c0_g2	1.97504	0	0	6.44089	3.99887	8.28258	6.33439344	5.40E-13	4.34E-11	major vault protein, partial
ORTHOMCL3914	G_2_Unigene|G_TRINITY_DN5697_c0_g1	P_2_Unigene|P_TRINITY_DN53377_c3_g1	0.71023	1.02577	2.48146	0	6.24986	1.26303	-0.619741563	0.467197788	0.573844131	_
ORTHOMCL3915	G_2_Unigene|G_TRINITY_DN56974_c0_g1	P_2_Unigene|P_TRINITY_DN75190_c0_g4	0	0.591211	1.39508	0.182626	1.67343	3.30631	3.470055517	1.57E-05	9.66E-05	PREDICTED: chorion peroxidase-like
ORTHOMCL3916	G_2_Unigene|G_TRINITY_DN56971_c0_g1	P_2_Unigene|P_TRINITY_DN74180_c3_g2	0.892616	1.24563	0.28165	4.80017	1.82736	5.97296	2.711316864	0.000456098	0.001734733	PREDICTED: uncharacterized protein LOC108668573 isoform X2
ORTHOMCL3917	G_2_Unigene|G_TRINITY_DN56961_c0_g1	P_2_Unigene|P_TRINITY_DN66071_c0_g1	0.570906	0.466281	1.2629	2.5584	4.94474	5.74437	4.613128106	1.06E-08	1.84E-07	_
ORTHOMCL3918	G_2_Unigene|G_TRINITY_DN56950_c0_g1	P_2_Unigene|P_TRINITY_DN80981_c0_g1	4.87514	5.45652	6.1603	1.21643	1.06239	0.678506	-3.784245927	5.14E-06	3.75E-05	PREDICTED: 60S acidic ribosomal protein P1 isoform X1
ORTHOMCL3919	G_2_Unigene|G_TRINITY_DN56928_c0_g1	P_2_Unigene|P_TRINITY_DN73224_c0_g1	0.530465	0.775878	0.784903	1.16579	0.376312	0.914126	0.104596279	1	1	_
ORTHOMCL3920	G_2_Unigene|G_TRINITY_DN56898_c0_g1	P_2_Unigene|P_TRINITY_DN8506_c0_g1	8.0208	0	0	22.0231	9.14908	29.0907	1.920014663	0.006508103	0.01639723	_
ORTHOMCL3921	G_2_Unigene|G_TRINITY_DN56886_c0_g1	P_2_Unigene|P_TRINITY_DN74506_c0_g2	1.13188	0.777577	0.340055	0.875304	3.11909	2.29256	2.657253734	0.000509616	0.001912091	PREDICTED: MOXD1 homolog 1-like
ORTHOMCL3922	G_2_Unigene|G_TRINITY_DN56870_c0_g1	P_2_Unigene|P_TRINITY_DN73005_c0_g3	0.698303	0.504051	0.385152	1.2407	0.988838	2.75304	4.584167841	2.53E-08	3.87E-07	PREDICTED: uncharacterized protein LOC108675896 isoform X1
ORTHOMCL3923	G_2_Unigene|G_TRINITY_DN56863_c0_g1	P_2_Unigene|P_TRINITY_DN68070_c0_g2	1.03222	0.185032	0.189199	0	0.518954	0	-2.515935219	0.023239034	0.047990464	PREDICTED: probable ATP-dependent RNA helicase DHX35
ORTHOMCL3924	G_2_Unigene|G_TRINITY_DN56856_c0_g1	P_2_Unigene|P_TRINITY_DN69019_c6_g3	0.926094	1.54	0.516106	1.87149	0.110363	1.3276	2.836050216	0.000376767	0.001461026	PREDICTED: nicotinamide/nicotinic acid mononucleotide adenylyltransferase 1-like
ORTHOMCL3925	G_2_Unigene|G_TRINITY_DN56831_c0_g1	P_2_Unigene|P_TRINITY_DN13778_c0_g1	2.97291	0	0	0.469789	0.523529	2.80631	-0.086219757	0.890635289	0.93244696	_
ORTHOMCL3926	G_2_Unigene|G_TRINITY_DN56813_c0_g1	P_2_Unigene|P_TRINITY_DN68956_c0_g2	1.20073	0	0.175965	7.47658	6.64494	13.1538	4.798446217	4.20E-09	8.37E-08	PREDICTED: elongation factor 1-gamma-like, partial
ORTHOMCL3927	G_2_Unigene|G_TRINITY_DN56807_c0_g1	P_2_Unigene|P_TRINITY_DN46999_c0_g1	2.38082	0	0.342109	9.34179	7.69683	16.04	2.733839884	0.000263376	0.001070664	PREDICTED: 60S ribosomal protein L12-like
ORTHOMCL3928	G_2_Unigene|G_TRINITY_DN56806_c0_g1	P_2_Unigene|P_TRINITY_DN17347_c0_g1	2.43314	3.96308	8.51341	1.60819	8.5327	6.59843	-0.332817188	0.627723029	0.72019545	60S ribosomal L7a-like protein
ORTHOMCL3929	G_2_Unigene|G_TRINITY_DN5679_c0_g1	P_2_Unigene|P_TRINITY_DN71084_c2_g1	0.141562	1.38708	1.0959	0.573591	0.991264	1.06504	3.032226403	9.76E-05	0.00045883	PREDICTED: long-chain fatty acid transport protein 4-like
ORTHOMCL3930	G_2_Unigene|G_TRINITY_DN56781_c0_g1	P_2_Unigene|P_TRINITY_DN30236_c0_g1	1.00971	0	0.373205	2.87858	1.80339	5.61074	2.537445837	0.003989127	0.01080593	p23-like protein
ORTHOMCL3931	G_2_Unigene|G_TRINITY_DN56775_c0_g1	P_2_Unigene|P_TRINITY_DN60528_c0_g2	2.40242	0	0	5.88481	1.62375	10.0342	3.437061405	1.55E-05	9.56E-05	PREDICTED: neuronal calcium sensor 2-like isoform X3
ORTHOMCL3932	G_2_Unigene|G_TRINITY_DN56757_c0_g1	P_2_Unigene|P_TRINITY_DN79707_c0_g1	0	1.89885	0.272427	1.14898	1.04048	1.16049	2.330113187	0.005195924	0.013482695	Chain A, Modulation Of The Affinity Of A Hiv-1 Capsid-directed Ankyrin Towards Its Viral Target Through Critical Amino Acid Editing
ORTHOMCL3933	G_2_Unigene|G_TRINITY_DN56755_c0_g1	P_2_Unigene|P_TRINITY_DN69284_c5_g1	0.488426	1.35632	0.817281	2.43287	5.31194	5.08879	1.701962208	0.046667979	0.086962177	_
ORTHOMCL3934	G_2_Unigene|G_TRINITY_DN56749_c0_g1	P_2_Unigene|P_TRINITY_DN40827_c0_g1	0.519921	0.189973	2.11492	0.741588	0.812364	0.96287	1.34770759	0.088271227	0.14840943	_
ORTHOMCL3935	G_2_Unigene|G_TRINITY_DN56743_c0_g1	P_2_Unigene|P_TRINITY_DN1145_c0_g1	0	1.687	1.12863	0	2.47891	1.35701	0.000528538	1	1	_
ORTHOMCL3936	G_2_Unigene|G_TRINITY_DN56736_c0_g1	P_2_Unigene|P_TRINITY_DN70894_c1_g3	0.379965	0.511838	0.941045	0.832017	1.85507	2.45357	0.927275895	0.241442657	0.337715636	PREDICTED: transcription initiation factor TFIID subunit 6-like
ORTHOMCL3937	G_2_Unigene|G_TRINITY_DN56729_c0_g1	P_2_Unigene|P_TRINITY_DN3737_c0_g1	0	2.42423	1.89384	3.4719	0	6.03527	0.281332682	0.767876888	0.837889637	PREDICTED: histone deacetylase Rpd3-like
ORTHOMCL3938	G_2_Unigene|G_TRINITY_DN56728_c0_g1	P_2_Unigene|P_TRINITY_DN76444_c0_g1	0.885689	0.490002	2.71263	0.243062	1.09795	0.850132	1.591703761	0.038439384	0.074099476	_
ORTHOMCL3939	G_2_Unigene|G_TRINITY_DN56711_c0_g1	P_2_Unigene|P_TRINITY_DN72482_c0_g9	2.31131	2.52918	2.3791	10.6515	7.07368	16.3965	2.63475093	0.000310902	0.001237592	PREDICTED: protein tramtrack, beta isoform-like isoform X11
ORTHOMCL3940	G_2_Unigene|G_TRINITY_DN56704_c0_g1	P_2_Unigene|P_TRINITY_DN72348_c0_g1	1.68674	0.698529	0.469301	0.254271	0.972763	1.45801	3.008262204	0.000167245	0.000725555	PREDICTED: TNF receptor-associated factor 3-like, partial
ORTHOMCL3941	G_2_Unigene|G_TRINITY_DN5668_c0_g1	P_2_Unigene|P_TRINITY_DN74837_c2_g1	1.03923	0.987474	1.14796	0.636301	0.666373	2.20221	1.948803603	0.009515404	0.022765634	PREDICTED: kidney mitochondrial carrier protein 1-like
ORTHOMCL3942	G_2_Unigene|G_TRINITY_DN56684_c0_g1	P_2_Unigene|P_TRINITY_DN33206_c0_g1	2.66734	0	0	6.44532	3.89088	5.8962	2.430457293	0.001927569	0.00590539	PREDICTED: 40S ribosomal protein S16
ORTHOMCL3943	G_2_Unigene|G_TRINITY_DN56681_c0_g1	P_2_Unigene|P_TRINITY_DN80215_c0_g1	0.924538	1.99155	5.39231	0.471189	0.91899	1.66335	-1.974553626	0.009455166	0.022641024	nascent polypeptide-associated complex subunit alpha-like
ORTHOMCL3944	G_2_Unigene|G_TRINITY_DN56671_c0_g1	P_2_Unigene|P_TRINITY_DN64658_c1_g1	0.63525	0.275764	0.841813	1.03738	1.18056	0.609211	3.418958246	2.32E-05	0.000133464	PREDICTED: transmembrane protein 245-like
ORTHOMCL3945	G_2_Unigene|G_TRINITY_DN56604_c0_g1	P_2_Unigene|P_TRINITY_DN74227_c0_g2	0.765339	1.26309	1.06308	1.80492	1.32057	2.06228	2.195140753	0.00484733	0.012720804	PREDICTED: protein ST7 homolog
ORTHOMCL3946	G_2_Unigene|G_TRINITY_DN56592_c0_g1	P_2_Unigene|P_TRINITY_DN45914_c3_g1	0.660374	0.361311	0.732031	0.602559	0.396785	2.77548	2.21364498	0.007402858	0.018335446	PREDICTED: zinc finger protein basonuclin-1-like
ORTHOMCL3947	G_2_Unigene|G_TRINITY_DN56591_c0_g1	P_2_Unigene|P_TRINITY_DN56632_c0_g1	2.44213	0	0.817281	2.32206	3.13615	5.02497	2.56096606	0.001221873	0.004053201	hypothetical protein CAPTEDRAFT_222048
ORTHOMCL3948	G_2_Unigene|G_TRINITY_DN56583_c0_g1	P_2_Unigene|P_TRINITY_DN44159_c0_g1	0.613768	0.837425	1.8689	0	0.424604	1.55964	-0.318637145	0.777730012	0.845981343	PREDICTED: uncharacterized protein LOC108681213
ORTHOMCL3949	G_2_Unigene|G_TRINITY_DN56582_c0_g1	P_2_Unigene|P_TRINITY_DN74449_c0_g2	0.561642	0.60329	1.23463	1.31098	1.74621	1.81334	3.396309483	6.71E-06	4.72E-05	PREDICTED: flavin-containing monooxygenase FMO GS-OX-like 4 isoform X2
ORTHOMCL3950	G_2_Unigene|G_TRINITY_DN56580_c0_g1	P_2_Unigene|P_TRINITY_DN646_c0_g1	0.806557	0.748349	0.889614	0.896232	1.02729	0.248241	-1.319630819	0.171885536	0.258316748	eukaryotic elongation factor 2, partial
ORTHOMCL3951	G_2_Unigene|G_TRINITY_DN56579_c0_g1	P_2_Unigene|P_TRINITY_DN77326_c0_g1	0.366631	0.402724	1.22131	0.671727	0.569398	0.737611	-0.078464558	1	1	PREDICTED: 1-phosphatidylinositol 4,5-bisphosphate phosphodiesterase gamma-1-like
ORTHOMCL3952	G_2_Unigene|G_TRINITY_DN56576_c0_g1	P_2_Unigene|P_TRINITY_DN69765_c0_g3	0.874731	0.483691	0.243504	0	0	2.06622	3.892531304	5.14E-06	3.75E-05	PREDICTED: uncharacterized protein LOC108682249
ORTHOMCL3953	G_2_Unigene|G_TRINITY_DN56571_c0_g1	P_2_Unigene|P_TRINITY_DN68197_c0_g3	1.33388	0.120214	1.22552	1.54215	1.38041	3.15265	2.222604278	0.003136049	0.008826397	_
ORTHOMCL3954	G_2_Unigene|G_TRINITY_DN56528_c0_g1	P_2_Unigene|P_TRINITY_DN45416_c0_g1	0.0748542	0.481856	1.06898	0.523113	1.40262	1.18235	1.150535053	0.142227039	0.220672463	PREDICTED: N-(5-amino-5-carboxypentanoyl)-L-cysteinyl-D-valine synthase
ORTHOMCL3955	G_2_Unigene|G_TRINITY_DN56523_c0_g1	P_2_Unigene|P_TRINITY_DN14909_c0_g1	2.25192	0	0	4.93492	3.14723	5.44678	2.168302575	0.008221656	0.020103415	protein transport protein Sec61 subunit beta-like
ORTHOMCL3956	G_2_Unigene|G_TRINITY_DN56515_c0_g1	P_2_Unigene|P_TRINITY_DN52184_c0_g1	1.90044	0	0	6.38747	4.47581	8.17664	2.776475305	0.000456098	0.001734733	PREDICTED: 40S ribosomal protein S10b
ORTHOMCL3957	G_2_Unigene|G_TRINITY_DN56508_c0_g1	P_2_Unigene|P_TRINITY_DN73488_c0_g3	0.154384	1.16004	0.0848176	2.4765	4.43182	2.59581	3.466460638	9.64E-06	6.39E-05	organic cation transporter protein isoform X2
ORTHOMCL3958	G_2_Unigene|G_TRINITY_DN56501_c0_g1	P_2_Unigene|P_TRINITY_DN60625_c1_g1	0.765339	1.05257	0.425233	0.468096	1.37634	1.59481	1.651361184	0.049705669	0.091456454	PREDICTED: adenomatous polyposis coli homolog
ORTHOMCL3959	G_2_Unigene|G_TRINITY_DN56490_c0_g1	P_2_Unigene|P_TRINITY_DN72950_c2_g2	0.54597	0.293926	1.10134	0.346572	1.46306	3.43814	2.028568821	0.007799634	0.019206815	_
ORTHOMCL3960	G_2_Unigene|G_TRINITY_DN56486_c0_g1	P_2_Unigene|P_TRINITY_DN66554_c1_g1	0	1.38845	1.16622	0.382622	1.01835	2.92352	2.494045213	0.001649463	0.005204243	PREDICTED: probable ubiquitin carboxyl-terminal hydrolase FAF-X
ORTHOMCL3961	G_2_Unigene|G_TRINITY_DN56480_c0_g1	P_2_Unigene|P_TRINITY_DN74415_c0_g2	0.632529	1.16421	0.703951	0.0980368	3.73937	2.50336	3.83726852	2.44E-06	2.01E-05	_
ORTHOMCL3962	G_2_Unigene|G_TRINITY_DN5647_c0_g1	P_2_Unigene|P_TRINITY_DN75926_c1_g1	0.436225	0.353666	1.0819	6.74344	13.9439	20.5978	3.628529353	3.46E-06	2.69E-05	PREDICTED: ras-related protein Rac1
ORTHOMCL3963	G_2_Unigene|G_TRINITY_DN56479_c0_g1	P_2_Unigene|P_TRINITY_DN50221_c0_g1	2.14534	0	0.263025	5.09196	1.68392	7.70126	1.784140773	0.020879099	0.044017325	PREDICTED: 40S ribosomal protein S11
ORTHOMCL3964	G_2_Unigene|G_TRINITY_DN5645_c0_g1	P_2_Unigene|P_TRINITY_DN78305_c0_g2	0	0.888207	1.93894	0.20125	1.37652	2.66694	-0.392364771	0.651530547	0.741079297	hypothetical protein H355_006190
ORTHOMCL3965	G_2_Unigene|G_TRINITY_DN56453_c0_g1	P_2_Unigene|P_TRINITY_DN75664_c2_g1	0.514805	0.752136	0.761362	0.98527	0.715852	0.943492	2.544579154	0.001723414	0.005382519	PREDICTED: E3 ubiquitin-protein ligase listerin-like
ORTHOMCL3967	G_2_Unigene|G_TRINITY_DN56446_c0_g1	P_2_Unigene|P_TRINITY_DN42918_c0_g1	2.02856	0	0	6.84016	6.35491	4.01997	1.427358129	0.069322467	0.121973276	cysteine-rich secretory protein-2-like protein
ORTHOMCL3968	G_2_Unigene|G_TRINITY_DN56444_c0_g1	P_2_Unigene|P_TRINITY_DN70705_c0_g2	3.43203	0	0	0	1.07219	0	-1.215697848	0.169556502	0.255534068	PREDICTED: glycine--tRNA ligase isoform X2
ORTHOMCL3969	G_2_Unigene|G_TRINITY_DN56434_c0_g1	P_2_Unigene|P_TRINITY_DN72482_c0_g5	0.648007	1.67144	0.480954	0.853468	0.611194	1.90707	1.968293229	0.016396679	0.036036137	PREDICTED: protein tramtrack, beta isoform-like isoform X11
ORTHOMCL3970	G_2_Unigene|G_TRINITY_DN56428_c0_g1	P_2_Unigene|P_TRINITY_DN43821_c0_g2	1.98041	0.243412	0.490091	0	0	0.90983	-0.598893666	0.573301634	0.671917259	_
ORTHOMCL3971	G_2_Unigene|G_TRINITY_DN5639_c0_g1	P_2_Unigene|P_TRINITY_DN78766_c0_g1	4.59204	18.5253	22.3247	0.344974	17.3732	17.7221	-1.413543146	0.04231848	0.079957306	PREDICTED: probable histone H2A.1, partial
ORTHOMCL3972	G_2_Unigene|G_TRINITY_DN56377_c0_g1	P_2_Unigene|P_TRINITY_DN38064_c0_g1	1.14271	0.506469	1.01873	1.03841	1.02826	0.845237	2.081584885	0.010643249	0.024969142	PREDICTED: ionotropic receptor 25a-like
ORTHOMCL3975	G_2_Unigene|G_TRINITY_DN56347_c0_g1	P_2_Unigene|P_TRINITY_DN75397_c2_g4	0.685626	0.759703	1.52809	2.60401	1.0552	1.91245	2.424485517	0.002517285	0.007353226	PREDICTED: xanthine dehydrogenase
ORTHOMCL3976	G_2_Unigene|G_TRINITY_DN56332_c0_g1	P_2_Unigene|P_TRINITY_DN70617_c1_g1	0	2.29992	0.231852	0.109627	0.626378	2.06766	2.870511352	0.000317781	0.001263163	PREDICTED: uncharacterized protein LOC108668562
ORTHOMCL3977	G_2_Unigene|G_TRINITY_DN56330_c0_g1	P_2_Unigene|P_TRINITY_DN76488_c0_g1	1.00426	0.837429	1.12066	0	1.78929	1.51753	0.235333196	0.89852752	0.937595079	_
ORTHOMCL3978	G_2_Unigene|G_TRINITY_DN56319_c0_g1	P_2_Unigene|P_TRINITY_DN10494_c0_g1	0.727674	2.15487	1.62329	1.15479	0.4862	2.6819	0.461683842	0.609666048	0.704133853	PREDICTED: calcium uptake protein 1 homolog, mitochondrial-like
ORTHOMCL3979	G_2_Unigene|G_TRINITY_DN56301_c0_g1	P_2_Unigene|P_TRINITY_DN32068_c0_g2	0.170761	0.748319	2.08331	0.659662	2.9345	2.86105	1.566274201	0.047493615	0.088293286	_
ORTHOMCL3980	G_2_Unigene|G_TRINITY_DN56294_c0_g1	P_2_Unigene|P_TRINITY_DN74041_c0_g1	0.293843	0.844989	0.862775	1.18235	0.695164	3.43255	3.967892953	3.95E-07	4.11E-06	PREDICTED: activating transcription factor 7-interacting protein 1-like isoform X1
ORTHOMCL3981	G_2_Unigene|G_TRINITY_DN56290_c0_g1	P_2_Unigene|P_TRINITY_DN13563_c0_g1	0.212753	0.804471	1.64114	0	4.20153	0.757623	0.394302772	0.634719431	0.727020834	PREDICTED: N-terminal Xaa-Pro-Lys N-methyltransferase 1
ORTHOMCL3982	G_2_Unigene|G_TRINITY_DN56282_c0_g1	P_2_Unigene|P_TRINITY_DN31189_c0_g2	1.23797	0.275156	0.828732	0.344063	0.988165	0.465744	2.34003854	0.00496338	0.012970188	PREDICTED: fat-like cadherin-related tumor suppressor homolog
ORTHOMCL3983	G_2_Unigene|G_TRINITY_DN56279_c0_g1	P_2_Unigene|P_TRINITY_DN55614_c0_g1	2.69273	0	0.691411	5.71159	5.75101	12.1275	3.67997937	3.24E-06	2.54E-05	ribosomal protein S9
ORTHOMCL3984	G_2_Unigene|G_TRINITY_DN56262_c0_g1	P_2_Unigene|P_TRINITY_DN67887_c1_g1	1.76036	0.730237	0.245045	1.49895	1.32251	1.25596	-0.516303146	0.662736074	0.749533027	PREDICTED: aladin-like
ORTHOMCL3985	G_2_Unigene|G_TRINITY_DN56245_c0_g1	P_2_Unigene|P_TRINITY_DN73771_c0_g2	0.626261	0.521984	0.687607	0.946466	1.0749	1.37859	2.876803963	0.00014898	0.00066077	PREDICTED: structural maintenance of chromosomes protein 6-like
ORTHOMCL3986	G_2_Unigene|G_TRINITY_DN56206_c0_g1	P_2_Unigene|P_TRINITY_DN21100_c0_g1	0.219495	1.18653	1.33079	1.39561	0.442215	2.04873	0.449325126	0.592573264	0.688401535	PREDICTED: DNA excision repair protein haywire-like
ORTHOMCL3987	G_2_Unigene|G_TRINITY_DN56196_c0_g1	P_2_Unigene|P_TRINITY_DN50540_c0_g1	3.09611	4.23213	12.508	1.37173	4.22037	8.52338	-0.922930906	0.171282049	0.257758596	_
ORTHOMCL3988	G_2_Unigene|G_TRINITY_DN56159_c0_g1	P_2_Unigene|P_TRINITY_DN15785_c0_g1	3.26926	0	0	35.0869	20.1971	83.7747	4.532044664	1.10E-08	1.89E-07	_
ORTHOMCL3989	G_2_Unigene|G_TRINITY_DN56158_c0_g1	P_2_Unigene|P_TRINITY_DN54706_c0_g1	1.78324	0	0	2.97129	0.632618	3.27387	0.56186196	0.568539198	0.667180509	PREDICTED: ganglioside GM2 activator-like
ORTHOMCL3990	G_2_Unigene|G_TRINITY_DN56154_c0_g1	P_2_Unigene|P_TRINITY_DN3265_c0_g1	0.392903	0.635579	0.540779	0	2.12182	1.56605	2.073981956	0.007840815	0.019286092	_
ORTHOMCL3991	G_2_Unigene|G_TRINITY_DN56138_c0_g1	P_2_Unigene|P_TRINITY_DN61339_c0_g1	0.654413	1.27945	1.15673	1.97394	1.03885	3.3885	2.758014515	0.000296192	0.001188405	PREDICTED: ras-related protein Rab-14
ORTHOMCL3992	G_2_Unigene|G_TRINITY_DN56126_c0_g1	P_2_Unigene|P_TRINITY_DN70173_c0_g1	0.693057	0.594126	0.532648	1.71349	0.989292	1.16901	1.38219857	0.070659334	0.123893678	PREDICTED: regulator of nonsense transcripts 2-like
ORTHOMCL3993	G_2_Unigene|G_TRINITY_DN56121_c0_g1	P_2_Unigene|P_TRINITY_DN68887_c0_g1	3.1474	0	0	3.80426	2.14463	5.39124	4.054372627	4.40E-07	4.50E-06	_
ORTHOMCL3994	G_2_Unigene|G_TRINITY_DN56101_c0_g1	P_2_Unigene|P_TRINITY_DN74905_c3_g1	0.422907	0.913651	0.233001	2.68103	2.22264	3.35516	4.401928831	5.00E-08	7.00E-07	hypothetical protein HELRODRAFT_120427, partial
ORTHOMCL3995	G_2_Unigene|G_TRINITY_DN56087_c0_g1	P_2_Unigene|P_TRINITY_DN75717_c3_g4	0.532081	0.505674	0.778121	1.80482	1.81814	2.92182	1.877212893	0.011808212	0.027205126	_
ORTHOMCL3996	G_2_Unigene|G_TRINITY_DN56084_c0_g1	P_2_Unigene|P_TRINITY_DN52751_c0_g2	0.168682	0.906778	1.20562	1.10619	0.641115	0.92382	-1.621155384	0.066846084	0.118555192	PREDICTED: intron-binding protein aquarius-like
ORTHOMCL3997	G_2_Unigene|G_TRINITY_DN5607_c0_g1	P_2_Unigene|P_TRINITY_DN75816_c1_g2	1.22107	1.62759	0.817281	2.46182	1.12279	1.30622	3.67133123	3.45E-06	2.69E-05	_
ORTHOMCL3998	G_2_Unigene|G_TRINITY_DN56049_c0_g1	P_2_Unigene|P_TRINITY_DN14288_c0_g1	0.735347	0.531508	0.676394	0.975031	3.48426	1.78242	1.016839386	0.231619943	0.327356972	PREDICTED: phosphatidylinositol/phosphatidylcholine transfer protein SFH7-like
ORTHOMCL3999	G_2_Unigene|G_TRINITY_DN56046_c0_g1	P_2_Unigene|P_TRINITY_DN46010_c0_g1	2.70714	0	0	3.43688	3.03909	10.7375	2.061566577	0.009101284	0.021970821	PREDICTED: 40S ribosomal protein S16-like
ORTHOMCL4000	G_2_Unigene|G_TRINITY_DN56040_c0_g1	P_2_Unigene|P_TRINITY_DN64784_c0_g1	1.25533	0.837429	0.840493	6.49191	3.99476	5.98736	4.15893522	3.30E-07	3.50E-06	PREDICTED: probable palmitoyltransferase ZDHHC24
ORTHOMCL4001	G_2_Unigene|G_TRINITY_DN56037_c0_g1	P_2_Unigene|P_TRINITY_DN75717_c3_g1	0.621577	0.943844	0.411732	1.36904	1.14175	1.85787	2.98620604	0.000120185	0.000547938	PREDICTED: uncharacterized protein LOC108677792 isoform X1
ORTHOMCL4002	G_2_Unigene|G_TRINITY_DN56028_c0_g1	P_2_Unigene|P_TRINITY_DN74728_c0_g2	0.404521	0.431691	0.609541	0.695631	1.64325	2.64859	2.611529772	0.000423656	0.001622457	PREDICTED: cullin-1-like
ORTHOMCL4003	G_2_Unigene|G_TRINITY_DN56004_c0_g1	P_2_Unigene|P_TRINITY_DN61379_c0_g1	0.434855	0.82257	0.599145	0.965163	2.31371	5.23649	3.690278403	2.48E-06	2.04E-05	PREDICTED: galactosylgalactosylxylosylprotein 3-beta-glucuronosyltransferase P-like isoform X1
ORTHOMCL4004	G_2_Unigene|G_TRINITY_DN56001_c0_g1	P_2_Unigene|P_TRINITY_DN70467_c1_g1	0.924732	0.336507	0.511994	0.604998	0.375284	2.27195	3.653506556	8.98E-06	6.04E-05	_
ORTHOMCL4005	G_2_Unigene|G_TRINITY_DN559_c0_g1	P_2_Unigene|P_TRINITY_DN50663_c0_g1	0.296421	0.807932	0.984118	1.32183	0.267871	2.71939	2.385614788	0.002779035	0.007971066	_
ORTHOMCL4006	G_2_Unigene|G_TRINITY_DN55994_c0_g1	P_2_Unigene|P_TRINITY_DN72249_c1_g2	0.586027	0.842553	0.537698	4.26317	2.09466	4.05117	5.311804432	1.06E-10	3.72E-09	_
ORTHOMCL4007	G_2_Unigene|G_TRINITY_DN55990_c0_g1	P_2_Unigene|P_TRINITY_DN77405_c0_g1	0.605396	0.773541	1.89992	2.07708	0.676996	0.720873	-0.55605826	0.445040255	0.552618188	_
ORTHOMCL4008	G_2_Unigene|G_TRINITY_DN55983_c0_g1	P_2_Unigene|P_TRINITY_DN11072_c0_g1	1.17715	1.13794	1.10632	2.09612	1.2284	2.34034	-2.174269157	0.005139673	0.013361706	HSPA8 protein, partial
ORTHOMCL4009	G_2_Unigene|G_TRINITY_DN55966_c0_g1	P_2_Unigene|P_TRINITY_DN59743_c0_g1	0.790291	0.639286	0.435117	0.131721	1.34718	1.48324	2.299206863	0.002733077	0.007859542	PREDICTED: cytosolic purine 5'-nucleotidase-like isoform X1
ORTHOMCL4010	G_2_Unigene|G_TRINITY_DN55959_c0_g2	P_2_Unigene|P_TRINITY_DN75013_c0_g2	0.481852	1.33739	0.537386	2.32856	1.55289	2.41344	4.248923662	4.19E-07	4.31E-06	PREDICTED: serine-rich adhesin for platelets-like
ORTHOMCL4011	G_2_Unigene|G_TRINITY_DN55957_c0_g1	P_2_Unigene|P_TRINITY_DN78167_c0_g1	0.421686	0.931372	1.17325	0	1.94749	0.431877	1.163895127	0.187313648	0.27693096	_
ORTHOMCL4012	G_2_Unigene|G_TRINITY_DN55927_c0_g1	P_2_Unigene|P_TRINITY_DN27917_c0_g1	0.503593	0.631609	0.646006	0.172248	1.94901	2.65021	0.101980104	1	1	_
ORTHOMCL4013	G_2_Unigene|G_TRINITY_DN55903_c0_g1	P_2_Unigene|P_TRINITY_DN38975_c0_g1	0.748959	1.85253	0.207991	0.977501	1.1127	1.94153	0.21331263	0.913871393	0.948048888	hypothetical protein L798_11888, partial
ORTHOMCL4014	G_2_Unigene|G_TRINITY_DN558_c0_g2	P_2_Unigene|P_TRINITY_DN64736_c1_g2	1.26324	1.61591	1.01329	0.510202	0.468154	1.12119	0.822959888	0.288451473	0.39000999	PREDICTED: uncharacterized protein LOC108666458
ORTHOMCL4015	G_2_Unigene|G_TRINITY_DN55892_c0_g1	P_2_Unigene|P_TRINITY_DN74470_c0_g2	0.308695	0.44433	1.13352	1.02539	1.22723	7.55263	2.348335272	0.002194523	0.006590691	_
ORTHOMCL4016	G_2_Unigene|G_TRINITY_DN55887_c0_g1	P_2_Unigene|P_TRINITY_DN70080_c1_g1	0.564742	0.827944	1.4639	2.12484	1.66163	11.8626	1.214180478	0.144796627	0.223908568	PREDICTED: carboxy-terminal domain RNA polymerase II polypeptide A small phosphatase 1-like
ORTHOMCL4017	G_2_Unigene|G_TRINITY_DN55884_c0_g1	P_2_Unigene|P_TRINITY_DN60253_c1_g1	0.353643	0.969848	0.981129	0.549748	1.59261	0.612098	-0.562604006	0.662736074	0.749533027	PREDICTED: striatin-interacting protein 1-like
ORTHOMCL4018	G_2_Unigene|G_TRINITY_DN5587_c0_g1	P_2_Unigene|P_TRINITY_DN23247_c0_g1	0.578036	1.57427	0.799324	5.79867	3.33158	4.31169	3.124596051	4.44E-05	0.000232944	PREDICTED: SOSS complex subunit B1-B-like
ORTHOMCL4019	G_2_Unigene|G_TRINITY_DN55857_c0_g1	P_2_Unigene|P_TRINITY_DN47117_c0_g1	11.9946	17.3928	13.6084	11.0751	11.7985	8.54007	-0.509937437	0.44299842	0.550575252	PREDICTED: protein Dr1-like
ORTHOMCL4020	G_2_Unigene|G_TRINITY_DN55825_c0_g1	P_2_Unigene|P_TRINITY_DN72128_c2_g1	0.157612	0.344387	2.0951	0.857579	0.970172	2.827	0.497350072	0.579400586	0.67749241	PREDICTED: vacuolar protein sorting-associated protein 16 homolog
ORTHOMCL4021	G_2_Unigene|G_TRINITY_DN55823_c0_g1	P_2_Unigene|P_TRINITY_DN62833_c0_g1	2.07968	0	0	0	0	1.778	0.448479431	0.672305982	0.758187473	60S ribosomal protein L10a-like
ORTHOMCL4022	G_2_Unigene|G_TRINITY_DN55811_c0_g1	P_2_Unigene|P_TRINITY_DN64323_c1_g1	0.667249	1.06928	0.42676	0.258588	0.571475	1.20805	-0.976824846	0.21673734	0.310832244	PREDICTED: E3 ubiquitin-protein ligase synoviolin A-like isoform X1
ORTHOMCL4023	G_2_Unigene|G_TRINITY_DN55806_c0_g1	P_2_Unigene|P_TRINITY_DN50806_c0_g1	2.43412	0	0	15.387	10.253	21.9698	5.582536824	4.06E-11	1.70E-09	CCHC-type zinc finger protein CG3800-like
ORTHOMCL4024	G_2_Unigene|G_TRINITY_DN55802_c0_g1	P_2_Unigene|P_TRINITY_DN67476_c0_g3	0.546194	0.742499	0.754684	1.42596	4.96646	6.99087	1.343073713	0.095725086	0.158769834	PREDICTED: rho guanine nucleotide exchange factor 7-like
ORTHOMCL4025	G_2_Unigene|G_TRINITY_DN55799_c0_g2	P_2_Unigene|P_TRINITY_DN61202_c0_g1	0.213477	1.22052	0.703276	2.02835	0.444957	1.17883	0.902011995	0.228785023	0.324589482	PREDICTED: coiled-coil domain-containing protein 97-like
ORTHOMCL4026	G_2_Unigene|G_TRINITY_DN55784_c0_g1	P_2_Unigene|P_TRINITY_DN9058_c1_g1	0.0973965	0.420065	1.28681	2.59676	2.14005	1.81013	2.293999805	0.003081127	0.008698272	NADH dehydrogenase subunit 6 (mitochondrion)
ORTHOMCL4027	G_2_Unigene|G_TRINITY_DN55783_c0_g1	P_2_Unigene|P_TRINITY_DN45720_c0_g1	0.228168	0	1.25817	0.183731	2.96335	0.196117	2.372565281	0.00299649	0.00850256	PREDICTED: UDP-glucuronosyltransferase 2B33-like
ORTHOMCL4028	G_2_Unigene|G_TRINITY_DN5577_c0_g1	P_2_Unigene|P_TRINITY_DN50787_c0_g1	0.655558	2.02525	1.26117	0.983799	1.1336	0	-2.588109198	0.003560686	0.009812649	selenophosphate synthetase
ORTHOMCL4029	G_2_Unigene|G_TRINITY_DN55775_c0_g1	P_2_Unigene|P_TRINITY_DN81778_c0_g1	0	0.314853	0.959189	0	2.09231	0.796391	-0.326076592	1	1	_
ORTHOMCL4030	G_2_Unigene|G_TRINITY_DN55768_c0_g1	P_2_Unigene|P_TRINITY_DN69431_c0_g1	0.242543	0	1.20458	0.987451	0.980253	1.26578	3.007183568	0.000199338	0.000841129	PREDICTED: MAM and LDL-receptor class A domain-containing protein 1
ORTHOMCL4031	G_2_Unigene|G_TRINITY_DN55759_c0_g1	P_2_Unigene|P_TRINITY_DN46827_c0_g1	2.28959	0	0.362522	8.68399	3.72643	8.16969	2.104158971	0.0070307	0.017538849	hypothetical protein
ORTHOMCL4032	G_2_Unigene|G_TRINITY_DN55751_c0_g1	P_2_Unigene|P_TRINITY_DN62956_c0_g1	1.89188	0	0.696338	6.33285	3.72217	9.21233	3.108458947	6.03E-05	0.000302451	_
ORTHOMCL4033	G_2_Unigene|G_TRINITY_DN55726_c0_g1	P_2_Unigene|P_TRINITY_DN36372_c0_g1	0.345146	0.813614	2.8799	0.174382	4.14486	2.18587	1.236512678	0.079628381	0.136642893	inositol-3-phosphate synthase 1-A
ORTHOMCL4034	G_2_Unigene|G_TRINITY_DN55720_c0_g1	P_2_Unigene|P_TRINITY_DN26829_c0_g1	0	0.771385	0.689873	0	0.551618	1.94406	-1.063860201	0.302644776	0.405938753	PREDICTED: proteasome subunit beta type-6
ORTHOMCL4035	G_2_Unigene|G_TRINITY_DN55711_c0_g1	P_2_Unigene|P_TRINITY_DN71208_c1_g1	0.452596	0.584714	0.697155	3.53406	1.58396	2.40505	2.646108002	0.000666394	0.002426549	PREDICTED: probable serine/threonine-protein kinase dyrk2 isoform X2
ORTHOMCL4036	G_2_Unigene|G_TRINITY_DN55710_c0_g1	P_2_Unigene|P_TRINITY_DN79541_c0_g1	0.271475	0.869841	1.07141	0	1.20361	1.06725	-1.001297576	0.21673734	0.310832244	PREDICTED: lysine--tRNA ligase-like
ORTHOMCL4037	G_2_Unigene|G_TRINITY_DN55709_c0_g1	P_2_Unigene|P_TRINITY_DN64100_c0_g1	0.281974	0.767371	0.935471	0.120175	0.504843	1.65605	2.024305168	0.012434184	0.028356067	PREDICTED: catenin delta-2-like
ORTHOMCL4038	G_2_Unigene|G_TRINITY_DN55689_c0_g1	P_2_Unigene|P_TRINITY_DN68100_c1_g1	0.577164	1.69374	1.06903	0	3.65912	1.87364	2.392215595	0.002008704	0.006128755	_
ORTHOMCL4039	G_2_Unigene|G_TRINITY_DN55684_c0_g1	P_2_Unigene|P_TRINITY_DN75491_c0_g4	0.87321	0.563661	0.8644	2.28349	1.79926	3.74682	3.853582037	6.40E-07	6.27E-06	PREDICTED: prolow-density lipoprotein receptor-related protein 1-like
ORTHOMCL4040	G_2_Unigene|G_TRINITY_DN55679_c0_g1	P_2_Unigene|P_TRINITY_DN15313_c0_g1	0.513151	0.492938	0.731107	0.872272	0.969833	2.00938	-0.202600088	0.812063327	0.872710095	_
ORTHOMCL4041	G_2_Unigene|G_TRINITY_DN55671_c0_g1	P_2_Unigene|P_TRINITY_DN38850_c0_g1	6.52522	0	0	15.8449	11.4187	21.2557	2.367355689	0.001435325	0.004631238	_
ORTHOMCL4042	G_2_Unigene|G_TRINITY_DN55662_c0_g1	P_2_Unigene|P_TRINITY_DN60039_c0_g3	0.739494	0.607891	0.374263	1.52587	0.793104	3.26958	2.78115233	0.000180476	0.000775084	_
ORTHOMCL4043	G_2_Unigene|G_TRINITY_DN55654_c0_g1	P_2_Unigene|P_TRINITY_DN68238_c0_g1	0.698695	0.746877	0.255422	0.844508	0.182625	0.321668	1.467033134	0.050366357	0.092580066	PREDICTED: protein phosphatase 1 regulatory subunit 12A-like
ORTHOMCL4044	G_2_Unigene|G_TRINITY_DN55641_c0_g1	P_2_Unigene|P_TRINITY_DN68716_c0_g3	0.411839	0.908804	0.916413	1.09769	0.825739	1.83647	3.802719397	3.96E-06	3.01E-05	_
ORTHOMCL4045	G_2_Unigene|G_TRINITY_DN55638_c0_g1	P_2_Unigene|P_TRINITY_DN75407_c2_g2	0.552238	1.19428	0.243523	0.933353	4.79567	2.37867	5.310880896	1.01E-10	3.56E-09	PREDICTED: protein dachsous-like, partial
ORTHOMCL4046	G_2_Unigene|G_TRINITY_DN55637_c0_g1	P_2_Unigene|P_TRINITY_DN70720_c0_g3	1.12108	0.992938	0.249769	0.478065	0	1.41908	1.771484529	0.0365433	0.070952778	_
ORTHOMCL4047	G_2_Unigene|G_TRINITY_DN55612_c0_g1	P_2_Unigene|P_TRINITY_DN57567_c0_g2	0.284193	0.612489	0.521358	1.10755	0.403714	1.87194	2.033516648	0.010634906	0.024960116	Alkyldihydroxyacetonephosphate synthase, peroxisomal
ORTHOMCL4048	G_2_Unigene|G_TRINITY_DN555_c0_g1	P_2_Unigene|P_TRINITY_DN12034_c0_g1	0	0.771821	1.75699	1.21957	1.36585	0.591185	0.59184792	0.467851691	0.574012471	PREDICTED: apolipoprotein D-like
ORTHOMCL4049	G_2_Unigene|G_TRINITY_DN55596_c0_g1	P_2_Unigene|P_TRINITY_DN69637_c0_g1	0.390685	0.842553	0.430159	19.0326	7.88503	2.40482	5.74163664	7.01E-12	3.71E-10	PREDICTED: uncharacterized protein LOC108669404 isoform X1
ORTHOMCL4050	G_2_Unigene|G_TRINITY_DN55594_c0_g1	P_2_Unigene|P_TRINITY_DN39497_c0_g1	1.71602	0	0	8.90297	2.63916	6.16038	3.042660143	0.000199338	0.000841129	uncharacterized protein LOC110454431
ORTHOMCL4051	G_2_Unigene|G_TRINITY_DN55593_c0_g1	P_2_Unigene|P_TRINITY_DN7773_c0_g2	0.351647	0.543626	1.25885	0	2.51523	1.52766	0.075952494	0.92850022	0.957645194	unnamed protein product
ORTHOMCL4052	G_2_Unigene|G_TRINITY_DN55590_c0_g1	P_2_Unigene|P_TRINITY_DN75568_c0_g2	0.43771	0.565115	0.674027	2.03822	3.91762	5.05633	5.763291595	6.36E-12	3.43E-10	PREDICTED: dynein heavy chain, cytoplasmic-like
ORTHOMCL4053	G_2_Unigene|G_TRINITY_DN55588_c0_g1	P_2_Unigene|P_TRINITY_DN9790_c0_g1	1.68648	0	0	0.0585552	0.770836	1.75554	0.981444862	0.241442657	0.337715636	_
ORTHOMCL4054	G_2_Unigene|G_TRINITY_DN55587_c0_g1	P_2_Unigene|P_TRINITY_DN69156_c0_g2	0.391918	0.47036	1.07356	3.82975	0	6.84685	-0.780523482	0.308332614	0.41236094	PREDICTED: transmembrane 9 superfamily member 1-like
ORTHOMCL4055	G_2_Unigene|G_TRINITY_DN55564_c0_g1	P_2_Unigene|P_TRINITY_DN56159_c0_g1	2.52111	0	0	15.6703	12.0918	32.9485	2.196800933	0.002649914	0.007660058	HSP70-like protein
ORTHOMCL4056	G_2_Unigene|G_TRINITY_DN55555_c0_g1	P_2_Unigene|P_TRINITY_DN15790_c0_g1	0.76721	0.502455	0.339801	0.184027	0	2.83786	0.253833105	0.892070181	0.933279637	PREDICTED: E3 ubiquitin-protein ligase SHPRH-like
ORTHOMCL4057	G_2_Unigene|G_TRINITY_DN55553_c0_g1	P_2_Unigene|P_TRINITY_DN70935_c1_g1	1.43148	0	0	21.2175	17.3005	69.3828	7.363091693	6.86E-16	1.47E-13	_
ORTHOMCL4059	G_2_Unigene|G_TRINITY_DN55525_c0_g1	P_2_Unigene|P_TRINITY_DN74994_c2_g1	0.671246	0.605048	0.74011	6.05476	4.80218	7.6527	5.541787611	2.91E-11	1.29E-09	PREDICTED: BTB/POZ domain-containing protein KCTD5-like
ORTHOMCL4060	G_2_Unigene|G_TRINITY_DN55504_c0_g1	P_2_Unigene|P_TRINITY_DN62645_c1_g1	0.223749	0.363029	0.863462	1.72819	0.836488	2.44898	2.243690392	0.005637516	0.014439633	PREDICTED: cysteine desulfurase, mitochondrial-like
ORTHOMCL4061	G_2_Unigene|G_TRINITY_DN55500_c0_g1	P_2_Unigene|P_TRINITY_DN72050_c1_g2	0.59328	0.364522	0.559189	1.30309	1.02423	3.62716	0.019067196	1	1	PREDICTED: atypical protein kinase C-like isoform X3
ORTHOMCL4062	G_2_Unigene|G_TRINITY_DN55495_c0_g1	P_2_Unigene|P_TRINITY_DN69134_c0_g1	0.426975	0.848148	0.33457	1.17838	0.906214	0.977759	1.199984927	0.11551984	0.186531454	_
ORTHOMCL4063	G_2_Unigene|G_TRINITY_DN55492_c0_g1	P_2_Unigene|P_TRINITY_DN73563_c1_g3	1.5995	0	0.986197	1.36127	1.1484	1.03436	1.290234901	0.118412266	0.19016846	PREDICTED: zinc finger protein 729-like
ORTHOMCL4064	G_2_Unigene|G_TRINITY_DN55491_c0_g1	P_2_Unigene|P_TRINITY_DN75029_c0_g5	0.451415	0.194386	1.09265	0	0.598543	0	1.136891792	0.155006731	0.237252585	_
ORTHOMCL4065	G_2_Unigene|G_TRINITY_DN55476_c0_g1	P_2_Unigene|P_TRINITY_DN73712_c0_g1	0.119879	0.128194	0.723224	1.10832	1.8252	1.51751	1.972000113	0.011888243	0.027309459	PREDICTED: procollagen-lysine,2-oxoglutarate 5-dioxygenase 1-like isoform X1
ORTHOMCL4066	G_2_Unigene|G_TRINITY_DN55471_c0_g1	P_2_Unigene|P_TRINITY_DN69762_c2_g2	1.2728	0.849462	1.23001	1.92101	2.12832	1.34945	-1.245880647	0.083674316	0.142223286	PREDICTED: uncharacterized protein LOC108672734 isoform X2
ORTHOMCL4067	G_2_Unigene|G_TRINITY_DN55457_c0_g1	P_2_Unigene|P_TRINITY_DN70937_c6_g2	0.152768	1.16706	0.676572	1.70496	2.21542	6.31428	4.350827327	1.14E-07	1.41E-06	PREDICTED: uncharacterized protein LOC108681926
ORTHOMCL4068	G_2_Unigene|G_TRINITY_DN55453_c0_g1	P_2_Unigene|P_TRINITY_DN72140_c0_g1	0.434412	1.58887	0.47779	3.02861	1.95723	0.0442498	2.204149243	0.002596308	0.007528617	PREDICTED: intraflagellar transport protein 20 homolog
ORTHOMCL4069	G_2_Unigene|G_TRINITY_DN55449_c0_g1	P_2_Unigene|P_TRINITY_DN78025_c0_g1	2.53327	0.692018	5.26194	0	4.56947	4.34961	-1.38454229	0.08169691	0.13950275	_
ORTHOMCL4070	G_2_Unigene|G_TRINITY_DN55448_c0_g1	P_2_Unigene|P_TRINITY_DN80931_c0_g1	0.0442296	0.707024	1.01723	3.57116	0	0	-2.175047634	0.011508026	0.026671147	_
ORTHOMCL4072	G_2_Unigene|G_TRINITY_DN55419_c0_g1	P_2_Unigene|P_TRINITY_DN73012_c6_g1	1.31773	1.24192	0.836516	1.17434	0.286781	1.18952	0.902120115	0.287651341	0.38921245	PREDICTED: E3 ubiquitin-protein ligase RNF126-like
ORTHOMCL4073	G_2_Unigene|G_TRINITY_DN5540_c0_g1	P_2_Unigene|P_TRINITY_DN4347_c0_g1	0.258093	0.828815	0.283231	1.8567	0.306794	4.42739	-0.055574685	1	1	PREDICTED: exocyst complex component 2-like
ORTHOMCL4074	G_2_Unigene|G_TRINITY_DN55382_c0_g1	P_2_Unigene|P_TRINITY_DN81291_c0_g1	0.343565	0.795556	1.56981	3.08594	1.60581	3.06393	-1.262913657	0.110359519	0.179398831	RNA-binding protein 28
ORTHOMCL4075	G_2_Unigene|G_TRINITY_DN55376_c0_g1	P_2_Unigene|P_TRINITY_DN64188_c0_g1	2.66814	0	0	1.59822	0.515076	1.46376	2.715272404	0.001075291	0.003636473	PREDICTED: glycogenin-1 isoform X2
ORTHOMCL4077	G_2_Unigene|G_TRINITY_DN55339_c0_g1	P_2_Unigene|P_TRINITY_DN48675_c2_g1	0.136013	1.1832	0.60135	0.494684	0.658203	2.24697	1.055257113	0.184042679	0.273186046	PREDICTED: chitobiosyldiphosphodolichol beta-mannosyltransferase-like
ORTHOMCL4078	G_2_Unigene|G_TRINITY_DN55328_c0_g1	P_2_Unigene|P_TRINITY_DN34225_c0_g2	0.40916	0.552057	0.788726	2.74	1.19836	3.21698	2.947005737	0.000136944	0.000614255	_
ORTHOMCL4079	G_2_Unigene|G_TRINITY_DN55322_c0_g1	P_2_Unigene|P_TRINITY_DN75961_c0_g6	1.44556	0	1.61216	3.51604	8.18115	6.01066	4.906152961	3.90E-09	7.88E-08	PREDICTED: ryanodine receptor-like, partial
ORTHOMCL4080	G_2_Unigene|G_TRINITY_DN55313_c0_g2	P_2_Unigene|P_TRINITY_DN71209_c0_g1	0.474583	0.634289	0.91094	0.949263	0.642108	2.47272	1.603838822	0.026923226	0.054543842	PREDICTED: titin-like
ORTHOMCL4081	G_2_Unigene|G_TRINITY_DN55309_c0_g1	P_2_Unigene|P_TRINITY_DN45056_c0_g2	0.164314	1.07864	0.36426	0.252377	0.382861	0.611682	2.416572702	0.003188857	0.008952337	PREDICTED: sorting nexin-14-like
ORTHOMCL4082	G_2_Unigene|G_TRINITY_DN55304_c0_g1	P_2_Unigene|P_TRINITY_DN69028_c0_g1	2.0328	0	0	5.26472	2.52475	8.08993	3.827700868	1.66E-06	1.43E-05	putative ADP/ATP translocase 3
ORTHOMCL4083	G_2_Unigene|G_TRINITY_DN55298_c0_g1	P_2_Unigene|P_TRINITY_DN66779_c0_g1	2.05442	0	0	1.94692	1.21965	0	-0.918006662	0.29808108	0.400882595	_
ORTHOMCL4084	G_2_Unigene|G_TRINITY_DN55292_c0_g1	P_2_Unigene|P_TRINITY_DN60632_c0_g1	0.40449	0.722095	0.814031	0.5604	0.176919	1.17542	0.4941069	0.538599374	0.639342096	PREDICTED: protein tramtrack, beta isoform-like
ORTHOMCL4085	G_2_Unigene|G_TRINITY_DN55274_c0_g1	P_2_Unigene|P_TRINITY_DN23128_c0_g1	0.268613	0.5754	1.17942	0	2.79447	0.859566	-0.271498609	0.783156176	0.850384483	_
ORTHOMCL4086	G_2_Unigene|G_TRINITY_DN55247_c0_g1	P_2_Unigene|P_TRINITY_DN75818_c1_g4	2.13947	0	0.265055	1.14778	0.879062	1.79081	3.696406499	7.27E-06	5.05E-05	collagen alpha-1(IV) chain
ORTHOMCL4087	G_2_Unigene|G_TRINITY_DN55230_c0_g1	P_2_Unigene|P_TRINITY_DN71106_c0_g3	1.09831	0.34278	0.521377	0.625065	1.76979	1.19025	2.698041148	0.000858637	0.003004419	PREDICTED: TWiK family of potassium channels protein 18-like isoform X2
ORTHOMCL4088	G_2_Unigene|G_TRINITY_DN5522_c0_g2	P_2_Unigene|P_TRINITY_DN55600_c0_g1	2.0135	0	0	4.60967	3.82656	6.22535	2.214868963	0.002198561	0.006599247	PREDICTED: prostasin-like, partial
ORTHOMCL4089	G_2_Unigene|G_TRINITY_DN55226_c0_g1	P_2_Unigene|P_TRINITY_DN81488_c0_g1	5.97462	7.14547	17.09	1.1144	8.17272	8.14737	-1.634469074	0.020182657	0.042724046	60S Ribosomal Protein L27A
ORTHOMCL4090	G_2_Unigene|G_TRINITY_DN55223_c0_g1	P_2_Unigene|P_TRINITY_DN39460_c0_g1	1.75407	0	0.275512	10.0938	6.65047	14.2702	3.229948448	2.39E-05	0.000136903	PREDICTED: 60S ribosomal protein L23a, partial
ORTHOMCL4091	G_2_Unigene|G_TRINITY_DN5520_c0_g2	P_2_Unigene|P_TRINITY_DN15592_c0_g1	0.109056	0	1.80316	0	1.40681	4.04406	-0.22529445	0.824297641	0.882290825	PREDICTED: obg-like ATPase 1
ORTHOMCL4092	G_2_Unigene|G_TRINITY_DN55197_c0_g1	P_2_Unigene|P_TRINITY_DN63519_c0_g1	1.49063	0	0	2.05965	1.42696	4.17912	2.792972248	0.00031817	0.001263804	protein LSM14 homolog B-like isoform X1
ORTHOMCL4093	G_2_Unigene|G_TRINITY_DN55176_c0_g1	P_2_Unigene|P_TRINITY_DN69216_c1_g2	0.797972	0.572495	0.390137	3.21353	2.29304	1.42878	2.716152455	0.000379093	0.001468595	_
ORTHOMCL4094	G_2_Unigene|G_TRINITY_DN5516_c0_g1	P_2_Unigene|P_TRINITY_DN75479_c0_g1	0.902554	0.999523	0.754153	1.17422	2.12271	2.48686	2.392470088	0.003259622	0.009123327	PREDICTED: protein abrupt-like isoform X2
ORTHOMCL4095	G_2_Unigene|G_TRINITY_DN55162_c0_g1	P_2_Unigene|P_TRINITY_DN39408_c0_g1	0	2.03247	1.36652	0.0468056	1.99649	0.349802	1.573760251	0.042908497	0.080879459	PREDICTED: uncharacterized protein LOC108675944
ORTHOMCL4096	G_2_Unigene|G_TRINITY_DN55158_c0_g1	P_2_Unigene|P_TRINITY_DN64196_c0_g1	1.1279	0	0.311824	4.20806	4.22294	8.99621	3.663677508	8.99E-06	6.04E-05	60S ribosomal protein L9
ORTHOMCL4097	G_2_Unigene|G_TRINITY_DN55145_c0_g1	P_2_Unigene|P_TRINITY_DN68465_c1_g1	0	2.73211	0.0873712	0	1.00473	2.67179	-1.277744847	0.115723422	0.186751573	PREDICTED: carbohydrate sulfotransferase 11 isoform X2
ORTHOMCL4098	G_2_Unigene|G_TRINITY_DN55141_c0_g1	P_2_Unigene|P_TRINITY_DN28832_c0_g1	0.141557	0.503177	1.03384	0.265544	2.74035	1.33674	0.325177214	0.688962399	0.77290099	T-complex protein 1 subunit epsilon, partial
ORTHOMCL4099	G_2_Unigene|G_TRINITY_DN55127_c0_g1	P_2_Unigene|P_TRINITY_DN44068_c0_g1	0.330289	0.357118	0.728221	3.67121	2.58908	1.58206	1.961233223	0.016396679	0.036036137	PREDICTED: tetratricopeptide repeat protein 32-like
ORTHOMCL4100	G_2_Unigene|G_TRINITY_DN55124_c0_g1	P_2_Unigene|P_TRINITY_DN73859_c0_g2	3.00561	0.949066	0.238992	1.39015	1.09893	1.36882	2.160637652	0.00473789	0.012492642	PREDICTED: protein RRNAD1-like isoform X2
ORTHOMCL4101	G_2_Unigene|G_TRINITY_DN55110_c0_g1	P_2_Unigene|P_TRINITY_DN7511_c0_g1	2.86481	4.90119	10.334	1.28906	7.06123	6.45774	-0.859014491	0.212056125	0.305935999	PREDICTED: 60S ribosomal protein L17
ORTHOMCL4102	G_2_Unigene|G_TRINITY_DN55108_c0_g1	P_2_Unigene|P_TRINITY_DN70723_c0_g1	2.58122	0	0.0869425	7.37527	7.5106	12.5337	2.103146336	0.002893157	0.008255755	Hsp27, partial
ORTHOMCL4103	G_2_Unigene|G_TRINITY_DN55106_c0_g1	P_2_Unigene|P_TRINITY_DN28700_c0_g1	2.73708	3.66378	6.76192	0.986713	2.91142	3.43634	-1.353970968	0.048898041	0.090600875	_
ORTHOMCL4104	G_2_Unigene|G_TRINITY_DN55102_c0_g1	P_2_Unigene|P_TRINITY_DN30583_c0_g1	0.258093	0.690679	1.06212	0.628207	1.82426	2.32427	0.081412961	1	1	_
ORTHOMCL4105	G_2_Unigene|G_TRINITY_DN5508_c0_g1	P_2_Unigene|P_TRINITY_DN72687_c1_g2	0.314301	0.339437	1.03889	3.21976	1.45529	2.20079	4.387784333	4.56E-08	6.52E-07	_
ORTHOMCL4106	G_2_Unigene|G_TRINITY_DN55082_c0_g1	P_2_Unigene|P_TRINITY_DN32771_c0_g1	1.62429	0	0	3.37923	4.14808	7.2693	2.529185383	0.000772398	0.00274768	unnamed protein product
ORTHOMCL4107	G_2_Unigene|G_TRINITY_DN55078_c0_g1	P_2_Unigene|P_TRINITY_DN79808_c0_g1	1.10381	0.280589	2.36215	0.136907	0	3.58496	-1.736710454	0.019719872	0.041955727	_
ORTHOMCL4108	G_2_Unigene|G_TRINITY_DN55066_c0_g1	P_2_Unigene|P_TRINITY_DN68032_c0_g1	1.65853	0.445645	0.455859	0	1.6053	0.823326	0.509634773	0.501238389	0.606532311	PREDICTED: AP-1 complex subunit sigma-2-like isoform X1
ORTHOMCL4109	G_2_Unigene|G_TRINITY_DN55042_c0_g1	P_2_Unigene|P_TRINITY_DN6150_c0_g1	0.896864	0.992938	0.749306	1.09944	0	0.834472	0.340573741	0.804303075	0.866064568	PREDICTED: small G protein signaling modulator 3 homolog
ORTHOMCL4110	G_2_Unigene|G_TRINITY_DN55031_c0_g1	P_2_Unigene|P_TRINITY_DN76893_c0_g1	1.04798	0.925634	3.49866	0	6.73824	2.14823	-0.130383831	0.940519545	0.966272902	_
ORTHOMCL4111	G_2_Unigene|G_TRINITY_DN5501_c0_g1	P_2_Unigene|P_TRINITY_DN65999_c1_g1	0.386906	1.06467	1.07504	0.790309	1.32737	1.01399	2.014564372	0.013408159	0.030180586	PREDICTED: ras-related protein Rab-34-like
ORTHOMCL4112	G_2_Unigene|G_TRINITY_DN55014_c0_g1	P_2_Unigene|P_TRINITY_DN57818_c1_g1	0.312396	1.53536	0	0.862962	2.42187	1.1002	1.179344948	0.187313648	0.27693096	heat shock protein 70, partial
ORTHOMCL4113	G_2_Unigene|G_TRINITY_DN55008_c0_g1	P_2_Unigene|P_TRINITY_DN63347_c1_g1	1.13513	0	0	0.883824	0.789561	0.727968	2.318763188	0.006655076	0.016729576	meiosis arrest female protein 1 isoform X2
ORTHOMCL4114	G_2_Unigene|G_TRINITY_DN55006_c0_g1	P_2_Unigene|P_TRINITY_DN50349_c0_g1	1.5013	0	0.166177	8.79059	10.3676	14.7392	2.455495708	0.002517285	0.007353226	60S Ribosomal Protein L13
ORTHOMCL4115	G_2_Unigene|G_TRINITY_DN55001_c0_g1	P_2_Unigene|P_TRINITY_DN27637_c0_g1	0.464423	0.507084	0.857181	0.446881	0.410235	1.44115	1.11252265	0.212030359	0.305935999	PREDICTED: inositol 1,4,5-trisphosphate receptor-like
ORTHOMCL4116	G_2_Unigene|G_TRINITY_DN54998_c0_g1	P_2_Unigene|P_TRINITY_DN55268_c0_g1	1.0296	0.454402	0.458206	1.18191	0.80111	1.95515	3.019177845	0.000252713	0.001034895	PREDICTED: spectrin alpha chain, erythrocytic 1-like isoform X1
ORTHOMCL4118	G_2_Unigene|G_TRINITY_DN54984_c0_g1	P_2_Unigene|P_TRINITY_DN9008_c0_g1	3.48299	0	0	10.7611	6.87735	18.5802	2.47828671	0.001238236	0.00409525	60S ribosomal protein L37-like protein
ORTHOMCL4119	G_2_Unigene|G_TRINITY_DN54982_c0_g1	P_2_Unigene|P_TRINITY_DN65257_c0_g1	0.178631	1.56821	0.396526	0.511364	0.803753	0.778712	2.725183821	0.000566218	0.002094742	putative Protein WSCD family member
ORTHOMCL4120	G_2_Unigene|G_TRINITY_DN54981_c0_g1	P_2_Unigene|P_TRINITY_DN69403_c0_g2	0.234583	0.520357	1.83052	2.82536	2.79354	2.63549	4.531090116	5.80E-08	7.87E-07	PREDICTED: ubiquitin-protein ligase E3B-like
ORTHOMCL4121	G_2_Unigene|G_TRINITY_DN54899_c0_g1	P_2_Unigene|P_TRINITY_DN75962_c0_g1	0.747956	1.10856	1.39095	4.21767	4.56903	1.33818	6.56204778	6.04E-14	6.99E-12	PREDICTED: protein BTG2-like
ORTHOMCL4122	G_2_Unigene|G_TRINITY_DN54875_c0_g1	P_2_Unigene|P_TRINITY_DN73860_c0_g2	0.482526	0.604718	0.353579	1.02575	0.765282	1.69832	3.328607127	2.21E-05	0.00012802	PREDICTED: uncharacterized protein LOC108669599
ORTHOMCL4123	G_2_Unigene|G_TRINITY_DN54871_c0_g1	P_2_Unigene|P_TRINITY_DN65413_c0_g1	0.208902	0.112797	1.1508	0.767456	0.843929	3.01429	4.162562821	2.48E-07	2.74E-06	signal transducer and activator of transcription
ORTHOMCL4124	G_2_Unigene|G_TRINITY_DN54865_c0_g1	P_2_Unigene|P_TRINITY_DN61160_c0_g1	3.88928	0	0.357218	9.64731	4.9703	13.453	2.052454552	0.004758094	0.012531547	40S ribosomal protein S26-2-like, partial
ORTHOMCL4125	G_2_Unigene|G_TRINITY_DN54852_c0_g1	P_2_Unigene|P_TRINITY_DN56846_c2_g1	0.475892	0.340717	0.523016	1.24892	0.556425	3.06147	2.318614516	0.003301614	0.009208368	PREDICTED: uncharacterized protein LOC108668793
ORTHOMCL4126	G_2_Unigene|G_TRINITY_DN54820_c0_g1	P_2_Unigene|P_TRINITY_DN55838_c0_g1	6.1739	0	0.340055	12.3002	5.16314	15.0941	1.58680948	0.023932694	0.04920335	cathepsin L1-like
ORTHOMCL4127	G_2_Unigene|G_TRINITY_DN5481_c0_g1	P_2_Unigene|P_TRINITY_DN51148_c0_g1	0.794826	1.07173	2.07879	1.41953	1.30427	1.63142	1.36345806	0.063461915	0.113349635	PREDICTED: intraflagellar transport protein 57 homolog
ORTHOMCL4128	G_2_Unigene|G_TRINITY_DN54797_c0_g1	P_2_Unigene|P_TRINITY_DN51681_c0_g1	0.721905	0.198126	1.00171	1.06262	1.39594	3.45705	3.84031604	2.63E-06	2.13E-05	PREDICTED: glypican-4-like, partial
ORTHOMCL4129	G_2_Unigene|G_TRINITY_DN54795_c0_g1	P_2_Unigene|P_TRINITY_DN74336_c1_g3	0.256145	0.550907	1.03283	4.17258	4.78037	5.4941	4.219747035	7.69E-08	1.01E-06	PREDICTED: titin-like
ORTHOMCL4130	G_2_Unigene|G_TRINITY_DN5478_c0_g1	P_2_Unigene|P_TRINITY_DN74454_c0_g2	0.719143	0.629952	0.932757	5.91787	4.44152	3.28862	-0.179278205	0.863994529	0.911428879	PREDICTED: intersectin-1-like, partial
ORTHOMCL4131	G_2_Unigene|G_TRINITY_DN5477_c0_g2	P_2_Unigene|P_TRINITY_DN71694_c1_g1	0.178631	0.196026	1.78436	1.41553	0.869165	1.33315	2.216943579	0.007078025	0.017625235	ETS-like protein pointed
ORTHOMCL4132	G_2_Unigene|G_TRINITY_DN54776_c0_g1	P_2_Unigene|P_TRINITY_DN60116_c0_g2	2.43491	0	0	7.57155	2.29955	5.60358	1.963993221	0.00853174	0.020761067	ribosomal protein L26, partial
ORTHOMCL4133	G_2_Unigene|G_TRINITY_DN54771_c0_g1	P_2_Unigene|P_TRINITY_DN66656_c1_g1	1.81603	0	0.366015	0.175743	3.93748	1.07812	2.839606519	0.000443062	0.001688623	_
ORTHOMCL4134	G_2_Unigene|G_TRINITY_DN54745_c0_g1	P_2_Unigene|P_TRINITY_DN46643_c0_g1	1.55476	0	0	0.677842	10.9689	0.10955	3.821002292	2.26E-06	1.88E-05	PREDICTED: putative defense protein Hdd11, partial
ORTHOMCL4135	G_2_Unigene|G_TRINITY_DN54741_c0_g1	P_2_Unigene|P_TRINITY_DN28876_c0_g1	0.16588	1.08927	0.735575	2.00271	0	2.21137	0.600423156	0.479616293	0.586115597	PREDICTED: SH2B adapter protein 1-like
ORTHOMCL4136	G_2_Unigene|G_TRINITY_DN54717_c0_g1	P_2_Unigene|P_TRINITY_DN64136_c0_g1	0.895906	0.694641	0.706757	1.86053	1.23872	0.891214	3.242520781	3.23E-05	0.000176477	_
ORTHOMCL4137	G_2_Unigene|G_TRINITY_DN54692_c0_g1	P_2_Unigene|P_TRINITY_DN64977_c2_g1	1.09289	0.857381	0.43764	2.04855	2.24166	4.16797	2.544094531	0.000812926	0.002867967	_
ORTHOMCL4138	G_2_Unigene|G_TRINITY_DN54675_c0_g1	P_2_Unigene|P_TRINITY_DN52420_c0_g1	2.11295	0	0.182897	16.0245	12.7448	30.7702	4.810812928	1.02E-09	2.42E-08	beta tubulin
ORTHOMCL4139	G_2_Unigene|G_TRINITY_DN54644_c0_g1	P_2_Unigene|P_TRINITY_DN15553_c0_g1	0.795761	0.219213	1.1061	1.91255	1.58256	0	0.052876896	1	1	_
ORTHOMCL4140	G_2_Unigene|G_TRINITY_DN54634_c0_g1	P_2_Unigene|P_TRINITY_DN65267_c0_g1	0.659386	0.859636	0	0.17726	0.160852	2.79538	2.810811112	0.000492871	0.001856793	PREDICTED: transmembrane protein 43 homolog
ORTHOMCL4141	G_2_Unigene|G_TRINITY_DN54629_c0_g1	P_2_Unigene|P_TRINITY_DN75618_c0_g1	3.85378	0	0	25.2749	12.9806	33.5417	3.517289304	3.58E-06	2.77E-05	hypothetical protein M513_04569
ORTHOMCL4142	G_2_Unigene|G_TRINITY_DN54623_c0_g1	P_2_Unigene|P_TRINITY_DN10676_c0_g2	0.747956	0.831419	1.94734	1.71844	1.08539	0.63162	0.175396211	0.909314912	0.945585338	PREDICTED: uncharacterized protein LOC108678510 isoform X1
ORTHOMCL4143	G_2_Unigene|G_TRINITY_DN54618_c0_g1	P_2_Unigene|P_TRINITY_DN13862_c0_g1	0.492942	0.539322	0.91065	4.30904	0.843084	2.40605	0.597712444	0.567307031	0.666156892	PREDICTED: molybdate-anion transporter-like isoform X2
ORTHOMCL4144	G_2_Unigene|G_TRINITY_DN54609_c0_g1	P_2_Unigene|P_TRINITY_DN66292_c0_g1	0.737955	0.133361	0.543059	9.71089	7.63983	9.64763	7.809226678	2.16E-17	1.33E-14	_
ORTHOMCL4145	G_2_Unigene|G_TRINITY_DN54607_c0_g1	P_2_Unigene|P_TRINITY_DN13506_c0_g1	0.202782	0.765936	1.89849	1.65862	1.16368	4.07591	-0.663944135	0.450687437	0.558008325	_
ORTHOMCL4146	G_2_Unigene|G_TRINITY_DN54602_c0_g1	P_2_Unigene|P_TRINITY_DN36191_c0_g1	2.07494	0	0	6.60455	5.36116	14.5086	2.97354738	0.00017994	0.000773379	PREDICTED: 60S ribosomal protein L32-like
ORTHOMCL4147	G_2_Unigene|G_TRINITY_DN54593_c0_g1	P_2_Unigene|P_TRINITY_DN81124_c0_g1	0.18724	0	1.66393	0	0.357709	1.73919	0.155970539	1	1	chaperonin subunit 8 theta, partial
ORTHOMCL4148	G_2_Unigene|G_TRINITY_DN54587_c0_g1	P_2_Unigene|P_TRINITY_DN68150_c2_g1	0.794974	0.170757	0.611598	1.17341	0.75111	1.50964	1.781754036	0.02258113	0.046925486	_
ORTHOMCL4149	G_2_Unigene|G_TRINITY_DN54581_c0_g1	P_2_Unigene|P_TRINITY_DN4906_c0_g1	0.53517	0.231303	2.83096	2.77757	2.80691	4.43547	-0.64313861	0.438758707	0.546529183	manganese superoxide dismutase
ORTHOMCL4150	G_2_Unigene|G_TRINITY_DN54580_c0_g1	P_2_Unigene|P_TRINITY_DN57835_c0_g2	0.294677	0.635579	0.432623	0.899626	0.291032	1.62383	3.132778611	7.93E-05	0.000381712	PREDICTED: mucin-5AC-like
ORTHOMCL4151	G_2_Unigene|G_TRINITY_DN54564_c0_g1	P_2_Unigene|P_TRINITY_DN32728_c0_g1	2.66514	3.77959	8.36395	0.379329	3.67262	8.80773	-1.491450036	0.031462719	0.062286088	PREDICTED: 40S ribosomal protein S6-like
ORTHOMCL4152	G_2_Unigene|G_TRINITY_DN54528_c0_g1	P_2_Unigene|P_TRINITY_DN75977_c1_g2	1.16717	0.856662	0.432449	1.16421	1.42161	3.78833	5.035880871	1.85E-09	4.08E-08	_
ORTHOMCL4153	G_2_Unigene|G_TRINITY_DN54508_c0_g1	P_2_Unigene|P_TRINITY_DN6248_c0_g2	0.872449	0.471555	0.721265	0.64792	0	1.91201	-0.98914025	0.232646354	0.328389731	_
ORTHOMCL4154	G_2_Unigene|G_TRINITY_DN54501_c0_g1	P_2_Unigene|P_TRINITY_DN70001_c0_g1	0.419191	0.694226	1.16622	2.69417	2.52999	4.96024	5.4516934	1.67E-10	5.28E-09	PREDICTED: E3 ubiquitin-protein ligase KCMF1-like
ORTHOMCL4155	G_2_Unigene|G_TRINITY_DN5449_c0_g1	P_2_Unigene|P_TRINITY_DN60412_c1_g1	1.15244	0	0.923454	0.119598	2.69048	0.704542	1.315888639	0.096751839	0.160329144	PREDICTED: uncharacterized protein LOC108669477
ORTHOMCL4156	G_2_Unigene|G_TRINITY_DN54490_c0_g1	P_2_Unigene|P_TRINITY_DN33683_c1_g1	0.725651	0.398386	1.4098	1.03634	1.49647	4.32291	0.608558245	0.488686774	0.59510475	PREDICTED: tyrosine-protein phosphatase non-receptor type 9-like isoform X1
ORTHOMCL4157	G_2_Unigene|G_TRINITY_DN54489_c0_g1	P_2_Unigene|P_TRINITY_DN31551_c0_g1	1.16167	1.5222	4.51453	1.59635	5.99202	5.4575	0.222617633	0.758347426	0.829610571	_
ORTHOMCL4158	G_2_Unigene|G_TRINITY_DN54487_c0_g1	P_2_Unigene|P_TRINITY_DN59861_c0_g1	0.412534	1.21412	0.590079	0.422475	0.854498	2.11775	0.457338547	0.508659275	0.613107219	PREDICTED: beclin-1-like protein isoform X2
ORTHOMCL4159	G_2_Unigene|G_TRINITY_DN54463_c0_g1	P_2_Unigene|P_TRINITY_DN71450_c4_g2	0.785889	0.187887	1.7288	0.140826	1.22E-08	0.280652	-1.051525407	0.220226314	0.314536194	PREDICTED: uncharacterized protein LOC108681649
ORTHOMCL4160	G_2_Unigene|G_TRINITY_DN5445_c0_g1	P_2_Unigene|P_TRINITY_DN16034_c0_g1	2.9287	5.8308	17.0274	2.03653	20.535	11.8516	0.007857555	0.991451932	1	LOC493206 protein, partial
ORTHOMCL4161	G_2_Unigene|G_TRINITY_DN54458_c0_g1	P_2_Unigene|P_TRINITY_DN75174_c0_g4	0.550482	0.476157	0.970962	2.70166	0.996529	6.9252	3.134637922	6.28E-05	0.000312973	_
ORTHOMCL4162	G_2_Unigene|G_TRINITY_DN54454_c0_g1	P_2_Unigene|P_TRINITY_DN67933_c1_g3	2.12599	0	0.0568322	7.30026	9.0181	12.2718	1.929582031	0.007481206	0.018504739	PREDICTED: 40S ribosomal protein S6-like
ORTHOMCL4163	G_2_Unigene|G_TRINITY_DN54436_c0_g1	P_2_Unigene|P_TRINITY_DN66496_c2_g1	1.07024	0.421315	0.98823	0.137111	1.6363	1.92621	0.644657117	0.389814024	0.496818287	PREDICTED: PRADC1-like protein
ORTHOMCL4164	G_2_Unigene|G_TRINITY_DN54420_c0_g1	P_2_Unigene|P_TRINITY_DN69372_c1_g3	1.19657	1.32811	0.533725	0.170624	0.315806	0.62687	1.421899518	0.082169972	0.140009161	PREDICTED: sodium/hydrogen exchanger 7-like
ORTHOMCL4165	G_2_Unigene|G_TRINITY_DN54417_c0_g1	P_2_Unigene|P_TRINITY_DN77771_c0_g1	0.713632	0.310854	1.42077	0	1.30587	1.26177	-0.868206254	0.366587697	0.473973282	ribosomal protein L21
ORTHOMCL4167	G_2_Unigene|G_TRINITY_DN54400_c0_g1	P_2_Unigene|P_TRINITY_DN26584_c0_g1	0.6214	0.914357	0.460941	2.29785	2.25423	2.56757	0.673561448	0.521385	0.624784399	PREDICTED: RUN and FYVE domain-containing protein 2-like
ORTHOMCL4168	G_2_Unigene|G_TRINITY_DN54372_c0_g1	P_2_Unigene|P_TRINITY_DN19981_c0_g1	0.305535	1.00034	0.676572	1.40843	0.326809	4.07901	0.394371702	0.732195599	0.808648003	_
ORTHOMCL4169	G_2_Unigene|G_TRINITY_DN54348_c0_g1	P_2_Unigene|P_TRINITY_DN63038_c0_g1	1.69929	0	0	1.81474	1.2692	2.15021	3.49114149	2.07E-05	0.000121398	endoplasmic reticulum resident protein 44-like, partial
ORTHOMCL4170	G_2_Unigene|G_TRINITY_DN54341_c0_g1	P_2_Unigene|P_TRINITY_DN1748_c0_g1	3.17099	4.74769	7.54924	1.79135	6.54169	8.18821	-0.944078197	0.177083148	0.264552791	hypothetical protein DAPPUDRAFT_69961
ORTHOMCL4171	G_2_Unigene|G_TRINITY_DN54327_c0_g1	P_2_Unigene|P_TRINITY_DN15777_c0_g1	0.498638	0.554279	3.89467	0.397046	1.62904	2.59641	0.611864905	0.483993885	0.590166457	_
ORTHOMCL4172	G_2_Unigene|G_TRINITY_DN54321_c0_g1	P_2_Unigene|P_TRINITY_DN82409_c0_g1	0.419191	1.15704	1.63271	0	1.19655	1.90325	-0.976014852	0.302644776	0.405938753	_
ORTHOMCL4173	G_2_Unigene|G_TRINITY_DN54318_c0_g1	P_2_Unigene|P_TRINITY_DN16292_c0_g2	1.29493	1.79845	2.84542	0.703271	11.6165	10.0755	-0.55686856	0.447721222	0.554954452	_
ORTHOMCL4174	G_2_Unigene|G_TRINITY_DN54311_c0_g1	P_2_Unigene|P_TRINITY_DN73680_c0_g2	0.596201	0.457938	0.561964	1.74194	1.49993	1.55959	4.058022316	2.81E-07	3.05E-06	PREDICTED: transformation/transcription domain-associated protein-like
ORTHOMCL4175	G_2_Unigene|G_TRINITY_DN54304_c0_g1	P_2_Unigene|P_TRINITY_DN16220_c0_g1	0.432241	1.48779	1.9966	0	5.94794	2.84499	-0.918780662	0.238888833	0.33512597	_
ORTHOMCL4176	G_2_Unigene|G_TRINITY_DN542_c0_g1	P_2_Unigene|P_TRINITY_DN26771_c0_g1	0.721905	1.18875	1.80308	0.249701	3.20651	0.950852	0.618711098	0.423509938	0.531469082	_
ORTHOMCL4177	G_2_Unigene|G_TRINITY_DN54296_c0_g1	P_2_Unigene|P_TRINITY_DN63224_c0_g1	2.30014	0	0.261508	4.44016	4.45386	8.34398	2.271664623	0.002214912	0.006637565	40S ribosomal protein S5
ORTHOMCL4178	G_2_Unigene|G_TRINITY_DN54286_c0_g1	P_2_Unigene|P_TRINITY_DN1030_c0_g1	2.64971	6.03631	10.7242	0	6.18592	11.388	-1.292636062	0.072595868	0.126768822	unknown
ORTHOMCL4179	G_2_Unigene|G_TRINITY_DN54262_c0_g1	P_2_Unigene|P_TRINITY_DN44024_c0_g1	0.941237	0.620958	0.836516	0.772389	0.189644	2.40537	1.287863474	0.129866745	0.205338848	_
ORTHOMCL4180	G_2_Unigene|G_TRINITY_DN54246_c0_g1	P_2_Unigene|P_TRINITY_DN38732_c0_g2	1.57947	0	1.75969	0.0518554	2.04438	0.110864	1.333023049	0.107320756	0.175181319	PREDICTED: uncharacterized protein LOC108668079
ORTHOMCL4181	G_2_Unigene|G_TRINITY_DN54243_c0_g1	P_2_Unigene|P_TRINITY_DN6268_c0_g1	0.85095	0.26004	1.20019	0.146199	1.12696	2.51369	0.139004322	0.887265933	0.930109908	PREDICTED: regulator of nonsense transcripts 1 homolog
ORTHOMCL4182	G_2_Unigene|G_TRINITY_DN54242_c0_g1	P_2_Unigene|P_TRINITY_DN36029_c1_g1	0.109796	0.762336	0.601875	1.19552	2.51126	3.18988	0.386574939	0.654708205	0.743931791	PREDICTED: 5'-nucleotidase domain-containing protein 3-like
ORTHOMCL4183	G_2_Unigene|G_TRINITY_DN54238_c0_g1	P_2_Unigene|P_TRINITY_DN72804_c1_g5	0	0.589444	1.56274	0.30747	0	0.658441	0.376616536	0.734081713	0.80966346	PREDICTED: GATA zinc finger domain-containing protein 14-like
ORTHOMCL4184	G_2_Unigene|G_TRINITY_DN54221_c0_g1	P_2_Unigene|P_TRINITY_DN65052_c1_g1	0.897744	0.394141	0.59789	1.38575	2.20255	3.21604	4.240417452	2.46E-07	2.72E-06	PREDICTED: MOB kinase activator-like 3 isoform X1
ORTHOMCL4185	G_2_Unigene|G_TRINITY_DN54215_c0_g1	P_2_Unigene|P_TRINITY_DN542_c0_g1	0.321044	0.350969	0.889315	1.96595	0.36989	1.07846	0.881505334	0.394949373	0.501292312	PREDICTED: uncharacterized protein LOC108680847
ORTHOMCL4186	G_2_Unigene|G_TRINITY_DN54213_c0_g1	P_2_Unigene|P_TRINITY_DN74095_c1_g1	0.650653	0.200247	1.02293	1.75391	2.09054	1.49452	3.72124301	1.76E-06	1.50E-05	PREDICTED: putative glutamate synthase
ORTHOMCL4187	G_2_Unigene|G_TRINITY_DN54206_c0_g1	P_2_Unigene|P_TRINITY_DN78288_c0_g1	3.65069	4.44461	9.4363	0.742821	6.32618	6.34313	-1.317971563	0.060335531	0.108533594	hypothetical protein H355_007869
ORTHOMCL4188	G_2_Unigene|G_TRINITY_DN54196_c0_g1	P_2_Unigene|P_TRINITY_DN46088_c0_g1	1.87584	0	0	1.04735	0.977805	4.07656	1.208340763	0.123485397	0.196878508	PREDICTED: core histone macro-H2A.1-like, partial
ORTHOMCL4189	G_2_Unigene|G_TRINITY_DN54188_c0_g1	P_2_Unigene|P_TRINITY_DN67232_c1_g1	11.775	4.29359	0.725043	0.198338	47.2533	0	0.932077607	0.175189368	0.262076121	_
ORTHOMCL4190	G_2_Unigene|G_TRINITY_DN54182_c0_g1	P_2_Unigene|P_TRINITY_DN86_c0_g1	0.213477	0.762828	0.390709	0	3.15592	0	-1.42465315	0.148529576	0.228725662	26S proteasome non-ATPase regulatory subunit 7-like
ORTHOMCL4191	G_2_Unigene|G_TRINITY_DN54115_c0_g1	P_2_Unigene|P_TRINITY_DN74838_c0_g3	1.16736	0.312977	0.400668	5.36029	11.0622	9.97609	2.468135094	0.001034521	0.003515725	PREDICTED: zinc transporter 2-like isoform X2
ORTHOMCL4192	G_2_Unigene|G_TRINITY_DN54110_c0_g1	P_2_Unigene|P_TRINITY_DN53076_c1_g1	1.3617	0	0.432449	0.933753	0.386016	1.19888	2.687105947	0.001649463	0.005204243	_
ORTHOMCL4193	G_2_Unigene|G_TRINITY_DN54106_c0_g1	P_2_Unigene|P_TRINITY_DN33662_c0_g1	0.419068	0.339437	0.69259	1.08269	0.830464	1.04221	1.741306285	0.029826037	0.059576973	_
ORTHOMCL4194	G_2_Unigene|G_TRINITY_DN54104_c0_g1	P_2_Unigene|P_TRINITY_DN62846_c0_g1	1.80353	0	0	1.27555	0.687937	2.28786	2.689097583	0.000849373	0.002977632	PREDICTED: 40S ribosomal protein S5-like
ORTHOMCL4195	G_2_Unigene|G_TRINITY_DN540_c0_g1	P_2_Unigene|P_TRINITY_DN25871_c0_g1	0.795969	0.984366	0.501599	1.29114	2.63884	3.96522	-0.02410238	1	1	PREDICTED: integrin beta-PS-like
ORTHOMCL4196	G_2_Unigene|G_TRINITY_DN54088_c0_g1	P_2_Unigene|P_TRINITY_DN63189_c0_g1	0.449178	0.692291	0.656277	1.85026	0.990444	0.630619	1.207376451	0.102740553	0.169042456	PREDICTED: transient receptor potential cation channel subfamily A member 1 homolog
ORTHOMCL4197	G_2_Unigene|G_TRINITY_DN54071_c0_g1	P_2_Unigene|P_TRINITY_DN19596_c0_g1	0.535892	0.392053	1.38784	0.376358	1.17817	0.747507	1.529349732	0.065616224	0.11685917	PREDICTED: major facilitator superfamily domain-containing protein 8-like
ORTHOMCL4198	G_2_Unigene|G_TRINITY_DN54070_c0_g1	P_2_Unigene|P_TRINITY_DN69103_c1_g2	0.377287	0.605575	1.10391	0.993329	1.48991	3.8506	2.590052654	0.000432042	0.001650021	PREDICTED: disks large 1 tumor suppressor protein-like isoform X6
ORTHOMCL4199	G_2_Unigene|G_TRINITY_DN54069_c0_g1	P_2_Unigene|P_TRINITY_DN61457_c0_g1	0.762524	0.232697	0.417978	1.4953	0	2.58787	0.286357293	0.756575448	0.827835165	zinc finger protein 239-like
ORTHOMCL4201	G_2_Unigene|G_TRINITY_DN54035_c0_g1	P_2_Unigene|P_TRINITY_DN67476_c0_g2	0.296421	0.807932	1.14814	1.24716	1.52892	1.75894	2.394129326	0.002402525	0.007092198	PREDICTED: rho guanine nucleotide exchange factor 7-like
ORTHOMCL4202	G_2_Unigene|G_TRINITY_DN54034_c0_g1	P_2_Unigene|P_TRINITY_DN72814_c0_g3	0.464752	0.400494	0.818346	1.07401	0.35368	1.67042	3.70306573	2.73E-06	2.20E-05	PREDICTED: uncharacterized protein LOC108678433
ORTHOMCL4203	G_2_Unigene|G_TRINITY_DN54028_c0_g1	P_2_Unigene|P_TRINITY_DN80235_c0_g1	0.672648	0.744704	0.749306	0.455303	0	3.53295	0.513091563	0.683326794	0.76807007	_
ORTHOMCL4204	G_2_Unigene|G_TRINITY_DN54026_c0_g1	P_2_Unigene|P_TRINITY_DN56142_c0_g1	0	0.744704	0.749306	0	0.295797	0	-0.361704021	1	1	PREDICTED: heterogeneous nuclear ribonucleoprotein U-like protein 1
ORTHOMCL4205	G_2_Unigene|G_TRINITY_DN53993_c0_g1	P_2_Unigene|P_TRINITY_DN57633_c0_g2	0.109056	0.589444	1.44253	1.20186	0.102331	0.698792	-0.004433882	1	1	PREDICTED: integrin beta-PS-like
ORTHOMCL4206	G_2_Unigene|G_TRINITY_DN53991_c0_g1	P_2_Unigene|P_TRINITY_DN72112_c0_g1	0	0.448533	0.870411	0.6428	0.979878	1.66291	3.131243914	3.21E-05	0.000175401	PREDICTED: glutaminase liver isoform, mitochondrial-like isoform X2
ORTHOMCL4207	G_2_Unigene|G_TRINITY_DN53989_c0_g1	P_2_Unigene|P_TRINITY_DN75459_c1_g2	1.78038	0.435867	0.439906	3.71956	1.39618	1.52778	1.343462798	0.106088366	0.173675913	PREDICTED: protein mesh-like isoform X2
ORTHOMCL4208	G_2_Unigene|G_TRINITY_DN53958_c0_g1	P_2_Unigene|P_TRINITY_DN48981_c0_g1	2.75894	0	0	9.94953	4.76576	10.0009	2.321397194	0.002559234	0.007439723	ribosomal protein s15a
ORTHOMCL4209	G_2_Unigene|G_TRINITY_DN53952_c0_g1	P_2_Unigene|P_TRINITY_DN10717_c0_g2	0.325154	0.952163	1.64638	0.974518	5.88345	3.91527	1.155608728	0.096618055	0.160155241	uncharacterized protein LOC111068055
ORTHOMCL4210	G_2_Unigene|G_TRINITY_DN53935_c0_g1	P_2_Unigene|P_TRINITY_DN2970_c0_g1	0.234583	0.260178	2.09202	0.645568	1.13093	3.96522	0.423603123	0.792442655	0.857283083	PREDICTED: gamma-glutamyltransferase ARB_02921-like
ORTHOMCL4211	G_2_Unigene|G_TRINITY_DN53931_c0_g1	P_2_Unigene|P_TRINITY_DN72246_c1_g1	0.439936	0.0946741	0.967835	0.470785	0.350721	0.550782	1.195696377	0.157034322	0.239695325	PREDICTED: RUN and FYVE domain-containing protein 2-like
ORTHOMCL4212	G_2_Unigene|G_TRINITY_DN53899_c0_g1	P_2_Unigene|P_TRINITY_DN77710_c0_g1	0.249978	0.447831	1.09937	0.118149	1.44858	2.18182	0.327411781	0.698706521	0.781768549	PREDICTED: ubiquilin-1
ORTHOMCL4213	G_2_Unigene|G_TRINITY_DN53896_c0_g1	P_2_Unigene|P_TRINITY_DN78104_c0_g1	0.18139	0.517316	0.530605	0	0	5.13514	-0.909118883	0.29808108	0.400882595	PREDICTED: serine/arginine-rich splicing factor RS2Z32
ORTHOMCL4214	G_2_Unigene|G_TRINITY_DN53889_c0_g1	P_2_Unigene|P_TRINITY_DN58176_c1_g3	0.414267	1.37153	0.691411	0.71542	1.18889	2.87978	4.01176903	9.92E-07	9.17E-06	_
ORTHOMCL4215	G_2_Unigene|G_TRINITY_DN53869_c0_g1	P_2_Unigene|P_TRINITY_DN63029_c0_g2	2.91863	0	0.0477046	8.96656	6.51541	3.15757	-0.122479846	0.873663988	0.918662399	spherulin-like protein
ORTHOMCL4216	G_2_Unigene|G_TRINITY_DN53862_c0_g1	P_2_Unigene|P_TRINITY_DN60184_c0_g1	1.23552	0	0.458206	1.24661	2.68604	2.28028	2.190901423	0.010570233	0.024839824	_
ORTHOMCL4217	G_2_Unigene|G_TRINITY_DN5385_c0_g1	P_2_Unigene|P_TRINITY_DN74683_c0_g1	0.764932	0.466881	0.419305	1.25437	1.0163	1.89404	1.406872758	0.054497002	0.099252822	PREDICTED: homeobox protein prospero-like isoform X2
ORTHOMCL4218	G_2_Unigene|G_TRINITY_DN53856_c0_g1	P_2_Unigene|P_TRINITY_DN62177_c0_g3	0.18199	0.587851	0.500611	1.63011	1.67849	3.78893	3.166207351	7.05E-05	0.000346849	PREDICTED: E3 ubiquitin-protein ligase UBR4-like
ORTHOMCL4219	G_2_Unigene|G_TRINITY_DN53849_c0_g1	P_2_Unigene|P_TRINITY_DN72816_c0_g3	0.742781	0.825469	0.828732	1.40103	0.845098	2.39095	4.44125501	1.19E-07	1.45E-06	PREDICTED: pyruvate dehydrogenase (acetyl-transferring) kinase, mitochondrial-like
ORTHOMCL4220	G_2_Unigene|G_TRINITY_DN53836_c0_g1	P_2_Unigene|P_TRINITY_DN80332_c0_g1	1.86101	2.11247	10.0298	0.512299	7.87294	5.99647	-0.52055693	0.461825326	0.568124952	hypothetical protein DAPPUDRAFT_72936
ORTHOMCL4221	G_2_Unigene|G_TRINITY_DN53827_c0_g1	P_2_Unigene|P_TRINITY_DN80029_c0_g1	0.872468	1.78876	1.04603	0.76018	0.648059	1.04765	-2.05419741	0.012795416	0.029070989	PREDICTED: 60S ribosomal protein L9
ORTHOMCL4222	G_2_Unigene|G_TRINITY_DN53820_c0_g1	P_2_Unigene|P_TRINITY_DN74775_c0_g3	1.56014	0	0.264869	0.0749379	2.14989	0.58454	2.110365708	0.007830826	0.019275078	PREDICTED: uncharacterized protein LOC108675177
ORTHOMCL4223	G_2_Unigene|G_TRINITY_DN53802_c0_g1	P_2_Unigene|P_TRINITY_DN4939_c0_g1	0.181799	0.387586	1.24454	0.108436	2.29035	0.470135	-0.713483085	0.388041806	0.495127792	LOW QUALITY PROTEIN: cathepsin B-like
ORTHOMCL4224	G_2_Unigene|G_TRINITY_DN53801_c0_g1	P_2_Unigene|P_TRINITY_DN960_c0_g2	0.63051	0.567486	2.54729	0.150956	1.2585	0.651993	-0.54963597	0.515523054	0.619766079	PREDICTED: asparagine--tRNA ligase, cytoplasmic 1-like, partial
ORTHOMCL4225	G_2_Unigene|G_TRINITY_DN53791_c0_g1	P_2_Unigene|P_TRINITY_DN15580_c0_g1	1.36175	2.11215	6.17522	0.622832	7.13957	3.51467	-0.444688805	0.519108794	0.623671816	hypothetical protein WR25_01362
ORTHOMCL4226	G_2_Unigene|G_TRINITY_DN53788_c0_g1	P_2_Unigene|P_TRINITY_DN67129_c0_g1	0.186401	1.00399	0.717998	1.21695	2.15006	2.09881	2.344416345	0.002132406	0.006425101	PREDICTED: ral GTPase-activating protein subunit beta-like
ORTHOMCL4227	G_2_Unigene|G_TRINITY_DN5375_c0_g2	P_2_Unigene|P_TRINITY_DN56017_c0_g1	3.03868	0	0.158917	1.68722	1.38093	2.6422	-0.061429554	0.937452779	0.964013941	Neuronal calcium sensor 2
ORTHOMCL4228	G_2_Unigene|G_TRINITY_DN53745_c0_g1	P_2_Unigene|P_TRINITY_DN10577_c0_g1	3.97142	8.19863	17.5522	0.515122	8.03118	4.01036	-2.381348273	0.00108931	0.003670473	hypothetical protein BOX15_Mlig021073g1
ORTHOMCL4229	G_2_Unigene|G_TRINITY_DN53743_c0_g1	P_2_Unigene|P_TRINITY_DN14441_c0_g1	2.7941	5.84577	12.5345	1.7453	13.275	9.23022	-0.371430558	0.585087055	0.682073204	hypothetical protein OCBIM_22028720mg
ORTHOMCL4230	G_2_Unigene|G_TRINITY_DN53734_c0_g1	P_2_Unigene|P_TRINITY_DN65400_c0_g1	3.09611	0	0	5.73497	4.59464	10.4083	2.07153301	0.003805724	0.01040531	_
ORTHOMCL4231	G_2_Unigene|G_TRINITY_DN53706_c0_g1	P_2_Unigene|P_TRINITY_DN75721_c0_g2	4.55993	0	0.0802918	26.2453	17.8627	35.6906	1.820654294	0.00734196	0.018217115	PREDICTED: CD109 antigen-like isoform X2
ORTHOMCL4232	G_2_Unigene|G_TRINITY_DN53702_c0_g1	P_2_Unigene|P_TRINITY_DN80121_c0_g1	0.40916	0.110411	0.901402	0	2.59656	0.880808	1.087287381	0.18111781	0.269637318	_
ORTHOMCL4233	G_2_Unigene|G_TRINITY_DN53688_c0_g1	P_2_Unigene|P_TRINITY_DN47501_c0_g1	2.83369	0	0	7.19832	1.14712	8.03946	1.564195253	0.070542877	0.123806762	_
ORTHOMCL4234	G_2_Unigene|G_TRINITY_DN53687_c0_g1	P_2_Unigene|P_TRINITY_DN67106_c0_g2	1.00485	1.10012	0.185691	2.25756	2.92931	8.34665	5.743953038	1.57E-11	7.60E-10	Src
ORTHOMCL4235	G_2_Unigene|G_TRINITY_DN53683_c0_g1	P_2_Unigene|P_TRINITY_DN60390_c0_g1	1.78338	0	0.340803	5.51508	4.07432	2.38109	1.802103843	0.015057018	0.033377893	PREDICTED: mammalian ependymin-related protein 1-like
ORTHOMCL4236	G_2_Unigene|G_TRINITY_DN53674_c0_g1	P_2_Unigene|P_TRINITY_DN18955_c0_g1	1.56755	0	0	1.42596	2.97988	2.22437	0.90913819	0.369464418	0.476791985	_
ORTHOMCL4237	G_2_Unigene|G_TRINITY_DN53669_c0_g1	P_2_Unigene|P_TRINITY_DN72200_c0_g1	0.650933	0.524533	1.43108	1.47869	0.647061	2.57076	2.576198786	0.000533875	0.001993683	PREDICTED: calponin homology domain-containing protein DDB_G0272472-like isoform X3
ORTHOMCL4238	G_2_Unigene|G_TRINITY_DN53666_c0_g1	P_2_Unigene|P_TRINITY_DN67455_c0_g2	0.450477	0.907953	0.658186	0.901546	2.12059	1.09899	1.082270391	0.143826927	0.222766501	PREDICTED: nidogen-2-like, partial
ORTHOMCL4239	G_2_Unigene|G_TRINITY_DN53642_c0_g1	P_2_Unigene|P_TRINITY_DN45457_c0_g1	0.587842	0.763971	0.259413	0.542614	0.777256	0.910635	2.25458684	0.004233402	0.011351078	PREDICTED: uncharacterized protein LOC108678925
ORTHOMCL4240	G_2_Unigene|G_TRINITY_DN53637_c0_g1	P_2_Unigene|P_TRINITY_DN481_c0_g1	0.563477	0.679448	0.928088	2.74306	1.60581	1.14898	-1.14597564	0.18111781	0.269637318	PREDICTED: nuclear pore complex protein Nup205-like
ORTHOMCL4241	G_2_Unigene|G_TRINITY_DN53636_c0_g1	P_2_Unigene|P_TRINITY_DN73282_c1_g1	0.368882	1.02458	0.279246	3.31966	5.1024	10.8646	3.880028575	2.24E-07	2.52E-06	PREDICTED: cytoplasmic aconitate hydratase-like
ORTHOMCL4242	G_2_Unigene|G_TRINITY_DN53633_c0_g1	P_2_Unigene|P_TRINITY_DN56974_c1_g1	0.397142	0.575342	0.585074	0.239825	0.673002	2.45894	3.53893836	1.24E-05	7.94E-05	_
ORTHOMCL4243	G_2_Unigene|G_TRINITY_DN53613_c0_g1	P_2_Unigene|P_TRINITY_DN72572_c2_g2	0.873341	0	1.79068	5.23967	2.69036	6.75125	3.01959199	7.71E-05	0.000374123	PREDICTED: uncharacterized protein LOC108676462
ORTHOMCL4244	G_2_Unigene|G_TRINITY_DN53609_c0_g1	P_2_Unigene|P_TRINITY_DN47846_c0_g1	0.825781	0.894416	1.43168	0	1.53935	1.37728	0.685491277	0.374546469	0.480710923	skd/vacuolar sorting
ORTHOMCL4245	G_2_Unigene|G_TRINITY_DN53596_c0_g1	P_2_Unigene|P_TRINITY_DN8707_c0_g1	0.213512	0.264958	1.24604	0.0421502	2.02601	1.30355	0.574883912	0.446605826	0.55381915	eukaryotic peptide chain release factor subunit, putative
ORTHOMCL4246	G_2_Unigene|G_TRINITY_DN53594_c0_g1	P_2_Unigene|P_TRINITY_DN73507_c1_g1	0.319635	1.16315	0.631345	0.518248	0.504104	1.94192	1.979824837	0.007201819	0.017893379	PREDICTED: transmembrane protein 189-like
ORTHOMCL4247	G_2_Unigene|G_TRINITY_DN53586_c0_g1	P_2_Unigene|P_TRINITY_DN78792_c0_g1	1.07178	1.17616	0.594788	0.660698	0.373074	1.45018	-0.358625763	0.717696776	0.796914657	PREDICTED: dual specificity protein phosphatase 7-like
ORTHOMCL4248	G_2_Unigene|G_TRINITY_DN53584_c0_g1	P_2_Unigene|P_TRINITY_DN74940_c0_g6	0.20458	0.662468	0.901402	1.98147	1.50009	2.58257	4.07312822	2.95E-07	3.18E-06	PREDICTED: probable Ras GTPase-activating protein
ORTHOMCL4249	G_2_Unigene|G_TRINITY_DN53573_c0_g1	P_2_Unigene|P_TRINITY_DN54176_c0_g1	4.87946	0	0.145705	8.77284	5.2473	10.6247	2.379233804	0.001083655	0.003655855	ribosomal protein S7-like protein
ORTHOMCL4250	G_2_Unigene|G_TRINITY_DN53567_c0_g1	P_2_Unigene|P_TRINITY_DN66514_c2_g1	0.450407	0.487264	0.49665	1.97611	1.45412	2.72113	3.848271406	1.76E-06	1.50E-05	PREDICTED: 1-phosphatidylinositol 4,5-bisphosphate phosphodiesterase gamma-1-like
ORTHOMCL4251	G_2_Unigene|G_TRINITY_DN53563_c0_g1	P_2_Unigene|P_TRINITY_DN75551_c3_g3	0.424213	0.234297	1.41646	1.32733	1.68582	0	4.102113222	8.80E-07	8.26E-06	PREDICTED: papilin-like
ORTHOMCL4252	G_2_Unigene|G_TRINITY_DN53542_c0_g1	P_2_Unigene|P_TRINITY_DN73853_c2_g4	0.675466	0.578821	0.815631	1.6842	0.842355	3.18628	1.665654171	0.02483322	0.050754092	PREDICTED: rho GTPase-activating protein 190-like isoform X8
ORTHOMCL4253	G_2_Unigene|G_TRINITY_DN53530_c0_g1	P_2_Unigene|P_TRINITY_DN74786_c0_g5	0.788042	0.106238	0.759266	0.619162	1.25965	0.87203	2.335179517	0.002686731	0.007754374	PREDICTED: epidermal growth factor receptor-like
ORTHOMCL4254	G_2_Unigene|G_TRINITY_DN53525_c0_g1	P_2_Unigene|P_TRINITY_DN28961_c0_g1	0.366823	0.279729	1.32107	1.41933	0.22296	0.652774	-0.32724728	0.728198655	0.805354935	_
ORTHOMCL4255	G_2_Unigene|G_TRINITY_DN53498_c0_g1	P_2_Unigene|P_TRINITY_DN81462_c0_g1	1.31104	1.42039	1.70966	1.86761	1.85215	2.37519	-0.954131797	0.2211976	0.315760996	PREDICTED: 60S ribosomal protein L26 isoform X2
ORTHOMCL4256	G_2_Unigene|G_TRINITY_DN53477_c0_g1	P_2_Unigene|P_TRINITY_DN73129_c2_g3	0.181708	0.583013	0.465097	3.43301	1.31324	1.52243	0.24336266	0.802806557	0.864990989	PREDICTED: uncharacterized protein LOC108666863
ORTHOMCL4257	G_2_Unigene|G_TRINITY_DN53450_c0_g1	P_2_Unigene|P_TRINITY_DN74231_c3_g1	0.681056	0.649618	0.997628	1.78538	3.44793	0.525454	3.817545394	6.60E-07	6.44E-06	PREDICTED: large neutral amino acids transporter small subunit 1-like
ORTHOMCL4258	G_2_Unigene|G_TRINITY_DN53445_c0_g1	P_2_Unigene|P_TRINITY_DN73455_c2_g3	0.68758	0.635579	1.29787	1.95527	2.72864	4.061	3.189551035	2.41E-05	0.000137818	_
ORTHOMCL4259	G_2_Unigene|G_TRINITY_DN53435_c0_g1	P_2_Unigene|P_TRINITY_DN60930_c0_g1	1.6978	0	0.133842	5.52664	4.15335	6.24161	3.70382605	3.00E-06	2.38E-05	_
ORTHOMCL4260	G_2_Unigene|G_TRINITY_DN53429_c0_g1	P_2_Unigene|P_TRINITY_DN62207_c0_g2	2.41246	0	0.0982964	6.60281	2.13313	11.8731	2.853132914	0.00014135	0.000630963	60S ribosomal protein L15
ORTHOMCL4261	G_2_Unigene|G_TRINITY_DN53428_c0_g1	P_2_Unigene|P_TRINITY_DN69955_c1_g2	0.531882	0.574622	0.58612	0.812581	1.00084	0.759846	1.450060623	0.066081849	0.117424802	PREDICTED: HEAT repeat-containing protein 1-like
ORTHOMCL4262	G_2_Unigene|G_TRINITY_DN53421_c0_g1	P_2_Unigene|P_TRINITY_DN29140_c0_g1	0.233044	0.258412	2.59765	0.0913334	1.54789	0.731132	1.838986329	0.024760562	0.050642872	_
ORTHOMCL4263	G_2_Unigene|G_TRINITY_DN53417_c0_g1	P_2_Unigene|P_TRINITY_DN72441_c0_g2	0.822979	0.127329	0.907945	0.866083	0.950925	2.05511	1.671717363	0.036390035	0.070704642	PREDICTED: exocyst complex component 4-like
ORTHOMCL4264	G_2_Unigene|G_TRINITY_DN53411_c0_g2	P_2_Unigene|P_TRINITY_DN26839_c0_g1	1.06376	1.83879	1.28946	0.976343	0.920749	0.898548	-0.166420016	0.83417113	0.890969857	similar to ribosomal protein S2, partial
ORTHOMCL4265	G_2_Unigene|G_TRINITY_DN53400_c0_g1	P_2_Unigene|P_TRINITY_DN74536_c0_g3	1.30058	0.629707	0.31973	4.00889	1.99005	2.51117	3.902910217	9.07E-07	8.48E-06	_
ORTHOMCL4266	G_2_Unigene|G_TRINITY_DN53393_c0_g1	P_2_Unigene|P_TRINITY_DN73761_c4_g1	0.828602	0.76933	0.653015	2.97991	3.61854	8.95561	5.733788188	6.89E-12	3.68E-10	PREDICTED: striatin-3-like
ORTHOMCL4267	G_2_Unigene|G_TRINITY_DN53384_c0_g1	P_2_Unigene|P_TRINITY_DN76399_c0_g1	1.37491	2.1674	3.552	0.983799	3.40081	3.00535	-0.846950985	0.264149533	0.362771418	V-type ATPase, C subunit
ORTHOMCL4268	G_2_Unigene|G_TRINITY_DN53375_c0_g1	P_2_Unigene|P_TRINITY_DN6025_c0_g1	0.14821	0.484759	1.31216	0.153148	1.17378	1.30943	1.790317204	0.030576505	0.060769983	peroxisomal multifunctional enzyme type 2
ORTHOMCL4269	G_2_Unigene|G_TRINITY_DN53372_c0_g1	P_2_Unigene|P_TRINITY_DN75550_c2_g1	1.72201	0.42103	0.425233	0	0	2.49272	3.57003368	7.82E-06	5.36E-05	PREDICTED: cadherin-87A-like
ORTHOMCL4270	G_2_Unigene|G_TRINITY_DN53369_c0_g1	P_2_Unigene|P_TRINITY_DN70813_c0_g2	0.560459	0.51148	0.350598	5.45486	4.69012	5.53941	3.171091172	2.27E-05	0.000131191	PREDICTED: arginine--tRNA ligase, cytoplasmic-like
ORTHOMCL4271	G_2_Unigene|G_TRINITY_DN53348_c1_g1	P_2_Unigene|P_TRINITY_DN21459_c0_g1	68.7105	69.242	68.316	2.67455	3.83096	4.9378	-5.763599793	1.56E-12	1.09E-10	uncharacterized protein LOC110014506
ORTHOMCL4281	G_2_Unigene|G_TRINITY_DN53325_c1_g1	P_2_Unigene|P_TRINITY_DN68425_c0_g3	1.25522	0.781981	0.347584	2.05922	1.71869	1.55686	3.882334702	1.11E-06	1.01E-05	PREDICTED: heat shock 70 kDa protein-like, partial
ORTHOMCL4282	G_2_Unigene|G_TRINITY_DN53322_c0_g2	P_2_Unigene|P_TRINITY_DN70088_c0_g1	0.741263	0.753927	1.5134	0	1.77246	0.293536	-3.014271394	3.44E-05	0.000186754	PREDICTED: farnesyl pyrophosphate synthase-like isoform X2
ORTHOMCL4283	G_2_Unigene|G_TRINITY_DN53317_c0_g4	P_2_Unigene|P_TRINITY_DN76040_c0_g2	3.39177	2.14262	1.92031	2.22036	2.55353	1.81076	-2.460119385	0.000489339	0.001844738	hypothetical protein AWC38_SpisGene3258
ORTHOMCL4286	G_2_Unigene|G_TRINITY_DN53312_c1_g5	P_2_Unigene|P_TRINITY_DN68247_c1_g2	40.3499	55.6643	44.9042	0.958395	0.75548	2.66836	-3.05898029	2.07E-05	0.000121104	PREDICTED: uncharacterized protein LOC108674540
ORTHOMCL4288	G_2_Unigene|G_TRINITY_DN53311_c3_g3	P_2_Unigene|P_TRINITY_DN72401_c0_g1	0	0	1.98088	1.79994	6.32108	0.0982904	1.741080167	0.013988372	0.03133418	PREDICTED: oplophorus-luciferin 2-monooxygenase non-catalytic subunit-like
ORTHOMCL4289	G_2_Unigene|G_TRINITY_DN5330_c0_g1	P_2_Unigene|P_TRINITY_DN71441_c0_g1	1.61594	0.394141	0.59789	1.0312	1.65477	4.47348	4.749122662	6.06E-09	1.13E-07	PREDICTED: AP-1 complex subunit gamma-1-like isoform X1
ORTHOMCL4291	G_2_Unigene|G_TRINITY_DN53308_c0_g2	P_2_Unigene|P_TRINITY_DN63022_c0_g2	2.0565	0.567222	0.774942	1.28515	0.571029	2.91173	0.107245594	0.888026594	0.930417297	PREDICTED: probable aminopeptidase NPEPL1
ORTHOMCL4292	G_2_Unigene|G_TRINITY_DN53306_c1_g1	P_2_Unigene|P_TRINITY_DN71310_c0_g2	2.49579	2.98281	3.29013	2.68407	2.57705	4.39151	-1.626927622	0.016075016	0.035436508	PREDICTED: transmembrane protein 120 homolog isoform X1
ORTHOMCL4295	G_2_Unigene|G_TRINITY_DN53302_c3_g2	P_2_Unigene|P_TRINITY_DN75207_c2_g1	0.4294	0.486818	2.06508	2.40591	4.00028	4.9971	-0.546161819	0.413641666	0.520614725	PREDICTED: protein amalgam-like isoform X2
ORTHOMCL4298	G_2_Unigene|G_TRINITY_DN53295_c33_g1	P_2_Unigene|P_TRINITY_DN67992_c0_g1	1.75195	7.9992	3.67528	12.9132	8.15206	20.6553	0.150476737	0.82194403	0.880960278	PREDICTED: protein singed-like isoform X1
ORTHOMCL4303	G_2_Unigene|G_TRINITY_DN53288_c2_g7	P_2_Unigene|P_TRINITY_DN70580_c0_g4	1.03823	2.75316	2.7478	13.904	1.64462	3.20935	-0.48711707	0.473419443	0.57981874	PREDICTED: arylsulfatase I-like
ORTHOMCL4306	G_2_Unigene|G_TRINITY_DN53284_c4_g6	P_2_Unigene|P_TRINITY_DN68039_c0_g1	6.56584	10.055	10.1376	12.1103	5.35974	19.9668	-0.891224988	0.176733008	0.264100751	PREDICTED: dolichyl-diphosphooligosaccharide--protein glycosyltransferase subunit STT3A-like
ORTHOMCL4307	G_2_Unigene|G_TRINITY_DN53282_c0_g1	P_2_Unigene|P_TRINITY_DN75996_c0_g1	2.13581	1.97821	2.3312	3.57507	4.07713	3.70925	-0.878914227	0.186576306	0.276282194	Ubiquilin-2
ORTHOMCL4313	G_2_Unigene|G_TRINITY_DN53259_c0_g2	P_2_Unigene|P_TRINITY_DN75737_c0_g1	3.69112	3.36048	3.4253	7.25884	9.58904	15.5953	0.233235684	0.723020917	0.801704304	PREDICTED: protein tyrosine phosphatase type IVA 3-like
ORTHOMCL4314	G_2_Unigene|G_TRINITY_DN53258_c0_g4	P_2_Unigene|P_TRINITY_DN75841_c1_g2	5.88524	8.80648	11.7652	21.1077	17.2089	41.2645	0.766458526	0.244554412	0.34109956	PREDICTED: ER lumen protein-retaining receptor-like
ORTHOMCL4316	G_2_Unigene|G_TRINITY_DN53255_c0_g2	P_2_Unigene|P_TRINITY_DN54007_c0_g2	0.397018	0.367785	0.596704	1.67248	2.28007	4.37856	0.916509433	0.191259645	0.28131743	PREDICTED: homeobox protein prospero-like, partial
ORTHOMCL4317	G_2_Unigene|G_TRINITY_DN53252_c1_g1	P_2_Unigene|P_TRINITY_DN76034_c0_g4	6.41258	5.9645	7.16947	7.58733	11.83	15.5982	-2.540922288	0.000250579	0.001026913	TPA: TPA_exp: pol polyprotein
ORTHOMCL4318	G_2_Unigene|G_TRINITY_DN53247_c0_g6	P_2_Unigene|P_TRINITY_DN75902_c0_g2	10.2064	7.48998	10.8023	4.96377	6.358	6.42585	-1.912579774	0.004697553	0.012403953	PREDICTED: collagen alpha-2(IV) chain-like
ORTHOMCL4320	G_2_Unigene|G_TRINITY_DN53243_c1_g4	P_2_Unigene|P_TRINITY_DN72083_c1_g1	19.503	27.2675	32.7118	7.29693	3.594	7.39313	-0.369009447	0.581660186	0.678990753	PREDICTED: LOW QUALITY PROTEIN: uncharacterized protein LOC108745678
ORTHOMCL4322	G_2_Unigene|G_TRINITY_DN53238_c0_g1	P_2_Unigene|P_TRINITY_DN4375_c0_g1	2.49656	2.9109	2.67212	1.74286	0.660962	1.70898	-5.823105432	3.60E-12	2.22E-10	PREDICTED: uncharacterized protein LOC108674969
ORTHOMCL4326	G_2_Unigene|G_TRINITY_DN53227_c1_g5	P_2_Unigene|P_TRINITY_DN36661_c0_g1	4.08728	5.41304	8.96577	2.32473	2.61783	0	-4.030244916	1.82E-07	2.10E-06	PREDICTED: uncharacterized protein LOC108666827
ORTHOMCL4329	G_2_Unigene|G_TRINITY_DN53224_c0_g2	P_2_Unigene|P_TRINITY_DN65677_c0_g1	3.89772	3.79886	4.81844	12.2044	8.15687	25.7364	-0.146449844	0.82390172	0.882290825	PREDICTED: transmembrane 9 superfamily member 2 isoform X2
ORTHOMCL4330	G_2_Unigene|G_TRINITY_DN53223_c2_g8	P_2_Unigene|P_TRINITY_DN75678_c9_g11	43.8277	35.9452	38.7798	28.1678	28.2262	46.4308	-0.300602156	0.647257987	0.737276637	LIM class homeobox transcription factor Lmx
ORTHOMCL4331	G_2_Unigene|G_TRINITY_DN53223_c2_g7	P_2_Unigene|P_TRINITY_DN75678_c9_g1	24.8918	56.6536	39.6822	113.021	73.1173	159.055	0.658082206	0.320539162	0.424607339	_
ORTHOMCL4335	G_2_Unigene|G_TRINITY_DN53221_c0_g1	P_2_Unigene|P_TRINITY_DN75650_c0_g5	0	0	0.679337	23.4334	11.3402	31.059	5.578305186	3.78E-12	2.30E-10	PREDICTED: calnexin-like
ORTHOMCL4336	G_2_Unigene|G_TRINITY_DN5321_c0_g1	P_2_Unigene|P_TRINITY_DN74454_c0_g5	0.372486	0.614102	1.86177	0.987249	1.27409	2.78044	3.319460341	2.70E-05	0.000151127	PREDICTED: intersectin-1-like, partial
ORTHOMCL4337	G_2_Unigene|G_TRINITY_DN53216_c0_g3	P_2_Unigene|P_TRINITY_DN61535_c0_g2	4.04669	5.70633	5.57436	1.36437	0.611364	1.93497	-4.874143081	1.02E-09	2.42E-08	PREDICTED: guanine nucleotide exchange factor MSS4 homolog
ORTHOMCL4339	G_2_Unigene|G_TRINITY_DN53207_c0_g2	P_2_Unigene|P_TRINITY_DN73699_c2_g3	0.111229	1.47079	0.219421	1.47056	0.479783	5.49124	0.492784866	0.470963894	0.577320641	PREDICTED: uncharacterized protein LOC108672229 isoform X3
ORTHOMCL4341	G_2_Unigene|G_TRINITY_DN53203_c0_g1	P_2_Unigene|P_TRINITY_DN52874_c0_g1	1.75073	0.131792	0.479819	1.91571	0.419899	0.526961	-1.229337054	0.084157478	0.14276096	PREDICTED: DNA excision repair protein ERCC-1-like
ORTHOMCL4344	G_2_Unigene|G_TRINITY_DN53195_c0_g9	P_2_Unigene|P_TRINITY_DN66086_c0_g1	2.12551	2.53435	2.37876	2.76246	2.12721	1.83263	-0.132357801	0.848441029	0.900933857	PREDICTED: DNA polymerase delta subunit 3-like isoform X1
ORTHOMCL4347	G_2_Unigene|G_TRINITY_DN53183_c1_g4	P_2_Unigene|P_TRINITY_DN63186_c0_g3	1.78405	1.45608	2.3494	2.71978	2.16169	1.93894	-1.901738171	0.005944877	0.015122265	PREDICTED: nicalin-1-like
ORTHOMCL4348	G_2_Unigene|G_TRINITY_DN5317_c0_g1	P_2_Unigene|P_TRINITY_DN17660_c0_g1	0.137798	1.56698	1.05657	1.4473	1.27236	1.39014	1.169393185	0.093912985	0.156371456	NADH dehydrogenase subunit 1 (mitochondrion)
ORTHOMCL4349	G_2_Unigene|G_TRINITY_DN53179_c0_g5	P_2_Unigene|P_TRINITY_DN75471_c0_g1	19.05	15.6539	24.0492	13.1566	12.5803	15.428	3.583005637	8.06E-07	7.65E-06	_
ORTHOMCL4351	G_2_Unigene|G_TRINITY_DN53176_c0_g2	P_2_Unigene|P_TRINITY_DN74557_c0_g3	6.34375	3.50009	2.55468	66.0294	50.1177	64.7993	3.733407437	3.10E-07	3.32E-06	PREDICTED: RING finger protein nhl-1-like isoform X1
ORTHOMCL4355	G_2_Unigene|G_TRINITY_DN53172_c0_g4	P_2_Unigene|P_TRINITY_DN75788_c0_g3	0.374819	0.871535	0.824115	4.33689	3.43922	8.3927	2.990879143	2.47E-05	0.000140939	PREDICTED: uncharacterized protein LOC108676261
ORTHOMCL4356	G_2_Unigene|G_TRINITY_DN53170_c2_g4	P_2_Unigene|P_TRINITY_DN75581_c0_g1	0.642951	0.361047	0.305875	0	0	2.036	-1.450683823	0.03715679	0.071992901	PREDICTED: hepatoma-derived growth factor-related protein 2-like, partial
ORTHOMCL4361	G_2_Unigene|G_TRINITY_DN53161_c0_g1	P_2_Unigene|P_TRINITY_DN75580_c0_g1	1.77283	2.46122	3.75816	2.61732	10.343	6.1282	0.316182023	0.632489898	0.724892028	PREDICTED: protein O-mannosyltransferase 1-like
ORTHOMCL4362	G_2_Unigene|G_TRINITY_DN53160_c0_g7	P_2_Unigene|P_TRINITY_DN60057_c1_g1	0.780071	1.80575	1.05182	0.276324	1.31809	3.0516	-0.133325349	0.859050173	0.907765102	PREDICTED: rho GTPase-activating protein gacK-like isoform X2
ORTHOMCL4367	G_2_Unigene|G_TRINITY_DN53156_c1_g1	P_2_Unigene|P_TRINITY_DN59732_c0_g1	11.8781	13.2621	8.83729	64.5377	102.387	156.401	4.753678909	6.72E-10	1.72E-08	_
ORTHOMCL4373	G_2_Unigene|G_TRINITY_DN53149_c2_g4	P_2_Unigene|P_TRINITY_DN75585_c0_g1	2167.99	2179.05	1801.12	336.55	328.914	127.027	-3.326196297	3.23E-06	2.54E-05	beta-actin
ORTHOMCL4374	G_2_Unigene|G_TRINITY_DN53149_c2_g1	P_2_Unigene|P_TRINITY_DN75585_c1_g4	309.199	515.631	341.274	44232.2	22929.4	20211.2	3.977287669	6.45E-08	8.65E-07	actin, partial
ORTHOMCL4375	G_2_Unigene|G_TRINITY_DN53148_c1_g1	P_2_Unigene|P_TRINITY_DN71089_c0_g1	1.38535	0.340142	0	1.37884	0	1.09356	1.615477825	0.045254176	0.084668612	hypothetical protein AWC38_SpisGene22326, partial
ORTHOMCL4379	G_2_Unigene|G_TRINITY_DN5313_c1_g1	P_2_Unigene|P_TRINITY_DN53771_c2_g1	0.388256	0.281054	0.857722	2.11664	0.270282	0.782763	-0.006406453	1	1	PREDICTED: uncharacterized protein LOC108665736
ORTHOMCL4380	G_2_Unigene|G_TRINITY_DN5313_c0_g1	P_2_Unigene|P_TRINITY_DN53771_c1_g1	0.775607	0.599098	0.366466	1.36384	1.13166	1.20511	2.05296045	0.009541561	0.022801363	PREDICTED: uncharacterized protein LOC108665736
ORTHOMCL4381	G_2_Unigene|G_TRINITY_DN53135_c0_g2	P_2_Unigene|P_TRINITY_DN75421_c0_g1	6.43985	4.64234	4.70731	28.3655	0.232532	21.7153	1.374955231	0.039145726	0.075176295	PREDICTED: uncharacterized protein LOC108673000 isoform X2
ORTHOMCL4383	G_2_Unigene|G_TRINITY_DN53130_c0_g6	P_2_Unigene|P_TRINITY_DN56274_c0_g2	2.26298	1.1642	2.27727	0.314943	2.2153	0.174904	-3.94921914	3.92E-07	4.08E-06	PREDICTED: alkaline phosphatase-like isoform X1
ORTHOMCL4384	G_2_Unigene|G_TRINITY_DN53129_c1_g2	P_2_Unigene|P_TRINITY_DN71293_c0_g1	0.979791	1.35624	2.01311	2.16049	2.06199	8.97985	-2.4963896	0.000709473	0.00255162	PREDICTED: ran GTPase-activating protein 1-like
ORTHOMCL4385	G_2_Unigene|G_TRINITY_DN53126_c0_g2	P_2_Unigene|P_TRINITY_DN68332_c2_g1	4.5442	2.47759	3.28219	9.85739	12.0139	10.6464	2.750520872	0.00011712	0.000535722	_
ORTHOMCL4395	G_2_Unigene|G_TRINITY_DN53097_c0_g1	P_2_Unigene|P_TRINITY_DN66055_c0_g1	0.451141	0	1.24507	1.13134	1.06969	0.185752	-1.549902983	0.030663896	0.060921865	PREDICTED: palmitoyl-protein thioesterase 1-like isoform X1
ORTHOMCL4397	G_2_Unigene|G_TRINITY_DN53095_c0_g2	P_2_Unigene|P_TRINITY_DN55807_c0_g1	5.02976	11.8816	3.87539	0	10.0298	0	0.125209129	0.85171328	0.903387292	_
ORTHOMCL4398	G_2_Unigene|G_TRINITY_DN53090_c0_g1	P_2_Unigene|P_TRINITY_DN75660_c0_g1	0.936413	1.03324	1.16782	6.64936	5.80821	11.1292	3.324378089	3.68E-06	2.84E-05	PREDICTED: hemicentin-1-like
ORTHOMCL4401	G_2_Unigene|G_TRINITY_DN53087_c1_g5	P_2_Unigene|P_TRINITY_DN75646_c0_g1	0.467517	0.0534635	0.123668	0.265343	0.492926	0	0.120274113	0.912507756	0.948048888	PREDICTED: UDP-N-acetylhexosamine pyrophosphorylase-like
ORTHOMCL4403	G_2_Unigene|G_TRINITY_DN53075_c1_g4	P_2_Unigene|P_TRINITY_DN74248_c0_g1	1.91593	0.569494	1.9342	6.83486	15.33	3.63577	-0.261764049	0.695871827	0.779224895	PREDICTED: uncharacterized protein LOC108681451 isoform X2
ORTHOMCL4404	G_2_Unigene|G_TRINITY_DN53072_c0_g1	P_2_Unigene|P_TRINITY_DN12796_c0_g2	0	0.790015	0.169713	1.75073	0.427869	0	-1.996267751	0.01786172	0.038644327	PREDICTED: mucin-19-like isoform X2
ORTHOMCL4405	G_2_Unigene|G_TRINITY_DN53071_c0_g1	P_2_Unigene|P_TRINITY_DN71682_c0_g1	3.19852	3.44135	3.39999	0.875489	0.61455	9.76573	-3.298724644	4.99E-06	3.67E-05	PREDICTED: endoplasmic reticulum-Golgi intermediate compartment protein 1-like
ORTHOMCL4406	G_2_Unigene|G_TRINITY_DN53067_c0_g3	P_2_Unigene|P_TRINITY_DN75034_c0_g2	2.4272	5.09234	16.6601	1.02285	2.85787	7.11847	-1.788877096	0.008211354	0.020095922	PREDICTED: transmembrane protease serine 9-like
ORTHOMCL4409	G_2_Unigene|G_TRINITY_DN53064_c0_g1	P_2_Unigene|P_TRINITY_DN72777_c1_g5	1.04812	0.744554	1.29129	2.50819	0.39933	4.06981	-0.972645725	0.186184116	0.275922176	PREDICTED: uncharacterized protein LOC108679422 isoform X1
ORTHOMCL4410	G_2_Unigene|G_TRINITY_DN53063_c0_g2	P_2_Unigene|P_TRINITY_DN69743_c0_g1	0.274151	0.101508	0.145866	1.8345	0.87944	1.42774	-0.136363291	0.893953942	0.934747693	PREDICTED: estradiol 17-beta-dehydrogenase 8-like
ORTHOMCL4413	G_2_Unigene|G_TRINITY_DN53056_c0_g1	P_2_Unigene|P_TRINITY_DN75598_c0_g1	2.5482	0.648446	3.66922	3.03938	0	0.00386905	-2.383167285	0.000611173	0.00224016	PREDICTED: uncharacterized protein LOC108668644
ORTHOMCL4419	G_2_Unigene|G_TRINITY_DN53047_c2_g1	P_2_Unigene|P_TRINITY_DN69827_c1_g1	5.35149	6.06725	6.26617	3.53195	6.77542	14.5448	0.393690614	0.550166949	0.650293118	calpain-B-like protein, partial
ORTHOMCL4421	G_2_Unigene|G_TRINITY_DN53043_c1_g3	P_2_Unigene|P_TRINITY_DN73618_c0_g1	1.86704	0.465265	0.792437	3.84593	0.347781	0.283878	-1.207432868	0.078755197	0.13531176	tyrosine decarboxylase-like
ORTHOMCL4423	G_2_Unigene|G_TRINITY_DN53039_c2_g3	P_2_Unigene|P_TRINITY_DN54500_c0_g1	2.17064	1.31233	1.01484	3.0638	23.444	14.1216	-2.107026841	0.002548854	0.007422016	PREDICTED: uncharacterized protein LOC105442459
ORTHOMCL4424	G_2_Unigene|G_TRINITY_DN53038_c0_g9	P_2_Unigene|P_TRINITY_DN75572_c0_g1	12.4552	10.1286	15.7845	55.1358	81.5824	52.5056	-1.220403186	0.06701012	0.118715208	PREDICTED: gamma-aminobutyric acid receptor-associated protein-like
ORTHOMCL4425	G_2_Unigene|G_TRINITY_DN53035_c0_g1	P_2_Unigene|P_TRINITY_DN69071_c0_g1	0.685694	1.11757	1.90143	1.28101	5.29265	7.00161	0.734222431	0.269092872	0.368319626	PREDICTED: uncharacterized protein LOC108672805
ORTHOMCL4427	G_2_Unigene|G_TRINITY_DN53032_c0_g1	P_2_Unigene|P_TRINITY_DN70889_c0_g2	1.53584	9.72497	0.565406	8.42974	0	6.79804	1.368699817	0.048206107	0.089438194	_
ORTHOMCL4428	G_2_Unigene|G_TRINITY_DN53027_c0_g8	P_2_Unigene|P_TRINITY_DN75869_c0_g1	75.3701	67.5727	73.5111	127.365	209.161	188.749	1.746025784	0.009389209	0.022541408	PREDICTED: sodium/potassium-transporting ATPase subunit beta-like
ORTHOMCL4430	G_2_Unigene|G_TRINITY_DN53022_c0_g2	P_2_Unigene|P_TRINITY_DN68486_c0_g1	0.758004	0.4399	0.341757	10.3391	2.47186	7.22126	1.518483283	0.036668581	0.071136756	PREDICTED: guanosine-3',5'-bis(diphosphate) 3'-pyrophosphohydrolase MESH1
ORTHOMCL4431	G_2_Unigene|G_TRINITY_DN53021_c0_g2	P_2_Unigene|P_TRINITY_DN68589_c0_g10	1.39353	3.04314	3.99436	0.401055	0	100.443	3.920470078	9.88E-08	1.25E-06	PREDICTED: hemicentin-1-like, partial
ORTHOMCL4432	G_2_Unigene|G_TRINITY_DN53020_c0_g1	P_2_Unigene|P_TRINITY_DN73281_c4_g2	1.66749	0.132137	0.880819	0	2.28176	0	1.334127832	0.060649494	0.10895718	PREDICTED: uncharacterized protein LOC108674083 isoform X1
ORTHOMCL4437	G_2_Unigene|G_TRINITY_DN53008_c0_g7	P_2_Unigene|P_TRINITY_DN69171_c1_g1	0	0.525133	0.786577	1.43076	0.708706	2.04113	0.134352908	0.856418463	0.906025126	_
ORTHOMCL4438	G_2_Unigene|G_TRINITY_DN53005_c0_g17	P_2_Unigene|P_TRINITY_DN75950_c0_g3	100.114	111.366	126.38	54.1617	246.054	58.8498	-1.731110236	0.010195603	0.024122789	_
ORTHOMCL4441	G_2_Unigene|G_TRINITY_DN52997_c0_g7	P_2_Unigene|P_TRINITY_DN22020_c1_g1	1.73606	1.533	2.8263	0.686331	1.91057	1.11739	-3.929582764	3.73E-07	3.90E-06	PREDICTED: uncharacterized protein LOC108666520 isoform X1
ORTHOMCL4445	G_2_Unigene|G_TRINITY_DN52993_c0_g4	P_2_Unigene|P_TRINITY_DN65834_c0_g1	2.86309	4.34816	10.6182	6.8641	0.612054	24.5686	3.696847817	5.60E-07	5.56E-06	_
ORTHOMCL4446	G_2_Unigene|G_TRINITY_DN52992_c0_g3	P_2_Unigene|P_TRINITY_DN71762_c0_g1	7.91835	10.7153	11.4878	23.0545	13.6077	19.5116	0.996297567	0.132070157	0.20728818	PREDICTED: peptidyl-prolyl cis-trans isomerase FKBP4-like
ORTHOMCL4450	G_2_Unigene|G_TRINITY_DN52987_c0_g3	P_2_Unigene|P_TRINITY_DN74590_c0_g1	0.862656	0.964396	0.786555	0	0	0.243671	-5.189116671	4.49E-09	8.81E-08	PREDICTED: luc7-like protein 3 isoform X2
ORTHOMCL4451	G_2_Unigene|G_TRINITY_DN52981_c0_g3	P_2_Unigene|P_TRINITY_DN70852_c1_g1	0.466509	0	0	10.1922	12.6793	8.96277	7.875337083	1.46E-16	4.25E-14	PREDICTED: uncharacterized protein LOC108674345
ORTHOMCL4452	G_2_Unigene|G_TRINITY_DN52978_c1_g1	P_2_Unigene|P_TRINITY_DN72903_c2_g1	37.9451	48.0799	54.5637	57.8426	35.1785	46.5723	1.113697507	0.092777807	0.154759737	PREDICTED: probable splicing factor, arginine/serine-rich 6 isoform X5
ORTHOMCL4454	G_2_Unigene|G_TRINITY_DN52971_c3_g5	P_2_Unigene|P_TRINITY_DN74523_c0_g3	2.37678	8.87371	2.50053	17.7894	20.6295	61.5025	4.214177458	2.00E-08	3.22E-07	PREDICTED: protein SpAN-like isoform X2
ORTHOMCL4455	G_2_Unigene|G_TRINITY_DN52971_c2_g1	P_2_Unigene|P_TRINITY_DN59497_c0_g3	30.6255	29.787	58.0028	51.6779	62.2613	1.76031	-2.089786025	0.002241266	0.006705684	PREDICTED: uncharacterized protein LOC108680198
ORTHOMCL4456	G_2_Unigene|G_TRINITY_DN52967_c1_g1	P_2_Unigene|P_TRINITY_DN62480_c1_g1	2.41022	3.7376	4.22811	3.07736	1.32391	4.5939	-1.347150531	0.049096137	0.09082918	PREDICTED: anaphase-promoting complex subunit 2-like
ORTHOMCL4458	G_2_Unigene|G_TRINITY_DN52965_c0_g1	P_2_Unigene|P_TRINITY_DN69890_c0_g1	2.48546	1.31768	1.05288	4.68652	4.96865	4.31824	0.041309388	0.955354691	0.978256427	PREDICTED: sodium-independent sulfate anion transporter-like isoform X1
ORTHOMCL4460	G_2_Unigene|G_TRINITY_DN52960_c0_g8	P_2_Unigene|P_TRINITY_DN75509_c0_g1	2.24091	6.78429	2.16669	4.76942	4.66138	6.37961	1.615169207	0.018672266	0.040018175	_
ORTHOMCL4461	G_2_Unigene|G_TRINITY_DN52960_c0_g6	P_2_Unigene|P_TRINITY_DN54214_c0_g1	1.19657	8.23428	0.533725	6.03843	0.298509	0	0.890068578	0.211421576	0.305576266	_
ORTHOMCL4462	G_2_Unigene|G_TRINITY_DN52960_c0_g16	P_2_Unigene|P_TRINITY_DN75259_c2_g2	1.35441	2.68109	1.68583	4.02111	2.71483	4.7768	0.363010948	0.585612379	0.682160518	PREDICTED: LOW QUALITY PROTEIN: E3 ubiquitin-protein ligase UBR5-like
ORTHOMCL4467	G_2_Unigene|G_TRINITY_DN52948_c0_g1	P_2_Unigene|P_TRINITY_DN74262_c1_g1	9.45425	9.48631	9.63646	24.9899	18.184	16.0141	0.260900314	0.690411597	0.774359846	PREDICTED: uncharacterized protein LOC108679669 isoform X2
ORTHOMCL4468	G_2_Unigene|G_TRINITY_DN52946_c0_g2	P_2_Unigene|P_TRINITY_DN75476_c0_g2	8.47554	7.95028	6.89272	4.26177	5.79083	7.7823	-0.309107804	0.642735602	0.732772394	PREDICTED: uncharacterized protein LOC108672575 isoform X1
ORTHOMCL4469	G_2_Unigene|G_TRINITY_DN52944_c0_g3	P_2_Unigene|P_TRINITY_DN66395_c0_g1	0.754752	0.52011	0.699542	0.595046	24.7743	0.29314	2.025070134	0.003443118	0.009547679	PREDICTED: sialin
ORTHOMCL4470	G_2_Unigene|G_TRINITY_DN52941_c0_g1	P_2_Unigene|P_TRINITY_DN70491_c0_g1	0.00986425	0	11.9733	2.02954	1.12969	12.1012	1.513627938	0.024689307	0.050590304	_
ORTHOMCL4472	G_2_Unigene|G_TRINITY_DN52932_c0_g1	P_2_Unigene|P_TRINITY_DN74426_c0_g3	0.812907	0.118744	1.7661	0.546305	0	0	-3.735065181	1.79E-06	1.51E-05	17beta-HSD4
ORTHOMCL4473	G_2_Unigene|G_TRINITY_DN52931_c0_g2	P_2_Unigene|P_TRINITY_DN72655_c0_g2	32.3888	48.1849	32.5179	37.772	397.551	54.4989	4.712630349	6.52E-10	1.69E-08	_
ORTHOMCL4474	G_2_Unigene|G_TRINITY_DN52931_c0_g10	P_2_Unigene|P_TRINITY_DN72655_c0_g1	71.6941	47.9668	84.9088	54.003	432.279	98.4673	0.781451029	0.234695729	0.330750903	PREDICTED: V-type proton ATPase 16 kDa proteolipid subunit
ORTHOMCL4476	G_2_Unigene|G_TRINITY_DN52926_c0_g6	P_2_Unigene|P_TRINITY_DN62174_c0_g2	4.58972	4.24303	4.94339	12.3684	14.1926	14.0258	2.409102924	0.000494417	0.001861355	PREDICTED: 5'-AMP-activated protein kinase subunit beta-1-like
ORTHOMCL4478	G_2_Unigene|G_TRINITY_DN52921_c0_g5	P_2_Unigene|P_TRINITY_DN75570_c0_g1	3.29724	3.97508	4.1451	26.7602	17.2727	39.5513	0.460523229	0.483466421	0.589911895	PREDICTED: DNA-directed RNA polymerase II subunit RPB1-like isoform X2
ORTHOMCL4480	G_2_Unigene|G_TRINITY_DN52918_c0_g3	P_2_Unigene|P_TRINITY_DN75777_c0_g3	262.905	294.392	282.561	421.044	105.759	297.99	1.025015995	0.120455194	0.192840298	PREDICTED: hemolymph clottable protein-like isoform X1
ORTHOMCL4482	G_2_Unigene|G_TRINITY_DN52911_c0_g1	P_2_Unigene|P_TRINITY_DN53549_c0_g1	5.02379	6.24562	5.51515	28.9267	18.9137	27.949	1.557634832	0.020084574	0.042584819	seminal fluid protein
ORTHOMCL4484	G_2_Unigene|G_TRINITY_DN52908_c0_g2	P_2_Unigene|P_TRINITY_DN75683_c1_g1	1.09516	0.607925	0.444036	0	0	5.61112	-1.557172668	0.029621677	0.059296745	PREDICTED: bestrophin-3-like, partial
ORTHOMCL4486	G_2_Unigene|G_TRINITY_DN52902_c0_g4	P_2_Unigene|P_TRINITY_DN75223_c0_g3	2.9487	2.90079	4.28071	9.52693	7.07857	12.9286	1.123963894	0.090466998	0.151588183	PREDICTED: alanine--tRNA ligase, cytoplasmic-like
ORTHOMCL4487	G_2_Unigene|G_TRINITY_DN52896_c0_g2	P_2_Unigene|P_TRINITY_DN75414_c1_g2	0.919453	1.9695	0.900264	3.76395	4.64444	3.3984	-0.663564292	0.331829847	0.436174594	PREDICTED: facilitated trehalose transporter Tret1-like isoform X2
ORTHOMCL4488	G_2_Unigene|G_TRINITY_DN52893_c0_g1	P_2_Unigene|P_TRINITY_DN75808_c0_g2	1.85207	74.7325	103.952	41.6006	59.1555	17.5392	1.129467619	0.088176698	0.14840943	PREDICTED: hemocyanin B chain-like
ORTHOMCL4489	G_2_Unigene|G_TRINITY_DN52890_c0_g3	P_2_Unigene|P_TRINITY_DN55000_c0_g1	1.68266	1.64717	1.47445	0.740793	0.594551	1.95213	-2.945225824	4.75E-05	0.0002464	PREDICTED: uncharacterized protein LOC108664490
ORTHOMCL4490	G_2_Unigene|G_TRINITY_DN52887_c0_g7	P_2_Unigene|P_TRINITY_DN76047_c1_g4	1.32118	8.07415	9.812	2.17553	2.43678	3.85627	-5.160715543	7.42E-11	2.73E-09	Retrovirus-related Pol polyprotein from transposon 412, partial
ORTHOMCL4492	G_2_Unigene|G_TRINITY_DN52877_c1_g5	P_2_Unigene|P_TRINITY_DN76014_c14_g1	26.779	17.574	23.4406	90.0866	82.6621	187.067	2.954127033	2.88E-05	0.000159848	hypothetical protein N308_11095, partial
ORTHOMCL4493	G_2_Unigene|G_TRINITY_DN52874_c0_g1	P_2_Unigene|P_TRINITY_DN53127_c0_g1	8.87E-06	0.691234	0.101357	0	0.653617	2.19639	-3.158487312	0.000175558	0.000755716	_
ORTHOMCL4494	G_2_Unigene|G_TRINITY_DN52873_c0_g3	P_2_Unigene|P_TRINITY_DN67686_c0_g1	4.70129	7.90795	7.46486	16.9151	11.2227	22.0828	1.200920619	0.070261749	0.123391363	coatomer subunit alpha
ORTHOMCL4496	G_2_Unigene|G_TRINITY_DN52867_c0_g3	P_2_Unigene|P_TRINITY_DN70098_c0_g1	5.85017	13.3382	15.9826	27.8196	149.956	56.1456	5.106508301	5.66E-11	2.18E-09	PREDICTED: V-type proton ATPase subunit S1-like
ORTHOMCL4498	G_2_Unigene|G_TRINITY_DN52865_c0_g1	P_2_Unigene|P_TRINITY_DN74844_c10_g2	10.4956	5.55412	6.8011	5.55946	7.99901	8.02015	1.09115601	0.105783849	0.173228461	_
ORTHOMCL4499	G_2_Unigene|G_TRINITY_DN52864_c0_g1	P_2_Unigene|P_TRINITY_DN70541_c2_g2	2.43558	3.20983	3.64167	0.13023	7.29955	0	-0.183957604	0.78455385	0.851569103	PREDICTED: protein lingerer-like isoform X2
ORTHOMCL4502	G_2_Unigene|G_TRINITY_DN52855_c0_g14	P_2_Unigene|P_TRINITY_DN75984_c0_g2	35.914	17.6605	14.9586	23.7433	49.4414	67.5227	1.610358106	0.016529804	0.036251577	_
ORTHOMCL4504	G_2_Unigene|G_TRINITY_DN52853_c0_g1	P_2_Unigene|P_TRINITY_DN65054_c0_g1	1.21373	0	0	1.23456	2.31073	2.61957	0.842830628	0.229087971	0.324687468	PREDICTED: uncharacterized protein LOC108674534
ORTHOMCL4508	G_2_Unigene|G_TRINITY_DN52844_c0_g6	P_2_Unigene|P_TRINITY_DN70307_c1_g2	4.59979	4.17175	5.78101	12.0067	7.4514	12.565	1.569940792	0.019493462	0.041537679	PREDICTED: probable very-long-chain enoyl-CoA reductase art-1
ORTHOMCL4513	G_2_Unigene|G_TRINITY_DN52841_c0_g1	P_2_Unigene|P_TRINITY_DN55643_c0_g1	5.03315	23.5214	15.664	16.979	29.5767	12.5173	0.311420221	0.635259062	0.727338881	PREDICTED: glucosylceramidase-like
ORTHOMCL4515	G_2_Unigene|G_TRINITY_DN52834_c2_g3	P_2_Unigene|P_TRINITY_DN73385_c3_g4	1.03301	1.8836	1.15931	2.38559	2.1698	3.52601	-2.163943364	0.002253813	0.006733778	PREDICTED: transcription termination factor 2-like
ORTHOMCL4517	G_2_Unigene|G_TRINITY_DN52827_c0_g4	P_2_Unigene|P_TRINITY_DN72633_c1_g1	1.38574	1.66354	2.13949	2.73426	2.79348	2.40221	-0.455803977	0.493296695	0.599272926	PREDICTED: uncharacterized protein LOC108673130
ORTHOMCL4518	G_2_Unigene|G_TRINITY_DN52827_c0_g2	P_2_Unigene|P_TRINITY_DN59321_c0_g1	0.195909	8.93867	7.19989	15.0776	8.02176	13.2774	1.194285144	0.073716491	0.128281941	PREDICTED: SUMO-activating enzyme subunit 1-like
ORTHOMCL4522	G_2_Unigene|G_TRINITY_DN52813_c0_g1	P_2_Unigene|P_TRINITY_DN75395_c0_g3	2.84995	4.48484	2.6299	0.159445	1.34417	0.0754889	0.302907899	0.671373748	0.757751711	PREDICTED: uncharacterized protein LOC108672683
ORTHOMCL4523	G_2_Unigene|G_TRINITY_DN52812_c0_g1	P_2_Unigene|P_TRINITY_DN74061_c1_g1	0.406408	0.292352	0.562267	1.67055	1.36081	2.65523	-1.400737425	0.045904283	0.085567802	PREDICTED: kelch-like protein 18
ORTHOMCL4524	G_2_Unigene|G_TRINITY_DN52801_c0_g3	P_2_Unigene|P_TRINITY_DN74719_c1_g1	2.43665	1.74121	1.77971	2.3229	3.98595	3.04319	0.023778958	0.975387745	0.992546848	PREDICTED: unconventional myosin-XVIIIa-like
ORTHOMCL4527	G_2_Unigene|G_TRINITY_DN52794_c0_g2	P_2_Unigene|P_TRINITY_DN70205_c7_g2	3.08467	3.70406	4.62995	14.4705	9.13034	28.8228	1.987803535	0.003381128	0.009401804	PREDICTED: pumilio homolog 2-like
ORTHOMCL4528	G_2_Unigene|G_TRINITY_DN52794_c0_g1	P_2_Unigene|P_TRINITY_DN70205_c7_g1	1.54439	3.56427	7.98123	56.8678	38.8348	68.3046	2.990324371	2.26E-05	0.000130725	_
ORTHOMCL4530	G_2_Unigene|G_TRINITY_DN52792_c0_g5	P_2_Unigene|P_TRINITY_DN75587_c0_g2	1.14575	1.99155	2.31472	29.4521	28.7581	15.355	1.958270375	0.00385536	0.010520187	PREDICTED: uncharacterized protein LOC108669665
ORTHOMCL4531	G_2_Unigene|G_TRINITY_DN52789_c0_g1	P_2_Unigene|P_TRINITY_DN70923_c5_g3	1.54695	0	0	2.14359	2.9633	5.49279	-0.862881154	0.210097709	0.304296447	PREDICTED: cat eye syndrome critical region protein 5-like
ORTHOMCL4532	G_2_Unigene|G_TRINITY_DN52788_c0_g4	P_2_Unigene|P_TRINITY_DN72273_c0_g1	14.5293	18.435	15.5217	0.33016	0	1.17491	-6.025288918	9.35E-13	6.93E-11	PREDICTED: CCAAT/enhancer-binding protein gamma-like
ORTHOMCL4533	G_2_Unigene|G_TRINITY_DN52784_c1_g4	P_2_Unigene|P_TRINITY_DN71661_c0_g1	1.40393	1.44394	2.67674	6.54068	0	0	-3.090091027	4.01E-05	0.000213005	PREDICTED: uncharacterized protein LOC108673670
ORTHOMCL4534	G_2_Unigene|G_TRINITY_DN52771_c0_g1	P_2_Unigene|P_TRINITY_DN70231_c1_g1	0.353621	0.914587	0.311896	0.920312	0.795319	2.07069	-0.698119374	0.304851352	0.408109825	PREDICTED: Golgi-associated PDZ and coiled-coil motif-containing protein-like
ORTHOMCL4535	G_2_Unigene|G_TRINITY_DN52769_c0_g6	P_2_Unigene|P_TRINITY_DN66660_c0_g1	6.00556	5.73385	6.43171	12.2458	13.2087	10.9932	0.424258395	0.520188592	0.624360911	PREDICTED: venom serine carboxypeptidase-like
ORTHOMCL4537	G_2_Unigene|G_TRINITY_DN52762_c0_g2	P_2_Unigene|P_TRINITY_DN73956_c1_g3	0.176331	3.36481	5.09547	0.192253	0.55904	2.07061	-2.722770094	0.000114999	0.000528197	PREDICTED: uncharacterized protein LOC108666882
ORTHOMCL4538	G_2_Unigene|G_TRINITY_DN52755_c0_g1	P_2_Unigene|P_TRINITY_DN74698_c0_g1	4.36716	3.72471	3.00376	36.2169	17.7314	33.2964	2.802310217	6.16E-05	0.000308061	PREDICTED: uncharacterized protein LOC108671443
ORTHOMCL4540	G_2_Unigene|G_TRINITY_DN52753_c0_g2	P_2_Unigene|P_TRINITY_DN75029_c0_g6	6.51666	10.6309	11.6234	4.93305	4.30194	8.27809	-0.533216842	0.427627353	0.535109339	_
ORTHOMCL4541	G_2_Unigene|G_TRINITY_DN52752_c1_g22	P_2_Unigene|P_TRINITY_DN74302_c0_g6	125.779	180.761	96.9709	1325.27	364.007	0.413735	3.330470031	3.14E-06	2.48E-05	PREDICTED: macrophage mannose receptor 1-like
ORTHOMCL4543	G_2_Unigene|G_TRINITY_DN52747_c0_g3	P_2_Unigene|P_TRINITY_DN75702_c0_g2	0.065837	2.46948	0.437762	5.60774	13.8912	11.7551	1.232835882	0.077110003	0.133102844	PREDICTED: UDP-glucuronosyltransferase 2C1-like
ORTHOMCL4544	G_2_Unigene|G_TRINITY_DN52747_c0_g1	P_2_Unigene|P_TRINITY_DN72257_c0_g3	1.52433	1.61475	3.22482	5.90555	5.95357	3.69272	-0.843811119	0.224542803	0.319878447	PREDICTED: UDP-glucuronosyltransferase 2C1-like
ORTHOMCL4547	G_2_Unigene|G_TRINITY_DN52735_c0_g1	P_2_Unigene|P_TRINITY_DN73457_c0_g1	0.00658261	0.151269	0.189219	1.80379	1.25197	1.62086	2.336048235	0.002559424	0.007439723	PREDICTED: disks large-associated protein 5-like
ORTHOMCL4549	G_2_Unigene|G_TRINITY_DN52727_c0_g1	P_2_Unigene|P_TRINITY_DN71381_c0_g2	77.5564	87.8728	72.5049	78.8138	155.618	80.7695	-0.445047228	0.497252978	0.603002804	_
ORTHOMCL4550	G_2_Unigene|G_TRINITY_DN52726_c0_g1	P_2_Unigene|P_TRINITY_DN17397_c0_g1	68.503	81.0056	76.3176	30.3537	26.4501	20.9326	-2.944897285	3.42E-05	0.000185461	PREDICTED: 28S ribosomal protein S21, mitochondrial-like isoform X1
ORTHOMCL4553	G_2_Unigene|G_TRINITY_DN52722_c0_g1	P_2_Unigene|P_TRINITY_DN75287_c0_g1	0	1.93106	0	0.170233	2.65409	7.52426	2.279731841	0.000922236	0.003189482	PREDICTED: leucine-rich repeat protein soc-2 homolog isoform X2
ORTHOMCL4556	G_2_Unigene|G_TRINITY_DN52715_c0_g1	P_2_Unigene|P_TRINITY_DN73358_c0_g1	1.10577	1.02629	1.40053	3.92697	3.29063	1.45685	-0.327359333	0.626342765	0.719057551	PREDICTED: solute carrier family 2, facilitated glucose transporter member 1-like isoform X3
ORTHOMCL4557	G_2_Unigene|G_TRINITY_DN52713_c0_g1	P_2_Unigene|P_TRINITY_DN55250_c0_g1	1.71419	0.944261	1.78716	12.1015	2.45845	4.24155	-1.293228521	0.056663738	0.102828018	PREDICTED: ATP synthase mitochondrial F1 complex assembly factor 2-like isoform X2
ORTHOMCL4558	G_2_Unigene|G_TRINITY_DN5270_c0_g1	P_2_Unigene|P_TRINITY_DN32218_c0_g1	0.51611	0.185032	1.0406	3.64865	1.50579	0.289941	-0.146668116	0.928217525	0.957531472	PREDICTED: ATPase family gene 2 protein-like
ORTHOMCL4559	G_2_Unigene|G_TRINITY_DN52709_c0_g1	P_2_Unigene|P_TRINITY_DN74488_c0_g1	7.86955	8.95405	12.3675	5.8548	7.89957	11.0019	-1.468232335	0.036051196	0.07019365	_
ORTHOMCL4560	G_2_Unigene|G_TRINITY_DN52707_c1_g8	P_2_Unigene|P_TRINITY_DN62673_c1_g1	8.42783	15.2862	16.1326	13.1032	10.7331	2.30755	1.217531025	0.068592412	0.120858999	_
ORTHOMCL4561	G_2_Unigene|G_TRINITY_DN52704_c0_g1	P_2_Unigene|P_TRINITY_DN65060_c0_g4	0.360287	1.10702	0.410585	3.81643	2.35966	3.91664	-0.466490299	0.496233877	0.602050845	PREDICTED: cyclin-dependent-like kinase 5
ORTHOMCL4567	G_2_Unigene|G_TRINITY_DN52682_c0_g1	P_2_Unigene|P_TRINITY_DN71685_c1_g2	0	0.0132221	1.15653	3.41031	3.44815	6.63894	2.548744815	0.000318772	0.001264386	PREDICTED: exocyst complex component 6B-like
ORTHOMCL4568	G_2_Unigene|G_TRINITY_DN52679_c1_g1	P_2_Unigene|P_TRINITY_DN72643_c0_g1	0	0.558198	1.49E-05	1.6596	1.40103	1.97209	4.157071497	1.90E-07	2.18E-06	Tyrosyl-DNA phosphodiesterase 1
ORTHOMCL4569	G_2_Unigene|G_TRINITY_DN52673_c0_g1	P_2_Unigene|P_TRINITY_DN71914_c0_g1	3.19493	4.54788	3.63923	5.0802	4.31119	3.95695	-1.009089089	0.128853402	0.204260047	PREDICTED: leucine-rich repeat neuronal protein 1-like
ORTHOMCL4571	G_2_Unigene|G_TRINITY_DN52662_c1_g1	P_2_Unigene|P_TRINITY_DN74819_c0_g1	2.43746	2.45398	3.20979	9.5576	9.24783	16.8656	1.657293252	0.013615056	0.030609072	PREDICTED: clathrin heavy chain 1-like
ORTHOMCL4572	G_2_Unigene|G_TRINITY_DN52661_c0_g4	P_2_Unigene|P_TRINITY_DN70073_c0_g3	2.72882	4.59413	5.08742	2.4365	0.957548	0.703001	-2.646004376	0.00019736	0.000836596	PREDICTED: 1-aminocyclopropane-1-carboxylate synthase-like protein 1 isoform X2
ORTHOMCL4573	G_2_Unigene|G_TRINITY_DN52661_c0_g1	P_2_Unigene|P_TRINITY_DN70073_c0_g2	6.99801	10.1866	9.80561	1.14157	1.40418	1.66626	-3.184212584	9.70E-06	6.42E-05	1-aminocyclopropane-1-carboxylate synthase-like protein 1
ORTHOMCL4574	G_2_Unigene|G_TRINITY_DN52658_c0_g2	P_2_Unigene|P_TRINITY_DN75640_c0_g4	15.4534	10.7943	18.2641	2.1121	30.1387	4.15479	-1.344612374	0.043472843	0.081610783	PREDICTED: uncharacterized protein LOC108682092
ORTHOMCL4577	G_2_Unigene|G_TRINITY_DN52653_c0_g1	P_2_Unigene|P_TRINITY_DN75725_c1_g4	0.654754	1.03668	0.892611	1.33914	4.04757	4.73277	0.078449717	0.909220905	0.945585338	PREDICTED: uncharacterized protein LOC108673139, partial
ORTHOMCL4580	G_2_Unigene|G_TRINITY_DN52640_c2_g1	P_2_Unigene|P_TRINITY_DN72364_c2_g3	5.89929	3.99261	7.92396	18.136	10.4753	13.2569	-3.07802318	1.68E-05	0.000102107	methionine-R-sulfoxide reductase B1-like
ORTHOMCL4582	G_2_Unigene|G_TRINITY_DN52636_c0_g1	P_2_Unigene|P_TRINITY_DN70570_c0_g2	11.5547	14.9618	9.55222	6.46774	11.8498	7.7128	0.818228447	0.218002449	0.312001959	_
ORTHOMCL4584	G_2_Unigene|G_TRINITY_DN52632_c0_g2	P_2_Unigene|P_TRINITY_DN75981_c0_g2	0.890986	0.202915	0.765745	5.2514	1.48527	6.53515	4.072796401	7.25E-08	9.57E-07	PREDICTED: uncharacterized protein LOC108676240
ORTHOMCL4585	G_2_Unigene|G_TRINITY_DN52631_c1_g9	P_2_Unigene|P_TRINITY_DN69775_c0_g2	3.40673	4.97626	7.61462	6.04252	5.27262	6.34747	1.187027414	0.081513528	0.139275268	PREDICTED: DNA-directed RNA polymerase III subunit RPC6-like
ORTHOMCL4587	G_2_Unigene|G_TRINITY_DN52628_c0_g6	P_2_Unigene|P_TRINITY_DN75203_c1_g5	2.84355	3.804	2.44901	1.48685	19.5329	0.717663	1.595021158	0.024499409	0.050219719	PREDICTED: alpha-L-fucosidase-like
ORTHOMCL4589	G_2_Unigene|G_TRINITY_DN52626_c0_g1	P_2_Unigene|P_TRINITY_DN75784_c0_g1	2.35994	1.36251	2.15439	0.319873	0.317318	0.619068	-3.631945115	9.28E-07	8.62E-06	PREDICTED: kinesin-like protein KIF2A isoform X2
ORTHOMCL4592	G_2_Unigene|G_TRINITY_DN52614_c0_g1	P_2_Unigene|P_TRINITY_DN17369_c0_g1	1.8538	3.23951	3.67249	1.84592	1.36253	1.47785	-2.264430109	0.001231555	0.004080445	Kinesin-associated protein 3
ORTHOMCL4593	G_2_Unigene|G_TRINITY_DN52611_c0_g1	P_2_Unigene|P_TRINITY_DN72901_c0_g1	3.6425	1.90604	1.56011	1.27325	0.221033	1.15729	-3.624448005	1.32E-06	1.17E-05	PREDICTED: acetylcholine receptor subunit beta-like 1
ORTHOMCL4594	G_2_Unigene|G_TRINITY_DN52609_c0_g1	P_2_Unigene|P_TRINITY_DN75967_c0_g3	0.402829	0	0.163998	5.30925	4.66995	3.72456	4.375078393	1.69E-08	2.76E-07	PREDICTED: uncharacterized protein LOC108671505
ORTHOMCL4596	G_2_Unigene|G_TRINITY_DN52602_c0_g1	P_2_Unigene|P_TRINITY_DN65702_c1_g2	1.13907	0.208193	1.63091	8.79648	9.51916	7.06191	0.780818383	0.244599036	0.34109956	PREDICTED: prostaglandin reductase 1-like
ORTHOMCL4597	G_2_Unigene|G_TRINITY_DN52596_c0_g5	P_2_Unigene|P_TRINITY_DN72443_c0_g1	5.65681	1.225	0.986412	5.81713	3.55829	3.88599	3.580590436	2.10E-06	1.75E-05	_
ORTHOMCL4600	G_2_Unigene|G_TRINITY_DN52590_c0_g1	P_2_Unigene|P_TRINITY_DN45985_c0_g2	3.63419	3.47917	2.74251	1.00681	0.778982	1.44248	-4.709567611	2.46E-09	5.25E-08	PREDICTED: L-galactose dehydrogenase-like
ORTHOMCL4601	G_2_Unigene|G_TRINITY_DN52586_c0_g3	P_2_Unigene|P_TRINITY_DN71676_c1_g5	2.28355	2.05743	1.8077	6.01774	4.59715	9.62871	-0.885753684	0.203194094	0.295530855	PREDICTED: microtubule-associated proteins 1A/1B light chain 3C-like
ORTHOMCL4602	G_2_Unigene|G_TRINITY_DN52585_c0_g1	P_2_Unigene|P_TRINITY_DN66850_c1_g1	1.11236	0.443001	0.752832	4.6477	2.67495	5.06597	-1.572512974	0.024134869	0.049563953	PREDICTED: akirin-2-like
ORTHOMCL4605	G_2_Unigene|G_TRINITY_DN52576_c0_g1	P_2_Unigene|P_TRINITY_DN68293_c0_g1	0.309163	0.696566	0.600905	6.27201	4.47041	3.23405	2.545310606	0.000289675	0.001165625	PREDICTED: DNA replication licensing factor mcm2-like
ORTHOMCL4608	G_2_Unigene|G_TRINITY_DN52565_c2_g1	P_2_Unigene|P_TRINITY_DN57675_c0_g1	20.6133	25.3688	25.2734	11.3524	4.89736	11.1476	-2.700954984	0.000106532	0.000496192	PREDICTED: CAAX prenyl protease 1 homolog
ORTHOMCL4609	G_2_Unigene|G_TRINITY_DN52557_c0_g4	P_2_Unigene|P_TRINITY_DN70947_c0_g1	7.34213	6.43382	7.0526	6.99124	4.84189	6.22547	-0.643041654	0.330756852	0.435132148	PREDICTED: ribosomal RNA processing protein 1 homolog A-like
ORTHOMCL4610	G_2_Unigene|G_TRINITY_DN52557_c0_g1	P_2_Unigene|P_TRINITY_DN70947_c0_g2	5.92799	2.35195	3.02655	4.50282	3.22467	2.0978	-1.239161399	0.071031603	0.124389307	PREDICTED: ribosomal RNA processing protein 1 homolog A-like
ORTHOMCL4611	G_2_Unigene|G_TRINITY_DN52556_c0_g1	P_2_Unigene|P_TRINITY_DN43819_c0_g1	1.80598	2.77452	3.11822	2.63322	6.06648	5.45372	-1.968961296	0.004102218	0.011058066	_
ORTHOMCL4612	G_2_Unigene|G_TRINITY_DN52555_c0_g1	P_2_Unigene|P_TRINITY_DN40766_c0_g2	1.83413	1.79588	1.34201	0.121411	0.812653	2.37577	-4.165302072	9.02E-08	1.16E-06	PREDICTED: multidrug resistance-associated protein 4-like isoform X1
ORTHOMCL4615	G_2_Unigene|G_TRINITY_DN52548_c0_g3	P_2_Unigene|P_TRINITY_DN39358_c1_g1	1.74873	0.81575	1.0952	1.19872	3.29879	0.893287	-4.222174354	3.43E-07	3.62E-06	PREDICTED: uncharacterized protein LOC108678193
ORTHOMCL4619	G_2_Unigene|G_TRINITY_DN52538_c9_g1	P_2_Unigene|P_TRINITY_DN8485_c0_g1	1515.01	7.85026	6.36705	0.00665535	17.4093	2.36763	-5.410181722	8.34E-12	4.33E-10	PREDICTED: endocuticle structural glycoprotein SgAbd-2-like
ORTHOMCL4621	G_2_Unigene|G_TRINITY_DN52537_c0_g3	P_2_Unigene|P_TRINITY_DN75665_c1_g1	4.49062	1.71717	1.68485	7.5853	12.9829	15.305	-1.760901387	0.009575773	0.022870653	PREDICTED: serine palmitoyltransferase 2-like isoform X2
ORTHOMCL4623	G_2_Unigene|G_TRINITY_DN52535_c0_g1	P_2_Unigene|P_TRINITY_DN75829_c0_g1	3.22762	3.20163	3.37965	4.00111	4.3378	3.57518	-0.770004867	0.244473462	0.341095763	PREDICTED: uncharacterized protein LOC108666173
ORTHOMCL4626	G_2_Unigene|G_TRINITY_DN52531_c0_g3	P_2_Unigene|P_TRINITY_DN71538_c0_g2	6.92718	6.71662	8.01493	9.20286	5.51563	5.38477	-0.95523379	0.150987385	0.231931659	PREDICTED: 26S proteasome non-ATPase regulatory subunit 5-like isoform X2
ORTHOMCL4629	G_2_Unigene|G_TRINITY_DN52527_c1_g3	P_2_Unigene|P_TRINITY_DN73752_c3_g4	0	1.12667	1.04833	0.543176	0.314526	9.87736	0.807144131	0.308509378	0.41236094	PREDICTED: probable cytochrome P450 49a1
ORTHOMCL4630	G_2_Unigene|G_TRINITY_DN52527_c1_g2	P_2_Unigene|P_TRINITY_DN73752_c3_g5	0.629491	2.05347	1.07943	2.16864	0.107334	0.572488	0.307346683	0.723264575	0.801747634	PREDICTED: probable cytochrome P450 49a1
ORTHOMCL4631	G_2_Unigene|G_TRINITY_DN52527_c0_g1	P_2_Unigene|P_TRINITY_DN73752_c3_g3	0.350615	1.40388	1.30835	3.31776	0.17039	1.79288	-1.768500455	0.015691978	0.03466092	PREDICTED: probable cytochrome P450 49a1
ORTHOMCL4633	G_2_Unigene|G_TRINITY_DN52520_c0_g1	P_2_Unigene|P_TRINITY_DN74999_c0_g3	1.89356	2.65766	2.1688	2.86834	1.6238	1.34147	-1.945182835	0.00457944	0.012126671	PREDICTED: kinesin-like protein KIF11
ORTHOMCL4634	G_2_Unigene|G_TRINITY_DN52515_c0_g2	P_2_Unigene|P_TRINITY_DN65326_c2_g2	1.71382	3.39413	1.34978	2.11163	0.947396	0.591689	-4.116689957	1.32E-07	1.59E-06	PREDICTED: isovaleryl-CoA dehydrogenase, mitochondrial-like
ORTHOMCL4635	G_2_Unigene|G_TRINITY_DN52512_c0_g1	P_2_Unigene|P_TRINITY_DN23332_c0_g2	1.68605	2.0385	1.93233	2.12507	0.270625	2.64057	-3.754549452	4.50E-07	4.55E-06	PREDICTED: uncharacterized protein LOC108678767
ORTHOMCL4636	G_2_Unigene|G_TRINITY_DN52509_c1_g1	P_2_Unigene|P_TRINITY_DN70003_c0_g2	0.787162	0.580333	0.138599	4.64408	6.18928	10.6298	0.361964223	0.592199658	0.688111467	PREDICTED: phosphatidylinositol-binding clathrin assembly protein LAP-like
ORTHOMCL4638	G_2_Unigene|G_TRINITY_DN52507_c0_g3	P_2_Unigene|P_TRINITY_DN72187_c0_g1	0.366796	0.427672	1.28406	1.18E-09	0.00613599	1.70082	0.226144606	0.75023832	0.822035003	PREDICTED: aquaporin AQPAe.a-like isoform X1
ORTHOMCL4639	G_2_Unigene|G_TRINITY_DN52505_c0_g2	P_2_Unigene|P_TRINITY_DN68368_c0_g1	6.74399	6.52254	7.51439	16.9072	25.6986	37.5367	1.806992931	0.00736995	0.018270238	PREDICTED: uncharacterized protein LOC108672887
ORTHOMCL4642	G_2_Unigene|G_TRINITY_DN52496_c2_g5	P_2_Unigene|P_TRINITY_DN81135_c0_g1	0	0	0.43698	1.79233	0.591257	2.84729	-0.297677851	0.777730012	0.845981343	PREDICTED: phosphomevalonate kinase-like
ORTHOMCL4643	G_2_Unigene|G_TRINITY_DN52493_c0_g1	P_2_Unigene|P_TRINITY_DN74953_c0_g3	1.65451	0.922974	2.85067	6.1656	5.72879	6.82573	1.38654426	0.037831666	0.073223855	PREDICTED: E3 ubiquitin-protein ligase UBR4-like
ORTHOMCL4644	G_2_Unigene|G_TRINITY_DN52491_c0_g1	P_2_Unigene|P_TRINITY_DN75755_c0_g1	8.65466	27.7063	12.6196	255.885	119.537	121.888	0.712570403	0.27792193	0.378724044	PREDICTED: twitchin-like isoform X16
ORTHOMCL4645	G_2_Unigene|G_TRINITY_DN52485_c0_g1	P_2_Unigene|P_TRINITY_DN51533_c0_g1	0.0379705	0.151314	0.165609	2.80538	0.716951	0.279886	1.3065669	0.088356127	0.14840943	Casein kinase I isoform delta
ORTHOMCL4646	G_2_Unigene|G_TRINITY_DN52484_c0_g1	P_2_Unigene|P_TRINITY_DN75300_c0_g3	11.0361	20.7433	28.9372	0.989771	8.54312	54.4636	-0.440447693	0.502538627	0.607576093	PREDICTED: pancreatic triacylglycerol lipase-like
ORTHOMCL4647	G_2_Unigene|G_TRINITY_DN52483_c0_g1	P_2_Unigene|P_TRINITY_DN75800_c0_g1	0.291385	0.655555	0.202678	3.22212	3.7668	6.05411	1.587702632	0.019943755	0.042334736	PREDICTED: partner of Y14 and mago-like isoform X1
ORTHOMCL4648	G_2_Unigene|G_TRINITY_DN52479_c1_g1	P_2_Unigene|P_TRINITY_DN73763_c0_g3	2.90645	2.50069	2.04355	0	0	4.64463	-4.205704112	1.18E-07	1.45E-06	PREDICTED: ubiquitin-conjugating enzyme E2 T isoform X1
ORTHOMCL4649	G_2_Unigene|G_TRINITY_DN52474_c0_g1	P_2_Unigene|P_TRINITY_DN68959_c0_g1	1.27928	0.813145	1.53496	3.64288	2.79316	3.1835	-0.208187736	0.759171914	0.830185435	PREDICTED: UPF0609 protein C4orf27 homolog
ORTHOMCL4650	G_2_Unigene|G_TRINITY_DN52472_c2_g1	P_2_Unigene|P_TRINITY_DN73021_c1_g2	4.42311	3.62443	3.86482	6.55911	2.84979	8.76594	-1.296023959	0.052362675	0.095648004	PREDICTED: septin-1-like isoform X2
ORTHOMCL4652	G_2_Unigene|G_TRINITY_DN52468_c0_g2	P_2_Unigene|P_TRINITY_DN69059_c0_g2	3.8167	6.27193	9.58038	8.7461	3.71299	11.9934	-0.27362891	0.67815701	0.764165153	PREDICTED: probable protein disulfide-isomerase A4
ORTHOMCL4653	G_2_Unigene|G_TRINITY_DN52467_c0_g2	P_2_Unigene|P_TRINITY_DN75768_c1_g5	3.23936	4.22149	8.02023	27.5676	23.6911	25.4517	-0.057266469	0.932641947	0.960149184	PREDICTED: uncharacterized protein LOC108679689 isoform X5
ORTHOMCL4654	G_2_Unigene|G_TRINITY_DN52466_c0_g2	P_2_Unigene|P_TRINITY_DN3097_c0_g1	1.64024	1.90729	2.35079	0.634652	1.25198	1.56527	-4.448641287	2.12E-08	3.37E-07	heat shock protein family A (Hsp70) member 1 like
ORTHOMCL4657	G_2_Unigene|G_TRINITY_DN52463_c1_g1	P_2_Unigene|P_TRINITY_DN48842_c0_g1	0.593853	0.22065	2.01159	2.79173	1.58037	0.767383	-2.74985556	0.000244866	0.001007216	PREDICTED: NFX1-type zinc finger-containing protein 1-like isoform X2
ORTHOMCL4658	G_2_Unigene|G_TRINITY_DN52462_c0_g1	P_2_Unigene|P_TRINITY_DN75524_c2_g6	0.329613	0.0479514	1.2249	0.19336	0	0	-5.733851883	4.06E-09	8.14E-08	PREDICTED: macrophage mannose receptor 1-like, partial
ORTHOMCL4661	G_2_Unigene|G_TRINITY_DN52460_c2_g2	P_2_Unigene|P_TRINITY_DN32079_c0_g1	1.01792	1.23271	1.73391	1.46513	0.808453	4.29477	-1.720443813	0.014092752	0.031507641	PREDICTED: zinc finger protein rotund-like
ORTHOMCL4662	G_2_Unigene|G_TRINITY_DN52459_c0_g1	P_2_Unigene|P_TRINITY_DN44898_c0_g1	1.65847	1.60787	2.11836	0.977445	2.56067	1.91653	-0.893999087	0.189643877	0.279557327	PREDICTED: innexin inx2-like
ORTHOMCL4663	G_2_Unigene|G_TRINITY_DN52458_c0_g2	P_2_Unigene|P_TRINITY_DN74232_c1_g1	0	0.765834	0.773101	1.3271	1.17289	1.32164	1.806095255	0.009632676	0.022967046	_
ORTHOMCL4664	G_2_Unigene|G_TRINITY_DN52457_c0_g1	P_2_Unigene|P_TRINITY_DN72446_c6_g1	1.50123	1.15696	2.14306	0.575299	0.883325	0.985349	-3.332849966	7.86E-06	5.37E-05	gastrula zinc finger protein XlCGF57.1-like
ORTHOMCL4666	G_2_Unigene|G_TRINITY_DN52450_c0_g1	P_2_Unigene|P_TRINITY_DN70881_c0_g1	2.35114	1.83485	3.35567	0.434119	3.75331	1.85661	-2.745435178	0.000138592	0.000620645	_
ORTHOMCL4667	G_2_Unigene|G_TRINITY_DN52448_c0_g6	P_2_Unigene|P_TRINITY_DN74750_c0_g1	31.3583	87.4962	65.0009	14.444	3.92376	8.52037	-0.87056971	0.186710771	0.276407601	_
ORTHOMCL4669	G_2_Unigene|G_TRINITY_DN52447_c0_g1	P_2_Unigene|P_TRINITY_DN65863_c0_g3	9.27769	13.024	13.4659	2.14893	1.94923	1.7531	-6.07386955	1.34E-13	1.38E-11	PREDICTED: uncharacterized protein LOC108680466 isoform X1
ORTHOMCL4670	G_2_Unigene|G_TRINITY_DN52442_c0_g1	P_2_Unigene|P_TRINITY_DN72525_c0_g5	4.30447	5.57586	4.88608	0.458367	0	0.505206	-3.624155839	2.61E-06	2.12E-05	PREDICTED: cytochrome P450 2L1-like, partial
ORTHOMCL4671	G_2_Unigene|G_TRINITY_DN52441_c0_g1	P_2_Unigene|P_TRINITY_DN74778_c0_g1	2.06424	0.377077	0	12.3644	9.89664	7.96211	3.147976391	1.12E-05	7.26E-05	PREDICTED: uncharacterized protein LOC108681648
ORTHOMCL4672	G_2_Unigene|G_TRINITY_DN52439_c0_g2	P_2_Unigene|P_TRINITY_DN44124_c0_g1	1.20357	1.19561	1.26055	0	0	1.25911	-1.956988395	0.00530615	0.013723824	PREDICTED: uncharacterized protein LOC108682748
ORTHOMCL4673	G_2_Unigene|G_TRINITY_DN52431_c0_g2	P_2_Unigene|P_TRINITY_DN66674_c0_g1	2.67468	4.05619	4.47672	0.77102	0	0	-6.437509965	3.07E-13	2.80E-11	PREDICTED: phosphotriesterase-related protein-like
ORTHOMCL4674	G_2_Unigene|G_TRINITY_DN52430_c0_g1	P_2_Unigene|P_TRINITY_DN75417_c0_g1	7.71463	3.93944	4.51809	21.9531	80.4224	65.3277	3.230566775	5.63E-06	4.07E-05	PREDICTED: uncharacterized protein LOC108668590
ORTHOMCL4677	G_2_Unigene|G_TRINITY_DN52427_c1_g1	P_2_Unigene|P_TRINITY_DN68898_c0_g1	0.567856	0	0.449648	6.51324	9.47398	5.80025	4.475311005	1.69E-08	2.76E-07	_
ORTHOMCL4678	G_2_Unigene|G_TRINITY_DN52426_c0_g2	P_2_Unigene|P_TRINITY_DN61325_c1_g2	4.32909	0	0	0.341222	103.907	0.248902	7.566852495	2.57E-17	1.42E-14	PREDICTED: uncharacterized protein LOC108666148 isoform X1
ORTHOMCL4688	G_2_Unigene|G_TRINITY_DN52406_c0_g2	P_2_Unigene|P_TRINITY_DN68162_c0_g3	1.6668	2.27294	1.94056	5.11928	2.63715	3.38112	-0.075545593	0.911430099	0.94760744	PREDICTED: nuclear pore complex protein Nup160-like
ORTHOMCL4689	G_2_Unigene|G_TRINITY_DN52405_c0_g1	P_2_Unigene|P_TRINITY_DN61060_c0_g1	1.04993	1.3691	1.16373	1.14316	1.36057	1.92062	-0.458939025	0.492455526	0.598512921	PREDICTED: myosin-VIIa-like
ORTHOMCL4691	G_2_Unigene|G_TRINITY_DN52401_c0_g1	P_2_Unigene|P_TRINITY_DN59583_c0_g1	26.8619	37.7954	30.6199	37.8784	33.8337	41.6786	0.479143183	0.465192454	0.571887026	_
ORTHOMCL4693	G_2_Unigene|G_TRINITY_DN52397_c0_g1	P_2_Unigene|P_TRINITY_DN73891_c0_g4	1.7397	1.74566	2.20533	5.11089	4.25513	3.75076	-0.762019705	0.254808554	0.352834495	nuclear pore complex protein Nup133-like
ORTHOMCL4694	G_2_Unigene|G_TRINITY_DN52395_c0_g1	P_2_Unigene|P_TRINITY_DN72576_c2_g1	0.91734	1.47442	1.55914	3.01625	0.469947	1.39701	-1.002511713	0.138199247	0.215810016	PREDICTED: guanine nucleotide-binding protein-like 1
ORTHOMCL4695	G_2_Unigene|G_TRINITY_DN52394_c0_g1	P_2_Unigene|P_TRINITY_DN74716_c0_g1	143.287	179.424	175.237	9.68229	15.7223	1.74673	-3.108634759	1.19E-05	7.66E-05	_
ORTHOMCL4696	G_2_Unigene|G_TRINITY_DN52393_c2_g1	P_2_Unigene|P_TRINITY_DN79948_c0_g1	2.24374	3.03738	3.83036	1.68153	1.18029	1.50274	-6.251165353	6.58E-13	5.15E-11	PREDICTED: organic cation transporter protein-like
ORTHOMCL4698	G_2_Unigene|G_TRINITY_DN52385_c0_g2	P_2_Unigene|P_TRINITY_DN75830_c0_g4	1.12127	1.99728	2.16818	4.81743	3.84046	3.84718	-0.136265023	0.839266404	0.894347792	PREDICTED: dihydropyrimidine dehydrogenase
ORTHOMCL4699	G_2_Unigene|G_TRINITY_DN52382_c0_g1	P_2_Unigene|P_TRINITY_DN75684_c2_g3	0.661688	0.218575	0.258983	14.4375	2.30571	19.654	0.68471367	0.320708635	0.424730515	PREDICTED: uncharacterized protein LOC108671677
ORTHOMCL4700	G_2_Unigene|G_TRINITY_DN5237_c0_g1	P_2_Unigene|P_TRINITY_DN64261_c0_g3	0.872992	0.359625	0.147427	2.01249	0.655331	0.699027	1.414061649	0.06805361	0.12027425	PREDICTED: DEP domain-containing protein 5-like
ORTHOMCL4701	G_2_Unigene|G_TRINITY_DN52377_c2_g4	P_2_Unigene|P_TRINITY_DN74979_c0_g1	17.6695	12.9677	17.1927	11.4224	7.12855	4.28994	-1.227330208	0.064495511	0.115084696	PREDICTED: collagen alpha-1(I) chain-like isoform X3
ORTHOMCL4702	G_2_Unigene|G_TRINITY_DN52376_c6_g1	P_2_Unigene|P_TRINITY_DN56155_c0_g1	240.788	392.19	341.14	117.145	110.6	86.8832	-2.095003843	0.002084026	0.006316921	_
ORTHOMCL4703	G_2_Unigene|G_TRINITY_DN52372_c1_g1	P_2_Unigene|P_TRINITY_DN75610_c0_g1	5.4837	1.57305	4.82384	1.8658	19.1335	13.393	0.570405843	0.386226161	0.493151039	lipoprotein receptor 2A
ORTHOMCL4704	G_2_Unigene|G_TRINITY_DN52371_c1_g1	P_2_Unigene|P_TRINITY_DN70299_c1_g1	1.24332	1.20407	1.20574	2.79057	2.2876	6.33661	0.540394517	0.419958667	0.52784755	PREDICTED: protein RCC2 homolog
ORTHOMCL4706	G_2_Unigene|G_TRINITY_DN52368_c0_g4	P_2_Unigene|P_TRINITY_DN75707_c0_g2	6.87043	5.88352	10.2979	5.66102	8.48723	6.3432	-0.211965189	0.748525059	0.820805619	hypothetical protein DAPPUDRAFT_188919
ORTHOMCL4707	G_2_Unigene|G_TRINITY_DN52367_c0_g1	P_2_Unigene|P_TRINITY_DN71611_c5_g2	1.33551	1.57507	1.78042	1.62665	0.819874	0.994828	-4.699024695	5.24E-09	1.00E-07	PREDICTED: cyclin-dependent kinase 11B-like isoform X2
ORTHOMCL4709	G_2_Unigene|G_TRINITY_DN52363_c0_g1	P_2_Unigene|P_TRINITY_DN60667_c0_g1	6.11792	4.78891	6.63897	43.4116	52.6245	29.9836	2.842599572	5.16E-05	0.00026482	PREDICTED: serpin B11-like isoform X1
ORTHOMCL4710	G_2_Unigene|G_TRINITY_DN52359_c0_g1	P_2_Unigene|P_TRINITY_DN75803_c0_g1	2.63758	1.33519	2.02349	0.938014	7.66533	1.38009	0.577024069	0.383224689	0.490107484	PREDICTED: uncharacterized protein LOC108671655
ORTHOMCL4711	G_2_Unigene|G_TRINITY_DN52356_c0_g1	P_2_Unigene|P_TRINITY_DN35301_c0_g1	1.67737	6.83363	3.42241	7.9732	0.830783	97.6364	3.522071318	1.08E-06	9.92E-06	PREDICTED: uncharacterized protein LOC108672849
ORTHOMCL4719	G_2_Unigene|G_TRINITY_DN52345_c0_g2	P_2_Unigene|P_TRINITY_DN75338_c1_g1	3.03897	2.881	3.73153	9.06942	22.7411	19.5718	2.152312058	0.0016	0.005077028	integrin, partial
ORTHOMCL4720	G_2_Unigene|G_TRINITY_DN52343_c0_g1	P_2_Unigene|P_TRINITY_DN74002_c0_g2	12.9673	6.7922	14.0827	46.6397	72.7114	67.1195	1.430637194	0.032239389	0.063642136	PREDICTED: uncharacterized protein LOC108675631
ORTHOMCL4721	G_2_Unigene|G_TRINITY_DN52326_c0_g3	P_2_Unigene|P_TRINITY_DN68111_c0_g1	1.54752	14.3563	7.42554	2.09809	10.5033	29.2175	-0.011203037	0.987637248	1	PREDICTED: nascent polypeptide-associated complex subunit alpha, muscle-specific form-like
ORTHOMCL4722	G_2_Unigene|G_TRINITY_DN52325_c0_g1	P_2_Unigene|P_TRINITY_DN75442_c0_g3	0.059334	0.701109	0.91128	1.34345	0	0.184403	-3.70768906	9.52E-06	6.32E-05	_
ORTHOMCL4723	G_2_Unigene|G_TRINITY_DN52322_c0_g2	P_2_Unigene|P_TRINITY_DN72770_c1_g2	3.10647	2.57881	2.95462	7.75653	7.58239	3.42224	0.587668684	0.372542698	0.479649803	PREDICTED: uncharacterized protein LOC108667504
ORTHOMCL4724	G_2_Unigene|G_TRINITY_DN52318_c1_g2	P_2_Unigene|P_TRINITY_DN43112_c0_g1	0	1.15265	1.22608	0.418732	2.12491	0	-3.315939579	3.88E-05	0.000207146	PREDICTED: DNA repair endonuclease XPF-like, partial
ORTHOMCL4725	G_2_Unigene|G_TRINITY_DN52317_c0_g1	P_2_Unigene|P_TRINITY_DN73849_c0_g1	3.61658	3.48371	2.85487	1.34877	0.832059	0	-3.299742267	6.03E-06	4.31E-05	PREDICTED: S-adenosylmethionine decarboxylase proenzyme-like
ORTHOMCL4726	G_2_Unigene|G_TRINITY_DN52316_c0_g1	P_2_Unigene|P_TRINITY_DN71785_c0_g1	3.50183	3.32137	3.53872	20.8095	14.6551	15.3808	1.99818975	0.003249137	0.0091048	PREDICTED: uncharacterized protein LOC108672396
ORTHOMCL4727	G_2_Unigene|G_TRINITY_DN52312_c0_g1	P_2_Unigene|P_TRINITY_DN17174_c0_g1	0.0932494	2.53262	3.99221	1.65734	5.38082	2.77853	-5.264966173	1.28E-10	4.27E-09	Transposon Tf2-6 polyprotein-like Protein
ORTHOMCL4730	G_2_Unigene|G_TRINITY_DN52304_c0_g1	P_2_Unigene|P_TRINITY_DN75840_c0_g3	0.728998	0.67149	2.76214	0	9.23384	0.0715331	-1.721443507	0.01244097	0.028359897	_
ORTHOMCL4732	G_2_Unigene|G_TRINITY_DN52295_c0_g1	P_2_Unigene|P_TRINITY_DN71987_c0_g1	34.0114	47.0317	46.2008	59.5089	54.4332	55.3512	0.267362268	0.683138241	0.76807007	PREDICTED: uncharacterized protein LOC108675058
ORTHOMCL4734	G_2_Unigene|G_TRINITY_DN52292_c0_g1	P_2_Unigene|P_TRINITY_DN73566_c0_g3	1.75549	1.43746	1.17976	2.13593	0	0	-0.899579034	0.189889315	0.279770594	_
ORTHOMCL4735	G_2_Unigene|G_TRINITY_DN52289_c0_g1	P_2_Unigene|P_TRINITY_DN71841_c1_g1	0.469238	0.532569	0.0341679	9.35262	8.29576	12.4815	5.976115397	2.23E-12	1.44E-10	PREDICTED: sideroflexin-3-like isoform X1
ORTHOMCL4736	G_2_Unigene|G_TRINITY_DN52288_c0_g2	P_2_Unigene|P_TRINITY_DN65500_c0_g1	0.886548	0.637427	7.41596	59.6019	48.4059	49.7635	4.591896037	2.24E-09	4.87E-08	uncharacterized protein Dana_GF14160
ORTHOMCL4737	G_2_Unigene|G_TRINITY_DN52287_c0_g4	P_2_Unigene|P_TRINITY_DN67046_c0_g1	6.26941	7.58538	9.10491	9.8836	4.45887	2.86401	0.577849351	0.384879674	0.491657886	_
ORTHOMCL4740	G_2_Unigene|G_TRINITY_DN52276_c0_g7	P_2_Unigene|P_TRINITY_DN78072_c0_g1	91.04	84.9433	101.463	17.1994	98.3281	88.4288	-0.707592768	0.283739555	0.384940327	_
ORTHOMCL4741	G_2_Unigene|G_TRINITY_DN52274_c0_g2	P_2_Unigene|P_TRINITY_DN73325_c0_g2	6.48266	6.09674	9.22832	16.3548	28.2916	11.734	0.840682996	0.202345567	0.294682648	PREDICTED: LOW QUALITY PROTEIN: advillin-like, partial
ORTHOMCL4742	G_2_Unigene|G_TRINITY_DN52273_c0_g5	P_2_Unigene|P_TRINITY_DN72022_c1_g1	72.3445	85.291	70.589	143.273	158.496	79.9309	0.668010526	0.308796323	0.41259528	PREDICTED: uncharacterized protein LOC108679169 isoform X6
ORTHOMCL4743	G_2_Unigene|G_TRINITY_DN52273_c0_g4	P_2_Unigene|P_TRINITY_DN72022_c0_g1	24.6669	19.2189	21.0544	101.122	86.7053	65.5333	1.704286347	0.011298085	0.026283313	PREDICTED: muscle LIM protein Mlp84B-like isoform X8
ORTHOMCL4744	G_2_Unigene|G_TRINITY_DN52268_c0_g1	P_2_Unigene|P_TRINITY_DN52738_c0_g1	5.59834	5.81588	6.34545	8.69212	4.57936	11.6774	-1.360362702	0.042188793	0.079766554	PREDICTED: afadin-like
ORTHOMCL4747	G_2_Unigene|G_TRINITY_DN52260_c0_g1	P_2_Unigene|P_TRINITY_DN74131_c0_g1	2.78925	2.54702	2.09492	6.26767	2.46816	12.9996	1.752035405	0.009593734	0.0229037	PREDICTED: fibrillin-1-like isoform X8
ORTHOMCL4751	G_2_Unigene|G_TRINITY_DN52248_c0_g1	P_2_Unigene|P_TRINITY_DN73690_c0_g2	4.99652	4.80635	3.81094	0.537618	0.404513	1.75556	-4.067421776	5.45E-08	7.49E-07	PREDICTED: uncharacterized protein LOC108678159
ORTHOMCL4754	G_2_Unigene|G_TRINITY_DN52245_c0_g3	P_2_Unigene|P_TRINITY_DN75064_c0_g1	2.83117	2.49448	2.22072	3.10472	2.76828	7.38907	-1.185526119	0.08108183	0.138708379	PREDICTED: UMP-CMP kinase-like
ORTHOMCL4756	G_2_Unigene|G_TRINITY_DN52242_c0_g1	P_2_Unigene|P_TRINITY_DN67408_c0_g1	4.63323	5.86607	6.55607	10.8917	6.26082	6.81949	-0.147054984	0.823506586	0.882290825	PREDICTED: serine--tRNA ligase-like
ORTHOMCL4757	G_2_Unigene|G_TRINITY_DN52239_c0_g4	P_2_Unigene|P_TRINITY_DN73113_c0_g1	3.96751	7.91461	5.2797	3.44561	0.305818	3.32494	-0.910709947	0.171386101	0.257845304	PREDICTED: flap endonuclease 1-like
ORTHOMCL4758	G_2_Unigene|G_TRINITY_DN52238_c0_g1	P_2_Unigene|P_TRINITY_DN63732_c0_g1	0.361872	1.28623	0.546913	9.63078	10.7544	5.61387	3.43643141	2.21E-06	1.84E-05	PREDICTED: innexin inx2-like isoform X1
ORTHOMCL4759	G_2_Unigene|G_TRINITY_DN52229_c1_g6	P_2_Unigene|P_TRINITY_DN73025_c0_g1	17.9949	21.8578	16.0158	5.98149	10.9823	11.2872	1.730017654	0.010544399	0.02479796	_
ORTHOMCL4760	G_2_Unigene|G_TRINITY_DN52226_c2_g1	P_2_Unigene|P_TRINITY_DN75761_c0_g6	1.0315	0.839943	1.56657	8.76223	8.30123	4.95591	4.208564762	6.24E-08	8.43E-07	PREDICTED: myosin-IA-like
ORTHOMCL4761	G_2_Unigene|G_TRINITY_DN52225_c0_g2	P_2_Unigene|P_TRINITY_DN70461_c0_g1	1.07467	1.74771	1.98489	3.56196	2.20293	4.30594	0.495677788	0.455386779	0.56207219	PREDICTED: phenylalanine--tRNA ligase alpha subunit-like
ORTHOMCL4763	G_2_Unigene|G_TRINITY_DN52221_c0_g2	P_2_Unigene|P_TRINITY_DN72003_c2_g1	0.654537	1.19667	2.2509	3.81294	8.03365	14.1471	3.585182611	3.85E-06	2.95E-05	PREDICTED: RNA-directed DNA polymerase from mobile element jockey-like
ORTHOMCL4764	G_2_Unigene|G_TRINITY_DN52220_c0_g1	P_2_Unigene|P_TRINITY_DN74532_c0_g7	1.25383	0.861539	0.714493	2.7651	10.4462	4.34658	2.283192392	0.000963814	0.003313968	PREDICTED: dual oxidase-like
ORTHOMCL4765	G_2_Unigene|G_TRINITY_DN52219_c1_g6	P_2_Unigene|P_TRINITY_DN56240_c0_g1	4.68469	9.09745	9.56519	11.7575	7.33994	12.9095	1.310623302	0.049939379	0.09182562	hypothetical protein Ocin01_03744
ORTHOMCL4767	G_2_Unigene|G_TRINITY_DN52218_c0_g3	P_2_Unigene|P_TRINITY_DN69671_c0_g2	2.47248	4.88342	2.72925	9.09464	5.38114	3.40859	-0.441755571	0.508336171	0.612850794	PREDICTED: uncharacterized protein LOC108666017
ORTHOMCL4771	G_2_Unigene|G_TRINITY_DN52215_c1_g1	P_2_Unigene|P_TRINITY_DN71472_c0_g2	1.1685	1.14196	1.24419	1.09182	2.63827	1.32539	-0.474624359	0.477396703	0.583917157	PREDICTED: venom phosphodiesterase 2-like
ORTHOMCL4772	G_2_Unigene|G_TRINITY_DN52213_c0_g3	P_2_Unigene|P_TRINITY_DN74315_c0_g2	1.63165	1.42416	1.63571	5.19675	7.53117	5.06217	1.960929867	0.004120606	0.011102245	PREDICTED: NEDD8-activating enzyme E1 regulatory subunit-like
ORTHOMCL4773	G_2_Unigene|G_TRINITY_DN52212_c0_g1	P_2_Unigene|P_TRINITY_DN75301_c0_g4	55.8008	58.9088	79.9689	85.8427	92.8164	122.288	-0.657588264	0.316765796	0.420511706	PREDICTED: innexin inx2-like
ORTHOMCL4774	G_2_Unigene|G_TRINITY_DN52206_c0_g2	P_2_Unigene|P_TRINITY_DN63800_c0_g1	1.33868	0.903394	0.864308	5.91942	0.843202	4.84062	-0.405199649	0.559161782	0.658961243	PREDICTED: uncharacterized protein LOC108679495
ORTHOMCL4777	G_2_Unigene|G_TRINITY_DN52200_c0_g4	P_2_Unigene|P_TRINITY_DN74340_c2_g3	16.8628	18.5247	15.9643	0	1.59077	0	-4.276637419	1.42E-08	2.39E-07	PREDICTED: delta-1-pyrroline-5-carboxylate dehydrogenase, mitochondrial-like
ORTHOMCL4779	G_2_Unigene|G_TRINITY_DN52193_c0_g1	P_2_Unigene|P_TRINITY_DN75814_c4_g2	19.6041	23.5046	23.1117	33.1338	28.3737	40.1784	-1.863893635	0.005882744	0.014984806	_
ORTHOMCL4780	G_2_Unigene|G_TRINITY_DN52191_c0_g2	P_2_Unigene|P_TRINITY_DN57813_c0_g1	2.47643	3.19207	3.1168	1.5628	1.825	1.69121	-1.513635124	0.026020519	0.052946846	protein Red-like isoform X3
ORTHOMCL4781	G_2_Unigene|G_TRINITY_DN52180_c0_g2	P_2_Unigene|P_TRINITY_DN73587_c0_g1	18.8656	21.0831	12.5518	17.5093	9.17398	27.3501	0.326864817	0.619851316	0.71307942	_
ORTHOMCL4783	G_2_Unigene|G_TRINITY_DN52173_c0_g9	P_2_Unigene|P_TRINITY_DN74989_c1_g4	8.58875	7.87774	9.91525	56.0407	76.4985	59.9001	2.094156674	0.002089495	0.006330041	PREDICTED: formin-like protein 5
ORTHOMCL4784	G_2_Unigene|G_TRINITY_DN52171_c0_g1	P_2_Unigene|P_TRINITY_DN74121_c0_g2	1.63479	2.28696	1.66452	2.41914	2.45515	1.96911	-1.694245927	0.013602809	0.030593925	PREDICTED: rhomboid-related protein 4-like
ORTHOMCL4785	G_2_Unigene|G_TRINITY_DN52170_c0_g1	P_2_Unigene|P_TRINITY_DN68612_c0_g2	0.437858	0.768801	0.224637	0.80897	3.90431	4.27547	-1.743862165	0.013732418	0.030823006	PREDICTED: xaa-Pro aminopeptidase 1-like
ORTHOMCL4786	G_2_Unigene|G_TRINITY_DN52168_c1_g1	P_2_Unigene|P_TRINITY_DN75356_c0_g1	1.03177	1.30181	0.531268	0.608971	3.50754	3.56641	-1.257413745	0.069149282	0.121707119	PREDICTED: protein YIPF5-like
ORTHOMCL4787	G_2_Unigene|G_TRINITY_DN52165_c0_g2	P_2_Unigene|P_TRINITY_DN61880_c0_g2	0.0270506	6.21E-05	1.76617	2.89942	1.52257	4.99289	0.837110279	0.218821904	0.312932792	hypothetical protein DAPPUDRAFT_304078
ORTHOMCL4790	G_2_Unigene|G_TRINITY_DN52159_c0_g2	P_2_Unigene|P_TRINITY_DN72235_c0_g2	18.8472	24.5148	21.6828	28.8968	32.3726	40.8343	0.126762205	0.84661028	0.899928577	mitochondrial ECHA
ORTHOMCL4791	G_2_Unigene|G_TRINITY_DN52155_c0_g1	P_2_Unigene|P_TRINITY_DN82282_c0_g1	0.556067	4.0592	3.30449	0.379464	0.415811	4.34861	-3.341859034	4.21E-06	3.17E-05	PREDICTED: carbohydrate sulfotransferase 11-like
ORTHOMCL4792	G_2_Unigene|G_TRINITY_DN52154_c0_g2	P_2_Unigene|P_TRINITY_DN74538_c1_g1	1.21823	1.62983	1.5055	0.626411	1.19524	0.430303	-1.756948804	0.011925845	0.027376693	PREDICTED: G2/mitotic-specific cyclin-B3-like isoform X2
ORTHOMCL4793	G_2_Unigene|G_TRINITY_DN52153_c0_g1	P_2_Unigene|P_TRINITY_DN72862_c1_g2	1.78042	1.80341	2.52824	1.81548	8.89751	1.00326	0.197497614	0.765001016	0.834915613	hypothetical protein DAPPUDRAFT_329474
ORTHOMCL4794	G_2_Unigene|G_TRINITY_DN52150_c1_g3	P_2_Unigene|P_TRINITY_DN74976_c1_g2	0.359149	0	0.42658	1.3788	1.5519	3.35489	-0.256802714	0.753324679	0.825091112	PREDICTED: adenylate kinase-like isoform X1
ORTHOMCL4795	G_2_Unigene|G_TRINITY_DN52149_c2_g1	P_2_Unigene|P_TRINITY_DN74424_c0_g2	0.786592	0.258895	0.73228	2.72736	1.98795	4.12375	-0.27429635	0.683420532	0.76807007	PREDICTED: serine palmitoyltransferase 1-like
ORTHOMCL4796	G_2_Unigene|G_TRINITY_DN52147_c1_g2	P_2_Unigene|P_TRINITY_DN73736_c0_g1	25.8061	24.9984	20.7751	15.7251	11.2028	17.849	1.301638304	0.050704979	0.093017756	_
ORTHOMCL4797	G_2_Unigene|G_TRINITY_DN52145_c0_g2	P_2_Unigene|P_TRINITY_DN65478_c0_g1	2.99293	2.67746	1.6434	3.20274	3.92598	5.80624	-1.877266684	0.005967732	0.015166505	PREDICTED: beta-sarcoglycan-like
ORTHOMCL4798	G_2_Unigene|G_TRINITY_DN52145_c0_g1	P_2_Unigene|P_TRINITY_DN64982_c0_g1	5.37949	5.93562	4.26477	7.27917	3.99856	8.94318	-2.122366749	0.002233275	0.006685378	PREDICTED: mannose-6-phosphate isomerase-like
ORTHOMCL4800	G_2_Unigene|G_TRINITY_DN52139_c0_g2	P_2_Unigene|P_TRINITY_DN66666_c1_g1	1.70887	2.71676	2.13006	2.54356	4.85362	2.15674	-1.117925089	0.095996687	0.159172768	PREDICTED: carnitine O-palmitoyltransferase 2, mitochondrial-like
ORTHOMCL4801	G_2_Unigene|G_TRINITY_DN52138_c0_g1	P_2_Unigene|P_TRINITY_DN74517_c1_g2	1.994	2.85087	1.96452	1.75126	1.25905	3.25253	-3.441750886	2.57E-06	2.09E-05	PREDICTED: M-phase inducer phosphatase-like, partial
ORTHOMCL4803	G_2_Unigene|G_TRINITY_DN52130_c1_g1	P_2_Unigene|P_TRINITY_DN74490_c2_g2	0.44857	0.64479	0.914479	14.0395	8.57042	27.8579	0.03609261	0.96220975	0.983824478	PREDICTED: Golgi phosphoprotein 3 homolog sauron-like
ORTHOMCL4804	G_2_Unigene|G_TRINITY_DN52122_c0_g1	P_2_Unigene|P_TRINITY_DN66916_c0_g1	4.37502	2.5808	3.35214	8.20318	5.40264	6.88086	0.128729661	0.846801814	0.899959899	PREDICTED: nucleolar GTP-binding protein 2-like
ORTHOMCL4807	G_2_Unigene|G_TRINITY_DN52110_c0_g1	P_2_Unigene|P_TRINITY_DN26481_c0_g2	1.4837	2.48946	2.21476	5.62243	10.4323	8.46875	-2.31578852	0.000947438	0.003265751	_
ORTHOMCL4808	G_2_Unigene|G_TRINITY_DN52107_c0_g1	P_2_Unigene|P_TRINITY_DN74162_c0_g1	0	3.81269	6.55675	22.1949	14.5999	24.0345	1.720571158	0.010547953	0.02479796	PREDICTED: glutathione S-transferase 1-like isoform X1
ORTHOMCL4809	G_2_Unigene|G_TRINITY_DN52106_c0_g1	P_2_Unigene|P_TRINITY_DN73797_c0_g4	25.3584	57.2177	31.5777	24.5383	10.6058	24.6235	0.143456758	0.827274812	0.884965715	_
ORTHOMCL4810	G_2_Unigene|G_TRINITY_DN52105_c2_g4	P_2_Unigene|P_TRINITY_DN65619_c0_g1	6.76883	16.0036	6.78993	3.36423	5.02154	13.9896	-1.763355334	0.012678495	0.028830336	_
ORTHOMCL4812	G_2_Unigene|G_TRINITY_DN52100_c0_g1	P_2_Unigene|P_TRINITY_DN73892_c1_g1	1.92119	2.02122	1.70526	4.7236	2.76674	4.48794	-0.122930365	0.853387329	0.904278932	PREDICTED: uncharacterized protein LOC108664496
ORTHOMCL4813	G_2_Unigene|G_TRINITY_DN52097_c0_g1	P_2_Unigene|P_TRINITY_DN73783_c0_g2	0.507148	0.653106	0.12161	12.4411	3.2957	4.62391	2.085153166	0.002721093	0.007829135	PREDICTED: protein NDRG3 isoform X2
ORTHOMCL4815	G_2_Unigene|G_TRINITY_DN52093_c1_g2	P_2_Unigene|P_TRINITY_DN73417_c0_g1	53.6249	116.64	120.135	5.27709	1.04678	3.63318	-6.04053421	1.01E-13	1.09E-11	PREDICTED: LOW QUALITY PROTEIN: phenoloxidase 2-like
ORTHOMCL4816	G_2_Unigene|G_TRINITY_DN52090_c0_g1	P_2_Unigene|P_TRINITY_DN6050_c0_g1	3.30814	43.1397	17.2202	34.4695	49.8696	20.3932	1.269988528	0.056327764	0.102352119	PREDICTED: LOW QUALITY PROTEIN: cathepsin D-like, partial
ORTHOMCL4817	G_2_Unigene|G_TRINITY_DN52089_c0_g1	P_2_Unigene|P_TRINITY_DN11000_c0_g1	0.0226832	9.57609	1.06473	0.641809	0	3.1294	-4.932769807	5.23E-10	1.38E-08	PREDICTED: uncharacterized protein LOC108672706 isoform X1
ORTHOMCL4818	G_2_Unigene|G_TRINITY_DN52084_c0_g2	P_2_Unigene|P_TRINITY_DN76015_c0_g1	4.57381	4.81377	1.80005	14.8372	4.02233	4.77515	3.187915995	7.75E-06	5.33E-05	_
ORTHOMCL4819	G_2_Unigene|G_TRINITY_DN52082_c0_g3	P_2_Unigene|P_TRINITY_DN74661_c0_g1	5.18527	5.27666	5.38183	0.683592	0.796038	2.48119	-3.000658239	2.49E-05	0.000141128	PREDICTED: uncharacterized protein LOC108671097
ORTHOMCL4821	G_2_Unigene|G_TRINITY_DN52079_c1_g3	P_2_Unigene|P_TRINITY_DN64560_c0_g2	2.36281	4.31214	1.71226	33.7663	15.3886	35.0228	2.372260761	0.000669614	0.00243358	PREDICTED: uncharacterized protein LOC108671580
ORTHOMCL4826	G_2_Unigene|G_TRINITY_DN52061_c0_g2	P_2_Unigene|P_TRINITY_DN47905_c0_g1	0.688849	25.5225	3.23691	106.068	0.109984	2.83831	2.197225586	0.001294422	0.004245674	PREDICTED: uncharacterized protein LOC108666451
ORTHOMCL4827	G_2_Unigene|G_TRINITY_DN52054_c1_g1	P_2_Unigene|P_TRINITY_DN74824_c6_g3	1.47267	1.33644	1.08749	0.681226	2.27312	2.07045	-1.418386589	0.039013618	0.074988793	PREDICTED: electron transfer flavoprotein-ubiquinone oxidoreductase, mitochondrial-like
ORTHOMCL4828	G_2_Unigene|G_TRINITY_DN52052_c2_g1	P_2_Unigene|P_TRINITY_DN71735_c1_g2	3.99505	4.72682	2.53664	12.9372	4.65472	12.2277	-1.133836191	0.100974592	0.166556831	_
ORTHOMCL4829	G_2_Unigene|G_TRINITY_DN52051_c0_g3	P_2_Unigene|P_TRINITY_DN74510_c0_g1	11.9434	14.6835	15.0823	21.2246	10.3863	21.4358	1.136322716	0.086616226	0.146417018	PREDICTED: hydroxysteroid dehydrogenase-like protein 2
ORTHOMCL4830	G_2_Unigene|G_TRINITY_DN52049_c0_g1	P_2_Unigene|P_TRINITY_DN61454_c2_g1	0.580191	0.987447	0.50259	0.253109	1.03046	0	-4.142816259	1.32E-06	1.17E-05	PREDICTED: ubiquitin-conjugating enzyme E2 Z-like
ORTHOMCL4834	G_2_Unigene|G_TRINITY_DN52038_c0_g2	P_2_Unigene|P_TRINITY_DN76951_c0_g1	1.05323	1.56769	1.88495	0	0.534308	2.32176	-5.212954973	4.48E-10	1.22E-08	PREDICTED: long-chain-fatty-acid--CoA ligase 4-like isoform X1
ORTHOMCL4835	G_2_Unigene|G_TRINITY_DN52028_c0_g4	P_2_Unigene|P_TRINITY_DN1060_c0_g1	3.76521	5.46742	5.24979	8.64301	8.32948	6.39196	-0.178881661	0.789602006	0.855297284	PREDICTED: uncharacterized protein LOC108670029
ORTHOMCL4836	G_2_Unigene|G_TRINITY_DN52025_c0_g2	P_2_Unigene|P_TRINITY_DN75558_c0_g2	18.582	18.1187	23.0372	55.2311	62.0642	66.9917	1.577455262	0.01837874	0.039526391	PREDICTED: moesin/ezrin/radixin homolog 1-like isoform X4
ORTHOMCL4837	G_2_Unigene|G_TRINITY_DN52021_c0_g1	P_2_Unigene|P_TRINITY_DN74415_c0_g5	1.92208	2.5618	2.25033	1.05163	47.5642	16.1664	0.909988527	0.170057172	0.256193021	PREDICTED: uncharacterized protein LOC108682873
ORTHOMCL4841	G_2_Unigene|G_TRINITY_DN52003_c0_g1	P_2_Unigene|P_TRINITY_DN74579_c0_g1	0.269822	0.6955	0.855487	20.5441	0	14.8601	4.760431357	6.53E-10	1.69E-08	PREDICTED: LOW QUALITY PROTEIN: gelsolin, cytoplasmic-like
ORTHOMCL4842	G_2_Unigene|G_TRINITY_DN51998_c0_g2	P_2_Unigene|P_TRINITY_DN73884_c1_g2	2.33624	3.07472	1.84461	4.16558	0.582305	2.83616	-3.303212367	7.51E-06	5.19E-05	PREDICTED: probable cleavage and polyadenylation specificity factor subunit 2
ORTHOMCL4843	G_2_Unigene|G_TRINITY_DN51994_c1_g3	P_2_Unigene|P_TRINITY_DN72884_c0_g1	6.81709	7.02925	8.89421	10.6275	20.1329	9.47366	1.282078518	0.054127846	0.098612838	PREDICTED: protein bunched, class 2/F/G isoform-like
ORTHOMCL4844	G_2_Unigene|G_TRINITY_DN51990_c0_g3	P_2_Unigene|P_TRINITY_DN76008_c0_g2	4.81648	4.36189	4.43212	2.40376	2.23015	1.6793	-1.568993082	0.019472855	0.041525639	LOW QUALITY PROTEIN: titin
ORTHOMCL4845	G_2_Unigene|G_TRINITY_DN51987_c0_g1	P_2_Unigene|P_TRINITY_DN69093_c0_g1	2.652	2.10766	2.43989	2.09874	1.65164	0.118834	-1.542186903	0.02295396	0.047490067	_
ORTHOMCL4847	G_2_Unigene|G_TRINITY_DN51976_c1_g2	P_2_Unigene|P_TRINITY_DN74776_c0_g4	0.936002	0.125456	0.702695	16.1709	7.38392	17.9465	2.018937398	0.006393797	0.01615321	PREDICTED: SH3 domain-binding glutamic acid-rich protein homolog isoform X3
ORTHOMCL4850	G_2_Unigene|G_TRINITY_DN51967_c0_g10	P_2_Unigene|P_TRINITY_DN72525_c0_g3	3.58588	8.63065	4.00626	13.5727	1.45654	3.2181	-1.423250834	0.049790514	0.091582221	PREDICTED: cytochrome P450 2L1-like
ORTHOMCL4851	G_2_Unigene|G_TRINITY_DN51965_c0_g1	P_2_Unigene|P_TRINITY_DN58211_c1_g2	2.16883	3.52532	2.00776	0.993249	1.0832	0.944191	-2.496105221	0.000427001	0.001633014	PREDICTED: major facilitator superfamily domain-containing protein 3-like isoform X1
ORTHOMCL4852	G_2_Unigene|G_TRINITY_DN51962_c0_g1	P_2_Unigene|P_TRINITY_DN73121_c1_g3	3.65314	0.703379	0.475177	1.05177	14.7077	0.716305	-2.806786868	8.50E-05	0.000407448	PREDICTED: uncharacterized protein LOC108671302
ORTHOMCL4854	G_2_Unigene|G_TRINITY_DN51950_c0_g2	P_2_Unigene|P_TRINITY_DN62823_c0_g4	5.91832	8.83017	8.0403	5.70561	12.2516	7.83948	-3.988332243	1.25E-07	1.52E-06	PREDICTED: mitochondrial carnitine/acylcarnitine carrier protein-like
ORTHOMCL4855	G_2_Unigene|G_TRINITY_DN51949_c0_g2	P_2_Unigene|P_TRINITY_DN75398_c0_g4	0.84599	0.0625477	0.670117	0	2.08484	0	-1.897581457	0.022685367	0.047092277	PREDICTED: glucose dehydrogenase
ORTHOMCL4856	G_2_Unigene|G_TRINITY_DN51948_c1_g2	P_2_Unigene|P_TRINITY_DN73820_c0_g1	1.407	1.79045	1.18266	2.29859	2.83888	2.70268	-1.593001522	0.022793809	0.047264384	PREDICTED: transducin beta-like protein 3
ORTHOMCL4857	G_2_Unigene|G_TRINITY_DN51948_c1_g1	P_2_Unigene|P_TRINITY_DN73820_c0_g3	1.7449	1.17889	1.68295	5.24365	4.82682	3.42395	1.454081644	0.043004781	0.080978484	_
ORTHOMCL4858	G_2_Unigene|G_TRINITY_DN51947_c0_g1	P_2_Unigene|P_TRINITY_DN62327_c0_g1	0.203206	2.3093	0.595592	3.54115	3.23814	5.07486	-1.270972807	0.066260182	0.117666386	_
ORTHOMCL4861	G_2_Unigene|G_TRINITY_DN51940_c0_g2	P_2_Unigene|P_TRINITY_DN5784_c0_g1	0.560396	0.703517	0	2.20298	0.684741	0.884549	-1.524130184	0.04970526	0.091456454	PREDICTED: WD repeat domain-containing protein 83
ORTHOMCL4862	G_2_Unigene|G_TRINITY_DN51940_c0_g1	P_2_Unigene|P_TRINITY_DN74387_c0_g3	1.09966	1.42868	0.304284	3.49207	2.76986	2.34935	0.282027639	0.681283352	0.76679655	PREDICTED: DEAD-box ATP-dependent RNA helicase 20-like
ORTHOMCL4863	G_2_Unigene|G_TRINITY_DN51939_c0_g1	P_2_Unigene|P_TRINITY_DN73940_c4_g2	12.7387	16.3326	14.3916	2.54998	5.52E-09	14.3251	-1.897531301	0.004986791	0.013025235	PREDICTED: eukaryotic translation initiation factor 4 gamma 1-like isoform X4
ORTHOMCL4864	G_2_Unigene|G_TRINITY_DN51938_c0_g1	P_2_Unigene|P_TRINITY_DN40655_c0_g1	0.769704	1.35843	1.41736	0.679331	0.519419	8.28208	-2.822179804	0.000111248	0.000514372	PREDICTED: LOW QUALITY PROTEIN: endoplasmic reticulum mannosyl-oligosaccharide 1,2-alpha-mannosidase-like
ORTHOMCL4865	G_2_Unigene|G_TRINITY_DN51935_c0_g2	P_2_Unigene|P_TRINITY_DN72640_c0_g2	2.4159	2.33327	3.39819	18.5113	14.6388	23.2353	1.932871119	0.004460645	0.011885778	PREDICTED: AP-2 complex subunit mu
ORTHOMCL4866	G_2_Unigene|G_TRINITY_DN51934_c0_g1	P_2_Unigene|P_TRINITY_DN69030_c3_g5	2.65255	3.48716	2.5799	9.7447	3.35421	8.76026	-2.339153855	0.000767025	0.002732737	_
ORTHOMCL4867	G_2_Unigene|G_TRINITY_DN51929_c1_g1	P_2_Unigene|P_TRINITY_DN48826_c0_g1	0.566407	0.80368	0.826558	3.54652	0.928878	4.40476	-1.627021015	0.029900833	0.059661993	PREDICTED: nipped-B-like protein A
ORTHOMCL4868	G_2_Unigene|G_TRINITY_DN51927_c0_g2	P_2_Unigene|P_TRINITY_DN40239_c0_g2	0.625087	0.53262	1.14068	0.719834	0.751265	1.40317	0.558105716	0.436320162	0.544346407	PREDICTED: palmitoyltransferase ZDHHC9-like
ORTHOMCL4869	G_2_Unigene|G_TRINITY_DN51923_c1_g1	P_2_Unigene|P_TRINITY_DN70845_c0_g2	26.5109	29.6433	33.6326	43.3976	27.8494	29.936	-0.911919187	0.16683977	0.251961176	Isocitrate dehydrogenase (NADP)
ORTHOMCL4870	G_2_Unigene|G_TRINITY_DN51922_c1_g2	P_2_Unigene|P_TRINITY_DN75475_c0_g1	74.9802	112.974	93.3184	68.9494	48.8144	38.2969	-0.061992287	0.924807029	0.956163653	_
ORTHOMCL4872	G_2_Unigene|G_TRINITY_DN51913_c0_g4	P_2_Unigene|P_TRINITY_DN75845_c0_g4	1.13923	2.59168	0.642801	11.3699	6.37212	10.518	1.192838729	0.076112468	0.131585472	_
ORTHOMCL4873	G_2_Unigene|G_TRINITY_DN51912_c0_g1	P_2_Unigene|P_TRINITY_DN70185_c0_g2	0.447268	0.998571	1.25118	6.4418	5.59611	5.43818	-0.868090074	0.210365869	0.30460539	PREDICTED: WD repeat-containing protein 76-like isoform X2
ORTHOMCL4874	G_2_Unigene|G_TRINITY_DN51911_c0_g1	P_2_Unigene|P_TRINITY_DN46022_c0_g1	0.611575	1.7838	0.295357	1.5617	1.01376	1.15345	-1.743258789	0.01312962	0.029673904	PREDICTED: E3 UFM1-protein ligase 1-like
ORTHOMCL4875	G_2_Unigene|G_TRINITY_DN51909_c0_g2	P_2_Unigene|P_TRINITY_DN75651_c0_g2	0.223896	0.204353	0.287269	1.39823	5.11661	2.75396	0.848281167	0.24350151	0.340338255	PREDICTED: uncharacterized protein LOC108665368
ORTHOMCL4876	G_2_Unigene|G_TRINITY_DN51905_c0_g1	P_2_Unigene|P_TRINITY_DN69195_c0_g1	1.55737	1.99972	1.88956	4.41355	3.45939	0.415745	0.172985908	0.796857005	0.860215192	probable glutamine--tRNA ligase
ORTHOMCL4877	G_2_Unigene|G_TRINITY_DN51904_c0_g3	P_2_Unigene|P_TRINITY_DN69396_c0_g2	93.0992	57.0698	93.2213	8.06644	4.9567	2.87433	-3.646570431	6.34E-07	6.23E-06	_
ORTHOMCL4878	G_2_Unigene|G_TRINITY_DN51904_c0_g1	P_2_Unigene|P_TRINITY_DN43207_c0_g1	52.727	32.6685	74.3887	0	2.93372	1.04847	-4.291864156	3.22E-08	4.80E-07	_
ORTHOMCL4880	G_2_Unigene|G_TRINITY_DN51899_c0_g2	P_2_Unigene|P_TRINITY_DN74733_c0_g2	73.4987	146.205	84.1625	11.5481	68.4474	23.2109	-3.184423811	7.40E-06	5.13E-05	beta-1,3-glucan-binding protein
ORTHOMCL4881	G_2_Unigene|G_TRINITY_DN51896_c0_g1	P_2_Unigene|P_TRINITY_DN73501_c0_g1	0.983711	0.512427	0.749112	0.478611	0.303565	1.04258	-0.784951047	0.248246709	0.345492224	PREDICTED: replication factor C subunit 1-like
ORTHOMCL4884	G_2_Unigene|G_TRINITY_DN51886_c0_g4	P_2_Unigene|P_TRINITY_DN75624_c4_g2	1.96195	1.69201	2.29375	1.85035	3.19485	2.74258	-3.644713137	8.28E-07	7.82E-06	PREDICTED: cell wall protein RBR3-like
ORTHOMCL4885	G_2_Unigene|G_TRINITY_DN51881_c1_g3	P_2_Unigene|P_TRINITY_DN74291_c0_g1	1.28811	2.07333	2.1151	5.02211	1.76252	1.88822	-0.553282485	0.406738666	0.51355612	PREDICTED: DNA replication licensing factor MCM4-like
ORTHOMCL4887	G_2_Unigene|G_TRINITY_DN51873_c0_g3	P_2_Unigene|P_TRINITY_DN68199_c0_g1	15.9386	7.15569	11.4368	85.9228	62.9999	55.7947	2.328112256	0.000688616	0.002491805	sodium-calcium exchanger
ORTHOMCL4889	G_2_Unigene|G_TRINITY_DN5185_c0_g1	P_2_Unigene|P_TRINITY_DN75559_c2_g1	0.664267	0.980003	1.23301	0.455861	0.90791	1.96826	1.239977845	0.145811521	0.225039292	PREDICTED: multivesicular body subunit 12B-like, partial
ORTHOMCL4890	G_2_Unigene|G_TRINITY_DN51857_c2_g1	P_2_Unigene|P_TRINITY_DN71751_c0_g2	5.06797	5.69364	5.31225	13.008	10.0061	12.0143	-1.182654143	0.07518986	0.130437142	_
ORTHOMCL4892	G_2_Unigene|G_TRINITY_DN51854_c0_g2	P_2_Unigene|P_TRINITY_DN75736_c0_g4	13.4055	14.7921	14.6949	64.415	55.8865	43.3638	2.625589592	0.0001541	0.000678624	CLUMA_CG021371, isoform A
ORTHOMCL4894	G_2_Unigene|G_TRINITY_DN51851_c0_g1	P_2_Unigene|P_TRINITY_DN71566_c0_g2	1.60004	0.197121	2.44467	12.3973	6.89269	6.6358	3.402772486	4.51E-06	3.36E-05	PREDICTED: uncharacterized protein LOC108677898 isoform X1
ORTHOMCL4895	G_2_Unigene|G_TRINITY_DN51847_c0_g2	P_2_Unigene|P_TRINITY_DN69012_c1_g1	0.640247	1.51121	0.950078	5.08118	1.11527	2.70306	0.168855826	0.800826956	0.86366131	structural maintenance of chromosomes protein 2-like
ORTHOMCL4898	G_2_Unigene|G_TRINITY_DN51838_c6_g1	P_2_Unigene|P_TRINITY_DN60796_c0_g1	3.50251	4.94644	4.19784	7.16893	7.09446	5.47433	-1.548435446	0.022617706	0.046969379	PREDICTED: uncharacterized protein LOC108681240
ORTHOMCL4901	G_2_Unigene|G_TRINITY_DN51832_c0_g1	P_2_Unigene|P_TRINITY_DN74485_c0_g1	3.91797	5.50072	3.66647	2.39375	1.61581	5.21729	-1.794062956	0.007911293	0.019447283	PREDICTED: transportin-1-like
ORTHOMCL4902	G_2_Unigene|G_TRINITY_DN5182_c0_g1	P_2_Unigene|P_TRINITY_DN74433_c0_g3	0.881941	0.471872	0.552968	7.37634	4.44315	3.36548	3.57553951	2.84E-06	2.28E-05	_
ORTHOMCL4903	G_2_Unigene|G_TRINITY_DN51824_c0_g1	P_2_Unigene|P_TRINITY_DN71701_c1_g3	0.819399	2.05444	1.72619	0.437425	3.47828	1.31259	-1.642123229	0.016952444	0.037047194	PREDICTED: Niemann-Pick C1 protein-like
ORTHOMCL4905	G_2_Unigene|G_TRINITY_DN51820_c0_g10	P_2_Unigene|P_TRINITY_DN73592_c0_g2	2.83836	1.61856	1.41403	15.2964	11.162	17.0531	1.720752884	0.010827234	0.025336549	PREDICTED: casein kinase II subunit alpha
ORTHOMCL4906	G_2_Unigene|G_TRINITY_DN51817_c0_g1	P_2_Unigene|P_TRINITY_DN74435_c0_g3	5.36901	5.26255	5.0296	8.86122	3.10421	3.35581	-0.061070905	0.929749493	0.958577597	PREDICTED: LOW QUALITY PROTEIN: ribonucleoside-diphosphate reductase subunit M2 B-like
ORTHOMCL4909	G_2_Unigene|G_TRINITY_DN51775_c0_g1	P_2_Unigene|P_TRINITY_DN51072_c0_g2	0	0	8.60264	0.670723	2.75993	0	-4.646032174	4.25E-09	8.41E-08	_
ORTHOMCL4911	G_2_Unigene|G_TRINITY_DN51771_c0_g1	P_2_Unigene|P_TRINITY_DN74246_c5_g9	6.3542	5.88457	3.48647	2.01859	1.89438	1.20559	-0.756421669	0.290305134	0.39232524	_
ORTHOMCL4915	G_2_Unigene|G_TRINITY_DN51768_c0_g1	P_2_Unigene|P_TRINITY_DN74007_c0_g2	2.30624	1.50415	1.21725	5.41953	3.07812	3.24925	0.600340949	0.368423631	0.475559373	_
ORTHOMCL4916	G_2_Unigene|G_TRINITY_DN51767_c0_g1	P_2_Unigene|P_TRINITY_DN71269_c0_g1	0.321624	0.6897	0.725363	10.5997	7.03486	5.55386	5.046061867	1.56E-10	5.02E-09	heat shock 70 kDa protein 2
ORTHOMCL4917	G_2_Unigene|G_TRINITY_DN51765_c0_g3	P_2_Unigene|P_TRINITY_DN74214_c1_g1	1.83954	1.6746	2.11519	2.60186	1.50327	6.03329	-1.461794985	0.030256614	0.060328538	LOW QUALITY PROTEIN: protein disulfide-isomerase A5-like
ORTHOMCL4918	G_2_Unigene|G_TRINITY_DN51762_c1_g2	P_2_Unigene|P_TRINITY_DN68922_c0_g2	2.48447	0.530853	1.45765	1.61723	1.62367	3.29669	-0.380799902	0.575067649	0.673276545	PREDICTED: protein OPI10 homolog isoform X1
ORTHOMCL4919	G_2_Unigene|G_TRINITY_DN51761_c0_g3	P_2_Unigene|P_TRINITY_DN51801_c0_g1	1.24064	1.38961	1.12657	0.204198	0.0558941	2.94621	-2.870994916	7.20E-05	0.000353633	PREDICTED: ribonuclease Z, mitochondrial-like
ORTHOMCL4921	G_2_Unigene|G_TRINITY_DN51760_c0_g1	P_2_Unigene|P_TRINITY_DN73333_c1_g2	0.924845	1.18091	1.422	3.23582	6.96257	5.57592	-1.177611459	0.082523804	0.140525815	PREDICTED: glycosylated lysosomal membrane protein A-like
ORTHOMCL4922	G_2_Unigene|G_TRINITY_DN5175_c0_g1	P_2_Unigene|P_TRINITY_DN22623_c0_g1	0.914182	2.54748	5.39884	0.648742	6.67382	3.81593	-1.169866706	0.093469239	0.155725978	adenine nucleotide translocase insect2
ORTHOMCL4923	G_2_Unigene|G_TRINITY_DN51759_c0_g1	P_2_Unigene|P_TRINITY_DN70454_c0_g1	162.015	168.679	148.816	532.452	380.249	264.489	0.630482143	0.33643326	0.441449408	PREDICTED: alpha-actinin, sarcomeric-like isoform X1
ORTHOMCL4925	G_2_Unigene|G_TRINITY_DN51749_c2_g1	P_2_Unigene|P_TRINITY_DN67557_c0_g1	1.88206	1.16906	1.3371	0.838391	0.289197	0.250164	0.243410629	0.791053023	0.856280202	PREDICTED: zinc finger protein 513-like
ORTHOMCL4926	G_2_Unigene|G_TRINITY_DN51744_c0_g1	P_2_Unigene|P_TRINITY_DN74924_c0_g1	4.98707	4.7123	9.76364	8.0213	9.29546	17.1369	0.504089505	0.443382821	0.550929695	PREDICTED: protein lethal(2)essential for life-like
ORTHOMCL4927	G_2_Unigene|G_TRINITY_DN5173_c0_g1	P_2_Unigene|P_TRINITY_DN74283_c0_g2	0.62834	0.272682	1.11005	0.281947	0.775669	2.49797	1.349852189	0.108432879	0.176732544	_
ORTHOMCL4928	G_2_Unigene|G_TRINITY_DN51737_c0_g1	P_2_Unigene|P_TRINITY_DN73634_c1_g2	0.804039	0.625206	0.209655	3.48881	1.58212	2.61481	-0.439163873	0.520883361	0.624784399	PREDICTED: large proline-rich protein BAG6-like
ORTHOMCL4929	G_2_Unigene|G_TRINITY_DN51734_c0_g2	P_2_Unigene|P_TRINITY_DN67308_c0_g1	0.685369	1.1991	1.67016	3.64925	3.75595	7.47852	-0.480453014	0.502537579	0.607576093	PREDICTED: GTP:AMP phosphotransferase AK3, mitochondrial-like
ORTHOMCL4930	G_2_Unigene|G_TRINITY_DN51730_c0_g2	P_2_Unigene|P_TRINITY_DN75566_c0_g1	1.43464	1.65364	1.47554	3.24691	2.7575	2.63492	0.666933728	0.316553927	0.420330932	prolyl 3-hydroxylase OGFOD1-like isoform X1
ORTHOMCL4931	G_2_Unigene|G_TRINITY_DN51726_c0_g3	P_2_Unigene|P_TRINITY_DN73503_c0_g1	26.0243	34.741	35.5737	18.3495	33.5004	2.83323	-0.777884094	0.237142916	0.333411503	PREDICTED: serine/threonine-protein phosphatase 2A catalytic subunit beta isoform
ORTHOMCL4934	G_2_Unigene|G_TRINITY_DN51720_c0_g4	P_2_Unigene|P_TRINITY_DN70030_c0_g1	0	0	11.8786	8.73232	15.7834	0.686256	-0.52983897	0.432640279	0.540165897	PREDICTED: uncharacterized protein LOC108676340
ORTHOMCL4935	G_2_Unigene|G_TRINITY_DN51718_c1_g5	P_2_Unigene|P_TRINITY_DN74842_c5_g3	0.873	0	1.18209	44.8796	26.5029	28.9784	4.134863428	5.86E-07	5.79E-06	Uncharacterized protein APZ42_003968
ORTHOMCL4936	G_2_Unigene|G_TRINITY_DN51718_c1_g4	P_2_Unigene|P_TRINITY_DN60404_c0_g1	0.241165	0.233061	0.738177	4.76354	3.13496	3.51028	1.395459964	0.065096325	0.116082174	hypothetical protein CLF_113308
ORTHOMCL4937	G_2_Unigene|G_TRINITY_DN51718_c1_g2	P_2_Unigene|P_TRINITY_DN50605_c0_g1	0.339857	1.11681	1.31917	11.2786	9.81938	3.33484	1.991405074	0.011888243	0.027309459	hypothetical protein CLF_113308
ORTHOMCL4939	G_2_Unigene|G_TRINITY_DN51708_c0_g1	P_2_Unigene|P_TRINITY_DN74128_c1_g2	13.7272	21.8397	19.638	11.2847	12.4541	14.0028	0.55339665	0.401170665	0.507911696	_
ORTHOMCL4940	G_2_Unigene|G_TRINITY_DN51704_c0_g1	P_2_Unigene|P_TRINITY_DN61686_c0_g1	3.97128	4.79903	5.27157	4.85886	1.83908	5.20686	-0.637487968	0.340110192	0.445432051	SWI/SNF-related matrix-associated actin-dependent regulator of chromatin subfamily B member 1
ORTHOMCL4943	G_2_Unigene|G_TRINITY_DN51700_c0_g4	P_2_Unigene|P_TRINITY_DN60330_c0_g2	0.493305	0.736685	0.538491	1.5991	1.18313	1.25623	0.124746173	0.873181855	0.918329326	PREDICTED: uncharacterized protein LOC108683338
ORTHOMCL4944	G_2_Unigene|G_TRINITY_DN51697_c0_g1	P_2_Unigene|P_TRINITY_DN75636_c0_g1	1.88069	2.14603	2.36419	4.71467	7.34108	5.66843	-2.308454236	0.000942293	0.003254075	PREDICTED: ER membrane protein complex subunit 7 homolog isoform X1
ORTHOMCL4945	G_2_Unigene|G_TRINITY_DN51694_c0_g1	P_2_Unigene|P_TRINITY_DN75293_c0_g1	13.1273	17.637	18.1883	6.48774	12.2602	11.2628	2.157147946	0.001669545	0.005246737	AGAP008604-PA-like protein
ORTHOMCL4947	G_2_Unigene|G_TRINITY_DN51690_c0_g1	P_2_Unigene|P_TRINITY_DN73108_c0_g3	0	1.72613	2.72069	0.241201	3.99263	0.318093	-1.633112153	0.018650223	0.039986366	PREDICTED: uncharacterized protein LOC108677712
ORTHOMCL4948	G_2_Unigene|G_TRINITY_DN5168_c0_g1	P_2_Unigene|P_TRINITY_DN63008_c0_g1	0.375839	0.607399	1.13756	0.369804	0.204662	1.79689	-0.075813052	1	1	_
ORTHOMCL4949	G_2_Unigene|G_TRINITY_DN51689_c0_g1	P_2_Unigene|P_TRINITY_DN70414_c0_g2	0.597885	0.725672	1.12306	1.09748	0.23603	0	-2.195733149	0.002593042	0.007523072	PREDICTED: UBX domain-containing protein 7-like
ORTHOMCL4952	G_2_Unigene|G_TRINITY_DN51669_c0_g2	P_2_Unigene|P_TRINITY_DN67112_c0_g1	14.3582	23.2073	21.2797	34.1964	18.7169	26.5407	0.78795878	0.231150352	0.326859665	PREDICTED: aconitate hydratase, mitochondrial-like
ORTHOMCL4956	G_2_Unigene|G_TRINITY_DN51663_c1_g1	P_2_Unigene|P_TRINITY_DN46123_c0_g1	0.459814	1.2473	0.675082	0.79573	1.22718	2.65643	-3.425370656	1.20E-05	7.68E-05	PREDICTED: lymphoid-specific helicase-like
ORTHOMCL4957	G_2_Unigene|G_TRINITY_DN51655_c0_g1	P_2_Unigene|P_TRINITY_DN75358_c0_g1	3.62123	1.36753	7.86652	2.56783	7.14616	0.911697	-2.295438383	0.00089425	0.003105548	PREDICTED: putative mediator of RNA polymerase II transcription subunit 26 isoform X2
ORTHOMCL4958	G_2_Unigene|G_TRINITY_DN51653_c0_g1	P_2_Unigene|P_TRINITY_DN66908_c0_g1	4.13629	3.10059	2.20874	3.03377	5.62615	5.34377	-0.168215424	0.800991648	0.863671188	PREDICTED: uncharacterized protein LOC108675050
ORTHOMCL4959	G_2_Unigene|G_TRINITY_DN51651_c0_g1	P_2_Unigene|P_TRINITY_DN64439_c0_g4	0.369922	1.08788	0.378969	7.44309	8.99506	11.0554	-0.830182342	0.230032329	0.325527401	ancient ubiquitous protein 1-like
ORTHOMCL4960	G_2_Unigene|G_TRINITY_DN51645_c1_g5	P_2_Unigene|P_TRINITY_DN45492_c0_g1	5.03248	126.375	50.2852	79.2281	39.5542	1.99551	-1.770747055	0.009104062	0.021970821	PREDICTED: venom metalloproteinase antarease-like TtrivMP_A
ORTHOMCL4962	G_2_Unigene|G_TRINITY_DN51640_c0_g1	P_2_Unigene|P_TRINITY_DN67001_c0_g2	2.99856	0.339669	1.66657	3.62964	2.82539	3.83371	-1.64386769	0.016298115	0.035871356	PREDICTED: protein ABHD14B-like
ORTHOMCL4963	G_2_Unigene|G_TRINITY_DN51639_c1_g1	P_2_Unigene|P_TRINITY_DN66509_c0_g1	1.49665	2.29459	1.26466	11.7164	9.02234	10.6435	3.076682878	1.63E-05	9.97E-05	PREDICTED: general transcription factor IIF subunit 1-like
ORTHOMCL4964	G_2_Unigene|G_TRINITY_DN51637_c0_g2	P_2_Unigene|P_TRINITY_DN62606_c0_g1	7.90975	11.9416	12.398	7.21299	4.29346	4.02326	-0.560033958	0.403103949	0.509921366	_
ORTHOMCL4966	G_2_Unigene|G_TRINITY_DN51629_c2_g1	P_2_Unigene|P_TRINITY_DN73802_c1_g2	0.735864	2.23802	1.07209	7.4485	3.5624	13.5737	3.180247429	1.29E-05	8.17E-05	PREDICTED: proteoglycan 4-like
ORTHOMCL4967	G_2_Unigene|G_TRINITY_DN51625_c0_g2	P_2_Unigene|P_TRINITY_DN67620_c0_g1	0.286813	0.684528	1.29701	5.18823	0	0.168881	-0.690661911	0.318757517	0.42275149	PREDICTED: CD151 antigen-like
ORTHOMCL4968	G_2_Unigene|G_TRINITY_DN51616_c0_g4	P_2_Unigene|P_TRINITY_DN71697_c0_g1	0.690828	0.961364	0.652227	1.85667	2.57174	2.73122	-0.684172558	0.327932129	0.432543257	PREDICTED: dual specificity mitogen-activated protein kinase kinase 1-like
ORTHOMCL4969	G_2_Unigene|G_TRINITY_DN51614_c2_g2	P_2_Unigene|P_TRINITY_DN63555_c0_g1	0	0.66168	0.0831428	11.3796	11.1596	5.21223	4.485532237	6.19E-09	1.15E-07	PREDICTED: lysosomal protective protein-like
ORTHOMCL4970	G_2_Unigene|G_TRINITY_DN51611_c2_g1	P_2_Unigene|P_TRINITY_DN71096_c3_g1	3.81859	0	0	26.4328	16.9325	26.3452	4.978646054	3.43E-10	9.93E-09	HSP70-like protein
ORTHOMCL4971	G_2_Unigene|G_TRINITY_DN51611_c0_g1	P_2_Unigene|P_TRINITY_DN71096_c3_g2	2.29562	0	0	21.4732	15.9647	22.4665	3.50451046	2.06E-06	1.73E-05	HSP70-like protein
ORTHOMCL4972	G_2_Unigene|G_TRINITY_DN51609_c0_g2	P_2_Unigene|P_TRINITY_DN66846_c3_g1	11.7765	13.6339	13.4461	14.0938	20.7386	16.6357	0.479075946	0.466303121	0.572998724	PREDICTED: proteasomal ubiquitin receptor ADRM1-like isoform X3
ORTHOMCL4973	G_2_Unigene|G_TRINITY_DN51606_c1_g2	P_2_Unigene|P_TRINITY_DN73475_c0_g2	90.0041	379.46	196.145	31.9552	79.7412	35.3228	-2.655396642	0.000142655	0.000636275	hemocyanin subunit 1
ORTHOMCL4974	G_2_Unigene|G_TRINITY_DN51606_c1_g1	P_2_Unigene|P_TRINITY_DN73475_c0_g7	800.65	3995.38	2466.85	37.9586	110.522	32.7858	-5.075052131	6.13E-11	2.33E-09	hemocyanin subunit 1
ORTHOMCL4975	G_2_Unigene|G_TRINITY_DN51605_c0_g2	P_2_Unigene|P_TRINITY_DN72160_c1_g1	0.261013	0.489026	0.644529	4.0399	0.721328	1.04124	5.042012465	4.20E-10	1.16E-08	PREDICTED: ribosomal L1 domain-containing protein CG13096-like
ORTHOMCL4977	G_2_Unigene|G_TRINITY_DN51599_c0_g2	P_2_Unigene|P_TRINITY_DN71848_c0_g2	23.6124	29.7163	35.64	83.2422	74.4019	121.81	1.378973321	0.038300026	0.073949946	PREDICTED: ADP-ribosylation factor 1
ORTHOMCL4978	G_2_Unigene|G_TRINITY_DN51595_c0_g2	P_2_Unigene|P_TRINITY_DN71775_c0_g5	0.648429	0.958059	1.88909	5.39139	5.48788	6.64117	-0.522644379	0.439451432	0.547269298	PREDICTED: integrator complex subunit 3-like
ORTHOMCL4979	G_2_Unigene|G_TRINITY_DN51590_c0_g1	P_2_Unigene|P_TRINITY_DN75591_c1_g4	2.13616	1.76348	1.3872	1.88981	6.56376	8.11319	-3.095195127	2.39E-05	0.000136903	PREDICTED: vesicle transport protein GOT1B-like
ORTHOMCL4981	G_2_Unigene|G_TRINITY_DN51588_c1_g1	P_2_Unigene|P_TRINITY_DN74736_c0_g2	8.29265	1.84523	1.42876	0	19.6082	0.65494	0.176633555	0.789682906	0.855297284	_
ORTHOMCL4984	G_2_Unigene|G_TRINITY_DN51581_c0_g2	P_2_Unigene|P_TRINITY_DN41964_c0_g1	1.20735	1.25228	1.37553	1.57641	1.28684	1.72247	-2.671734313	0.000308485	0.001229732	PREDICTED: sodium-coupled monocarboxylate transporter 1-like
ORTHOMCL4988	G_2_Unigene|G_TRINITY_DN51559_c0_g1	P_2_Unigene|P_TRINITY_DN70236_c0_g1	2.22054	3.53215	3.39123	1.96437	2.3818	0.835166	-1.729840422	0.011064606	0.025805021	PREDICTED: 5-phosphohydroxy-L-lysine phospho-lyase-like isoform X2
ORTHOMCL4991	G_2_Unigene|G_TRINITY_DN51545_c0_g1	P_2_Unigene|P_TRINITY_DN71784_c0_g1	3.0994	2.58537	2.1923	0.427228	1.23891	2.93611	-2.18866943	0.001705304	0.005347009	PREDICTED: sodium- and chloride-dependent glycine transporter 1-like
ORTHOMCL4993	G_2_Unigene|G_TRINITY_DN51544_c0_g1	P_2_Unigene|P_TRINITY_DN70859_c0_g1	1.98032	1.2741	1.29242	1.26549	5.35285	1.12454	1.762475717	0.010587943	0.024870917	PREDICTED: solute carrier family 23 member 1-like
ORTHOMCL4994	G_2_Unigene|G_TRINITY_DN51539_c0_g5	P_2_Unigene|P_TRINITY_DN73902_c0_g1	0.398925	0.700337	0.48928	3.79133	5.15904	8.23072	0.494671322	0.468802627	0.57505213	PREDICTED: baculoviral IAP repeat-containing protein 6-like
ORTHOMCL4996	G_2_Unigene|G_TRINITY_DN51537_c0_g1	P_2_Unigene|P_TRINITY_DN74320_c0_g1	0	2.32405	0.382943	7.09571	18.528	7.72349	1.722456611	0.011542938	0.026718607	_
ORTHOMCL5000	G_2_Unigene|G_TRINITY_DN51529_c1_g2	P_2_Unigene|P_TRINITY_DN71363_c0_g1	1.63529	1.64927	1.48872	1.07681	1.39969	0	-0.891555755	0.18635225	0.276024018	PREDICTED: E3 ubiquitin-protein ligase RFWD2-like
ORTHOMCL5001	G_2_Unigene|G_TRINITY_DN51527_c0_g2	P_2_Unigene|P_TRINITY_DN75730_c0_g2	11.2372	11.9416	10.9943	0	0	0.252461	-4.262143808	5.11E-08	7.12E-07	_
ORTHOMCL5004	G_2_Unigene|G_TRINITY_DN51513_c0_g1	P_2_Unigene|P_TRINITY_DN10974_c0_g1	1.23775	1.81478	1.80531	0.335976	0.55655	1.17655	-4.812468605	2.16E-09	4.74E-08	PREDICTED: ecto-NOX disulfide-thiol exchanger 2-like
ORTHOMCL5007	G_2_Unigene|G_TRINITY_DN51506_c0_g3	P_2_Unigene|P_TRINITY_DN68237_c0_g2	12.9386	18.879	11.3577	7.21161	9.0976	13.8614	1.655250591	0.014686344	0.032660501	_
ORTHOMCL5008	G_2_Unigene|G_TRINITY_DN51505_c0_g4	P_2_Unigene|P_TRINITY_DN74571_c0_g1	7.75836	7.45248	4.15328	29.9076	27.1253	30.4753	1.901897351	0.004894511	0.012826437	PREDICTED: titin-like isoform X4
ORTHOMCL5009	G_2_Unigene|G_TRINITY_DN51505_c0_g1	P_2_Unigene|P_TRINITY_DN74571_c0_g2	204.545	228.622	185.556	189.439	172.832	167.316	1.156131408	0.080911639	0.138459886	_
ORTHOMCL5010	G_2_Unigene|G_TRINITY_DN51504_c0_g3	P_2_Unigene|P_TRINITY_DN62564_c0_g1	0.477326	0.616273	1.06061	7.27048	6.66145	4.36166	3.583748197	1.37E-06	1.20E-05	PREDICTED: nucleotide exchange factor SIL1-like
ORTHOMCL5013	G_2_Unigene|G_TRINITY_DN51500_c0_g2	P_2_Unigene|P_TRINITY_DN72786_c0_g1	0.777021	1.03989	1.60029	5.64603	3.43964	4.88339	0.031176252	0.967446273	0.986816524	PREDICTED: protein max-like
ORTHOMCL5014	G_2_Unigene|G_TRINITY_DN51499_c0_g1	P_2_Unigene|P_TRINITY_DN68356_c0_g2	0.168769	0	0.811433	5.49414	4.71161	2.21481	1.870065186	0.009908643	0.023541872	PREDICTED: mitochondrial inner membrane protein COX18-like
ORTHOMCL5015	G_2_Unigene|G_TRINITY_DN51496_c1_g3	P_2_Unigene|P_TRINITY_DN16718_c1_g1	0.665665	0.859713	1.25039	0.356601	0	2.78737	-2.495429676	0.004046271	0.010939115	PREDICTED: unconventional myosin-Va-like
ORTHOMCL5017	G_2_Unigene|G_TRINITY_DN51492_c0_g1	P_2_Unigene|P_TRINITY_DN66328_c0_g1	9.07721	11.6877	10.4267	6.86845	11.3511	11.9804	-1.383338342	0.038017412	0.073504464	PREDICTED: adiponectin receptor protein-like
ORTHOMCL5018	G_2_Unigene|G_TRINITY_DN51490_c1_g3	P_2_Unigene|P_TRINITY_DN67622_c0_g2	1.57263	0.759592	0.699137	5.28135	2.37606	1.15594	0.1834726	0.837234723	0.892989546	PREDICTED: protein PBDC1-like
ORTHOMCL5019	G_2_Unigene|G_TRINITY_DN51489_c2_g1	P_2_Unigene|P_TRINITY_DN69545_c0_g2	2.73349	3.4052	3.16596	3.98239	2.37765	1.12057	-2.08952308	0.002492195	0.007306843	PREDICTED: fibrinogen C domain-containing protein 1-A-like isoform X1
ORTHOMCL5020	G_2_Unigene|G_TRINITY_DN51487_c0_g3	P_2_Unigene|P_TRINITY_DN19958_c0_g1	0	7.15334	0.275127	0	6.40557	0	-2.340677352	0.00156778	0.004989767	_
ORTHOMCL5021	G_2_Unigene|G_TRINITY_DN51487_c0_g2	P_2_Unigene|P_TRINITY_DN49874_c0_g2	0	2.84075	0	0	7.04278	0	-0.589309554	0.505261322	0.60980572	_
ORTHOMCL5024	G_2_Unigene|G_TRINITY_DN51479_c0_g7	P_2_Unigene|P_TRINITY_DN70618_c0_g1	0.232322	0	0	4.86009	5.6516	2.94086	3.437061645	3.20E-05	0.000175401	_
ORTHOMCL5026	G_2_Unigene|G_TRINITY_DN51474_c0_g1	P_2_Unigene|P_TRINITY_DN65300_c0_g2	1.3657	1.37522	1.01357	0.219127	144.452	4.78215	1.128109122	0.092996104	0.154984203	PREDICTED: translation initiation factor IF-2-like
ORTHOMCL5027	G_2_Unigene|G_TRINITY_DN51473_c0_g1	P_2_Unigene|P_TRINITY_DN74284_c0_g1	11.5552	18.4347	14.007	28.6267	14.0219	25.9074	1.179580057	0.075442669	0.130753165	PREDICTED: glycine-rich protein DOT1-like isoform X2
ORTHOMCL5029	G_2_Unigene|G_TRINITY_DN51468_c0_g1	P_2_Unigene|P_TRINITY_DN5465_c0_g1	1.05947	3.02209	3.0612	1.69273	0.278365	1.61092	-5.884688707	3.91E-12	2.34E-10	PREDICTED: protein phosphatase PTC7 homolog isoform X1
ORTHOMCL5030	G_2_Unigene|G_TRINITY_DN51463_c2_g1	P_2_Unigene|P_TRINITY_DN75783_c2_g2	0.107765	0.481829	0.212156	0.391246	6.31325	1.30538	3.335810335	4.39E-06	3.29E-05	PREDICTED: treacle protein-like isoform X2
ORTHOMCL5031	G_2_Unigene|G_TRINITY_DN51461_c0_g1	P_2_Unigene|P_TRINITY_DN74858_c3_g7	0.0233356	0.279132	0.0937623	1.70086	3.4652	4.0567	1.102953816	0.125573519	0.199647243	PREDICTED: cleavage stimulation factor subunit 3-like
ORTHOMCL5032	G_2_Unigene|G_TRINITY_DN51458_c0_g1	P_2_Unigene|P_TRINITY_DN73572_c1_g4	0.650746	1.3839	1.05658	4.87974	4.76073	4.8839	1.193853446	0.075686082	0.131052327	PREDICTED: phospholipase A-2-activating protein-like
ORTHOMCL5033	G_2_Unigene|G_TRINITY_DN51454_c0_g1	P_2_Unigene|P_TRINITY_DN51123_c0_g1	1.14368	1.40908	2.01519	0.237752	2.93489	0.509258	-1.793971646	0.011404226	0.026474777	PREDICTED: N-acetylated-alpha-linked acidic dipeptidase 2-like
ORTHOMCL5034	G_2_Unigene|G_TRINITY_DN51449_c1_g3	P_2_Unigene|P_TRINITY_DN70541_c1_g1	6.06448	7.63787	7.6049	18.7582	2.0588	113.757	2.31519955	0.00074427	0.002659544	PREDICTED: uncharacterized protein LOC108670984
ORTHOMCL5036	G_2_Unigene|G_TRINITY_DN51440_c0_g1	P_2_Unigene|P_TRINITY_DN74904_c1_g1	1.21464	0.901372	2.02795	16.6254	6.9546	9.12158	2.863662507	4.77E-05	0.00024679	PREDICTED: apolipoprotein(a)-like
ORTHOMCL5038	G_2_Unigene|G_TRINITY_DN51434_c0_g1	P_2_Unigene|P_TRINITY_DN73924_c0_g2	5.11856	6.10448	8.10154	10.9921	12.1633	17.7912	-0.935962743	0.157348908	0.240109505	Krueppel homolog 2
ORTHOMCL5039	G_2_Unigene|G_TRINITY_DN51431_c1_g1	P_2_Unigene|P_TRINITY_DN71465_c3_g2	2.74588	3.8418	3.57956	0	0.499789	2.08892	-3.326806547	5.68E-06	4.10E-05	PREDICTED: troponin C-like isoform X1
ORTHOMCL5042	G_2_Unigene|G_TRINITY_DN51421_c0_g1	P_2_Unigene|P_TRINITY_DN69557_c1_g1	1.34736	2.68749	2.0324	2.59607	2.19857	0.845673	-0.300598735	0.657880275	0.746162004	PREDICTED: protein msta-like
ORTHOMCL5043	G_2_Unigene|G_TRINITY_DN51418_c0_g1	P_2_Unigene|P_TRINITY_DN72989_c0_g2	2.32553	1.41754	2.07941	3.43372	16.6187	8.78203	1.525310863	0.023206653	0.047941423	PREDICTED: uncharacterized protein LOC108675756, partial
ORTHOMCL5044	G_2_Unigene|G_TRINITY_DN51415_c0_g4	P_2_Unigene|P_TRINITY_DN72104_c0_g1	35.7749	48.9417	59.3464	0.364767	1.86364	50.0183	-1.870555072	0.005720131	0.014630995	_
ORTHOMCL5045	G_2_Unigene|G_TRINITY_DN51407_c0_g1	P_2_Unigene|P_TRINITY_DN67329_c0_g3	0.660137	0	0.490091	2.58261	15.6514	6.2818	7.757589392	4.00E-16	8.89E-14	Protein O-mannosyl-transferase 2, partial
ORTHOMCL5047	G_2_Unigene|G_TRINITY_DN51402_c0_g3	P_2_Unigene|P_TRINITY_DN70247_c0_g1	1.74319	1.28686	3.67704	2.55096	31.7859	2.04584	2.387641493	0.000558643	0.002073627	PREDICTED: esterase E4-like
ORTHOMCL5048	G_2_Unigene|G_TRINITY_DN51400_c1_g1	P_2_Unigene|P_TRINITY_DN65544_c0_g12	29.9763	18.7522	107.253	210.171	177.388	170.581	1.462933606	0.028476394	0.057334813	_
ORTHOMCL5050	G_2_Unigene|G_TRINITY_DN51398_c0_g1	P_2_Unigene|P_TRINITY_DN74151_c0_g2	3.83307	3.72604	3.66721	6.03491	10.2621	5.29444	-0.217782876	0.741401611	0.815894401	PREDICTED: sterol regulatory element-binding protein 1-like
ORTHOMCL5051	G_2_Unigene|G_TRINITY_DN51389_c0_g1	P_2_Unigene|P_TRINITY_DN73509_c0_g1	8.87314	10.1128	8.85749	15.7224	14.7666	16.2824	0.355394891	0.588010916	0.684103209	PREDICTED: F-actin-capping protein subunit beta-like
ORTHOMCL5052	G_2_Unigene|G_TRINITY_DN51388_c4_g1	P_2_Unigene|P_TRINITY_DN67041_c0_g2	2.78021	4.37468	5.11473	4.65864	2.95156	2.88146	-1.105585961	0.099029047	0.163711907	PREDICTED: cell division cycle-associated protein 3-like
ORTHOMCL5054	G_2_Unigene|G_TRINITY_DN51384_c0_g1	P_2_Unigene|P_TRINITY_DN68328_c0_g3	1.4294	1.04422	1.88856	1.76537	1.85181	2.47719	-1.514218551	0.027179552	0.054982897	putative ATP-dependent RNA helicase DDX28
ORTHOMCL5058	G_2_Unigene|G_TRINITY_DN51373_c0_g1	P_2_Unigene|P_TRINITY_DN69409_c0_g1	17.4635	26.5604	15.1599	9.70141	12.9402	49.5894	2.165025751	0.001513098	0.004845577	PREDICTED: deoxyribonuclease-1-like
ORTHOMCL5059	G_2_Unigene|G_TRINITY_DN51372_c0_g1	P_2_Unigene|P_TRINITY_DN54160_c0_g1	0.798801	0.774738	0.984131	3.06689	5.55018	8.20812	1.336707423	0.056546229	0.102707867	PREDICTED: acylpyruvase FAHD1, mitochondrial-like isoform X1
ORTHOMCL5060	G_2_Unigene|G_TRINITY_DN51370_c0_g2	P_2_Unigene|P_TRINITY_DN64434_c0_g1	2.95395	3.65927	3.22813	9.70961	7.14864	7.24411	0.937492838	0.159179575	0.242569583	PREDICTED: lethal(2)neighbour of Tid protein-like
ORTHOMCL5061	G_2_Unigene|G_TRINITY_DN51369_c0_g4	P_2_Unigene|P_TRINITY_DN69564_c0_g1	15.375	22.6544	27.1163	37.2702	27.5093	50.4213	0.724162893	0.270582539	0.369902718	PREDICTED: ADP-ribosylation factor 4
ORTHOMCL5062	G_2_Unigene|G_TRINITY_DN51367_c0_g1	P_2_Unigene|P_TRINITY_DN62294_c0_g1	0.389688	0.613879	0.923291	9.62325	5.90054	23.0807	3.599443507	1.04E-06	9.55E-06	PREDICTED: beta-1,3-galactosyltransferase bre-5-like
ORTHOMCL5065	G_2_Unigene|G_TRINITY_DN51350_c0_g1	P_2_Unigene|P_TRINITY_DN69478_c0_g1	1.26711	1.5589	0.230942	17.0281	10.9415	9.72348	2.560483494	0.000242115	0.000998117	PREDICTED: UDP-glucuronosyltransferase 2B31-like, partial
ORTHOMCL5066	G_2_Unigene|G_TRINITY_DN51345_c0_g1	P_2_Unigene|P_TRINITY_DN33865_c0_g1	11.4431	9.86999	8.82816	17.6341	22.3044	18.5996	-0.954314444	0.148665951	0.228872201	PREDICTED: uncharacterized protein LOC108679338
ORTHOMCL5067	G_2_Unigene|G_TRINITY_DN51343_c0_g1	P_2_Unigene|P_TRINITY_DN71139_c0_g1	1.31625	1.14094	0.627278	2.35844	2.96384	3.5761	0.893252152	0.184940444	0.274445293	PREDICTED: THUMP domain-containing protein 3-like isoform X2
ORTHOMCL5068	G_2_Unigene|G_TRINITY_DN51341_c0_g1	P_2_Unigene|P_TRINITY_DN75933_c0_g2	3.7432	5.95253	5.76327	2.50321	1.81636	5.48747	-3.195384833	7.63E-06	5.25E-05	PREDICTED: septin-7-like isoform X3
ORTHOMCL5071	G_2_Unigene|G_TRINITY_DN51334_c0_g1	P_2_Unigene|P_TRINITY_DN64289_c0_g1	2.35268	2.49237	2.29034	4.20195	2.42053	3.51466	0.504967865	0.446503199	0.55381915	PREDICTED: microfibrillar-associated protein 1-like
ORTHOMCL5074	G_2_Unigene|G_TRINITY_DN51329_c1_g4	P_2_Unigene|P_TRINITY_DN75284_c1_g4	0	1.30828	0	1.50892	1.22412	3.20528	0.404946186	0.543444353	0.643747197	PREDICTED: transcription elongation regulator 1-like isoform X1
ORTHOMCL5076	G_2_Unigene|G_TRINITY_DN51326_c0_g2	P_2_Unigene|P_TRINITY_DN71517_c0_g2	2.3528	2.7946	3.1726	2.09291	0.918396	2.91779	-1.117883145	0.095294411	0.158339277	PREDICTED: protein lap4-like isoform X1
ORTHOMCL5077	G_2_Unigene|G_TRINITY_DN51324_c0_g1	P_2_Unigene|P_TRINITY_DN60727_c0_g2	4.61081	2.63294	2.75801	9.31131	5.66855	7.49396	-0.254235541	0.700978902	0.783172581	PREDICTED: charged multivesicular body protein 2b-like isoform X1
ORTHOMCL5080	G_2_Unigene|G_TRINITY_DN51320_c0_g1	P_2_Unigene|P_TRINITY_DN74786_c0_g1	0.92499	1.17206	0.98208	2.44368	0.409481	5.25546	-1.149999435	0.090142482	0.151135628	_
ORTHOMCL5081	G_2_Unigene|G_TRINITY_DN5131_c0_g1	P_2_Unigene|P_TRINITY_DN79217_c0_g1	0.677408	0.294613	1.19794	0.650021	0.366764	2.49539	0.124054769	0.917981859	0.951036057	_
ORTHOMCL5082	G_2_Unigene|G_TRINITY_DN51317_c0_g1	P_2_Unigene|P_TRINITY_DN70276_c1_g5	0.534089	0.175485	2.13436	0.562243	5.53553	10.7409	2.082032824	0.006974307	0.01741534	_
ORTHOMCL5083	G_2_Unigene|G_TRINITY_DN51316_c0_g2	P_2_Unigene|P_TRINITY_DN72787_c0_g1	11.076	20.6229	15.711	5.46546	4.10896	5.51601	-3.06497044	1.50E-05	9.28E-05	PREDICTED: dihydrolipoyllysine-residue acetyltransferase component of pyruvate dehydrogenase complex, mitochondrial-like isoform X1
ORTHOMCL5084	G_2_Unigene|G_TRINITY_DN51311_c0_g1	P_2_Unigene|P_TRINITY_DN74667_c3_g1	13.2683	20.6607	19.7499	17.4548	4.32896	8.80246	-3.759968243	2.88E-07	3.11E-06	PREDICTED: sarcoplasmic reticulum histidine-rich calcium-binding protein-like isoform X4
ORTHOMCL5085	G_2_Unigene|G_TRINITY_DN51310_c2_g1	P_2_Unigene|P_TRINITY_DN75496_c2_g1	1.65404	1.15796	1.97649	4.02733	1.25887	1.33125	-1.639279289	0.016772265	0.036682312	PREDICTED: cilia- and flagella-associated protein 20
ORTHOMCL5086	G_2_Unigene|G_TRINITY_DN51308_c0_g1	P_2_Unigene|P_TRINITY_DN33482_c0_g1	0.258145	2.06184	1.50626	1.7848	1.3591	3.1685	-1.370513555	0.047830895	0.088801392	PREDICTED: proline synthase co-transcribed bacterial homolog protein-like isoform X1
ORTHOMCL5087	G_2_Unigene|G_TRINITY_DN51307_c0_g1	P_2_Unigene|P_TRINITY_DN75776_c1_g1	4.01385	1.51005	7.17162	25.5992	5.13318	9.68358	2.246897153	0.001061628	0.003596841	PREDICTED: sarcalumenin-like
ORTHOMCL5089	G_2_Unigene|G_TRINITY_DN51303_c0_g2	P_2_Unigene|P_TRINITY_DN67174_c1_g1	0.455176	1.57934	1.62622	0.402078	6.40995	0.647134	-0.856577428	0.215506547	0.309466733	cytochrome P450 epoxidase-like protein
ORTHOMCL5090	G_2_Unigene|G_TRINITY_DN51299_c0_g2	P_2_Unigene|P_TRINITY_DN73329_c1_g3	16.6064	7.33339	7.97262	4.99565	2.9127	2.43932	-3.395256602	6.12E-06	4.36E-05	_
ORTHOMCL5091	G_2_Unigene|G_TRINITY_DN51295_c0_g1	P_2_Unigene|P_TRINITY_DN60559_c2_g1	1.06204	1.58458	2.49416	0.753529	3.23408	1.00309	-1.05024995	0.11840472	0.19016846	PREDICTED: uncharacterized protein LOC108672151
ORTHOMCL5094	G_2_Unigene|G_TRINITY_DN51279_c0_g2	P_2_Unigene|P_TRINITY_DN64012_c0_g2	1.43935	1.22513	2.01658	12.1428	14.1426	16.8623	3.505521631	1.29E-06	1.15E-05	PREDICTED: asparagine--tRNA ligase, cytoplasmic-like isoform X2
ORTHOMCL5095	G_2_Unigene|G_TRINITY_DN51277_c0_g2	P_2_Unigene|P_TRINITY_DN72522_c1_g2	3.00733	2.91076	1.30714	2.44617	1.74645	1.78958	-1.25741374	0.06565997	0.116899587	PREDICTED: short-chain specific acyl-CoA dehydrogenase, mitochondrial-like
ORTHOMCL5097	G_2_Unigene|G_TRINITY_DN51268_c0_g1	P_2_Unigene|P_TRINITY_DN63849_c0_g1	0.492169	0	0	9.50286	6.44101	8.14338	4.701171396	3.86E-09	7.86E-08	PREDICTED: transmembrane protein 39A-like isoform X1
ORTHOMCL5098	G_2_Unigene|G_TRINITY_DN51261_c0_g1	P_2_Unigene|P_TRINITY_DN56263_c0_g1	5.48694	6.82007	8.13283	25.9519	31.8973	22.4164	1.735228489	0.009911921	0.023541872	PREDICTED: 26S proteasome non-ATPase regulatory subunit 2-like
ORTHOMCL5099	G_2_Unigene|G_TRINITY_DN51257_c0_g1	P_2_Unigene|P_TRINITY_DN71231_c0_g1	29.9741	17.6695	23.6788	44.8195	18.8709	20.1308	-0.346704866	0.596547026	0.691426766	PREDICTED: uncharacterized protein LOC108677806 isoform X2
ORTHOMCL5101	G_2_Unigene|G_TRINITY_DN51250_c0_g2	P_2_Unigene|P_TRINITY_DN71894_c0_g1	59.4164	97.8469	107.231	191.138	75.4009	253.33	0.887478159	0.177781818	0.265453734	PREDICTED: protein disulfide-isomerase A3-like
ORTHOMCL5103	G_2_Unigene|G_TRINITY_DN51244_c0_g9	P_2_Unigene|P_TRINITY_DN73189_c0_g7	179.529	264.491	193.503	535.879	196.225	308.185	-1.884621119	0.005262067	0.013622499	_
ORTHOMCL5105	G_2_Unigene|G_TRINITY_DN51241_c0_g1	P_2_Unigene|P_TRINITY_DN66181_c0_g2	0	0.0492377	0.0777666	1.74338	2.25521	8.37182	6.079164124	1.11E-12	7.88E-11	PREDICTED: uncharacterized protein LOC108672770
ORTHOMCL5109	G_2_Unigene|G_TRINITY_DN51226_c0_g1	P_2_Unigene|P_TRINITY_DN61758_c0_g1	0	0.160588	0.00101662	0	6.01E-07	0.373941	0.167557167	1	1	PREDICTED: uncharacterized protein LOC108682485
ORTHOMCL5112	G_2_Unigene|G_TRINITY_DN51192_c0_g1	P_2_Unigene|P_TRINITY_DN69724_c0_g1	6.15634	8.06918	6.61712	13.0336	14.8242	20.9539	0.170060081	0.796033599	0.859660556	PREDICTED: F-actin-capping protein subunit alpha-like
ORTHOMCL5114	G_2_Unigene|G_TRINITY_DN51183_c1_g2	P_2_Unigene|P_TRINITY_DN65697_c0_g1	7.08724	8.98829	8.05776	4.62002	8.69227	16.2735	-1.182383412	0.074882509	0.129985174	PREDICTED: lamin Dm0-like
ORTHOMCL5115	G_2_Unigene|G_TRINITY_DN51183_c0_g1	P_2_Unigene|P_TRINITY_DN70331_c2_g2	0.956584	0.477437	0.251335	2.02986	1.83569	4.39672	1.571535889	0.024248424	0.049778744	PREDICTED: histone deacetylase 3-like
ORTHOMCL5117	G_2_Unigene|G_TRINITY_DN51177_c0_g1	P_2_Unigene|P_TRINITY_DN70315_c0_g2	1.88845	2.58337	2.09389	8.94825	7.30436	6.48591	1.186013258	0.077324596	0.133390333	PREDICTED: pre-rRNA-processing protein ipi1-like
ORTHOMCL5119	G_2_Unigene|G_TRINITY_DN51163_c0_g1	P_2_Unigene|P_TRINITY_DN67380_c0_g1	2.69484	3.24339	3.35331	6.80096	16.6801	7.32139	1.981755378	0.003564851	0.009819255	PREDICTED: eukaryotic peptide chain release factor subunit 1 isoform X2
ORTHOMCL5120	G_2_Unigene|G_TRINITY_DN51162_c0_g1	P_2_Unigene|P_TRINITY_DN60825_c0_g1	0	0	1.52807	0.482717	1.14522	0	-0.932135493	0.278896011	0.379795452	PREDICTED: 2-hydroxyacylsphingosine 1-beta-galactosyltransferase-like
ORTHOMCL5121	G_2_Unigene|G_TRINITY_DN51160_c0_g1	P_2_Unigene|P_TRINITY_DN70974_c0_g1	3.42193	5.11542	5.20173	2.39646	13.487	13.9171	1.011456772	0.126364388	0.200658121	PREDICTED: AP-1 complex subunit beta-1-like
ORTHOMCL5122	G_2_Unigene|G_TRINITY_DN51158_c0_g2	P_2_Unigene|P_TRINITY_DN75135_c2_g1	0.813666	0.699377	0.715542	0.240601	2.43E-09	5.1712	1.857860828	0.013319059	0.030024637	PREDICTED: glycerophosphocholine phosphodiesterase GPCPD1-like
ORTHOMCL5123	G_2_Unigene|G_TRINITY_DN51149_c1_g1	P_2_Unigene|P_TRINITY_DN75429_c0_g2	0.813748	0.482405	0.487314	0	0	0.764593	-4.921025164	1.23E-08	2.10E-07	PREDICTED: methylmalonyl-CoA mutase, mitochondrial-like
ORTHOMCL5125	G_2_Unigene|G_TRINITY_DN51133_c0_g1	P_2_Unigene|P_TRINITY_DN69526_c0_g1	1.78539	23.6192	7.53352	9.73348	1.44076	2.73016	-1.621280142	0.015753735	0.034783495	PREDICTED: uncharacterized protein LOC108676618 isoform X1
ORTHOMCL5126	G_2_Unigene|G_TRINITY_DN51128_c1_g1	P_2_Unigene|P_TRINITY_DN60262_c1_g1	2.50153	4.00529	3.40307	0.854331	0.486311	1.50342	-4.246755247	2.15E-08	3.37E-07	PREDICTED: protein SMG9-like
ORTHOMCL5127	G_2_Unigene|G_TRINITY_DN51120_c0_g1	P_2_Unigene|P_TRINITY_DN68229_c0_g2	3.06975	2.17879	1.025	10.0748	3.54776	1.72513	-2.041445645	0.003524893	0.009738176	PREDICTED: nucleoporin Nup37-like
ORTHOMCL5128	G_2_Unigene|G_TRINITY_DN51119_c0_g1	P_2_Unigene|P_TRINITY_DN75350_c1_g3	0.347935	1.47576	0.607595	3.37479	1.21857	3.21734	0.132327839	0.847242874	0.900084117	PREDICTED: flocculation protein FLO11-like, partial
ORTHOMCL5129	G_2_Unigene|G_TRINITY_DN51118_c0_g1	P_2_Unigene|P_TRINITY_DN69607_c1_g4	0.582012	0.487051	1.04689	7.47852	3.43528	4.49624	1.169265388	0.101724447	0.16751953	PREDICTED: remodeling and spacing factor 1-like, partial
ORTHOMCL5131	G_2_Unigene|G_TRINITY_DN51112_c0_g1	P_2_Unigene|P_TRINITY_DN70638_c0_g1	2.34704	3.84934	3.29644	0	0	1.5397	-6.736447912	3.38E-13	2.86E-11	_
ORTHOMCL5132	G_2_Unigene|G_TRINITY_DN51110_c1_g1	P_2_Unigene|P_TRINITY_DN1358_c0_g1	0	0.154681	0.154313	1.4755	0.300339	2.34007	0.45559769	0.558635876	0.658481219	PREDICTED: peroxisomal membrane protein PMP34-like
ORTHOMCL5133	G_2_Unigene|G_TRINITY_DN51104_c0_g4	P_2_Unigene|P_TRINITY_DN73365_c0_g2	5.5337	8.72768	8.6982	10.4433	4.2929	2.25954	-1.345897192	0.0447256	0.083764336	PREDICTED: tyrosine-protein phosphatase vhp-1-like
ORTHOMCL5135	G_2_Unigene|G_TRINITY_DN51101_c0_g2	P_2_Unigene|P_TRINITY_DN46791_c0_g1	12.4093	14.1681	12.6128	16.6694	16.5525	18.8739	-0.149258843	0.819847275	0.879292235	PREDICTED: uncharacterized protein LOC108678524 isoform X2
ORTHOMCL5136	G_2_Unigene|G_TRINITY_DN51098_c0_g7	P_2_Unigene|P_TRINITY_DN72439_c2_g1	0.17343	0.61782	3.45214	3.13411	23.3651	4.12063	3.091813558	1.40E-05	8.77E-05	PREDICTED: neprilysin-like isoform X1
ORTHOMCL5137	G_2_Unigene|G_TRINITY_DN51096_c0_g6	P_2_Unigene|P_TRINITY_DN71048_c0_g1	61.6644	124.287	93.2894	67.67	36.5018	68.9107	2.050013015	0.002536058	0.007396392	_
ORTHOMCL5138	G_2_Unigene|G_TRINITY_DN51093_c0_g1	P_2_Unigene|P_TRINITY_DN39494_c0_g1	3.51064	2.71293	3.80923	0.67261	2.75401	7.13804	-4.670715111	3.58E-09	7.31E-08	PREDICTED: glucose dehydrogenase
ORTHOMCL5139	G_2_Unigene|G_TRINITY_DN51091_c0_g1	P_2_Unigene|P_TRINITY_DN40326_c0_g1	1.21967	0.725176	1.12578	1.52727	0.881458	2.54723	-3.351898344	1.75E-05	0.000105461	PREDICTED: UDP-glucose 6-dehydrogenase-like isoform X1
ORTHOMCL5140	G_2_Unigene|G_TRINITY_DN51089_c0_g1	P_2_Unigene|P_TRINITY_DN72732_c0_g2	1.47133	1.66528	1.83386	1.58326	0.847643	1.91387	-1.972521102	0.004133512	0.01112622	PREDICTED: ATPase family AAA domain-containing protein 2-like
ORTHOMCL5144	G_2_Unigene|G_TRINITY_DN51083_c0_g1	P_2_Unigene|P_TRINITY_DN74018_c0_g1	22.7065	37.8138	36.4854	33.2354	26.339	36.9716	-2.900717382	3.57E-05	0.000192281	PREDICTED: proline-rich protein 36-like
ORTHOMCL5145	G_2_Unigene|G_TRINITY_DN51078_c0_g1	P_2_Unigene|P_TRINITY_DN66567_c0_g1	4.88629	5.72371	4.68121	9.26333	9.02291	9.0285	0.496562346	0.451591256	0.558986268	PREDICTED: 60S ribosomal export protein NMD3-like
ORTHOMCL5147	G_2_Unigene|G_TRINITY_DN51068_c0_g1	P_2_Unigene|P_TRINITY_DN59559_c0_g1	5.65928	8.6205	22.9769	0	0	5.76457	-4.311649058	1.04E-08	1.81E-07	_
ORTHOMCL5148	G_2_Unigene|G_TRINITY_DN51067_c0_g1	P_2_Unigene|P_TRINITY_DN70076_c1_g1	3.79451	4.25641	4.48452	13.6476	21.8794	14.3792	-0.411397987	0.532020865	0.63426576	_
ORTHOMCL5149	G_2_Unigene|G_TRINITY_DN51066_c0_g1	P_2_Unigene|P_TRINITY_DN74722_c0_g1	0.976348	0.979587	1.04292	5.52224	3.43369	8.4192	-1.879047735	0.007644811	0.018859011	_
ORTHOMCL5150	G_2_Unigene|G_TRINITY_DN51065_c0_g1	P_2_Unigene|P_TRINITY_DN75260_c0_g3	3.90793	4.48348	3.89556	5.46767	1.93163	4.40511	-1.608248401	0.017534701	0.038050095	_
ORTHOMCL5151	G_2_Unigene|G_TRINITY_DN51061_c3_g1	P_2_Unigene|P_TRINITY_DN69722_c0_g1	1.21836	0.883898	1.55988	0.300436	3.70814	0.167627	-0.898260485	0.211977889	0.305935999	PREDICTED: uncharacterized protein LOC108673908, partial
ORTHOMCL5152	G_2_Unigene|G_TRINITY_DN51060_c0_g4	P_2_Unigene|P_TRINITY_DN75754_c0_g5	4.37043	4.334	2.05305	3.14923	1.74974	13.7826	1.139611012	0.107940331	0.1760848	Spliceosome RNA helicase Bat1
ORTHOMCL5154	G_2_Unigene|G_TRINITY_DN51052_c0_g1	P_2_Unigene|P_TRINITY_DN72548_c0_g2	0.131724	10.4455	20.5758	0.10938	0.954653	0.476941	-6.343320987	4.67E-14	5.90E-12	PREDICTED: uncharacterized protein LOC108678716
ORTHOMCL5155	G_2_Unigene|G_TRINITY_DN51051_c0_g1	P_2_Unigene|P_TRINITY_DN37293_c0_g2	1.01286	1.25955	1.89787	0.787381	0.678942	1.32558	-2.496492022	0.000482111	0.001824923	PREDICTED: phosphatidylinositol N-acetylglucosaminyltransferase subunit Q-like isoform X2
ORTHOMCL5156	G_2_Unigene|G_TRINITY_DN51048_c0_g1	P_2_Unigene|P_TRINITY_DN72592_c0_g2	3.08587	4.62701	3.37084	9.10857	12.9852	10.5769	0.908334756	0.17325177	0.260018129	PREDICTED: laminin subunit alpha-1-like
ORTHOMCL5157	G_2_Unigene|G_TRINITY_DN51047_c0_g1	P_2_Unigene|P_TRINITY_DN70981_c0_g5	6.37366	6.34177	6.69345	1.76084	2.81711	0.271619	-4.769921409	3.42E-09	7.06E-08	PREDICTED: piwi-like protein 1
ORTHOMCL5158	G_2_Unigene|G_TRINITY_DN51046_c0_g1	P_2_Unigene|P_TRINITY_DN71973_c0_g1	4.8988	3.37976	3.91917	3.87038	3.54045	0.413021	-1.097922958	0.099740775	0.164790396	_
ORTHOMCL5159	G_2_Unigene|G_TRINITY_DN51041_c0_g2	P_2_Unigene|P_TRINITY_DN65625_c0_g1	14.4152	15.3926	19.5361	20.5287	19.0024	26.563	0.204715532	0.754798996	0.826542856	PREDICTED: ornithine decarboxylase-like
ORTHOMCL5160	G_2_Unigene|G_TRINITY_DN51040_c0_g2	P_2_Unigene|P_TRINITY_DN73794_c1_g1	0.543082	0.956686	0.819464	1.03418	2.85767	4.33849	-1.108981655	0.105673508	0.173098816	PREDICTED: poly(rC)-binding protein 3-like isoform X3
ORTHOMCL5163	G_2_Unigene|G_TRINITY_DN51033_c0_g6	P_2_Unigene|P_TRINITY_DN66764_c22_g1	8.64608	12.6662	16.0523	26.0833	17.0558	31.221	2.364929487	0.000602195	0.002208711	PREDICTED: probable 39S ribosomal protein L23, mitochondrial
ORTHOMCL5164	G_2_Unigene|G_TRINITY_DN51031_c0_g1	P_2_Unigene|P_TRINITY_DN68995_c0_g3	0	0.800387	0	10.0185	5.15663	28.0972	4.355004782	1.13E-08	1.93E-07	PREDICTED: dihydropyrimidinase-like isoform X1
ORTHOMCL5166	G_2_Unigene|G_TRINITY_DN51024_c4_g1	P_2_Unigene|P_TRINITY_DN69359_c3_g1	170.92	217.101	196.343	5.22969	10.0418	6.448	-5.656443313	2.38E-12	1.52E-10	_
ORTHOMCL5167	G_2_Unigene|G_TRINITY_DN51019_c1_g1	P_2_Unigene|P_TRINITY_DN71208_c1_g2	0.12328	0.672755	0.216372	2.58777	2.0128	0.724385	3.335348361	5.78E-06	4.17E-05	PREDICTED: probable serine/threonine-protein kinase dyrk2 isoform X2
ORTHOMCL5170	G_2_Unigene|G_TRINITY_DN51011_c0_g1	P_2_Unigene|P_TRINITY_DN75892_c0_g3	0.6287	0.595153	0.296434	8.57841	12.0905	10.4296	4.274234515	9.95E-08	1.26E-06	PREDICTED: bumetanide-sensitive sodium-(potassium)-chloride cotransporter-like, partial
ORTHOMCL5171	G_2_Unigene|G_TRINITY_DN51010_c0_g1	P_2_Unigene|P_TRINITY_DN69719_c1_g1	7.60361	8.77715	7.5137	8.6656	5.29124	12.3994	1.793887108	0.008304654	0.02026175	_
ORTHOMCL5172	G_2_Unigene|G_TRINITY_DN51009_c0_g1	P_2_Unigene|P_TRINITY_DN60054_c0_g2	1.60532	0	0.281402	9.15811	2.65467	7.60075	0.280223344	0.696628629	0.779669902	PREDICTED: protein BCCIP homolog
ORTHOMCL5174	G_2_Unigene|G_TRINITY_DN51006_c0_g1	P_2_Unigene|P_TRINITY_DN68031_c0_g1	83.1076	29.6464	159.669	18.7981	705.966	42.3635	2.266749849	0.00092244	0.003189482	PREDICTED: uncharacterized protein LOC108675238
ORTHOMCL5175	G_2_Unigene|G_TRINITY_DN51002_c0_g3	P_2_Unigene|P_TRINITY_DN81517_c0_g1	0.0685537	0.74707	1.65935	1.06068	1.80242	0	-2.641649451	0.000984126	0.003371283	PREDICTED: uncharacterized protein LOC108673974 isoform X2
ORTHOMCL5179	G_2_Unigene|G_TRINITY_DN50989_c0_g2	P_2_Unigene|P_TRINITY_DN64602_c0_g1	3.34472	5.11031	3.82852	5.56559	2.30344	1.84358	-0.772092173	0.244116014	0.340790223	PREDICTED: DNA replication licensing factor Mcm5-like
ORTHOMCL5180	G_2_Unigene|G_TRINITY_DN50988_c0_g8	P_2_Unigene|P_TRINITY_DN66019_c0_g2	3.81882	5.6941	4.41419	14.6608	11.5463	12.1199	0.228322113	0.72840828	0.80542636	PREDICTED: protein unc-45 homolog B-like
ORTHOMCL5181	G_2_Unigene|G_TRINITY_DN50988_c0_g3	P_2_Unigene|P_TRINITY_DN16598_c0_g1	24.8649	32.3272	28.7758	29.7431	28.2532	28.9941	-0.413842276	0.528612732	0.630994519	PREDICTED: eukaryotic translation initiation factor 3 subunit M
ORTHOMCL5182	G_2_Unigene|G_TRINITY_DN50984_c1_g1	P_2_Unigene|P_TRINITY_DN72814_c0_g6	0.882878	0.273702	1.11414	11.8491	5.84566	31.9499	3.134117389	5.48E-05	0.000277981	_
ORTHOMCL5185	G_2_Unigene|G_TRINITY_DN50980_c0_g1	P_2_Unigene|P_TRINITY_DN72845_c2_g2	1.6391	1.24726	1.661	1.12408	0	8.11E-09	-2.885688446	6.81E-05	0.000336506	PREDICTED: GRAM domain-containing protein 1B-like
ORTHOMCL5186	G_2_Unigene|G_TRINITY_DN50978_c0_g2	P_2_Unigene|P_TRINITY_DN70922_c0_g2	7.16308	10.771	7.48958	3.92414	3.36871	1.70281	-1.510151591	0.029816753	0.059576973	_
ORTHOMCL5188	G_2_Unigene|G_TRINITY_DN50976_c0_g1	P_2_Unigene|P_TRINITY_DN59035_c1_g3	3.55925	3.57956	3.9737	1.38217	0.0407586	2.1487	-3.328281685	4.53E-06	3.38E-05	PREDICTED: protein SpAN-like
ORTHOMCL5189	G_2_Unigene|G_TRINITY_DN50971_c0_g1	P_2_Unigene|P_TRINITY_DN74829_c1_g4	0.516838	1.00235	0.122894	2.21192	3.81875	3.05172	1.068224612	0.116454111	0.187821574	nuclear export mediator factor NEMF homolog
ORTHOMCL5190	G_2_Unigene|G_TRINITY_DN50970_c0_g1	P_2_Unigene|P_TRINITY_DN66942_c1_g1	0.989145	0.787598	0.434592	5.10684	5.91045	3.34267	-0.346228598	0.616143361	0.709695931	PREDICTED: N-alpha-acetyltransferase 40-like isoform X1
ORTHOMCL5191	G_2_Unigene|G_TRINITY_DN50967_c0_g2	P_2_Unigene|P_TRINITY_DN72600_c0_g2	4.51009	6.1396	4.63022	21.1401	13.4712	18.5667	1.585150737	0.018745242	0.040159077	_
ORTHOMCL5192	G_2_Unigene|G_TRINITY_DN50967_c0_g1	P_2_Unigene|P_TRINITY_DN72600_c0_g1	1.19197	1.36137	0.883324	7.68558	5.09008	8.37811	2.212139872	0.001325224	0.004328804	PREDICTED: uncharacterized protein LOC108673170
ORTHOMCL5193	G_2_Unigene|G_TRINITY_DN50966_c0_g2	P_2_Unigene|P_TRINITY_DN54092_c0_g1	2.04117	2.01441	2.44873	1.32513	1.02048	0.262139	-2.773383789	0.000130626	0.000586866	PREDICTED: choline-phosphate cytidylyltransferase A-like
ORTHOMCL5195	G_2_Unigene|G_TRINITY_DN50958_c1_g3	P_2_Unigene|P_TRINITY_DN72958_c2_g1	7.18447	8.85296	8.72533	40.7091	16.0252	37.8928	1.702841573	0.011290163	0.026275892	PREDICTED: programmed cell death protein 4-like
ORTHOMCL5197	G_2_Unigene|G_TRINITY_DN50957_c0_g2	P_2_Unigene|P_TRINITY_DN74186_c0_g4	0.898172	1.30099	1.24759	1.84902	0.120889	0	-3.036604894	7.92E-05	0.000381712	PREDICTED: dynactin subunit 4-like
ORTHOMCL5198	G_2_Unigene|G_TRINITY_DN50949_c0_g1	P_2_Unigene|P_TRINITY_DN71749_c0_g1	0	0	1.63186	6.43857	1.72152	6.03509	4.758492	1.32E-09	3.06E-08	PREDICTED: neutral alpha-glucosidase AB-like
ORTHOMCL5203	G_2_Unigene|G_TRINITY_DN50938_c0_g1	P_2_Unigene|P_TRINITY_DN75873_c0_g2	7.44524	7.53473	6.34816	13.9857	0	4.13428	-1.35732067	0.042115317	0.079654752	_
ORTHOMCL5204	G_2_Unigene|G_TRINITY_DN50937_c0_g1	P_2_Unigene|P_TRINITY_DN74056_c0_g1	11.2895	17.6927	12.4486	17.6655	28.8672	24.7348	2.18497996	0.001406711	0.004549486	_
ORTHOMCL5207	G_2_Unigene|G_TRINITY_DN50932_c0_g1	P_2_Unigene|P_TRINITY_DN73931_c0_g1	2.78751	1.78109	1.24813	8.28487	10.5449	7.54609	1.376353378	0.039979467	0.076553786	PREDICTED: mediator of RNA polymerase II transcription subunit 15-like isoform X3
ORTHOMCL5208	G_2_Unigene|G_TRINITY_DN50927_c0_g2	P_2_Unigene|P_TRINITY_DN71650_c2_g3	1.74139	2.25667	2.51133	6.44691	2.93164	6.66436	-0.116835175	0.862072937	0.909920361	PREDICTED: uncharacterized protein LOC108667130
ORTHOMCL5209	G_2_Unigene|G_TRINITY_DN50921_c0_g1	P_2_Unigene|P_TRINITY_DN74170_c1_g1	5.04669	7.41744	7.43669	7.56518	6.33546	16.292	0.592552102	0.366832207	0.474056143	PREDICTED: polypyrimidine tract-binding protein 2-like isoform X6
ORTHOMCL5210	G_2_Unigene|G_TRINITY_DN50920_c0_g1	P_2_Unigene|P_TRINITY_DN12684_c0_g1	3.3868	3.35972	2.16802	0.041926	0.457981	5.36502	-1.728900502	0.011677127	0.026966573	zinc metalloproteinase nas-15-like
ORTHOMCL5213	G_2_Unigene|G_TRINITY_DN50904_c0_g2	P_2_Unigene|P_TRINITY_DN68488_c0_g2	3.59879	14.5701	15.7754	297.955	124.598	264.532	4.563158883	1.84E-09	4.08E-08	PREDICTED: macrophage mannose receptor 1-like
ORTHOMCL5214	G_2_Unigene|G_TRINITY_DN50904_c0_g1	P_2_Unigene|P_TRINITY_DN68488_c0_g1	5.59742	14.8435	15.8044	387.194	174.491	312.393	5.17515745	3.32E-11	1.44E-09	PREDICTED: macrophage mannose receptor 1-like
ORTHOMCL5215	G_2_Unigene|G_TRINITY_DN50902_c0_g1	P_2_Unigene|P_TRINITY_DN74177_c0_g4	2.82974	4.9548	3.88358	8.67014	10.5032	5.10545	-2.735672749	0.00011225	0.000517711	PREDICTED: probable cation-transporting ATPase 13A3 isoform X1
ORTHOMCL5217	G_2_Unigene|G_TRINITY_DN50895_c0_g1	P_2_Unigene|P_TRINITY_DN66556_c0_g1	5.82898	6.918	6.33202	10.5673	10.864	8.74596	-0.194338149	0.768516848	0.838423193	PREDICTED: protein LTV1 homolog
ORTHOMCL5219	G_2_Unigene|G_TRINITY_DN50893_c0_g1	P_2_Unigene|P_TRINITY_DN54571_c1_g1	1.33311	2.78426	2.5535	1.53286	1.0571	2.49392	-2.503863305	0.000371482	0.00144434	PREDICTED: major facilitator superfamily domain-containing protein 10-like
ORTHOMCL5222	G_2_Unigene|G_TRINITY_DN50891_c4_g3	P_2_Unigene|P_TRINITY_DN72857_c0_g3	3.80775	3.46832	0	27.3586	8.9416	8.4266	4.500114852	4.26E-09	8.41E-08	_
ORTHOMCL5224	G_2_Unigene|G_TRINITY_DN50888_c0_g4	P_2_Unigene|P_TRINITY_DN63134_c0_g1	334.366	361.291	330.983	1167.44	866.642	755.287	1.527147229	0.022211159	0.046367882	PREDICTED: uncharacterized protein LOC108676008
ORTHOMCL5227	G_2_Unigene|G_TRINITY_DN50882_c0_g1	P_2_Unigene|P_TRINITY_DN72918_c4_g1	10.5177	8.88183	8.82862	51.4014	23.4718	31.2644	2.218548811	0.001172304	0.003907446	PREDICTED: NHS-like protein 1
ORTHOMCL5228	G_2_Unigene|G_TRINITY_DN50875_c0_g2	P_2_Unigene|P_TRINITY_DN68310_c0_g2	2.20033	3.19832	2.17969	5.31246	5.509	6.90066	0.469297093	0.479966104	0.586414033	PREDICTED: diphosphoinositol polyphosphate phosphohydrolase 1-like
ORTHOMCL5229	G_2_Unigene|G_TRINITY_DN50871_c0_g2	P_2_Unigene|P_TRINITY_DN67595_c0_g1	3.09053	4.00761	5.22951	5.67061	6.85846	11.6031	-2.271932541	0.001071979	0.003629695	PREDICTED: thiopurine S-methyltransferase-like
ORTHOMCL5230	G_2_Unigene|G_TRINITY_DN50870_c0_g1	P_2_Unigene|P_TRINITY_DN72752_c0_g2	0.854142	0.314783	0.315239	0.992136	0.389964	2.6639	-1.653494553	0.018927779	0.040518872	PREDICTED: protein unzipped-like
ORTHOMCL5233	G_2_Unigene|G_TRINITY_DN50860_c0_g4	P_2_Unigene|P_TRINITY_DN74713_c0_g2	27.6898	40.6529	35.2353	13.5067	12.0929	11.2253	-1.721932269	0.01105023	0.025782322	_
ORTHOMCL5234	G_2_Unigene|G_TRINITY_DN50858_c2_g3	P_2_Unigene|P_TRINITY_DN59195_c0_g1	124.973	265.447	204.748	130.646	48.7946	30.6201	0.783248106	0.234260811	0.330248867	PREDICTED: low-density lipoprotein receptor-related protein 2-like
ORTHOMCL5237	G_2_Unigene|G_TRINITY_DN50852_c0_g1	P_2_Unigene|P_TRINITY_DN73249_c2_g1	6.42167	8.91977	6.39462	12.677	0	0.828994	-1.608728283	0.016704214	0.036562279	_
ORTHOMCL5238	G_2_Unigene|G_TRINITY_DN50851_c0_g2	P_2_Unigene|P_TRINITY_DN71364_c0_g2	1.0398	1.3483	0.714657	1.77366	2.55172	1.71976	-0.885268091	0.197121716	0.288703321	PREDICTED: hyaluronan mediated motility receptor-like, partial
ORTHOMCL5239	G_2_Unigene|G_TRINITY_DN50849_c1_g3	P_2_Unigene|P_TRINITY_DN69736_c0_g1	14.3866	20.5638	20.8435	21.6037	13.5899	19.7793	0.345845794	0.599953855	0.695085282	_
ORTHOMCL5240	G_2_Unigene|G_TRINITY_DN50849_c0_g1	P_2_Unigene|P_TRINITY_DN75139_c1_g5	1.15667	1.22816	1.05388	2.62898	2.86171	0.609263	2.202554849	0.001607365	0.005091669	PREDICTED: ADP-ribosylation factor-like protein 8B-A
ORTHOMCL5241	G_2_Unigene|G_TRINITY_DN50846_c0_g3	P_2_Unigene|P_TRINITY_DN29658_c0_g1	32.0485	44.8341	42.0905	43.5395	30.4656	37.2975	0.056546746	0.931792888	0.959793342	_
ORTHOMCL5243	G_2_Unigene|G_TRINITY_DN50839_c0_g2	P_2_Unigene|P_TRINITY_DN67354_c0_g1	3.52252	1.32576	1.0482	1.45385	0	1.293	-0.023387608	0.965974098	0.986092235	hypothetical protein DAPPUDRAFT_300292
ORTHOMCL5245	G_2_Unigene|G_TRINITY_DN50832_c0_g3	P_2_Unigene|P_TRINITY_DN70427_c0_g1	13.4796	15.8255	19.1358	15.8936	11.3282	11.5132	-1.813127171	0.007512605	0.01857413	PREDICTED: transcription initiation factor TFIID subunit 10-like
ORTHOMCL5249	G_2_Unigene|G_TRINITY_DN50815_c1_g1	P_2_Unigene|P_TRINITY_DN75123_c0_g3	1.53491	6.23866	3.21564	33.5116	34.4877	35.4034	4.126058115	3.16E-08	4.74E-07	_
ORTHOMCL5250	G_2_Unigene|G_TRINITY_DN50814_c0_g1	P_2_Unigene|P_TRINITY_DN72011_c0_g3	0.901254	1.19125	1.17634	5.34508	3.84396	5.95801	-0.420314001	0.535912809	0.637515816	PREDICTED: symplekin-like
ORTHOMCL5251	G_2_Unigene|G_TRINITY_DN50811_c1_g3	P_2_Unigene|P_TRINITY_DN70959_c0_g1	34.753	47.3996	38.645	44.2458	56.9123	79.706	-0.297378449	0.649537167	0.739181281	PREDICTED: ATP-binding cassette sub-family F member 2-like
ORTHOMCL5254	G_2_Unigene|G_TRINITY_DN50808_c0_g1	P_2_Unigene|P_TRINITY_DN3100_c0_g1	1.38314	0.28763	0	0.843533	1.58378	0.363596	-2.568612237	0.000541049	0.002013553	PREDICTED: uncharacterized protein LOC108673555
ORTHOMCL5255	G_2_Unigene|G_TRINITY_DN50803_c0_g1	P_2_Unigene|P_TRINITY_DN74922_c0_g1	1.5658	2.427	1.99346	11.656	5.54518	9.26193	1.22564018	0.065812044	0.117132782	PREDICTED: leucine-rich PPR motif-containing protein, mitochondrial-like
ORTHOMCL5257	G_2_Unigene|G_TRINITY_DN50794_c0_g3	P_2_Unigene|P_TRINITY_DN66618_c0_g1	1.61062	2.77497	2.11982	0.565401	1.00696	2.33129	-4.288396638	3.55E-08	5.26E-07	PREDICTED: protein ABHD18-like
ORTHOMCL5259	G_2_Unigene|G_TRINITY_DN50788_c0_g2	P_2_Unigene|P_TRINITY_DN56888_c0_g1	2.02108	3.8874	2.11675	7.43408	20.9572	23.4868	-0.090833632	0.894179677	0.934747693	_
ORTHOMCL5261	G_2_Unigene|G_TRINITY_DN50783_c0_g2	P_2_Unigene|P_TRINITY_DN38444_c0_g2	0.84847	0.995736	0.968888	0.115011	1.00415	2.36904	-0.810031126	0.24821895	0.345492224	PREDICTED: uncharacterized protein LOC108667657
ORTHOMCL5262	G_2_Unigene|G_TRINITY_DN50782_c0_g2	P_2_Unigene|P_TRINITY_DN74744_c0_g3	1.57809	2.1077	2.67063	0.968768	0.340858	4.08805	-3.593333958	1.52E-06	1.32E-05	PREDICTED: ADP-ribosylation factor GTPase-activating protein 2-like isoform X2
ORTHOMCL5263	G_2_Unigene|G_TRINITY_DN50781_c0_g1	P_2_Unigene|P_TRINITY_DN34928_c0_g2	1.08349	0.858972	1.53386	0.351178	0.695571	0.980483	-3.339670531	1.19E-05	7.66E-05	PREDICTED: protein spinster homolog 2-like
ORTHOMCL5264	G_2_Unigene|G_TRINITY_DN50776_c0_g3	P_2_Unigene|P_TRINITY_DN74100_c0_g1	4.01651	5.33127	5.65709	6.7788	4.41277	0.94577	-1.226698303	0.066868071	0.11855632	PREDICTED: mucin-5AC-like
ORTHOMCL5266	G_2_Unigene|G_TRINITY_DN50775_c0_g1	P_2_Unigene|P_TRINITY_DN72188_c1_g3	0.440412	0.636424	0.983867	0.171486	5.76288	3.51374	-0.309087177	0.656910625	0.745214443	PREDICTED: protein FAM114A2-like
ORTHOMCL5267	G_2_Unigene|G_TRINITY_DN50770_c0_g1	P_2_Unigene|P_TRINITY_DN69600_c0_g3	5.29644	7.2402	9.80286	1.24202	0.261298	2.39763	-4.453128504	5.66E-09	1.06E-07	PREDICTED: periostin-like
ORTHOMCL5268	G_2_Unigene|G_TRINITY_DN50764_c0_g2	P_2_Unigene|P_TRINITY_DN68233_c0_g2	1.97826	1.59215	2.4585	2.44619	3.19958	2.45335	-1.008134013	0.141093273	0.219342369	PREDICTED: E3 SUMO-protein ligase NSE2-like isoform X1
ORTHOMCL5269	G_2_Unigene|G_TRINITY_DN50758_c0_g1	P_2_Unigene|P_TRINITY_DN75112_c1_g2	2.02939	3.23316	2.51742	4.2177	4.28554	9.67978	0.851512911	0.198738308	0.290495873	_
ORTHOMCL5270	G_2_Unigene|G_TRINITY_DN50748_c0_g3	P_2_Unigene|P_TRINITY_DN73153_c0_g1	0.649847	0.555511	1.04036	2.21966	1.28766	3.23916	0.438782039	0.527368222	0.630217757	survival of motor neuron-related-splicing factor 30-like isoform X1
ORTHOMCL5271	G_2_Unigene|G_TRINITY_DN50744_c0_g1	P_2_Unigene|P_TRINITY_DN74627_c0_g2	2.75075	3.66598	4.27007	23.7273	5.18979	16.409	1.953571848	0.003952408	0.010727137	PREDICTED: xanthine dehydrogenase 2-like
ORTHOMCL5273	G_2_Unigene|G_TRINITY_DN50743_c2_g2	P_2_Unigene|P_TRINITY_DN73528_c0_g3	1.80419	1.83379	2.03522	1.07242	1.1439	2.40677	-1.478927471	0.028970916	0.05820387	PREDICTED: nuclear pore complex protein Nup50-like
ORTHOMCL5274	G_2_Unigene|G_TRINITY_DN50741_c0_g1	P_2_Unigene|P_TRINITY_DN61959_c0_g2	3.49127	2.37267	2.34003	1.2075	1.83536	1.77796	-5.595416534	1.15E-11	5.67E-10	_
ORTHOMCL5277	G_2_Unigene|G_TRINITY_DN50736_c0_g1	P_2_Unigene|P_TRINITY_DN71378_c0_g1	6.70615	3.24311	3.16193	0.000157654	0.472036	5.39004	-1.36484423	0.042991889	0.080978484	PREDICTED: xaa-Pro dipeptidase-like
ORTHOMCL5278	G_2_Unigene|G_TRINITY_DN50735_c0_g1	P_2_Unigene|P_TRINITY_DN65908_c0_g1	1.93177	11.4439	11.1983	13.6372	75.6432	18.7103	4.536480578	2.31E-09	4.97E-08	PREDICTED: integumentary mucin C.1-like
ORTHOMCL5279	G_2_Unigene|G_TRINITY_DN50733_c0_g1	P_2_Unigene|P_TRINITY_DN75704_c1_g7	0.663937	0.198142	1.24817	2.8749	4.49915	1.51282	-0.710380381	0.388873201	0.496005366	PREDICTED: uncharacterized protein LOC108667723 isoform X2
ORTHOMCL5280	G_2_Unigene|G_TRINITY_DN50729_c0_g1	P_2_Unigene|P_TRINITY_DN73181_c4_g1	4.35661	4.07189	6.36385	1.98048	5.11792	0.706893	-3.912404271	1.97E-07	2.26E-06	PREDICTED: innexin inx2-like
ORTHOMCL5281	G_2_Unigene|G_TRINITY_DN50728_c1_g5	P_2_Unigene|P_TRINITY_DN68696_c0_g1	1.14711	1.13551	1.06925	0	0.335634	0	-3.300917523	0.000206665	0.000867432	hypothetical protein Fcan01_00930
ORTHOMCL5282	G_2_Unigene|G_TRINITY_DN50727_c1_g1	P_2_Unigene|P_TRINITY_DN65808_c0_g1	1.31751	1.28263	1.48927	0.00159076	0.630779	0	-5.526831821	8.56E-11	3.09E-09	PREDICTED: LOW QUALITY PROTEIN: succinyl-CoA:3-ketoacid coenzyme A transferase 1, mitochondrial-like
ORTHOMCL5283	G_2_Unigene|G_TRINITY_DN50725_c2_g1	P_2_Unigene|P_TRINITY_DN67225_c0_g2	2.90658	3.90622	3.17625	6.00376	8.02034	4.27629	-1.077132355	0.108932915	0.177443378	_
ORTHOMCL5284	G_2_Unigene|G_TRINITY_DN50725_c0_g1	P_2_Unigene|P_TRINITY_DN66815_c1_g2	1.38698	1.80108	2.9428	1.6962	3.02088	3.92638	-1.112204845	0.116501546	0.187843521	PREDICTED: COMM domain-containing protein 4-like
ORTHOMCL5287	G_2_Unigene|G_TRINITY_DN50699_c0_g1	P_2_Unigene|P_TRINITY_DN65054_c0_g2	0.603881	0.64073	0.765644	1.59943	1.65809	1.56583	0.999840407	0.153550984	0.235413753	PREDICTED: uncharacterized protein LOC108674534
ORTHOMCL5288	G_2_Unigene|G_TRINITY_DN50696_c0_g1	P_2_Unigene|P_TRINITY_DN72520_c0_g1	3.48399	11.1497	10.2517	5.05229	17.6237	2.52028	-0.30193247	0.647604011	0.73750607	PREDICTED: beta-galactosidase-1-like protein 2
ORTHOMCL5289	G_2_Unigene|G_TRINITY_DN50693_c0_g1	P_2_Unigene|P_TRINITY_DN19525_c0_g1	0.642492	0.106085	0.962304	2.23958	0.418695	98.6415	6.583534546	4.80E-15	7.20E-13	PREDICTED: uncharacterized protein LOC108671948 isoform X3
ORTHOMCL5291	G_2_Unigene|G_TRINITY_DN50684_c1_g1	P_2_Unigene|P_TRINITY_DN69994_c0_g4	1.41968	1.51956	1.48365	3.76908	2.63461	5.49485	-0.092793307	0.892593673	0.933617003	PREDICTED: uncharacterized protein LOC108665422
ORTHOMCL5293	G_2_Unigene|G_TRINITY_DN50681_c0_g1	P_2_Unigene|P_TRINITY_DN73977_c3_g1	0	0.844201	0.418416	1.62591	3.58474	2.0697	1.183310185	0.086903482	0.146772079	PREDICTED: sphingosine-1-phosphate lyase
ORTHOMCL5294	G_2_Unigene|G_TRINITY_DN50680_c1_g2	P_2_Unigene|P_TRINITY_DN70966_c0_g2	1.31419	2.89958	1.7769	2.07412	2.33534	1.07975	-2.121414193	0.002458675	0.007223821	PREDICTED: RNA polymerase II-associated protein 3-like isoform X3
ORTHOMCL5295	G_2_Unigene|G_TRINITY_DN50678_c0_g2	P_2_Unigene|P_TRINITY_DN57517_c0_g1	2.25542	1.47661	3.82021	7.21918	5.75834	6.54186	1.110821616	0.100989888	0.166556831	PREDICTED: uncharacterized protein LOC108666911
ORTHOMCL5296	G_2_Unigene|G_TRINITY_DN50677_c0_g1	P_2_Unigene|P_TRINITY_DN67736_c0_g2	1.78481	2.1165	1.2152	1.30083	0.685261	0.926193	-3.1867062	1.38E-05	8.67E-05	PREDICTED: cleavage and polyadenylation specificity factor subunit 4-like
ORTHOMCL5297	G_2_Unigene|G_TRINITY_DN50676_c0_g1	P_2_Unigene|P_TRINITY_DN74839_c0_g4	0.778101	1.31328	0.63443	0.761	2.6341	1.43893	-2.315292999	0.00134133	0.004376267	PREDICTED: RING finger protein 121-like
ORTHOMCL5298	G_2_Unigene|G_TRINITY_DN50674_c0_g7	P_2_Unigene|P_TRINITY_DN60279_c0_g1	6.12702	9.62095	8.35865	17.4203	11.3019	17.1378	1.497878883	0.025411337	0.0518593	PREDICTED: transcription elongation factor S-II-like
ORTHOMCL5300	G_2_Unigene|G_TRINITY_DN50671_c0_g1	P_2_Unigene|P_TRINITY_DN62479_c0_g1	2.83705	3.99909	4.05574	7.64634	6.95987	11.6714	1.212431402	0.068616704	0.120858999	PREDICTED: uncharacterized protein LOC108672501
ORTHOMCL5301	G_2_Unigene|G_TRINITY_DN50670_c0_g1	P_2_Unigene|P_TRINITY_DN71872_c0_g2	1.15366	1.76075	0.772278	2.92965	1.54334	3.24156	-1.10053385	0.107341332	0.175181319	PREDICTED: E3 ubiquitin-protein ligase TRIM23-like
ORTHOMCL5302	G_2_Unigene|G_TRINITY_DN50667_c0_g1	P_2_Unigene|P_TRINITY_DN75368_c0_g1	3.16354	2.88254	2.66285	5.65012	5.47106	4.97247	-0.479828126	0.467306265	0.57385044	PREDICTED: cytospin-A-like isoform X1
ORTHOMCL5303	G_2_Unigene|G_TRINITY_DN50664_c0_g1	P_2_Unigene|P_TRINITY_DN71297_c0_g2	6.23478	1.15439	1.78651	0.511697	10.0622	2.8279	-2.474339746	0.000407908	0.001567554	PREDICTED: patched domain-containing protein 3-like
ORTHOMCL5304	G_2_Unigene|G_TRINITY_DN50663_c1_g1	P_2_Unigene|P_TRINITY_DN23412_c0_g1	1.49814	0.680031	0	10.2227	1.99424	19.7938	2.890391576	0.000423146	0.001621621	hypothetical protein OCBIM_22002997mg
ORTHOMCL5305	G_2_Unigene|G_TRINITY_DN50659_c0_g1	P_2_Unigene|P_TRINITY_DN72304_c0_g2	1.88823	2.98122	3.27006	1.59225	1.22601	3.02406	-1.866718046	0.006760216	0.016940199	Rh-like protein
ORTHOMCL5306	G_2_Unigene|G_TRINITY_DN50653_c0_g1	P_2_Unigene|P_TRINITY_DN57432_c0_g1	1.51981	2.16039	1.96745	3.84154	1.83686	2.39039	-0.122051434	0.859050173	0.907765102	PREDICTED: uncharacterized protein LOC108679482 isoform X1
ORTHOMCL5307	G_2_Unigene|G_TRINITY_DN50644_c0_g2	P_2_Unigene|P_TRINITY_DN74126_c0_g6	0.0381144	0.14043	0.269088	0	3.18522	0	-0.558110868	0.597592903	0.692494447	PREDICTED: ubiquitin conjugation factor E4 A-like
ORTHOMCL5308	G_2_Unigene|G_TRINITY_DN50644_c0_g1	P_2_Unigene|P_TRINITY_DN74126_c0_g2	2.20573	2.51269	2.55336	2.18119	1.73621	3.17771	-3.006297563	2.53E-05	0.00014303	PREDICTED: ubiquitin conjugation factor E4 A-like
ORTHOMCL5310	G_2_Unigene|G_TRINITY_DN50639_c0_g1	P_2_Unigene|P_TRINITY_DN60592_c0_g2	0.792921	0	1.9467	3.02042	1.96314	3.61061	-0.673707321	0.325087088	0.429402617	PREDICTED: protein CLP1 homolog
ORTHOMCL5311	G_2_Unigene|G_TRINITY_DN50636_c0_g1	P_2_Unigene|P_TRINITY_DN58540_c0_g1	3.50083	7.17745	4.72213	15.535	7.50397	18.6317	0.792587393	0.234736054	0.330750903	PREDICTED: protein-lysine N-methyltransferase n6amt2-like
ORTHOMCL5315	G_2_Unigene|G_TRINITY_DN50617_c0_g1	P_2_Unigene|P_TRINITY_DN67546_c0_g1	9.05884	3.27916	8.36337	15.1406	49.1281	24.8903	1.77916281	0.008359288	0.020377141	PREDICTED: uncharacterized protein LOC108679797
ORTHOMCL5316	G_2_Unigene|G_TRINITY_DN50615_c0_g1	P_2_Unigene|P_TRINITY_DN71541_c0_g3	0.606921	0.765223	1.15509	0	0.723759	0.267674	-3.11270975	0.000170349	0.000736145	PREDICTED: secernin-2-like isoform X2
ORTHOMCL5317	G_2_Unigene|G_TRINITY_DN50609_c0_g1	P_2_Unigene|P_TRINITY_DN73874_c2_g3	20.3843	48.7974	61.17	22.7666	5.31659	8.47166	-2.331996366	0.000678565	0.002459578	PREDICTED: uncharacterized protein LOC108677745
ORTHOMCL5319	G_2_Unigene|G_TRINITY_DN50606_c0_g1	P_2_Unigene|P_TRINITY_DN67324_c6_g1	3.6273	6.70969	5.495	10.0148	5.26352	8.46618	0.008379246	0.99126227	1	PREDICTED: ATPase family AAA domain-containing protein 3-like
ORTHOMCL5320	G_2_Unigene|G_TRINITY_DN50600_c1_g1	P_2_Unigene|P_TRINITY_DN69685_c0_g3	2439.27	5510.09	3664.28	3923.29	1182.45	50.4734	-1.055429145	0.110024941	0.179012158	trypsin-1-like isoform X1
ORTHOMCL5321	G_2_Unigene|G_TRINITY_DN50594_c0_g1	P_2_Unigene|P_TRINITY_DN68003_c0_g1	0.551346	1.54108	1.75498	0.334466	2.60491	1.20928	-1.977865325	0.007201819	0.017893379	PREDICTED: UDP-glucuronosyltransferase 2B14-like
ORTHOMCL5322	G_2_Unigene|G_TRINITY_DN50583_c0_g1	P_2_Unigene|P_TRINITY_DN75030_c0_g5	1.60841	0.30534	1.10377	4.30424	5.27813	0.403243	0.175288936	0.802838746	0.864990989	PREDICTED: uncharacterized protein LOC108665771
ORTHOMCL5325	G_2_Unigene|G_TRINITY_DN50571_c0_g1	P_2_Unigene|P_TRINITY_DN67169_c0_g1	6.94524	6.91223	4.99434	10.3315	89.6658	15.2794	-1.762924498	0.00942172	0.022609686	_
ORTHOMCL5326	G_2_Unigene|G_TRINITY_DN50570_c0_g1	P_2_Unigene|P_TRINITY_DN43116_c0_g1	1.24627	1.32763	1.57107	1.11339	0.2246	1.86192	-3.187232502	2.13E-05	0.000123828	_
ORTHOMCL5327	G_2_Unigene|G_TRINITY_DN50569_c0_g1	P_2_Unigene|P_TRINITY_DN74075_c1_g1	0.136352	0	0	1.73401	0.339581	1.54549	1.37757642	0.129436724	0.204950707	hypothetical protein SINV_15088, partial
ORTHOMCL5330	G_2_Unigene|G_TRINITY_DN50565_c0_g3	P_2_Unigene|P_TRINITY_DN74760_c0_g3	20.0099	0	0	0.192699	78.6804	0	1.178278436	0.083425687	0.141844104	_
ORTHOMCL5331	G_2_Unigene|G_TRINITY_DN50564_c1_g1	P_2_Unigene|P_TRINITY_DN68593_c0_g2	2.26974	2.68421	2.76819	0.92126	0.870905	1.25229	-3.570081362	1.80E-06	1.52E-05	PREDICTED: uracil phosphoribosyltransferase homolog
ORTHOMCL5333	G_2_Unigene|G_TRINITY_DN50555_c0_g4	P_2_Unigene|P_TRINITY_DN72165_c1_g1	2.62527	3.74558	3.9079	0.966503	6.43215	2.73991	-0.024919477	0.971414494	0.989773337	PREDICTED: uncharacterized protein LOC108677630
ORTHOMCL5334	G_2_Unigene|G_TRINITY_DN50555_c0_g3	P_2_Unigene|P_TRINITY_DN72165_c0_g1	18.9359	30.4739	25.1189	29.7107	29.7714	35.4824	2.020501691	0.003005571	0.008523971	_
ORTHOMCL5339	G_2_Unigene|G_TRINITY_DN50552_c1_g1	P_2_Unigene|P_TRINITY_DN72029_c0_g2	2.87074	3.49995	3.71568	18.3091	10.4267	8.65637	2.351173641	0.000671137	0.002436662	PREDICTED: caspase-1-like isoform X2
ORTHOMCL5342	G_2_Unigene|G_TRINITY_DN50545_c0_g1	P_2_Unigene|P_TRINITY_DN73213_c0_g3	2.02634	3.06439	3.45232	1.58155	1.58787	2.78102	-2.314728921	0.00091063	0.003154539	_
ORTHOMCL5343	G_2_Unigene|G_TRINITY_DN50544_c0_g2	P_2_Unigene|P_TRINITY_DN66257_c0_g2	3.41066	4.58556	3.86211	4.22209	2.17855	4.86973	-1.40181933	0.038871813	0.074793893	PREDICTED: gem-associated protein 2-like
ORTHOMCL5344	G_2_Unigene|G_TRINITY_DN50535_c0_g1	P_2_Unigene|P_TRINITY_DN67747_c0_g1	2.15585	2.65285	2.76666	2.9272	1.52003	2.51821	-0.514223021	0.437175379	0.545168399	PREDICTED: DNA polymerase kappa-like
ORTHOMCL5345	G_2_Unigene|G_TRINITY_DN50534_c0_g1	P_2_Unigene|P_TRINITY_DN60908_c0_g1	3.31921	4.92557	3.62967	1.2373	0.801728	1.22285	-2.733465281	0.000143636	0.000640136	adenosine deaminase-like protein
ORTHOMCL5346	G_2_Unigene|G_TRINITY_DN50531_c0_g2	P_2_Unigene|P_TRINITY_DN75621_c11_g1	4.66877	14.6835	8.87273	28.4842	15.7975	33.7131	2.047928983	0.002673522	0.007720265	PREDICTED: transmembrane protein 14C-like
ORTHOMCL5347	G_2_Unigene|G_TRINITY_DN50526_c0_g1	P_2_Unigene|P_TRINITY_DN72914_c0_g1	30.9391	49.6477	43.4323	64.1878	32.2958	86.0862	0.123438668	0.850358562	0.902530791	PREDICTED: endoplasmin-like isoform X1
ORTHOMCL5348	G_2_Unigene|G_TRINITY_DN50524_c0_g2	P_2_Unigene|P_TRINITY_DN28496_c0_g1	7.70843	3.57013	14.3833	0	4.84996	0.181273	-6.113523765	3.32E-13	2.86E-11	_
ORTHOMCL5349	G_2_Unigene|G_TRINITY_DN50520_c0_g6	P_2_Unigene|P_TRINITY_DN70113_c1_g2	0.873637	0.367148	1.12098	37.8755	15.4043	31.9599	7.043713876	1.64E-15	2.93E-13	PREDICTED: prostaglandin reductase 1-like
ORTHOMCL5350	G_2_Unigene|G_TRINITY_DN50512_c0_g1	P_2_Unigene|P_TRINITY_DN72049_c0_g1	43.4574	44.8232	45.2788	108.124	129.409	136.461	1.028835559	0.119162613	0.191079986	PREDICTED: eukaryotic translation initiation factor 5-like
ORTHOMCL5351	G_2_Unigene|G_TRINITY_DN50509_c0_g2	P_2_Unigene|P_TRINITY_DN58298_c0_g1	0.0973965	44.1022	28.2026	1.14332	0.036655	60.6927	1.073251876	0.106159666	0.173710491	PREDICTED: uncharacterized protein LOC108664847
ORTHOMCL5352	G_2_Unigene|G_TRINITY_DN50497_c0_g1	P_2_Unigene|P_TRINITY_DN75443_c1_g4	3.75817	5.76281	10.1852	8.1738	15.569	21.753	-1.774327545	0.008790031	0.021286978	PREDICTED: myosin-VIIa-like
ORTHOMCL5355	G_2_Unigene|G_TRINITY_DN50490_c0_g2	P_2_Unigene|P_TRINITY_DN75564_c1_g2	0.985792	0.431139	0.348759	1.67366	1.58429	4.31095	2.019771788	0.004450979	0.011865715	PREDICTED: uncharacterized protein LOC108676723, partial
ORTHOMCL5356	G_2_Unigene|G_TRINITY_DN50485_c0_g1	P_2_Unigene|P_TRINITY_DN58132_c0_g1	5.00429	8.54515	4.17219	6.74526	8.81671	17.1648	-4.757245039	7.67E-10	1.91E-08	PREDICTED: tubulin-folding cofactor B-like
ORTHOMCL5357	G_2_Unigene|G_TRINITY_DN50482_c0_g1	P_2_Unigene|P_TRINITY_DN71256_c0_g2	5.9647	7.84623	6.81174	9.83081	30.698	7.65711	2.299411452	0.000832465	0.002931311	PREDICTED: uncharacterized protein LOC108669027
ORTHOMCL5358	G_2_Unigene|G_TRINITY_DN50479_c0_g1	P_2_Unigene|P_TRINITY_DN73666_c1_g1	4.10999	6.91279	6.60441	4.98622	31.5343	14.3603	1.796496034	0.007670631	0.018914305	PREDICTED: uncharacterized protein LOC108667470 isoform X2
ORTHOMCL5359	G_2_Unigene|G_TRINITY_DN50478_c0_g1	P_2_Unigene|P_TRINITY_DN45831_c0_g1	0.299787	0	1.07854	1.60475	1.5934	2.15938	-0.950454485	0.182738721	0.271468197	PREDICTED: mitochondrial fission 1 protein-like
ORTHOMCL5360	G_2_Unigene|G_TRINITY_DN50475_c0_g1	P_2_Unigene|P_TRINITY_DN66524_c0_g1	29.4206	38.8191	32.1574	114.252	107.72	166.441	1.507888687	0.023895392	0.049144857	Vigilin, partial
ORTHOMCL5363	G_2_Unigene|G_TRINITY_DN50473_c3_g1	P_2_Unigene|P_TRINITY_DN61583_c0_g5	5.69583	8.6244	8.03351	6.54624	2.08968	4.18367	-1.001188689	0.142715436	0.221306566	_
ORTHOMCL5365	G_2_Unigene|G_TRINITY_DN50468_c0_g1	P_2_Unigene|P_TRINITY_DN73680_c0_g1	0	0.528738	1.13824	6.50096	7.40765	10.076	0.258286101	0.699622902	0.782478545	PREDICTED: transformation/transcription domain-associated protein-like
ORTHOMCL5366	G_2_Unigene|G_TRINITY_DN50467_c1_g1	P_2_Unigene|P_TRINITY_DN69876_c0_g1	0.616488	2.18729	2.38931	1.76605	10.9015	3.09742	3.834116569	5.40E-07	5.39E-06	PREDICTED: sulfotransferase 1C4-like
ORTHOMCL5368	G_2_Unigene|G_TRINITY_DN50465_c0_g1	P_2_Unigene|P_TRINITY_DN69095_c3_g1	3.84005	11.3465	8.5974	44.575	60.1561	12.647	2.112540676	0.001936611	0.005928334	PREDICTED: endoglucanase E-4-like
ORTHOMCL5369	G_2_Unigene|G_TRINITY_DN50462_c0_g1	P_2_Unigene|P_TRINITY_DN72695_c0_g2	1.04091	3.02265	1.93398	6.65578	3.42358	5.89852	0.354431729	0.594903215	0.690303919	PREDICTED: DNA polymerase alpha subunit B-like isoform X1
ORTHOMCL5370	G_2_Unigene|G_TRINITY_DN50458_c0_g1	P_2_Unigene|P_TRINITY_DN58764_c0_g1	0.271856	0.688238	0	24.3723	33.7081	30.9936	6.084689636	3.35E-13	2.86E-11	PREDICTED: poly(U)-specific endoribonuclease-B-like
ORTHOMCL5371	G_2_Unigene|G_TRINITY_DN50457_c0_g2	P_2_Unigene|P_TRINITY_DN78653_c0_g1	2.28518	2.79933	2.8216	0.652405	0.362657	1.06079	-5.025802024	7.44E-10	1.86E-08	PREDICTED: DNA excision repair protein ERCC-6-like
ORTHOMCL5373	G_2_Unigene|G_TRINITY_DN50450_c0_g4	P_2_Unigene|P_TRINITY_DN75590_c2_g1	0.356402	0.273246	0.441564	1.44233	1.83554	1.94617	0.547094572	0.442849903	0.550513882	PREDICTED: netrin receptor UNC5C-like, partial
ORTHOMCL5374	G_2_Unigene|G_TRINITY_DN50443_c0_g1	P_2_Unigene|P_TRINITY_DN52120_c0_g2	15.5368	14.0453	17.4618	8.89656	11.6833	7.42723	-3.934854156	1.01E-07	1.27E-06	PREDICTED: thioredoxin, mitochondrial-like
ORTHOMCL5379	G_2_Unigene|G_TRINITY_DN50430_c0_g2	P_2_Unigene|P_TRINITY_DN71873_c0_g2	60.3837	83.6665	60.0847	403.695	187.764	572.301	2.424402462	0.000426446	0.001632016	PREDICTED: fructose-bisphosphate aldolase-like
ORTHOMCL5380	G_2_Unigene|G_TRINITY_DN50422_c0_g1	P_2_Unigene|P_TRINITY_DN63303_c0_g1	2.30807	4.04794	3.01498	8.43519	3.62912	6.34723	-0.878438855	0.186813917	0.276486589	_
ORTHOMCL5383	G_2_Unigene|G_TRINITY_DN50407_c0_g1	P_2_Unigene|P_TRINITY_DN73331_c0_g1	3.62033	5.38299	4.15188	2.91276	0.513645	5.95778	-5.244339198	6.04E-11	2.31E-09	_
ORTHOMCL5384	G_2_Unigene|G_TRINITY_DN50406_c0_g1	P_2_Unigene|P_TRINITY_DN73800_c3_g1	0.486814	1.06951	0	4.70387	2.23861	11.0087	2.439639113	0.000495821	0.001865374	PREDICTED: protein PRRC1-like isoform X2
ORTHOMCL5386	G_2_Unigene|G_TRINITY_DN50400_c0_g1	P_2_Unigene|P_TRINITY_DN63667_c0_g1	0.918484	1.06216	4.21217	1.48233	1.21994	1.29999	-1.548211329	0.023564299	0.048571846	PREDICTED: uncharacterized protein LOC108671423
ORTHOMCL5389	G_2_Unigene|G_TRINITY_DN50393_c0_g2	P_2_Unigene|P_TRINITY_DN65883_c0_g1	30.1335	27.9265	29.9826	32.8399	27.2794	28.1176	1.298973519	0.050862325	0.093244796	casein kinase II subunit beta
ORTHOMCL5391	G_2_Unigene|G_TRINITY_DN50378_c0_g1	P_2_Unigene|P_TRINITY_DN73015_c1_g1	0.544051	0.295801	1.05236	4.54963	0.379649	0.725871	0.131467048	1	1	_
ORTHOMCL5392	G_2_Unigene|G_TRINITY_DN50374_c0_g1	P_2_Unigene|P_TRINITY_DN73980_c1_g1	0.272209	1.08396	2.38957	3.01501	21.4151	3.78784	3.187501466	7.82E-06	5.36E-05	PREDICTED: uncharacterized protein LOC108665015
ORTHOMCL5393	G_2_Unigene|G_TRINITY_DN50373_c0_g1	P_2_Unigene|P_TRINITY_DN65269_c1_g3	6.35502	2.65078	2.31798	5.51682	0.928878	9.24999	-4.266607942	3.03E-08	4.57E-07	PREDICTED: mitochondrial import inner membrane translocase subunit Tim17-B-like
ORTHOMCL5395	G_2_Unigene|G_TRINITY_DN50366_c0_g1	P_2_Unigene|P_TRINITY_DN72437_c0_g5	2.48669	2.30415	1.86547	10.8048	3.69363	7.41412	1.021324221	0.123487816	0.196878508	PREDICTED: phosphatidylinositol 3-kinase regulatory subunit alpha-like
ORTHOMCL5396	G_2_Unigene|G_TRINITY_DN50360_c0_g1	P_2_Unigene|P_TRINITY_DN74280_c0_g1	6.29357	6.44932	5.66885	8.06278	3.84603	9.23236	0.400111634	0.542136598	0.642716595	PREDICTED: probable JmjC domain-containing histone demethylation protein 2C
ORTHOMCL5398	G_2_Unigene|G_TRINITY_DN50351_c0_g6	P_2_Unigene|P_TRINITY_DN65149_c0_g1	19.0949	19.0832	20.2383	21.5419	38.86	21.125	0.52952174	0.420144292	0.527961361	PREDICTED: beta-parvin-like
ORTHOMCL5399	G_2_Unigene|G_TRINITY_DN50350_c0_g2	P_2_Unigene|P_TRINITY_DN74983_c0_g1	1.37487	0.808281	0.673076	6.60117	8.76819	5.5212	4.063888302	6.44E-08	8.65E-07	_
ORTHOMCL5402	G_2_Unigene|G_TRINITY_DN50336_c0_g4	P_2_Unigene|P_TRINITY_DN75932_c0_g8	0	5.36096	0.236077	3.07772	3.71337	4.72387	1.386524207	0.060602754	0.108908445	_
ORTHOMCL5403	G_2_Unigene|G_TRINITY_DN50336_c0_g2	P_2_Unigene|P_TRINITY_DN75932_c0_g6	4.13668	5.97162	5.79726	2.81945	1.90267	3.11939	-0.597743517	0.405470533	0.512187869	PREDICTED: uncharacterized protein LOC105849067
ORTHOMCL5405	G_2_Unigene|G_TRINITY_DN50322_c0_g1	P_2_Unigene|P_TRINITY_DN70853_c0_g2	1.76451	1.15699	1.9899	4.2697	7.14742	3.37752	-2.074135097	0.003112139	0.00876799	PREDICTED: GPN-loop GTPase 1-like
ORTHOMCL5406	G_2_Unigene|G_TRINITY_DN50319_c0_g1	P_2_Unigene|P_TRINITY_DN70306_c1_g2	0.329409	1.63877	2.20946	3.42552	3.47082	3.13067	0.132277945	0.846117992	0.899577486	PREDICTED: mitochondrial ribosome-associated GTPase 1-like
ORTHOMCL5410	G_2_Unigene|G_TRINITY_DN50312_c0_g1	P_2_Unigene|P_TRINITY_DN52059_c0_g1	1.39191	2.29222	3.53411	0.732993	13.6401	4.03322	1.571134543	0.019768311	0.042026581	PREDICTED: uncharacterized protein LOC108679723
ORTHOMCL5412	G_2_Unigene|G_TRINITY_DN50309_c2_g1	P_2_Unigene|P_TRINITY_DN75115_c1_g2	2.2321	0	0	14.8606	5.81908	6.18643	1.559516917	0.022396162	0.046666375	hypothetical protein Phum_PHUM596940
ORTHOMCL5413	G_2_Unigene|G_TRINITY_DN50307_c1_g1	P_2_Unigene|P_TRINITY_DN71811_c0_g2	0.901028	0.936008	1.87857	0.561147	0.142593	0.705557	-2.777345521	0.000171799	0.000741257	PREDICTED: tripartite motif-containing protein 65-like
ORTHOMCL5414	G_2_Unigene|G_TRINITY_DN50304_c0_g1	P_2_Unigene|P_TRINITY_DN74135_c1_g3	0.271112	2.22173	2.80145	1.13449	0.536697	5.66139	-1.155051238	0.085091609	0.144146951	PREDICTED: uncharacterized protein LOC108674737
ORTHOMCL5415	G_2_Unigene|G_TRINITY_DN50303_c0_g1	P_2_Unigene|P_TRINITY_DN74720_c1_g3	0.805944	2.40028	1.38671	2.47349	1.99564	3.39054	-3.272478865	1.37E-05	8.62E-05	_
ORTHOMCL5416	G_2_Unigene|G_TRINITY_DN50295_c0_g2	P_2_Unigene|P_TRINITY_DN62387_c0_g2	1.92883	3.08139	1.27635	2.92896	1.02848	3.91253	-1.991514248	0.003663939	0.010067221	PREDICTED: mitochondrial import receptor subunit TOM70-like
ORTHOMCL5417	G_2_Unigene|G_TRINITY_DN50294_c0_g2	P_2_Unigene|P_TRINITY_DN71920_c0_g1	3.16455	4.13154	3.52088	7.69121	4.76	3.80017	-2.314291251	0.000841549	0.002955803	_
ORTHOMCL5420	G_2_Unigene|G_TRINITY_DN50286_c0_g1	P_2_Unigene|P_TRINITY_DN73106_c2_g9	0.216458	1.26481	2.05885	0.208795	1.77225	1.22768	-2.598365941	0.000332693	0.001315845	PREDICTED: glucose dehydrogenase
ORTHOMCL5421	G_2_Unigene|G_TRINITY_DN50283_c0_g1	P_2_Unigene|P_TRINITY_DN75894_c0_g7	0.831212	1.35086	1.40561	0.46299	3.30339	2.86323	-2.791343836	0.000150329	0.000666223	_
ORTHOMCL5422	G_2_Unigene|G_TRINITY_DN50280_c0_g2	P_2_Unigene|P_TRINITY_DN70732_c0_g1	1.26186	1.00176	1.04477	0.470103	0.43412	0.723129	-2.318318671	0.001616749	0.005118476	PREDICTED: metallophosphoesterase 1-like
ORTHOMCL5423	G_2_Unigene|G_TRINITY_DN50275_c2_g8	P_2_Unigene|P_TRINITY_DN34511_c0_g1	891.771	1780.09	1248.14	3665.19	2720.68	3458.52	1.588297932	0.017585343	0.038145081	_
ORTHOMCL5424	G_2_Unigene|G_TRINITY_DN50274_c0_g1	P_2_Unigene|P_TRINITY_DN73982_c5_g5	3.15526	4.45562	3.8496	3.27921	1.89284	3.75664	-2.906614635	4.40E-05	0.000231012	_
ORTHOMCL5425	G_2_Unigene|G_TRINITY_DN50267_c0_g1	P_2_Unigene|P_TRINITY_DN57586_c1_g1	0.164193	0.416386	0	0.710103	0.348487	2.38152	0.918513017	0.212197013	0.306059744	PREDICTED: synaptobrevin homolog YKT6-like
ORTHOMCL5426	G_2_Unigene|G_TRINITY_DN50261_c3_g1	P_2_Unigene|P_TRINITY_DN50944_c0_g1	1.26143	2.19009	0.984814	0.489493	0.736639	6.08563	-3.607638207	1.41E-06	1.23E-05	PREDICTED: dystonin-like isoform X1
ORTHOMCL5427	G_2_Unigene|G_TRINITY_DN50261_c2_g1	P_2_Unigene|P_TRINITY_DN41612_c0_g1	0.531426	0.419488	1.18108	1.43916	0.912815	5.34112	-0.814655895	0.239743564	0.336016156	PREDICTED: guanylate kinase-like isoform X1
ORTHOMCL5428	G_2_Unigene|G_TRINITY_DN50260_c0_g2	P_2_Unigene|P_TRINITY_DN67343_c0_g1	3.99211	7.76288	6.2906	26.1285	8.66751	15.4957	1.789858444	0.008079223	0.019798732	hypothetical protein BRAFLDRAFT_251802
ORTHOMCL5431	G_2_Unigene|G_TRINITY_DN50251_c0_g1	P_2_Unigene|P_TRINITY_DN70218_c1_g1	8.15751	7.54787	13.1529	5.93713	0	0	-3.22350449	6.55E-06	4.62E-05	PREDICTED: leucine-rich repeat protein SHOC-2-like
ORTHOMCL5432	G_2_Unigene|G_TRINITY_DN50244_c1_g4	P_2_Unigene|P_TRINITY_DN73152_c4_g2	12.4405	10.9542	5.27348	0	6.16201	0	-0.002621779	1	1	_
ORTHOMCL5434	G_2_Unigene|G_TRINITY_DN50244_c0_g1	P_2_Unigene|P_TRINITY_DN22993_c0_g1	5.00776	7.1072	5.90636	64.1347	34.4008	91.9646	2.51526364	0.0002893	0.001164963	PREDICTED: TAR DNA-binding protein 43-like isoform X1
ORTHOMCL5435	G_2_Unigene|G_TRINITY_DN50239_c0_g1	P_2_Unigene|P_TRINITY_DN61425_c0_g2	1.27814	0.669684	0	0.781632	0.577838	5.47892	-1.959783198	0.005523333	0.014192998	PREDICTED: secreted frizzled-related protein 2-like isoform X2
ORTHOMCL5436	G_2_Unigene|G_TRINITY_DN50238_c0_g1	P_2_Unigene|P_TRINITY_DN75577_c0_g2	2.16884	1.05607	1.57213	0.248653	0.338052	7.06083	0.28698623	0.664426366	0.750978956	PREDICTED: sushi, von Willebrand factor type A, EGF and pentraxin domain-containing protein 1 isoform X1
ORTHOMCL5437	G_2_Unigene|G_TRINITY_DN50234_c1_g6	P_2_Unigene|P_TRINITY_DN73744_c0_g1	37.5704	31.7327	30.687	18.2047	11.4545	21.3919	-1.347858183	0.044022529	0.082531095	_
ORTHOMCL5439	G_2_Unigene|G_TRINITY_DN50229_c0_g1	P_2_Unigene|P_TRINITY_DN73665_c1_g1	2.7165	2.52636	1.72521	5.42076	3.06472	3.61394	1.470819008	0.029501507	0.059077487	_
ORTHOMCL5440	G_2_Unigene|G_TRINITY_DN50228_c0_g1	P_2_Unigene|P_TRINITY_DN55049_c0_g1	11.3693	3.01071	4.96513	33.4478	28.2686	33.5794	3.315366181	3.85E-06	2.95E-05	PREDICTED: T-complex protein 1 subunit zeta-like
ORTHOMCL5441	G_2_Unigene|G_TRINITY_DN50225_c0_g5	P_2_Unigene|P_TRINITY_DN74258_c3_g1	1.15931	1.86596	1.92E-06	3.28101	1.96345	3.39882	-0.322591105	0.635233113	0.727338881	PREDICTED: uncharacterized abhydrolase domain-containing protein DDB_G0269086-like
ORTHOMCL5442	G_2_Unigene|G_TRINITY_DN5021_c0_g1	P_2_Unigene|P_TRINITY_DN75250_c0_g1	0.714803	0.865525	0.589779	0.35297	0	0.526405	0.259107226	0.783156176	0.850384483	PREDICTED: leucine-rich repeat-containing protein 40-like
ORTHOMCL5444	G_2_Unigene|G_TRINITY_DN50212_c0_g1	P_2_Unigene|P_TRINITY_DN59618_c0_g1	4.66917	4.36189	5.50896	6.30034	5.22266	5.46016	-0.345440931	0.600740404	0.695851369	PREDICTED: zinc finger protein ZPR1-like
ORTHOMCL5445	G_2_Unigene|G_TRINITY_DN50211_c0_g1	P_2_Unigene|P_TRINITY_DN73460_c0_g1	0.618953	1.22065	0.835851	0.288792	0.168222	1.54413	-1.404634796	0.041443791	0.07851838	PREDICTED: DNA topoisomerase 2-binding protein 1-like isoform X3
ORTHOMCL5446	G_2_Unigene|G_TRINITY_DN50208_c0_g2	P_2_Unigene|P_TRINITY_DN64719_c0_g1	2.01695	2.11679	2.5068	10.1356	8.73923	8.45776	1.60193758	0.017802448	0.038540739	PREDICTED: mitochondrial import inner membrane translocase subunit TIM50-C-like
ORTHOMCL5448	G_2_Unigene|G_TRINITY_DN50207_c0_g1	P_2_Unigene|P_TRINITY_DN71684_c0_g1	1.7197	1.68929	1.50668	5.10802	3.64607	6.40497	-0.530449315	0.431056745	0.538626937	PREDICTED: LOW QUALITY PROTEIN: AP-1 complex subunit mu-1-like
ORTHOMCL5449	G_2_Unigene|G_TRINITY_DN50202_c0_g2	P_2_Unigene|P_TRINITY_DN73586_c1_g1	7.2232	13.9614	3.67651	19.9375	16.9822	28.1616	1.012921834	0.125417442	0.199496721	PREDICTED: myelin expression factor 2-like
ORTHOMCL5450	G_2_Unigene|G_TRINITY_DN50201_c0_g1	P_2_Unigene|P_TRINITY_DN73353_c1_g2	2.03106	2.94605	1.97311	5.00292	2.7754	3.22503	0.271888137	0.68566735	0.770283389	PREDICTED: ribosome biogenesis protein NOC1-like
ORTHOMCL5455	G_2_Unigene|G_TRINITY_DN50193_c0_g1	P_2_Unigene|P_TRINITY_DN67598_c0_g1	1.23729	0	0	0.21445	25.3647	0.0252969	6.316093277	6.08E-13	4.82E-11	PREDICTED: uncharacterized protein LOC108682788
ORTHOMCL5456	G_2_Unigene|G_TRINITY_DN50191_c1_g1	P_2_Unigene|P_TRINITY_DN74019_c0_g4	7.32647	0	3.00276	5.12253	3.08178	48.4933	2.153211271	0.001602135	0.005078	PREDICTED: innexin inx2-like
ORTHOMCL5457	G_2_Unigene|G_TRINITY_DN50190_c0_g1	P_2_Unigene|P_TRINITY_DN74275_c0_g1	6.20483	5.82282	8.38565	4.52323	10.554	7.39152	1.51972749	0.023768923	0.048939129	PREDICTED: cytochrome b reductase 1-like isoform X2
ORTHOMCL5458	G_2_Unigene|G_TRINITY_DN50189_c1_g7	P_2_Unigene|P_TRINITY_DN70381_c2_g1	5.04899	22.1312	20.0442	7.6661	43.9681	22.1296	3.334431367	3.34E-06	2.61E-05	_
ORTHOMCL5460	G_2_Unigene|G_TRINITY_DN50183_c2_g1	P_2_Unigene|P_TRINITY_DN75647_c5_g4	1.44692	0.982096	1.4207	5.89458	6.89793	7.75239	-2.09630845	0.002347521	0.006952418	_
ORTHOMCL5461	G_2_Unigene|G_TRINITY_DN50182_c0_g4	P_2_Unigene|P_TRINITY_DN75573_c0_g1	19.7101	11.3462	9.24417	126.465	41.8751	41.1379	2.684199667	0.0001133	0.000521688	PREDICTED: sarcoplasmic reticulum histidine-rich calcium-binding protein-like
ORTHOMCL5463	G_2_Unigene|G_TRINITY_DN50180_c0_g2	P_2_Unigene|P_TRINITY_DN53152_c0_g1	0	0	0.695081	1.19704	0.402759	2.70299	1.810627057	0.017164617	0.037334555	PREDICTED: calcium homeostasis endoplasmic reticulum protein-like, partial
ORTHOMCL5464	G_2_Unigene|G_TRINITY_DN50176_c0_g1	P_2_Unigene|P_TRINITY_DN72483_c0_g2	1.60309	2.27785	2.55065	4.50402	2.01748	3.44628	-1.615109482	0.01798011	0.038861272	PREDICTED: FAD-dependent oxidoreductase domain-containing protein 1-like
ORTHOMCL5465	G_2_Unigene|G_TRINITY_DN50175_c0_g1	P_2_Unigene|P_TRINITY_DN65871_c0_g1	1.96386	2.40031	2.89912	19.3498	8.98246	10.8935	2.048876075	0.002689753	0.007759064	PREDICTED: WD repeat-containing protein 86-like isoform X2
ORTHOMCL5466	G_2_Unigene|G_TRINITY_DN50169_c0_g1	P_2_Unigene|P_TRINITY_DN66839_c0_g1	3.18004	3.0736	0.741864	44.4655	7.85287	45.7857	3.748485218	3.05E-07	3.27E-06	prophenoloxidase activating factor
ORTHOMCL5468	G_2_Unigene|G_TRINITY_DN50167_c0_g1	P_2_Unigene|P_TRINITY_DN74086_c0_g7	2.26968	2.44598	1.45459	6.05632	4.46637	4.06646	-0.448690973	0.504483125	0.6091365	_
ORTHOMCL5470	G_2_Unigene|G_TRINITY_DN50163_c0_g2	P_2_Unigene|P_TRINITY_DN70973_c6_g1	5.97026	8.67984	5.69713	5.62183	2.20586	5.21909	-0.616545203	0.358557406	0.464985818	_
ORTHOMCL5471	G_2_Unigene|G_TRINITY_DN50161_c0_g2	P_2_Unigene|P_TRINITY_DN65673_c0_g1	9.53886	17.6841	19.2692	22.2828	13.4321	27.7766	0.440333398	0.502383265	0.607576093	PREDICTED: probable isocitrate dehydrogenase
ORTHOMCL5472	G_2_Unigene|G_TRINITY_DN50158_c0_g1	P_2_Unigene|P_TRINITY_DN72964_c1_g4	2.46016	1.48105	1.80626	0	1.12035	0.000577717	-4.946288647	9.30E-10	2.28E-08	PREDICTED: uncharacterized protein LOC108681194
ORTHOMCL5474	G_2_Unigene|G_TRINITY_DN50153_c0_g2	P_2_Unigene|P_TRINITY_DN3431_c0_g1	1.95102	1.65562	1.05356	2.54936	1.28345	0.813502	-4.228328081	2.56E-07	2.81E-06	PREDICTED: angiopoietin-2-like
ORTHOMCL5475	G_2_Unigene|G_TRINITY_DN50150_c0_g2	P_2_Unigene|P_TRINITY_DN43457_c0_g1	0.649564	0.552364	0.99478	1.32013	0.982381	0.582311	0.213768659	0.76068781	0.831515632	vacuolar protein sorting-associated protein 8 homolog isoform X2
ORTHOMCL5476	G_2_Unigene|G_TRINITY_DN50149_c1_g2	P_2_Unigene|P_TRINITY_DN34387_c0_g1	0.615805	0.514416	1.03457	4.75364	5.29413	7.0485	2.19487731	0.001622993	0.005132391	PREDICTED: cystathionine gamma-lyase-like
ORTHOMCL5477	G_2_Unigene|G_TRINITY_DN50149_c1_g1	P_2_Unigene|P_TRINITY_DN6372_c0_g1	1.27634	0.800733	1.31525	0.585047	2.72018	0.978295	-3.611743525	9.45E-06	6.29E-05	PREDICTED: putative cystathionine gamma-lyase 2
ORTHOMCL5478	G_2_Unigene|G_TRINITY_DN50144_c1_g2	P_2_Unigene|P_TRINITY_DN51421_c0_g1	40.457	17.0354	39.246	54.9044	182.393	53.8019	0.625338149	0.340629284	0.445852618	PREDICTED: uncharacterized protein LOC108664393
ORTHOMCL5479	G_2_Unigene|G_TRINITY_DN50139_c0_g1	P_2_Unigene|P_TRINITY_DN14219_c0_g1	0.259107	0	0.591043	0	4.38647	0.66517	-0.143473663	1	1	PREDICTED: cyclin-G-associated kinase-like
ORTHOMCL5480	G_2_Unigene|G_TRINITY_DN50132_c0_g1	P_2_Unigene|P_TRINITY_DN40441_c0_g1	28.8464	39.5721	35.6818	19.339	24.7199	31.1529	-2.893439105	3.74E-05	0.000200632	PREDICTED: membrane-associated progesterone receptor component 1-like
ORTHOMCL5481	G_2_Unigene|G_TRINITY_DN50130_c0_g1	P_2_Unigene|P_TRINITY_DN63950_c0_g1	8.42307	1.28209	3.06412	92.4672	50.7772	76.5002	4.017575851	5.56E-08	7.59E-07	PREDICTED: rho GDP-dissociation inhibitor 2-like isoform X1
ORTHOMCL5482	G_2_Unigene|G_TRINITY_DN50129_c0_g1	P_2_Unigene|P_TRINITY_DN72386_c0_g1	0.46067	0.346226	0.18567	0	2.9291	3.87354	-0.928767399	0.22183653	0.31642904	PREDICTED: uncharacterized protein LOC108681135
ORTHOMCL5484	G_2_Unigene|G_TRINITY_DN50118_c0_g1	P_2_Unigene|P_TRINITY_DN67257_c0_g1	1.82404	1.97822	1.65397	0.130551	0	0.73423	-4.252801839	7.64E-08	1.00E-06	PREDICTED: uncharacterized protein LOC108667792
ORTHOMCL5486	G_2_Unigene|G_TRINITY_DN50113_c0_g1	P_2_Unigene|P_TRINITY_DN67594_c0_g1	1.64665	1.17916	1.57335	1.3412	1.53725	0.439254	-1.720981426	0.01322006	0.029841867	_
ORTHOMCL5487	G_2_Unigene|G_TRINITY_DN50112_c0_g1	P_2_Unigene|P_TRINITY_DN69931_c0_g1	1.3834	2.25649	1.97541	5.94455	1.77283	9.84389	1.183062756	0.075267766	0.130531513	PREDICTED: importin subunit beta-1-like
ORTHOMCL5490	G_2_Unigene|G_TRINITY_DN50105_c0_g1	P_2_Unigene|P_TRINITY_DN63863_c0_g1	1.26254	2.46711	2.03287	1.79889	0.665047	1.40539	-3.499760308	3.03E-06	2.40E-05	PREDICTED: probable ATP-dependent RNA helicase DDX10
ORTHOMCL5494	G_2_Unigene|G_TRINITY_DN50092_c0_g1	P_2_Unigene|P_TRINITY_DN66873_c0_g1	0.335026	8.80539	22.8062	0.703765	4.25235	3.23531	-3.40428064	2.44E-06	2.01E-05	_
ORTHOMCL5495	G_2_Unigene|G_TRINITY_DN50090_c1_g1	P_2_Unigene|P_TRINITY_DN61982_c0_g1	2.35185	2.12784	1.98752	1.81156	3.71073	2.41433	-1.034278669	0.12608551	0.20027255	PREDICTED: ras-related GTP-binding protein A-like
ORTHOMCL5496	G_2_Unigene|G_TRINITY_DN50088_c0_g1	P_2_Unigene|P_TRINITY_DN65578_c0_g1	1.62984	3.0687	2.66031	4.11183	3.84366	3.11463	0.090047394	0.895468597	0.935918901	PREDICTED: uncharacterized protein LOC108665670
ORTHOMCL5497	G_2_Unigene|G_TRINITY_DN50085_c0_g1	P_2_Unigene|P_TRINITY_DN47135_c0_g1	1.27544	0.818246	0.421101	1.54127	1.35749	0.797084	-0.875662813	0.218098528	0.312059038	_
ORTHOMCL5503	G_2_Unigene|G_TRINITY_DN50079_c0_g1	P_2_Unigene|P_TRINITY_DN72067_c0_g1	9.7092	11.2496	10.3735	1.92726	8.32756	2.42711	0.008260475	0.991151435	1	_
ORTHOMCL5504	G_2_Unigene|G_TRINITY_DN50078_c0_g1	P_2_Unigene|P_TRINITY_DN55910_c0_g1	37.3141	39.1544	34.1024	39.4058	11.6343	31.2956	-0.512939874	0.434190136	0.541896338	PREDICTED: transketolase-like isoform X1
ORTHOMCL5505	G_2_Unigene|G_TRINITY_DN50077_c0_g1	P_2_Unigene|P_TRINITY_DN74085_c0_g1	3.35934	2.09634	2.99695	3.28459	6.46153	3.23625	1.265129644	0.058202283	0.105207447	hypothetical protein DAPPUDRAFT_328542
ORTHOMCL5506	G_2_Unigene|G_TRINITY_DN50074_c0_g1	P_2_Unigene|P_TRINITY_DN65741_c2_g1	0.313283	1.26632	0.514014	0.912288	0	2.44965	-1.234443423	0.094903738	0.157737341	PREDICTED: protein Star-like
ORTHOMCL5508	G_2_Unigene|G_TRINITY_DN50064_c0_g1	P_2_Unigene|P_TRINITY_DN74607_c0_g1	14.7055	15.9722	16.8669	9.32856	14.5363	15.7826	-0.629666256	0.337534667	0.442589824	PREDICTED: transcriptional activator protein Pur-beta-like isoform X5
ORTHOMCL5509	G_2_Unigene|G_TRINITY_DN50061_c0_g1	P_2_Unigene|P_TRINITY_DN65233_c0_g1	0.43027	3.12352	2.0309	0	0.326913	3.87519	-1.609470815	0.020253853	0.04281296	PREDICTED: uncharacterized protein LOC108667444
ORTHOMCL5511	G_2_Unigene|G_TRINITY_DN50050_c0_g1	P_2_Unigene|P_TRINITY_DN70989_c0_g2	28.4683	9.69539	11.4111	6.96158	73.0468	23.4581	-2.335234763	0.000671804	0.002436662	PREDICTED: mucin-17-like
ORTHOMCL5512	G_2_Unigene|G_TRINITY_DN50049_c0_g1	P_2_Unigene|P_TRINITY_DN50023_c0_g1	0.461043	0.951323	1.05642	5.44339	10.2608	22.2829	2.183607988	0.001483019	0.004760234	PREDICTED: septin-2-like
ORTHOMCL5513	G_2_Unigene|G_TRINITY_DN50047_c0_g1	P_2_Unigene|P_TRINITY_DN70731_c0_g1	2.2617	2.12422	2.32361	1.24654	4.95943	6.74829	-2.329642245	0.000870766	0.003041108	PREDICTED: uncharacterized protein LOC108665789, partial
ORTHOMCL5514	G_2_Unigene|G_TRINITY_DN50045_c0_g2	P_2_Unigene|P_TRINITY_DN75592_c0_g1	4.37522	4.31571	4.50166	0.776386	0	0	-6.215603208	1.70E-12	1.15E-10	PREDICTED: uncharacterized protein LOC108672919
ORTHOMCL5515	G_2_Unigene|G_TRINITY_DN50038_c1_g2	P_2_Unigene|P_TRINITY_DN69490_c1_g1	11.4666	15.5059	17.1556	7.12772	1.02629	3.93258	-2.281795144	0.000899293	0.00312111	PREDICTED: hemocyte protein-glutamine gamma-glutamyltransferase-like
ORTHOMCL5516	G_2_Unigene|G_TRINITY_DN50038_c1_g1	P_2_Unigene|P_TRINITY_DN73149_c2_g1	21.8883	15.6794	26.9232	31.6544	11.485	8.29514	-0.490562718	0.454652999	0.561291263	transglutaminase
ORTHOMCL5517	G_2_Unigene|G_TRINITY_DN50027_c0_g1	P_2_Unigene|P_TRINITY_DN75536_c0_g3	6.16843	12.2184	8.75688	17.6902	6.85924	14.4779	-1.443771115	0.03098174	0.061487349	_
ORTHOMCL5518	G_2_Unigene|G_TRINITY_DN50017_c0_g1	P_2_Unigene|P_TRINITY_DN72741_c0_g2	6.38129	6.0373	3.75605	6.58156	4.13018	2.52001	-1.877080775	0.005851741	0.014919523	PREDICTED: cytochrome P450 2J2-like
ORTHOMCL5520	G_2_Unigene|G_TRINITY_DN50009_c0_g1	P_2_Unigene|P_TRINITY_DN74304_c0_g1	1.73458	1.90297	2.31383	1.6489	0.190999	6.96857	0.18501078	0.787160452	0.853230917	PREDICTED: bleomycin hydrolase-like
ORTHOMCL5522	G_2_Unigene|G_TRINITY_DN50004_c0_g1	P_2_Unigene|P_TRINITY_DN74486_c0_g2	105.286	137.577	132.661	138.198	105.88	126.183	1.439325365	0.03109076	0.06165964	_
ORTHOMCL5523	G_2_Unigene|G_TRINITY_DN50000_c0_g1	P_2_Unigene|P_TRINITY_DN75046_c0_g3	3.6708	4.16774	3.41687	12.6923	8.79982	11.1368	4.323753931	1.16E-08	1.98E-07	_
ORTHOMCL5524	G_2_Unigene|G_TRINITY_DN49999_c0_g2	P_2_Unigene|P_TRINITY_DN67924_c0_g1	7.94601	9.91065	9.14545	19.1749	17.4088	16.6121	0.706696957	0.2832056	0.384508728	PREDICTED: ATP-binding cassette sub-family E member 1-like
ORTHOMCL5525	G_2_Unigene|G_TRINITY_DN49996_c4_g1	P_2_Unigene|P_TRINITY_DN72007_c1_g1	1.31334	0.685545	0.353129	0.15501	0	0.964799	-1.891123226	0.020206433	0.042728988	_
ORTHOMCL5526	G_2_Unigene|G_TRINITY_DN49996_c3_g2	P_2_Unigene|P_TRINITY_DN75980_c2_g1	4.83279	4.42203	5.43881	45.1873	27.0728	30.0395	2.257989736	0.001030012	0.003504692	hypothetical protein TTRE_0000953901
ORTHOMCL5528	G_2_Unigene|G_TRINITY_DN49984_c0_g8	P_2_Unigene|P_TRINITY_DN70242_c0_g1	106.766	147.159	150.205	424.596	477.456	442.525	2.280305648	0.000863481	0.003019464	PREDICTED: elongation factor 1-beta'-like, partial
ORTHOMCL5530	G_2_Unigene|G_TRINITY_DN49983_c0_g2	P_2_Unigene|P_TRINITY_DN73129_c2_g2	0.651782	0.648181	1.09444	0.132999	0	0.395953	-0.872005109	0.239120304	0.33531188	_
ORTHOMCL5532	G_2_Unigene|G_TRINITY_DN49981_c0_g1	P_2_Unigene|P_TRINITY_DN72778_c0_g1	0.854726	0	0.937687	0.0918068	0.152399	2.16814	-2.979687638	7.13E-05	0.000350546	PREDICTED: uncharacterized protein LOC108671825
ORTHOMCL5534	G_2_Unigene|G_TRINITY_DN49980_c2_g1	P_2_Unigene|P_TRINITY_DN30150_c0_g1	14.9676	27.0141	39.8562	33.1946	48.3016	61.6556	0.438735267	0.504487441	0.6091365	PREDICTED: apolipoprotein D-like
ORTHOMCL5535	G_2_Unigene|G_TRINITY_DN49976_c0_g5	P_2_Unigene|P_TRINITY_DN75332_c1_g5	3.24144	1.48357	11.3834	9.1605	4.17921	14.2794	-0.816264137	0.217756519	0.311971608	PREDICTED: transcription factor AP-1-like
ORTHOMCL5537	G_2_Unigene|G_TRINITY_DN49971_c0_g2	P_2_Unigene|P_TRINITY_DN66924_c2_g2	77.2489	119.38	97.0006	487.45	437.551	268.439	1.258487944	0.057797935	0.104544604	filamin-A isoform X2
ORTHOMCL5538	G_2_Unigene|G_TRINITY_DN49970_c0_g1	P_2_Unigene|P_TRINITY_DN60947_c0_g3	1.01864	1.92689	1.57023	1.08617	2.05417	1.20751	-2.639593679	0.000218139	0.000907361	PREDICTED: U4/U6 small nuclear ribonucleoprotein Prp31-like
ORTHOMCL5540	G_2_Unigene|G_TRINITY_DN49966_c3_g1	P_2_Unigene|P_TRINITY_DN16824_c0_g1	0.0100763	7.89791	2.95845	0.201918	0	3.38639	-5.141700928	1.43E-10	4.66E-09	PREDICTED: N-lysine methyltransferase SMYD2-A-like
ORTHOMCL5541	G_2_Unigene|G_TRINITY_DN49956_c6_g1	P_2_Unigene|P_TRINITY_DN73263_c0_g2	0.325066	0.438864	0.37259	3.16819	4.13528	3.04455	-0.175536735	0.80592698	0.867372227	PREDICTED: soluble calcium-activated nucleotidase 1-like
ORTHOMCL5544	G_2_Unigene|G_TRINITY_DN49952_c0_g2	P_2_Unigene|P_TRINITY_DN67078_c0_g2	9.50332	9.89009	9.21568	23.3066	13.1768	17.3879	0.540643729	0.412186469	0.51913619	PREDICTED: nuclear migration protein nudC-like isoform X1
ORTHOMCL5546	G_2_Unigene|G_TRINITY_DN49947_c0_g1	P_2_Unigene|P_TRINITY_DN19800_c0_g1	1.29063	1.87852	1.08622	1.04346	1.05715	0.65634	-3.515607337	3.64E-06	2.81E-05	PREDICTED: DNA-dependent protein kinase catalytic subunit-like
ORTHOMCL5547	G_2_Unigene|G_TRINITY_DN49945_c0_g1	P_2_Unigene|P_TRINITY_DN72584_c0_g2	0.695595	1.56339	0.441937	1.54088	1.44373	1.39952	-0.233908491	0.731131177	0.807954513	cytoplasmic dynein intermediate chain
ORTHOMCL5549	G_2_Unigene|G_TRINITY_DN49939_c0_g2	P_2_Unigene|P_TRINITY_DN75432_c3_g3	4.04044	5.82037	12.8407	0.919195	1.19414	13.1399	-0.552261916	0.40362795	0.510208515	PREDICTED: actin-binding Rho-activating protein-like
ORTHOMCL5550	G_2_Unigene|G_TRINITY_DN49935_c0_g1	P_2_Unigene|P_TRINITY_DN69610_c0_g1	1.71501	4.82742	5.41185	3.23107	1.92796	1.17571	-3.762338116	5.05E-07	5.07E-06	PREDICTED: omega-amidase NIT2-like
ORTHOMCL5551	G_2_Unigene|G_TRINITY_DN49923_c0_g1	P_2_Unigene|P_TRINITY_DN68920_c0_g2	12.0959	8.78239	8.76752	45.1544	5.99147	43.1431	0.970113929	0.142046403	0.220603474	PREDICTED: angiotensin-converting enzyme-like
ORTHOMCL5554	G_2_Unigene|G_TRINITY_DN49915_c1_g1	P_2_Unigene|P_TRINITY_DN74893_c2_g1	0.40838	0.28078	0	3.56942	3.76788	6.34115	6.001619042	1.04E-12	7.52E-11	PREDICTED: uncharacterized protein LOC108682201 isoform X2
ORTHOMCL5555	G_2_Unigene|G_TRINITY_DN49911_c0_g2	P_2_Unigene|P_TRINITY_DN70317_c0_g1	0.681374	0.104532	0.316028	1.15315	1.51112	1.52314	2.395808109	0.001921444	0.005894906	PREDICTED: glutamyl-tRNA(Gln) amidotransferase subunit A, mitochondrial-like
ORTHOMCL5556	G_2_Unigene|G_TRINITY_DN49910_c0_g1	P_2_Unigene|P_TRINITY_DN6717_c0_g1	1.45663	1.12002	1.0572	1.00349	0.220652	1.22026	-2.665843121	0.000303445	0.001213124	PREDICTED: mitotic spindle assembly checkpoint protein MAD2A-like
ORTHOMCL5557	G_2_Unigene|G_TRINITY_DN49906_c0_g1	P_2_Unigene|P_TRINITY_DN66971_c0_g1	15.3443	5.19986	1.61417	28.1133	25.8595	11.514	-0.447282288	0.49734429	0.603002804	PREDICTED: ribosome-binding protein 1-like
ORTHOMCL5558	G_2_Unigene|G_TRINITY_DN49905_c0_g2	P_2_Unigene|P_TRINITY_DN69113_c0_g2	0	3.3182	2.56614	0.900237	0.228541	4.08891	-1.819625218	0.009451878	0.022641024	PREDICTED: cytochrome P450 2L1-like
ORTHOMCL5559	G_2_Unigene|G_TRINITY_DN49901_c0_g1	P_2_Unigene|P_TRINITY_DN72472_c0_g2	5.60638	9.26085	5.20356	5.16407	7.26726	4.07005	-2.03548405	0.002953979	0.008400132	PREDICTED: probable 4-coumarate--CoA ligase 3
ORTHOMCL5562	G_2_Unigene|G_TRINITY_DN49895_c1_g2	P_2_Unigene|P_TRINITY_DN62671_c1_g1	0	8.54368	18.7707	0	3.42319	0.656494	-4.879254241	5.21E-09	1.00E-07	PREDICTED: uncharacterized protein LOC108676932
ORTHOMCL5564	G_2_Unigene|G_TRINITY_DN49889_c0_g1	P_2_Unigene|P_TRINITY_DN70980_c0_g1	1.42842	1.73077	2.09342	3.78885	3.13455	3.20423	-0.457311318	0.495564496	0.601370115	PREDICTED: putative E3 ubiquitin-protein ligase UBR7
ORTHOMCL5565	G_2_Unigene|G_TRINITY_DN49884_c0_g1	P_2_Unigene|P_TRINITY_DN69820_c1_g2	3.72789	3.4282	5.01933	3.45704	4.43211	3.53494	-2.211082095	0.001359459	0.004425016	tether containing UBX domain for GLUT4
ORTHOMCL5567	G_2_Unigene|G_TRINITY_DN49879_c3_g2	P_2_Unigene|P_TRINITY_DN70463_c0_g3	3.14082	3.62565	3.64675	3.99036	4.11706	8.65998	-1.920371257	0.00480602	0.01261836	PREDICTED: BSD domain-containing protein 1-A-like
ORTHOMCL5568	G_2_Unigene|G_TRINITY_DN49879_c3_g1	P_2_Unigene|P_TRINITY_DN47843_c0_g1	5.5059	7.44128	5.07079	17.576	16.7301	12.3746	0.455177552	0.491308857	0.597250018	PREDICTED: THO complex subunit 6 homolog
ORTHOMCL5570	G_2_Unigene|G_TRINITY_DN49873_c0_g2	P_2_Unigene|P_TRINITY_DN51603_c0_g1	0.723494	0.930952	0.556209	1.68626	10.437	3.24167	3.206360385	2.12E-05	0.000123799	PREDICTED: alkaline phosphatase-like
ORTHOMCL5571	G_2_Unigene|G_TRINITY_DN49873_c0_g1	P_2_Unigene|P_TRINITY_DN71129_c0_g1	0.314868	1.76157	3.60231	0.532931	0.815716	0	-3.704497429	2.82E-06	2.27E-05	PREDICTED: alkaline phosphatase-like
ORTHOMCL5572	G_2_Unigene|G_TRINITY_DN4986_c0_g1	P_2_Unigene|P_TRINITY_DN73652_c0_g1	0.249319	2.21712	1.11276	0	3.63446	6.37242	3.411842991	2.09E-05	0.000122434	_
ORTHOMCL5573	G_2_Unigene|G_TRINITY_DN49855_c0_g20	P_2_Unigene|P_TRINITY_DN62653_c0_g1	1525.57	1586.85	2032.39	847.668	436.931	394.404	0.458943198	0.483355304	0.589905935	PREDICTED: uncharacterized protein LOC108669165
ORTHOMCL5575	G_2_Unigene|G_TRINITY_DN49850_c0_g1	P_2_Unigene|P_TRINITY_DN70123_c0_g1	8.57563	2.79933	3.637	5.25174	25.2542	9.93852	0.881368968	0.181794894	0.270572781	PREDICTED: uncharacterized protein LOC108675829 isoform X3
ORTHOMCL5577	G_2_Unigene|G_TRINITY_DN49844_c0_g4	P_2_Unigene|P_TRINITY_DN69841_c0_g6	4.19605	4.96632	5.67432	1.98273	1.02048	0.597596	-3.944418529	1.70E-07	1.98E-06	PREDICTED: aurora kinase-like
ORTHOMCL5578	G_2_Unigene|G_TRINITY_DN49843_c0_g1	P_2_Unigene|P_TRINITY_DN71671_c0_g1	2.85835	5.52731	3.79189	2.28993	1.05007	5.06195	-1.960145884	0.00409981	0.011056942	PREDICTED: venom protease-like
ORTHOMCL5579	G_2_Unigene|G_TRINITY_DN49842_c0_g1	P_2_Unigene|P_TRINITY_DN64489_c0_g1	1.59624	1.26483	1.44489	1.61079	1.40545	1.25775	1.781349231	0.016575526	0.036309229	PREDICTED: annexin A7-like
ORTHOMCL5580	G_2_Unigene|G_TRINITY_DN49841_c0_g1	P_2_Unigene|P_TRINITY_DN75244_c1_g3	1.86536	1.61148	1.99079	0.455299	2.59607	2.85369	-1.063044913	0.112954629	0.182921275	PREDICTED: uncharacterized protein LOC108665354
ORTHOMCL5581	G_2_Unigene|G_TRINITY_DN49838_c0_g2	P_2_Unigene|P_TRINITY_DN61694_c0_g2	5.7052	9.12666	8.35279	9.22782	6.73962	9.97443	0.015053587	0.98436049	0.999479576	_
ORTHOMCL5582	G_2_Unigene|G_TRINITY_DN49837_c0_g9	P_2_Unigene|P_TRINITY_DN70183_c0_g2	35.0168	56.1746	46.9728	90.3044	87.2729	58.2604	0.527364713	0.421490331	0.529413211	PREDICTED: cytochrome b-c1 complex subunit 2, mitochondrial-like
ORTHOMCL5583	G_2_Unigene|G_TRINITY_DN49837_c0_g4	P_2_Unigene|P_TRINITY_DN70183_c0_g1	66.9487	121.495	88.8177	118.365	117.314	95.4652	-1.060555253	0.109158698	0.177759018	_
[truncated: 3,618 more rows]
