# Supplementary material for: Identification of Candidate Genes for the Plateau Adaptation of a Tibetan Amphipod, Gammarus lacustris, Through Integration of Genome and Transcriptome Sequencing
Source: Front Genet. 2019 Feb 11;10:53. doi: 10.3389/fgene.2019.00053 (PMC6378286; doi:10.3389/fgene.2019.00053)
Supplement: Table S6 — KEGG summary of the differentially expressed genes between G. lacustris and G. pisinnus. [file Table_6.XLS]

##Databases: KEGG PATHWAY
##Statistical test method: hypergeometric test / Fisher's exact test
##FDR correction method: Benjamini and Hochberg
#Term	Database	ID	Input number	Background number	P-Value	Corrected P-Value	Input	Hyperlink
Amino sugar and nucleotide sugar metabolism	KEGG PATHWAY	ko00520	23	121	0.000812817820972	0.164704448557	TRINITY_DN57500_c0_g1|TRINITY_DN44566_c0_g1|TRINITY_DN16505_c0_g1|TRINITY_DN49793_c0_g2|TRINITY_DN4855_c1_g1|TRINITY_DN49001_c0_g1|TRINITY_DN44421_c0_g1|TRINITY_DN43345_c1_g1|TRINITY_DN43105_c0_g1|TRINITY_DN7765_c0_g1|TRINITY_DN26942_c0_g1|TRINITY_DN57114_c0_g1|TRINITY_DN45995_c0_g1|TRINITY_DN47737_c0_g1|TRINITY_DN45137_c0_g1|TRINITY_DN39868_c0_g1|TRINITY_DN45472_c0_g1|TRINITY_DN62419_c0_g1|TRINI…	http://www.genome.jp/kegg-bin/show_pathway?ko00520/K01809%09red/K00966%09red/K00844%09red/K08678%09red/K01836%09red/K01183%09red/K02564%09red/K12373%09red/K00820%09red/K00012%09red
ErbB signaling pathway	KEGG PATHWAY	ko04012	12	44	0.00111286789566	0.164704448557	TRINITY_DN46835_c0_g1|TRINITY_DN8445_c0_g1|TRINITY_DN35942_c1_g1|TRINITY_DN53567_c0_g1|TRINITY_DN4646_c0_g1|TRINITY_DN53530_c0_g1|TRINITY_DN58836_c0_g1|TRINITY_DN8260_c0_g1|TRINITY_DN41958_c1_g1|TRINITY_DN54871_c0_g1|TRINITY_DN24487_c0_g2|TRINITY_DN35942_c0_g1	http://www.genome.jp/kegg-bin/show_pathway?ko04012/K07827%09red/K05725%09red/K01116%09red/K04688%09red/K03083%09red/K11224%09red/K00922%09red/K04361%09red
MicroRNAs in cancer	KEGG PATHWAY	ko05206	22	121	0.0017153769866	0.169250529344	TRINITY_DN50958_c1_g3|TRINITY_DN53991_c0_g1|TRINITY_DN49031_c2_g1|TRINITY_DN26421_c0_g1|TRINITY_DN25617_c0_g1|TRINITY_DN24487_c0_g2|TRINITY_DN38796_c0_g1|TRINITY_DN26699_c0_g1|TRINITY_DN31051_c0_g1|TRINITY_DN53567_c0_g1|TRINITY_DN53530_c0_g1|TRINITY_DN45426_c0_g1|TRINITY_DN51489_c2_g1|TRINITY_DN2486_c0_g1|TRINITY_DN33349_c0_g1|TRINITY_DN53176_c0_g2|TRINITY_DN39130_c0_g1|TRINITY_DN52025_c0_g2|TRIN…	http://www.genome.jp/kegg-bin/show_pathway?ko05206/K12035%09red/K08670%09red/K07996%09red/K07827%09red/K05762%09red/K11592%09red/K01425%09red/K16865%09red/K17391%09red/K10373%09red/K04498%09red/K06252%09red/K11430%09red/K04445%09red/K04361%09red/K05665%09red/K01116%09red/K10605%09red
Fat digestion and absorption	KEGG PATHWAY	ko04975	8	33	0.0128793038093	0.5933393344	TRINITY_DN42519_c1_g1|TRINITY_DN43109_c0_g1|TRINITY_DN59549_c0_g1|TRINITY_DN47507_c0_g1|TRINITY_DN61393_c0_g1|TRINITY_DN49611_c2_g1|TRINITY_DN49836_c7_g1|TRINITY_DN40516_c0_g1	http://www.genome.jp/kegg-bin/show_pathway?ko04975/K14455%09red/K05683%09red/K14463%09red/K01047%09red/K01080%09red/K11155%09red/K14073%09red
Arachidonic acid metabolism	KEGG PATHWAY	ko00590	14	80	0.0143931921762	0.5933393344	TRINITY_DN24462_c0_g1|TRINITY_DN20214_c0_g1|TRINITY_DN43707_c0_g1|TRINITY_DN61393_c0_g1|TRINITY_DN62383_c0_g1|TRINITY_DN50017_c0_g1|TRINITY_DN2387_c0_g1|TRINITY_DN40142_c0_g1|TRINITY_DN49338_c0_g1|TRINITY_DN40983_c0_g1|TRINITY_DN62927_c0_g1|TRINITY_DN42941_c0_g1|TRINITY_DN56781_c0_g1|TRINITY_DN52442_c0_g1	http://www.genome.jp/kegg-bin/show_pathway?ko00590/K14621%09red/K05309%09red/K15730%09red/K01830%09red/K18592%09red/K01047%09red/K07418%09red/K00432%09red/K15717%09red/K07422%09red/K07413%09red
Cell adhesion molecules (CAMs)	KEGG PATHWAY	ko04514	6	21	0.0161243487368	0.5933393344	TRINITY_DN36131_c0_g1|TRINITY_DN52345_c0_g2|TRINITY_DN50490_c0_g2|TRINITY_DN4460_c0_g1|TRINITY_DN47690_c0_g1|TRINITY_DN37381_c0_g1	http://www.genome.jp/kegg-bin/show_pathway?ko04514/K07378%09red/K06584%09red/K06544%09red/K05719%09red/K07523%09red
Bacterial invasion of epithelial cells	KEGG PATHWAY	ko05100	22	151	0.0163840911142	0.5933393344	TRINITY_DN15266_c0_g1|TRINITY_DN52345_c0_g2|TRINITY_DN28049_c0_g1|TRINITY_DN4646_c0_g1|TRINITY_DN58836_c0_g1|TRINITY_DN43198_c0_g1|TRINITY_DN32421_c0_g1|TRINITY_DN46835_c0_g1|TRINITY_DN53149_c2_g4|TRINITY_DN53149_c2_g1|TRINITY_DN14583_c0_g1|TRINITY_DN34495_c0_g2|TRINITY_DN8445_c0_g1|TRINITY_DN61797_c0_g1|TRINITY_DN5647_c0_g1|TRINITY_DN9534_c0_g1|TRINITY_DN43183_c0_g1|TRINITY_DN52662_c1_g1|TRINITY…	http://www.genome.jp/kegg-bin/show_pathway?ko05100/K12366%09red/K05725%09red/K05719%09red/K04646%09red/K05691%09red/K16939%09red/K05692%09red/K05758%09red/K00922%09red/K06272%09red/K04392%09red/K05755%09red/K06278%09red
Endometrial cancer	KEGG PATHWAY	ko05213	7	28	0.0170879112161	0.5933393344	TRINITY_DN8445_c0_g1|TRINITY_DN53530_c0_g1|TRINITY_DN61797_c0_g1|TRINITY_DN8260_c0_g1|TRINITY_DN15233_c0_g1|TRINITY_DN41958_c1_g1|TRINITY_DN24487_c0_g2	http://www.genome.jp/kegg-bin/show_pathway?ko05213/K07827%09red/K05691%09red/K03083%09red/K00922%09red/K06272%09red/K04361%09red
Axon guidance	KEGG PATHWAY	ko04360	13	75	0.0190952163582	0.5933393344	TRINITY_DN46835_c0_g1|TRINITY_DN5647_c0_g1|TRINITY_DN36131_c0_g1|TRINITY_DN52345_c0_g2|TRINITY_DN4646_c0_g1|TRINITY_DN20262_c0_g1|TRINITY_DN58836_c0_g1|TRINITY_DN47690_c0_g1|TRINITY_DN16557_c0_g1|TRINITY_DN41958_c1_g1|TRINITY_DN36549_c0_g1|TRINITY_DN24487_c0_g2|TRINITY_DN12943_c0_g1	http://www.genome.jp/kegg-bin/show_pathway?ko04360/K05725%09red/K05719%09red/K06842%09red/K03083%09red/K06820%09red/K04392%09red/K07827%09red/K07521%09red/K06268%09red/K07523%09red
Caffeine metabolism	KEGG PATHWAY	ko00232	4	11	0.0253237698851	0.5933393344	TRINITY_DN45121_c0_g2|TRINITY_DN56347_c0_g1|TRINITY_DN17686_c0_g1|TRINITY_DN50744_c0_g1	http://www.genome.jp/kegg-bin/show_pathway?ko00232/K00106%09red
Drug metabolism - other enzymes	KEGG PATHWAY	ko00983	12	71	0.0276270680934	0.5933393344	TRINITY_DN45121_c0_g2|TRINITY_DN50744_c0_g1|TRINITY_DN56347_c0_g1|TRINITY_DN50871_c0_g2|TRINITY_DN25597_c0_g1|TRINITY_DN44337_c0_g1|TRINITY_DN51350_c0_g1|TRINITY_DN55783_c0_g1|TRINITY_DN17686_c0_g1|TRINITY_DN35408_c0_g4|TRINITY_DN51031_c0_g1|TRINITY_DN48211_c0_g1	http://www.genome.jp/kegg-bin/show_pathway?ko00983/K00760%09red/K01464%09red/K00699%09red/K00106%09red/K00569%09red/K03927%09red
Pancreatic secretion	KEGG PATHWAY	ko04972	20	144	0.031726697592	0.5933393344	TRINITY_DN61879_c0_g1|TRINITY_DN35614_c1_g2|TRINITY_DN61393_c0_g1|TRINITY_DN43356_c0_g1|TRINITY_DN43169_c0_g1|TRINITY_DN53027_c0_g8|TRINITY_DN55322_c0_g1|TRINITY_DN20805_c0_g1|TRINITY_DN51011_c0_g1|TRINITY_DN44084_c0_g2|TRINITY_DN47993_c0_g3|TRINITY_DN14854_c0_g1|TRINITY_DN9037_c0_g1|TRINITY_DN5647_c0_g1|TRINITY_DN59549_c0_g1|TRINITY_DN49611_c2_g1|TRINITY_DN48539_c0_g1|TRINITY_DN58947_c0_g1|TRINI…	http://www.genome.jp/kegg-bin/show_pathway?ko04972/K08779%09red/K13855%09red/K04962%09red/K05028%09red/K01540%09red/K10951%09red/K01298%09red/K01047%09red/K05853%09red/K04392%09red/K01291%09red/K04632%09red/K14073%09red/K07901%09red/K01312%09red
Adipocytokine signaling pathway	KEGG PATHWAY	ko04920	13	82	0.0336152048775	0.5933393344	TRINITY_DN19803_c0_g2|TRINITY_DN6562_c0_g1|TRINITY_DN52038_c0_g2|TRINITY_DN1213_c0_g1|TRINITY_DN52926_c0_g6|TRINITY_DN47432_c0_g1|TRINITY_DN46020_c0_g1|TRINITY_DN36687_c0_g1|TRINITY_DN36687_c1_g1|TRINITY_DN17538_c0_g1|TRINITY_DN1335_c0_g1|TRINITY_DN48791_c0_g1|TRINITY_DN42498_c0_g1	http://www.genome.jp/kegg-bin/show_pathway?ko04920/K08765%09red/K15013%09red/K07198%09red/K07199%09red/K07299%09red/K01897%09red/K01084%09red
Focal adhesion	KEGG PATHWAY	ko04510	33	270	0.0338195358115	0.5933393344	TRINITY_DN49816_c0_g1|TRINITY_DN53247_c0_g6|TRINITY_DN1724_c0_g1|TRINITY_DN15266_c0_g1|TRINITY_DN49364_c1_g1|TRINITY_DN52345_c0_g2|TRINITY_DN28049_c0_g1|TRINITY_DN4646_c0_g1|TRINITY_DN58836_c0_g1|TRINITY_DN63293_c0_g1|TRINITY_DN32421_c0_g1|TRINITY_DN46835_c0_g1|TRINITY_DN53149_c2_g4|TRINITY_DN43183_c0_g1|TRINITY_DN53149_c2_g1|TRINITY_DN49364_c0_g1|TRINITY_DN53530_c0_g1|TRINITY_DN41958_c1_g1|TRINI…	http://www.genome.jp/kegg-bin/show_pathway?ko04510/K04437%09red/K12757%09red/K05725%09red/K05719%09red/K16060%09red/K03900%09red/K05692%09red/K06252%09red/K03083%09red/K06584%09red/K00922%09red/K06272%09red/K04392%09red/K06271%09red/K04361%09red/K06269%09red/K06237%09red/K06278%09red
Glycerophospholipid metabolism	KEGG PATHWAY	ko00564	14	91	0.0342821590427	0.5933393344	TRINITY_DN49836_c7_g1|TRINITY_DN61393_c0_g1|TRINITY_DN48487_c0_g1|TRINITY_DN49694_c0_g1|TRINITY_DN56101_c0_g1|TRINITY_DN62383_c0_g1|TRINITY_DN12114_c0_g2|TRINITY_DN51158_c0_g2|TRINITY_DN29509_c0_g1|TRINITY_DN48446_c0_g1|TRINITY_DN61232_c0_g1|TRINITY_DN39842_c0_g1|TRINITY_DN22818_c0_g1|TRINITY_DN51559_c0_g1	http://www.genome.jp/kegg-bin/show_pathway?ko00564/K00006%09red/K14621%09red/K05929%09red/K00995%09red/K18695%09red/K00993%09red/K08744%09red/K13511%09red/K01047%09red/K14286%09red/K01080%09red/K13517%09red
Renin-angiotensin system	KEGG PATHWAY	ko04614	8	41	0.035065696381	0.5933393344	TRINITY_DN4542_c0_g1|TRINITY_DN51614_c2_g2|TRINITY_DN44680_c0_g2|TRINITY_DN60164_c0_g1|TRINITY_DN2164_c0_g1|TRINITY_DN49566_c0_g2|TRINITY_DN61918_c0_g1|TRINITY_DN10853_c0_g1	http://www.genome.jp/kegg-bin/show_pathway?ko04614/K11140%09red/K11141%09red/K13289%09red/K01319%09red/K01283%09red
Circadian rhythm	KEGG PATHWAY	ko04710	6	26	0.0354108682331	0.5933393344	TRINITY_DN52926_c0_g6|TRINITY_DN60633_c0_g1|TRINITY_DN56028_c0_g1|TRINITY_DN47432_c0_g1|TRINITY_DN44471_c0_g1|TRINITY_DN34990_c0_g1	http://www.genome.jp/kegg-bin/show_pathway?ko04710/K03868%09red/K08959%09red/K08960%09red/K07198%09red/K07199%09red/K03347%09red
Hypertrophic cardiomyopathy (HCM)	KEGG PATHWAY	ko05410	19	138	0.038075998384	0.5933393344	TRINITY_DN34495_c0_g2|TRINITY_DN53149_c2_g4|TRINITY_DN52926_c0_g6|TRINITY_DN53149_c2_g1|TRINITY_DN60164_c0_g1|TRINITY_DN9534_c0_g1|TRINITY_DN47432_c0_g1|TRINITY_DN55322_c0_g1|TRINITY_DN52345_c0_g2|TRINITY_DN28049_c0_g1|TRINITY_DN32421_c0_g1|TRINITY_DN25812_c1_g1|TRINITY_DN33349_c0_g1|TRINITY_DN43183_c0_g1|TRINITY_DN14583_c0_g1|TRINITY_DN53745_c0_g1|TRINITY_DN10859_c0_g1|TRINITY_DN52145_c0_g2|TRIN…	http://www.genome.jp/kegg-bin/show_pathway?ko05410/K04962%09red/K05865%09red/K05719%09red/K05692%09red/K06584%09red/K12314%09red/K07198%09red/K07199%09red/K12563%09red/K01283%09red/K12566%09red/K10373%09red
Choline metabolism in cancer	KEGG PATHWAY	ko05231	12	75	0.0380859707892	0.5933393344	TRINITY_DN8445_c0_g1|TRINITY_DN5647_c0_g1|TRINITY_DN35942_c1_g1|TRINITY_DN56508_c0_g1|TRINITY_DN51158_c0_g2|TRINITY_DN53567_c0_g1|TRINITY_DN53530_c0_g1|TRINITY_DN8260_c0_g1|TRINITY_DN52393_c2_g1|TRINITY_DN49836_c7_g1|TRINITY_DN24487_c0_g2|TRINITY_DN35942_c0_g1	http://www.genome.jp/kegg-bin/show_pathway?ko05231/K07827%09red/K18695%09red/K01116%09red/K04688%09red/K08202%09red/K00922%09red/K04392%09red/K01080%09red/K04361%09red
Regulation of actin cytoskeleton	KEGG PATHWAY	ko04810	26	208	0.0445406556051	0.644279369477	TRINITY_DN49816_c0_g1|TRINITY_DN54035_c0_g1|TRINITY_DN1724_c0_g1|TRINITY_DN52345_c0_g2|TRINITY_DN28049_c0_g1|TRINITY_DN4646_c0_g1|TRINITY_DN58836_c0_g1|TRINITY_DN43198_c0_g1|TRINITY_DN32421_c0_g1|TRINITY_DN46835_c0_g1|TRINITY_DN53149_c2_g4|TRINITY_DN53149_c2_g1|TRINITY_DN6586_c0_g2|TRINITY_DN24487_c0_g2|TRINITY_DN53530_c0_g1|TRINITY_DN4460_c0_g1|TRINITY_DN14583_c0_g1|TRINITY_DN52003_c0_g1|TRINITY…	http://www.genome.jp/kegg-bin/show_pathway?ko04810/K06584%09red/K12757%09red/K05725%09red/K05719%09red/K05692%09red/K05762%09red/K07827%09red/K05758%09red/K00922%09red/K05768%09red/K13710%09red/K04361%09red/K06269%09red/K05755%09red/K04392%09red
PPAR signaling pathway	KEGG PATHWAY	ko03320	18	132	0.045709009321	0.644279369477	TRINITY_DN19803_c0_g2|TRINITY_DN57458_c0_g1|TRINITY_DN6562_c0_g1|TRINITY_DN52038_c0_g2|TRINITY_DN42769_c0_g1|TRINITY_DN1213_c0_g1|TRINITY_DN36687_c0_g1|TRINITY_DN10533_c0_g1|TRINITY_DN36687_c1_g1|TRINITY_DN17538_c0_g1|TRINITY_DN1335_c0_g1|TRINITY_DN13960_c0_g1|TRINITY_DN15233_c0_g1|TRINITY_DN17735_c0_g1|TRINITY_DN5679_c0_g1|TRINITY_DN14044_c0_g1|TRINITY_DN43998_c1_g1|TRINITY_DN48791_c0_g1	http://www.genome.jp/kegg-bin/show_pathway?ko03320/K08745%09red/K08764%09red/K08765%09red/K15013%09red/K00232%09red/K06272%09red/K08756%09red/K01897%09red/K00507%09red
Ether lipid metabolism	KEGG PATHWAY	ko00565	7	37	0.0530690258544	0.67422024879	TRINITY_DN55612_c0_g1|TRINITY_DN61393_c0_g1|TRINITY_DN62383_c0_g1|TRINITY_DN61260_c0_g1|TRINITY_DN61232_c0_g1|TRINITY_DN8513_c0_g1|TRINITY_DN49836_c7_g1	http://www.genome.jp/kegg-bin/show_pathway?ko00565/K14621%09red/K01062%09red/K00993%09red/K16795%09red/K01047%09red/K01080%09red/K00803%09red
Acute myeloid leukemia	KEGG PATHWAY	ko05221	5	22	0.0554609190437	0.67422024879	TRINITY_DN8445_c0_g1|TRINITY_DN54871_c0_g1|TRINITY_DN24487_c0_g2|TRINITY_DN35942_c1_g1|TRINITY_DN35942_c0_g1	http://www.genome.jp/kegg-bin/show_pathway?ko05221/K11224%09red/K00922%09red/K07827%09red/K04688%09red
Basal transcription factors	KEGG PATHWAY	ko03022	9	55	0.0603188486543	0.67422024879	TRINITY_DN51639_c1_g1|TRINITY_DN59521_c0_g1|TRINITY_DN48870_c0_g1|TRINITY_DN44243_c1_g1|TRINITY_DN43996_c0_g4|TRINITY_DN43061_c0_g1|TRINITY_DN50832_c0_g3|TRINITY_DN31981_c0_g1|TRINITY_DN37869_c0_g1	http://www.genome.jp/kegg-bin/show_pathway?ko03022/K10842%09red/K03144%09red/K02202%09red/K03124%09red/K03134%09red/K03120%09red/K03128%09red/K03138%09red/K03133%09red
Steroid hormone biosynthesis	KEGG PATHWAY	ko00140	7	39	0.0648615377222	0.67422024879	TRINITY_DN45094_c0_g1|TRINITY_DN2387_c0_g1|TRINITY_DN44337_c0_g1|TRINITY_DN51350_c0_g1|TRINITY_DN44053_c0_g1|TRINITY_DN55783_c0_g1|TRINITY_DN48211_c0_g1	http://www.genome.jp/kegg-bin/show_pathway?ko00140/K01015%09red/K00699%09red/K10251%09red/K07413%09red
MAPK signaling pathway - fly	KEGG PATHWAY	ko04013	4	16	0.0659507858482	0.67422024879	TRINITY_DN5477_c0_g2|TRINITY_DN53530_c0_g1|TRINITY_DN24487_c0_g2|TRINITY_DN8260_c0_g1	http://www.genome.jp/kegg-bin/show_pathway?ko04013/K04361%09red/K02678%09red/K07827%09red
Leukocyte transendothelial migration	KEGG PATHWAY	ko04670	18	140	0.0689469607349	0.67422024879	TRINITY_DN34495_c0_g2|TRINITY_DN53149_c2_g4|TRINITY_DN8445_c0_g1|TRINITY_DN53149_c2_g1|TRINITY_DN46835_c0_g1|TRINITY_DN9534_c0_g1|TRINITY_DN5647_c0_g1|TRINITY_DN52345_c0_g2|TRINITY_DN28049_c0_g1|TRINITY_DN53567_c0_g1|TRINITY_DN4646_c0_g1|TRINITY_DN61887_c0_g1|TRINITY_DN58836_c0_g1|TRINITY_DN61797_c0_g1|TRINITY_DN43183_c0_g1|TRINITY_DN14583_c0_g1|TRINITY_DN32421_c0_g1|TRINITY_DN60699_c0_g2	http://www.genome.jp/kegg-bin/show_pathway?ko04670/K12757%09red/K05725%09red/K05719%09red/K05691%09red/K05702%09red/K05692%09red/K01116%09red/K00922%09red/K04392%09red
Hippo signaling pathway	KEGG PATHWAY	ko04390	23	190	0.0722132165618	0.67422024879	TRINITY_DN49816_c0_g1|TRINITY_DN60633_c0_g1|TRINITY_DN1724_c0_g1|TRINITY_DN54070_c0_g1|TRINITY_DN28049_c0_g1|TRINITY_DN42897_c0_g4|TRINITY_DN32421_c0_g1|TRINITY_DN53149_c2_g4|TRINITY_DN53149_c2_g1|TRINITY_DN44471_c0_g1|TRINITY_DN41958_c1_g1|TRINITY_DN14583_c0_g1|TRINITY_DN36243_c0_g1|TRINITY_DN34495_c0_g2|TRINITY_DN43729_c0_g1|TRINITY_DN61797_c0_g1|TRINITY_DN36162_c0_g1|TRINITY_DN45231_c0_g1|TRIN…	http://www.genome.jp/kegg-bin/show_pathway?ko04390/K16197%09red/K04412%09red/K16681%09red/K04354%09red/K08959%09red/K06685%09red/K05692%09red/K08960%09red/K03083%09red/K12076%09red/K05691%09red/K06069%09red/K06092%09red/K06269%09red/K06630%09red
Staphylococcus aureus infection	KEGG PATHWAY	ko05150	3	10	0.0756087394106	0.67422024879	TRINITY_DN50904_c0_g1|TRINITY_DN20207_c0_g1|TRINITY_DN37381_c0_g1	http://www.genome.jp/kegg-bin/show_pathway?ko05150/K01315%09red/K06544%09red/K03991%09red
Small cell lung cancer	KEGG PATHWAY	ko05222	10	67	0.0767721970259	0.67422024879	TRINITY_DN46835_c0_g1|TRINITY_DN55247_c0_g1|TRINITY_DN8445_c0_g1|TRINITY_DN53247_c0_g6|TRINITY_DN52345_c0_g2|TRINITY_DN4646_c0_g1|TRINITY_DN58836_c0_g1|TRINITY_DN63293_c0_g1|TRINITY_DN44872_c0_g1|TRINITY_DN23922_c0_g1	http://www.genome.jp/kegg-bin/show_pathway?ko05222/K05725%09red/K05719%09red/K16060%09red/K00922%09red/K02206%09red/K02219%09red/K06237%09red
Complement and coagulation cascades	KEGG PATHWAY	ko04610	5	25	0.0808898768695	0.67422024879	TRINITY_DN50904_c0_g1|TRINITY_DN49364_c1_g1|TRINITY_DN49364_c0_g1|TRINITY_DN20207_c0_g1|TRINITY_DN6664_c0_g1	http://www.genome.jp/kegg-bin/show_pathway?ko04610/K03991%09red/K01315%09red/K03900%09red
SNARE interactions in vesicular transport	KEGG PATHWAY	ko04130	5	25	0.0808898768695	0.67422024879	TRINITY_DN10663_c0_g1|TRINITY_DN1435_c0_g1|TRINITY_DN45420_c0_g1|TRINITY_DN48664_c0_g1|TRINITY_DN11173_c0_g1	http://www.genome.jp/kegg-bin/show_pathway?ko04130/K08495%09red/K08515%09red/K08507%09red/K13504%09red/K08498%09red
Glycosphingolipid biosynthesis - globo series	KEGG PATHWAY	ko00603	5	25	0.0808898768695	0.67422024879	TRINITY_DN31701_c0_g1|TRINITY_DN25515_c0_g1|TRINITY_DN39868_c0_g1|TRINITY_DN7765_c0_g1|TRINITY_DN57114_c0_g1	http://www.genome.jp/kegg-bin/show_pathway?ko00603/K12373%09red/K01204%09red/K00718%09red
Protein digestion and absorption	KEGG PATHWAY	ko04974	14	105	0.0813963792395	0.67422024879	TRINITY_DN51873_c0_g3|TRINITY_DN55247_c0_g1|TRINITY_DN26269_c0_g1|TRINITY_DN53247_c0_g6|TRINITY_DN43356_c0_g1|TRINITY_DN43169_c0_g1|TRINITY_DN53027_c0_g8|TRINITY_DN20805_c0_g1|TRINITY_DN23054_c0_g1|TRINITY_DN47993_c0_g3|TRINITY_DN14854_c0_g1|TRINITY_DN48539_c0_g1|TRINITY_DN14823_c0_g1|TRINITY_DN1069_c0_g1	http://www.genome.jp/kegg-bin/show_pathway?ko04974/K08779%09red/K05849%09red/K01540%09red/K08187%09red/K01298%09red/K01291%09red/K06237%09red/K01312%09red
Fatty acid biosynthesis	KEGG PATHWAY	ko00061	9	59	0.0821136773095	0.67422024879	TRINITY_DN19803_c0_g2|TRINITY_DN6562_c0_g1|TRINITY_DN52038_c0_g2|TRINITY_DN1213_c0_g1|TRINITY_DN61286_c0_g1|TRINITY_DN36687_c0_g1|TRINITY_DN36687_c1_g1|TRINITY_DN1335_c0_g1|TRINITY_DN48791_c0_g1	http://www.genome.jp/kegg-bin/show_pathway?ko00061/K01897%09red/K15013%09red/K11262%09red
Influenza A	KEGG PATHWAY	ko05164	32	286	0.0856056506585	0.67422024879	TRINITY_DN28049_c0_g1|TRINITY_DN45046_c0_g1|TRINITY_DN42803_c0_g1|TRINITY_DN53325_c1_g1|TRINITY_DN52466_c0_g2|TRINITY_DN50677_c0_g1|TRINITY_DN32421_c0_g1|TRINITY_DN53149_c2_g4|TRINITY_DN39751_c0_g1|TRINITY_DN51611_c0_g1|TRINITY_DN48178_c0_g1|TRINITY_DN31051_c0_g1|TRINITY_DN47993_c0_g3|TRINITY_DN51767_c0_g1|TRINITY_DN41958_c1_g1|TRINITY_DN55564_c0_g1|TRINITY_DN14583_c0_g1|TRINITY_DN9551_c0_g1|TRIN…	http://www.genome.jp/kegg-bin/show_pathway?ko05164/K05692%09red/K09523%09red/K03083%09red/K14298%09red/K04498%09red/K00922%09red/K00787%09red/K14297%09red/K01315%09red/K14404%09red/K14396%09red/K01312%09red/K03283%09red
Jak-STAT signaling pathway	KEGG PATHWAY	ko04630	4	18	0.0881096933797	0.67422024879	TRINITY_DN54871_c0_g1|TRINITY_DN8445_c0_g1|TRINITY_DN12370_c0_g1|TRINITY_DN31051_c0_g1	http://www.genome.jp/kegg-bin/show_pathway?ko04630/K04498%09red/K04705%09red/K00922%09red/K11224%09red
Vitamin digestion and absorption	KEGG PATHWAY	ko04977	6	34	0.0888330733203	0.67422024879	TRINITY_DN59549_c0_g1|TRINITY_DN3200_c0_g1|TRINITY_DN62383_c0_g1|TRINITY_DN52971_c2_g1|TRINITY_DN49611_c2_g1|TRINITY_DN39130_c0_g1	http://www.genome.jp/kegg-bin/show_pathway?ko04977/K14621%09red/K14073%09red/K14616%09red/K05665%09red
Glycosaminoglycan degradation	KEGG PATHWAY	ko00531	6	34	0.0888330733203	0.67422024879	TRINITY_DN40461_c0_g1|TRINITY_DN33788_c0_g1|TRINITY_DN57114_c0_g1|TRINITY_DN7765_c0_g1|TRINITY_DN59270_c0_g1|TRINITY_DN39868_c0_g1	http://www.genome.jp/kegg-bin/show_pathway?ko00531/K01137%09red/K12373%09red/K01197%09red/K01205%09red
Biosynthesis of unsaturated fatty acids	KEGG PATHWAY	ko01040	7	43	0.0928281719314	0.686928472292	TRINITY_DN31022_c0_g1|TRINITY_DN43998_c1_g1|TRINITY_DN10533_c0_g1|TRINITY_DN17735_c0_g1|TRINITY_DN44053_c0_g1|TRINITY_DN52844_c0_g6|TRINITY_DN14044_c0_g1	http://www.genome.jp/kegg-bin/show_pathway?ko01040/K00232%09red/K01068%09red/K00507%09red/K10251%09red/K10258%09red
Glycosphingolipid biosynthesis - ganglio series	KEGG PATHWAY	ko00604	4	19	0.100366319698	0.709867035278	TRINITY_DN57114_c0_g1|TRINITY_DN39239_c0_g1|TRINITY_DN39868_c0_g1|TRINITY_DN7765_c0_g1	http://www.genome.jp/kegg-bin/show_pathway?ko00604/K12373%09red/K03372%09red
Dorso-ventral axis formation	KEGG PATHWAY	ko04320	7	44	0.100724376627	0.709867035278	TRINITY_DN5477_c0_g2|TRINITY_DN24124_c0_g1|TRINITY_DN38782_c0_g1|TRINITY_DN53530_c0_g1|TRINITY_DN8260_c0_g1|TRINITY_DN24487_c0_g2|TRINITY_DN51047_c0_g1	http://www.genome.jp/kegg-bin/show_pathway?ko04320/K07827%09red/K02678%09red/K02156%09red/K04361%09red/K03102%09red/K02098%09red
Chemokine signaling pathway	KEGG PATHWAY	ko04062	10	72	0.106194221997	0.729748159347	TRINITY_DN46835_c0_g1|TRINITY_DN8445_c0_g1|TRINITY_DN5647_c0_g1|TRINITY_DN4646_c0_g1|TRINITY_DN58836_c0_g1|TRINITY_DN35661_c0_g1|TRINITY_DN49765_c0_g1|TRINITY_DN54871_c0_g1|TRINITY_DN24487_c0_g2|TRINITY_DN41958_c1_g1	http://www.genome.jp/kegg-bin/show_pathway?ko04062/K05725%09red/K04539%09red/K12366%09red/K03083%09red/K11224%09red/K00922%09red/K04392%09red/K07827%09red
Non-small cell lung cancer	KEGG PATHWAY	ko05223	5	28	0.111497123944	0.729748159347	TRINITY_DN8445_c0_g1|TRINITY_DN24487_c0_g2|TRINITY_DN53530_c0_g1|TRINITY_DN53567_c0_g1|TRINITY_DN8260_c0_g1	http://www.genome.jp/kegg-bin/show_pathway?ko05223/K00922%09red/K04361%09red/K01116%09red/K07827%09red
Melanoma	KEGG PATHWAY	ko05218	4	20	0.113360011892	0.729748159347	TRINITY_DN8445_c0_g1|TRINITY_DN24487_c0_g2|TRINITY_DN53530_c0_g1|TRINITY_DN8260_c0_g1	http://www.genome.jp/kegg-bin/show_pathway?ko05218/K00922%09red/K04361%09red/K07827%09red
N-Glycan biosynthesis	KEGG PATHWAY	ko00510	8	55	0.116974352185	0.729748159347	TRINITY_DN43770_c0_g1|TRINITY_DN9241_c0_g1|TRINITY_DN40207_c0_g1|TRINITY_DN47125_c0_g1|TRINITY_DN40647_c0_g1|TRINITY_DN50949_c0_g1|TRINITY_DN51938_c0_g1|TRINITY_DN1964_c0_g1	http://www.genome.jp/kegg-bin/show_pathway?ko00510/K03843%09red/K03847%09red/K00729%09red/K00717%09red/K07151%09red/K05546%09red/K01001%09red/K01230%09red
Notch signaling pathway	KEGG PATHWAY	ko04330	5	29	0.122779083122	0.729748159347	TRINITY_DN31051_c0_g1|TRINITY_DN22496_c0_g1|TRINITY_DN7972_c0_g1|TRINITY_DN29368_c0_g2|TRINITY_DN41075_c0_g1	http://www.genome.jp/kegg-bin/show_pathway?ko04330/K04498%09red/K06066%09red/K06172%09red/K06052%09red/K06058%09red
Vitamin B6 metabolism	KEGG PATHWAY	ko00750	2	6	0.12488688286	0.729748159347	TRINITY_DN42556_c0_g1|TRINITY_DN48220_c0_g1	http://www.genome.jp/kegg-bin/show_pathway?ko00750/K00275%09red/K00831%09red
Linoleic acid metabolism	KEGG PATHWAY	ko00591	4	21	0.127049503005	0.729748159347	TRINITY_DN62383_c0_g1|TRINITY_DN61393_c0_g1|TRINITY_DN2387_c0_g1|TRINITY_DN52442_c0_g1	http://www.genome.jp/kegg-bin/show_pathway?ko00591/K01047%09red/K14621%09red/K07418%09red/K07413%09red
Arrhythmogenic right ventricular cardiomyopathy (ARVC)	KEGG PATHWAY	ko05412	14	115	0.132689434054	0.729748159347	TRINITY_DN34495_c0_g2|TRINITY_DN53149_c2_g4|TRINITY_DN53149_c2_g1|TRINITY_DN9534_c0_g1|TRINITY_DN43183_c0_g1|TRINITY_DN55322_c0_g1|TRINITY_DN52345_c0_g2|TRINITY_DN28049_c0_g1|TRINITY_DN61797_c0_g1|TRINITY_DN4460_c0_g1|TRINITY_DN14583_c0_g1|TRINITY_DN32421_c0_g1|TRINITY_DN10859_c0_g1|TRINITY_DN52145_c0_g2	http://www.genome.jp/kegg-bin/show_pathway?ko05412/K04962%09red/K05719%09red/K05691%09red/K05692%09red/K06584%09red/K12563%09red/K12566%09red
alpha-Linolenic acid metabolism	KEGG PATHWAY	ko00592	5	30	0.134566205264	0.729748159347	TRINITY_DN10533_c0_g1|TRINITY_DN17735_c0_g1|TRINITY_DN62383_c0_g1|TRINITY_DN61393_c0_g1|TRINITY_DN14044_c0_g1	http://www.genome.jp/kegg-bin/show_pathway?ko00592/K00232%09red/K01047%09red/K14621%09red
MAPK signaling pathway	KEGG PATHWAY	ko04010	25	228	0.135063344609	0.729748159347	TRINITY_DN45626_c0_g1|TRINITY_DN53325_c1_g1|TRINITY_DN52466_c0_g2|TRINITY_DN24487_c0_g2|TRINITY_DN39751_c0_g1|TRINITY_DN51611_c0_g1|TRINITY_DN42120_c0_g1|TRINITY_DN53530_c0_g1|TRINITY_DN51767_c0_g1|TRINITY_DN55564_c0_g1|TRINITY_DN9551_c0_g1|TRINITY_DN19742_c0_g1|TRINITY_DN57535_c0_g1|TRINITY_DN45025_c0_g4|TRINITY_DN47324_c0_g7|TRINITY_DN43672_c0_g1|TRINITY_DN60361_c0_g1|TRINITY_DN58975_c0_g1|TRIN…	http://www.genome.jp/kegg-bin/show_pathway?ko04010/K04437%09red/K04412%09red/K07827%09red/K04461%09red/K04460%09red/K04378%09red/K04392%09red/K04445%09red/K04361%09red/K06268%09red/K03283%09red
Hippo signaling pathway - fly	KEGG PATHWAY	ko04391	19	167	0.140294846353	0.729748159347	TRINITY_DN34495_c0_g2|TRINITY_DN53149_c2_g4|TRINITY_DN18521_c0_g2|TRINITY_DN43183_c0_g1|TRINITY_DN60633_c0_g1|TRINITY_DN9534_c0_g1|TRINITY_DN46719_c0_g1|TRINITY_DN54070_c0_g1|TRINITY_DN43729_c0_g1|TRINITY_DN53090_c0_g1|TRINITY_DN28049_c0_g1|TRINITY_DN53149_c2_g1|TRINITY_DN62554_c0_g1|TRINITY_DN42897_c0_g4|TRINITY_DN14583_c0_g1|TRINITY_DN36243_c0_g1|TRINITY_DN45231_c0_g1|TRINITY_DN32421_c0_g1|TRIN…	http://www.genome.jp/kegg-bin/show_pathway?ko04391/K16197%09red/K04412%09red/K16681%09red/K04354%09red/K06685%09red/K05692%09red/K08960%09red/K12076%09red/K06069%09red/K16680%09red/K06630%09red/K06095%09red
Rap1 signaling pathway	KEGG PATHWAY	ko04015	22	198	0.140437372399	0.729748159347	TRINITY_DN52345_c0_g2|TRINITY_DN28049_c0_g1|TRINITY_DN24487_c0_g2|TRINITY_DN8198_c0_g1|TRINITY_DN53149_c2_g4|TRINITY_DN53149_c2_g1|TRINITY_DN60450_c0_g1|TRINITY_DN32421_c0_g1|TRINITY_DN53567_c0_g1|TRINITY_DN8260_c0_g1|TRINITY_DN53530_c0_g1|TRINITY_DN43803_c0_g1|TRINITY_DN14583_c0_g1|TRINITY_DN58947_c0_g1|TRINITY_DN34495_c0_g2|TRINITY_DN8445_c0_g1|TRINITY_DN43729_c0_g1|TRINITY_DN9534_c0_g1|TRINITY…	http://www.genome.jp/kegg-bin/show_pathway?ko04015/K07827%09red/K05719%09red/K05702%09red/K05692%09red/K01116%09red/K00922%09red/K04392%09red/K06271%09red/K04632%09red/K04361%09red/K06069%09red/K02183%09red
PI3K-Akt signaling pathway	KEGG PATHWAY	ko04151	33	314	0.141271841151	0.729748159347	TRINITY_DN53247_c0_g6|TRINITY_DN49364_c0_g1|TRINITY_DN35942_c1_g1|TRINITY_DN52345_c0_g2|TRINITY_DN49031_c2_g1|TRINITY_DN58836_c0_g1|TRINITY_DN49364_c1_g1|TRINITY_DN42897_c0_g4|TRINITY_DN54454_c0_g1|TRINITY_DN45426_c0_g1|TRINITY_DN46835_c0_g1|TRINITY_DN45231_c0_g1|TRINITY_DN24487_c0_g2|TRINITY_DN7125_c0_g1|TRINITY_DN53530_c0_g1|TRINITY_DN41958_c1_g1|TRINITY_DN6664_c0_g1|TRINITY_DN36243_c0_g1|TRINI…	http://www.genome.jp/kegg-bin/show_pathway?ko04151/K16197%09red/K10605%09red/K04539%09red/K03083%09red/K07198%09red/K04392%09red/K08266%09red/K05719%09red/K04354%09red/K09554%09red/K02991%09red/K01084%09red/K06630%09red/K04688%09red/K00922%09red/K02206%09red/K04361%09red/K05725%09red/K03900%09red/K06584%09red/K06252%09red/K04079%09red/K07827%09red/K06237%09red
Glycosylphosphatidylinositol(GPI)-anchor biosynthesis	KEGG PATHWAY	ko00563	4	22	0.141390072827	0.729748159347	TRINITY_DN51051_c0_g1|TRINITY_DN59810_c0_g1|TRINITY_DN39268_c0_g1|TRINITY_DN14439_c0_g1	http://www.genome.jp/kegg-bin/show_pathway?ko00563/K08098%09red/K05291%09red/K03860%09red/K05292%09red
Bladder cancer	KEGG PATHWAY	ko05219	4	22	0.141390072827	0.729748159347	TRINITY_DN53530_c0_g1|TRINITY_DN24487_c0_g2|TRINITY_DN43672_c0_g1|TRINITY_DN8260_c0_g1	http://www.genome.jp/kegg-bin/show_pathway?ko05219/K04361%09red/K04445%09red/K07827%09red
Phenylalanine, tyrosine and tryptophan biosynthesis	KEGG PATHWAY	ko00400	3	14	0.142991193386	0.729748159347	TRINITY_DN42519_c1_g1|TRINITY_DN14297_c0_g1|TRINITY_DN49040_c0_g2	http://www.genome.jp/kegg-bin/show_pathway?ko00400/K00500%09red/K14455%09red/K00815%09red
HTLV-I infection	KEGG PATHWAY	ko05166	24	220	0.145665895957	0.730798393274	TRINITY_DN61842_c0_g2|TRINITY_DN54311_c0_g1|TRINITY_DN62838_c0_g1|TRINITY_DN24487_c0_g2|TRINITY_DN39924_c0_g1|TRINITY_DN31051_c0_g1|TRINITY_DN53221_c0_g1|TRINITY_DN2453_c0_g1|TRINITY_DN41958_c1_g1|TRINITY_DN55304_c0_g1|TRINITY_DN54070_c0_g1|TRINITY_DN8445_c0_g1|TRINITY_DN5477_c0_g2|TRINITY_DN53322_c0_g2|TRINITY_DN39339_c0_g1|TRINITY_DN44256_c0_g1|TRINITY_DN59594_c0_g1|TRINITY_DN54871_c0_g1|TRINIT…	http://www.genome.jp/kegg-bin/show_pathway?ko05166/K02678%09red/K03083%09red/K11224%09red/K03120%09red/K08874%09red/K05863%09red/K04378%09red/K07936%09red/K07299%09red/K00787%09red/K06268%09red/K02537%09red/K12076%09red/K00922%09red/K02324%09red/K02327%09red/K08054%09red/K08057%09red/K04498%09red/K06271%09red/K07827%09red/K15305%09red
Dilated cardiomyopathy	KEGG PATHWAY	ko05414	17	148	0.148175740456	0.731000319585	TRINITY_DN34495_c0_g2|TRINITY_DN53149_c2_g4|TRINITY_DN53149_c2_g1|TRINITY_DN9534_c0_g1|TRINITY_DN32421_c0_g1|TRINITY_DN55322_c0_g1|TRINITY_DN52345_c0_g2|TRINITY_DN28049_c0_g1|TRINITY_DN58947_c0_g1|TRINITY_DN25812_c1_g1|TRINITY_DN33349_c0_g1|TRINITY_DN43183_c0_g1|TRINITY_DN14583_c0_g1|TRINITY_DN53745_c0_g1|TRINITY_DN10859_c0_g1|TRINITY_DN52145_c0_g2|TRINITY_DN4460_c0_g1	http://www.genome.jp/kegg-bin/show_pathway?ko05414/K04962%09red/K05865%09red/K05719%09red/K05692%09red/K06584%09red/K12314%09red/K12563%09red/K04632%09red/K12566%09red/K10373%09red
Base excision repair	KEGG PATHWAY	ko03410	8	59	0.151026723787	0.732850987558	TRINITY_DN39924_c0_g1|TRINITY_DN25412_c1_g1|TRINITY_DN12742_c0_g1|TRINITY_DN44458_c0_g1|TRINITY_DN61426_c0_g1|TRINITY_DN2453_c0_g1|TRINITY_DN62964_c0_g1|TRINITY_DN42264_c0_g2	http://www.genome.jp/kegg-bin/show_pathway?ko03410/K02324%09red/K10798%09red/K02327%09red/K10802%09red/K10801%09red
Other types of O-glycan biosynthesis	KEGG PATHWAY	ko00514	5	32	0.159557500752	0.742135588857	TRINITY_DN16860_c0_g1|TRINITY_DN43203_c0_g1|TRINITY_DN30095_c0_g1|TRINITY_DN57911_c0_g1|TRINITY_DN51407_c0_g1	http://www.genome.jp/kegg-bin/show_pathway?ko00514/K09666%09red/K00728%09red/K13676%09red
VEGF signaling pathway	KEGG PATHWAY	ko04370	8	60	0.160215129984	0.742135588857	TRINITY_DN46835_c0_g1|TRINITY_DN8445_c0_g1|TRINITY_DN5647_c0_g1|TRINITY_DN53567_c0_g1|TRINITY_DN4646_c0_g1|TRINITY_DN58836_c0_g1|TRINITY_DN36549_c0_g1|TRINITY_DN24487_c0_g2	http://www.genome.jp/kegg-bin/show_pathway?ko04370/K05725%09red/K01116%09red/K00922%09red/K04392%09red/K07827%09red/K06268%09red
Adherens junction	KEGG PATHWAY	ko04520	16	140	0.161139455238	0.742135588857	TRINITY_DN34495_c0_g2|TRINITY_DN53149_c2_g4|TRINITY_DN43183_c0_g1|TRINITY_DN53149_c2_g1|TRINITY_DN9534_c0_g1|TRINITY_DN32421_c0_g1|TRINITY_DN8260_c0_g1|TRINITY_DN28049_c0_g1|TRINITY_DN61887_c0_g1|TRINITY_DN53530_c0_g1|TRINITY_DN61797_c0_g1|TRINITY_DN12252_c0_g1|TRINITY_DN5647_c0_g1|TRINITY_DN14583_c0_g1|TRINITY_DN51820_c0_g10|TRINITY_DN31051_c0_g1	http://www.genome.jp/kegg-bin/show_pathway?ko04520/K05691%09red/K05702%09red/K03097%09red/K05692%09red/K05694%09red/K04498%09red/K04392%09red/K04361%09red
Fc gamma R-mediated phagocytosis	KEGG PATHWAY	ko04666	9	70	0.163183558041	0.742135588857	TRINITY_DN8445_c0_g1|TRINITY_DN5647_c0_g1|TRINITY_DN35942_c1_g1|TRINITY_DN53567_c0_g1|TRINITY_DN43198_c0_g1|TRINITY_DN49836_c7_g1|TRINITY_DN35942_c0_g1|TRINITY_DN52003_c0_g1|TRINITY_DN6586_c0_g2	http://www.genome.jp/kegg-bin/show_pathway?ko04666/K01116%09red/K04688%09red/K05758%09red/K00922%09red/K05768%09red/K01080%09red/K05755%09red/K04392%09red
Renal cell carcinoma	KEGG PATHWAY	ko05211	7	51	0.165476178597	0.742135588857	TRINITY_DN8445_c0_g1|TRINITY_DN5647_c0_g1|TRINITY_DN48439_c0_g1|TRINITY_DN24487_c0_g2|TRINITY_DN42498_c0_g1|TRINITY_DN31051_c0_g1|TRINITY_DN34990_c0_g1	http://www.genome.jp/kegg-bin/show_pathway?ko05211/K03868%09red/K01679%09red/K04498%09red/K00922%09red/K04392%09red/K07299%09red/K07827%09red
Fatty acid metabolism	KEGG PATHWAY	ko01212	16	142	0.173412200148	0.758980718511	TRINITY_DN19803_c0_g2|TRINITY_DN6562_c0_g1|TRINITY_DN52038_c0_g2|TRINITY_DN43998_c1_g1|TRINITY_DN52844_c0_g6|TRINITY_DN61286_c0_g1|TRINITY_DN36687_c0_g1|TRINITY_DN10533_c0_g1|TRINITY_DN36687_c1_g1|TRINITY_DN17538_c0_g1|TRINITY_DN1335_c0_g1|TRINITY_DN17735_c0_g1|TRINITY_DN44053_c0_g1|TRINITY_DN14044_c0_g1|TRINITY_DN1213_c0_g1|TRINITY_DN48791_c0_g1	http://www.genome.jp/kegg-bin/show_pathway?ko01212/K08765%09red/K15013%09red/K00232%09red/K10258%09red/K01897%09red/K11262%09red/K00507%09red/K10251%09red
Retinol metabolism	KEGG PATHWAY	ko00830	7	52	0.175967541199	0.758980718511	TRINITY_DN43109_c0_g1|TRINITY_DN2387_c0_g1|TRINITY_DN44337_c0_g1|TRINITY_DN51350_c0_g1|TRINITY_DN55783_c0_g1|TRINITY_DN48109_c0_g2|TRINITY_DN48211_c0_g1	http://www.genome.jp/kegg-bin/show_pathway?ko00830/K11155%09red/K00699%09red/K07413%09red/K11147%09red
Porphyrin and chlorophyll metabolism	KEGG PATHWAY	ko00860	8	62	0.179345268825	0.758980718511	TRINITY_DN48995_c0_g2|TRINITY_DN47719_c0_g1|TRINITY_DN44337_c0_g1|TRINITY_DN51350_c0_g1|TRINITY_DN44901_c0_g1|TRINITY_DN47107_c0_g1|TRINITY_DN55783_c0_g1|TRINITY_DN48211_c0_g1	http://www.genome.jp/kegg-bin/show_pathway?ko00860/K02257%09red/K00231%09red/K00699%09red/K01885%09red/K01599%09red
Bacterial secretion system	KEGG PATHWAY	ko03070	2	8	0.181249433447	0.758980718511	TRINITY_DN21253_c0_g1|TRINITY_DN61208_c0_g1	http://www.genome.jp/kegg-bin/show_pathway?ko03070/K03106%09red
Glycosphingolipid biosynthesis - lacto and neolacto series	KEGG PATHWAY	ko00601	3	16	0.182052807481	0.758980718511	TRINITY_DN25515_c0_g1|TRINITY_DN51367_c0_g1|TRINITY_DN57970_c0_g1	http://www.genome.jp/kegg-bin/show_pathway?ko00601/K07819%09red/K00718%09red
Viral myocarditis	KEGG PATHWAY	ko05416	14	124	0.191276996058	0.786360983795	TRINITY_DN34495_c0_g2|TRINITY_DN53149_c2_g4|TRINITY_DN25489_c0_g1|TRINITY_DN53149_c2_g1|TRINITY_DN9534_c0_g1|TRINITY_DN5647_c0_g1|TRINITY_DN15266_c0_g1|TRINITY_DN28049_c0_g1|TRINITY_DN51939_c0_g1|TRINITY_DN43183_c0_g1|TRINITY_DN14583_c0_g1|TRINITY_DN32421_c0_g1|TRINITY_DN10859_c0_g1|TRINITY_DN52145_c0_g2	http://www.genome.jp/kegg-bin/show_pathway?ko05416/K05692%09red/K04392%09red/K03260%09red/K12563%09red/K12566%09red/K06278%09red
Measles	KEGG PATHWAY	ko05162	19	177	0.195534342893	0.792851582141	TRINITY_DN53325_c1_g1|TRINITY_DN19742_c0_g1|TRINITY_DN8445_c0_g1|TRINITY_DN51820_c0_g10|TRINITY_DN51611_c0_g1|TRINITY_DN9551_c0_g1|TRINITY_DN44872_c0_g1|TRINITY_DN45025_c0_g4|TRINITY_DN47324_c0_g7|TRINITY_DN51767_c0_g1|TRINITY_DN39751_c0_g1|TRINITY_DN41958_c1_g1|TRINITY_DN57535_c0_g1|TRINITY_DN55564_c0_g1|TRINITY_DN30624_c0_g1|TRINITY_DN55983_c0_g1|TRINITY_DN54871_c0_g1|TRINITY_DN52466_c0_g2|TRIN…	http://www.genome.jp/kegg-bin/show_pathway?ko05162/K03097%09red/K03083%09red/K11224%09red/K00922%09red/K02206%09red/K14753%09red/K03283%09red
Carbohydrate digestion and absorption	KEGG PATHWAY	ko04973	7	55	0.209037341271	0.80687832402	TRINITY_DN8445_c0_g1|TRINITY_DN53027_c0_g8|TRINITY_DN40962_c0_g1|TRINITY_DN49488_c0_g1|TRINITY_DN43105_c0_g1|TRINITY_DN46020_c0_g1|TRINITY_DN43831_c0_g1	http://www.genome.jp/kegg-bin/show_pathway?ko04973/K01176%09red/K00844%09red/K01540%09red/K00922%09red/K14158%09red/K01084%09red
Cell cycle - yeast	KEGG PATHWAY	ko04111	15	137	0.209620479839	0.80687832402	TRINITY_DN42512_c0_g1|TRINITY_DN39416_c0_g1|TRINITY_DN59391_c0_g1|TRINITY_DN52576_c0_g1|TRINITY_DN46719_c0_g1|TRINITY_DN61931_c0_g1|TRINITY_DN5313_c0_g1|TRINITY_DN56028_c0_g1|TRINITY_DN44948_c0_g1|TRINITY_DN49910_c0_g1|TRINITY_DN44710_c0_g1|TRINITY_DN45231_c0_g1|TRINITY_DN23922_c0_g1|TRINITY_DN34278_c0_g1|TRINITY_DN34990_c0_g1	http://www.genome.jp/kegg-bin/show_pathway?ko04111/K02537%09red/K06671%09red/K03868%09red/K04354%09red/K02516%09red/K06685%09red/K06675%09red/K02830%09red/K02214%09red/K03347%09red/K02603%09red/K02219%09red/K02607%09red/K02178%09red/K02540%09red
Cytokine-cytokine receptor interaction	KEGG PATHWAY	ko04060	2	9	0.210639440354	0.80687832402	TRINITY_DN53530_c0_g1|TRINITY_DN8260_c0_g1	http://www.genome.jp/kegg-bin/show_pathway?ko04060/K04361%09red
Peroxisome	KEGG PATHWAY	ko04146	25	244	0.211343364675	0.80687832402	TRINITY_DN19803_c0_g2|TRINITY_DN55612_c0_g1|TRINITY_DN6562_c0_g1|TRINITY_DN47584_c0_g2|TRINITY_DN50744_c0_g1|TRINITY_DN11296_c0_g1|TRINITY_DN42752_c0_g1|TRINITY_DN1335_c0_g1|TRINITY_DN23915_c0_g1|TRINITY_DN48109_c0_g2|TRINITY_DN52932_c0_g1|TRINITY_DN52038_c0_g2|TRINITY_DN42769_c0_g1|TRINITY_DN45623_c0_g2|TRINITY_DN17735_c0_g1|TRINITY_DN385_c0_g1|TRINITY_DN17686_c0_g1|TRINITY_DN45121_c0_g2|TRINITY…	http://www.genome.jp/kegg-bin/show_pathway?ko04146/K12405%09red/K04565%09red/K12261%09red/K00803%09red/K08764%09red/K00869%09red/K00106%09red/K00232%09red/K05676%09red/K11147%09red/K01897%09red/K13239%09red/K13343%09red/K13344%09red
Pathways in cancer	KEGG PATHWAY	ko05200	28	278	0.218887936183	0.80687832402	TRINITY_DN53247_c0_g6|TRINITY_DN52345_c0_g2|TRINITY_DN48439_c0_g1|TRINITY_DN4646_c0_g1|TRINITY_DN58836_c0_g1|TRINITY_DN63293_c0_g1|TRINITY_DN31051_c0_g1|TRINITY_DN32112_c0_g1|TRINITY_DN46835_c0_g1|TRINITY_DN24487_c0_g2|TRINITY_DN7125_c0_g1|TRINITY_DN53567_c0_g1|TRINITY_DN53530_c0_g1|TRINITY_DN41958_c1_g1|TRINITY_DN2390_c0_g1|TRINITY_DN42498_c0_g1|TRINITY_DN23922_c0_g1|TRINITY_DN58947_c0_g1|TRINIT…	http://www.genome.jp/kegg-bin/show_pathway?ko05200/K04539%09red/K01116%09red/K03083%09red/K11224%09red/K04392%09red/K02219%09red/K08735%09red/K03868%09red/K05719%09red/K07299%09red/K16060%09red/K05691%09red/K01679%09red/K00922%09red/K02206%09red/K07827%09red/K04361%09red/K05725%09red/K04498%09red/K04079%09red/K04632%09red/K06231%09red/K06237%09red
Folate biosynthesis	KEGG PATHWAY	ko00790	4	27	0.221139378806	0.80687832402	TRINITY_DN53130_c0_g6|TRINITY_DN9030_c0_g1|TRINITY_DN49873_c0_g2|TRINITY_DN49873_c0_g1	http://www.genome.jp/kegg-bin/show_pathway?ko00790/K00287%09red/K01077%09red
Terpenoid backbone biosynthesis	KEGG PATHWAY	ko00900	4	27	0.221139378806	0.80687832402	TRINITY_DN52565_c2_g1|TRINITY_DN53322_c0_g2|TRINITY_DN385_c0_g1|TRINITY_DN1522_c0_g1	http://www.genome.jp/kegg-bin/show_pathway?ko00900/K00869%09red/K06013%09red/K12505%09red/K00787%09red
Prolactin signaling pathway	KEGG PATHWAY	ko04917	4	27	0.221139378806	0.80687832402	TRINITY_DN41958_c1_g1|TRINITY_DN8445_c0_g1|TRINITY_DN54871_c0_g1|TRINITY_DN24487_c0_g2	http://www.genome.jp/kegg-bin/show_pathway?ko04917/K11224%09red/K00922%09red/K07827%09red/K03083%09red
Non-homologous end-joining	KEGG PATHWAY	ko03450	3	18	0.223527103276	0.80687832402	TRINITY_DN20346_c0_g1|TRINITY_DN49947_c0_g1|TRINITY_DN46214_c0_g1	http://www.genome.jp/kegg-bin/show_pathway?ko03450/K06642%09red/K10866%09red/K10885%09red
Selenocompound metabolism	KEGG PATHWAY	ko00450	5	37	0.228992736851	0.807018276758	TRINITY_DN45834_c0_g1|TRINITY_DN50149_c1_g1|TRINITY_DN5577_c0_g1|TRINITY_DN24303_c0_g1|TRINITY_DN50149_c1_g2	http://www.genome.jp/kegg-bin/show_pathway?ko00450/K01008%09red/K01758%09red/K01874%09red/K00816%09red
ECM-receptor interaction	KEGG PATHWAY	ko04512	9	77	0.229018700161	0.807018276758	TRINITY_DN55247_c0_g1|TRINITY_DN53247_c0_g6|TRINITY_DN45426_c0_g1|TRINITY_DN51489_c2_g1|TRINITY_DN52345_c0_g2|TRINITY_DN49364_c0_g1|TRINITY_DN6664_c0_g1|TRINITY_DN49364_c1_g1|TRINITY_DN4460_c0_g1	http://www.genome.jp/kegg-bin/show_pathway?ko04512/K06584%09red/K06252%09red/K03900%09red/K05719%09red/K06237%09red
Platelet activation	KEGG PATHWAY	ko04611	19	183	0.233086248281	0.811688582249	TRINITY_DN34495_c0_g2|TRINITY_DN53149_c2_g4|TRINITY_DN8445_c0_g1|TRINITY_DN53149_c2_g1|TRINITY_DN1724_c0_g1|TRINITY_DN9534_c0_g1|TRINITY_DN49364_c0_g1|TRINITY_DN43729_c0_g1|TRINITY_DN52345_c0_g2|TRINITY_DN28049_c0_g1|TRINITY_DN62838_c0_g1|TRINITY_DN6664_c0_g1|TRINITY_DN49816_c0_g1|TRINITY_DN43183_c0_g1|TRINITY_DN14583_c0_g1|TRINITY_DN49364_c1_g1|TRINITY_DN32421_c0_g1|TRINITY_DN58947_c0_g1|TRINITY…	http://www.genome.jp/kegg-bin/show_pathway?ko04611/K12757%09red/K05719%09red/K03900%09red/K05692%09red/K00922%09red/K06271%09red/K04632%09red/K06269%09red/K06069%09red
Nicotinate and nicotinamide metabolism	KEGG PATHWAY	ko00760	4	28	0.238338956797	0.816170306353	TRINITY_DN57792_c0_g1|TRINITY_DN43773_c0_g1|TRINITY_DN56856_c0_g1|TRINITY_DN55966_c0_g1	http://www.genome.jp/kegg-bin/show_pathway?ko00760/K01081%09red/K06210%09red/K00763%09red
Central carbon metabolism in cancer	KEGG PATHWAY	ko05230	8	68	0.242041638167	0.816170306353	TRINITY_DN8445_c0_g1|TRINITY_DN41654_c0_g1|TRINITY_DN53991_c0_g1|TRINITY_DN43105_c0_g1|TRINITY_DN53530_c0_g1|TRINITY_DN8260_c0_g1|TRINITY_DN24487_c0_g2|TRINITY_DN42498_c0_g1	http://www.genome.jp/kegg-bin/show_pathway?ko05230/K07827%09red/K00844%09red/K00161%09red/K00922%09red/K07299%09red/K04361%09red/K01425%09red
Mineral absorption	KEGG PATHWAY	ko04978	6	48	0.245111174301	0.816170306353	TRINITY_DN44187_c1_g5|TRINITY_DN33950_c0_g1|TRINITY_DN22081_c0_g2|TRINITY_DN45476_c0_g2|TRINITY_DN53027_c0_g8|TRINITY_DN43831_c0_g1	http://www.genome.jp/kegg-bin/show_pathway?ko04978/K14158%09red/K14685%09red/K00522%09red/K01540%09red
Sphingolipid metabolism	KEGG PATHWAY	ko00600	10	89	0.245402558329	0.816170306353	TRINITY_DN49836_c7_g1|TRINITY_DN40202_c0_g1|TRINITY_DN47349_c1_g1|TRINITY_DN38477_c0_g1|TRINITY_DN47398_c0_g1|TRINITY_DN41672_c0_g2|TRINITY_DN46977_c0_g1|TRINITY_DN46447_c0_g1|TRINITY_DN52537_c0_g3|TRINITY_DN47019_c0_g1	http://www.genome.jp/kegg-bin/show_pathway?ko00600/K01201%09red/K01441%09red/K12350%09red/K00654%09red/K04712%09red/K04710%09red/K01080%09red
Alanine, aspartate and glutamate metabolism	KEGG PATHWAY	ko00250	10	90	0.255131474074	0.833714201391	TRINITY_DN42519_c1_g1|TRINITY_DN62419_c0_g1|TRINITY_DN52200_c0_g4|TRINITY_DN4855_c1_g1|TRINITY_DN53991_c0_g1|TRINITY_DN7787_c0_g1|TRINITY_DN49661_c0_g1|TRINITY_DN54213_c0_g1|TRINITY_DN48101_c0_g1|TRINITY_DN49935_c0_g1	http://www.genome.jp/kegg-bin/show_pathway?ko00250/K00261%09red/K14455%09red/K00264%09red/K00294%09red/K01940%09red/K00820%09red/K13566%09red/K01915%09red/K01425%09red
Fanconi anemia pathway	KEGG PATHWAY	ko03460	7	59	0.256310784887	0.833714201391	TRINITY_DN35965_c0_g1|TRINITY_DN36539_c0_g1|TRINITY_DN49031_c2_g1|TRINITY_DN52479_c1_g1|TRINITY_DN35857_c0_g2|TRINITY_DN9713_c0_g1|TRINITY_DN52318_c1_g2	http://www.genome.jp/kegg-bin/show_pathway?ko03460/K10895%09red/K10891%09red/K10605%09red/K10848%09red/K02350%09red/K13960%09red/K10484%09red
FoxO signaling pathway	KEGG PATHWAY	ko04068	12	112	0.263089979243	0.839186362445	TRINITY_DN8445_c0_g1|TRINITY_DN60633_c0_g1|TRINITY_DN52154_c0_g2|TRINITY_DN24487_c0_g2|TRINITY_DN52926_c0_g6|TRINITY_DN47432_c0_g1|TRINITY_DN53530_c0_g1|TRINITY_DN46020_c0_g1|TRINITY_DN8260_c0_g1|TRINITY_DN44872_c0_g1|TRINITY_DN31051_c0_g1|TRINITY_DN920_c0_g1	http://www.genome.jp/kegg-bin/show_pathway?ko04068/K07827%09red/K05868%09red/K08960%09red/K04498%09red/K00922%09red/K07198%09red/K07199%09red/K11838%09red/K02206%09red/K04361%09red/K01084%09red
Proteoglycans in cancer	KEGG PATHWAY	ko05205	34	353	0.263663282795	0.839186362445	TRINITY_DN49816_c0_g1|TRINITY_DN36075_c2_g1|TRINITY_DN50958_c1_g3|TRINITY_DN35942_c1_g1|TRINITY_DN52345_c0_g2|TRINITY_DN28049_c0_g1|TRINITY_DN4646_c0_g1|TRINITY_DN6625_c0_g1|TRINITY_DN58836_c0_g1|TRINITY_DN32421_c0_g1|TRINITY_DN1724_c0_g1|TRINITY_DN46835_c0_g1|TRINITY_DN53149_c2_g4|TRINITY_DN43183_c0_g1|TRINITY_DN53149_c2_g1|TRINITY_DN54454_c0_g1|TRINITY_DN53567_c0_g1|TRINITY_DN53530_c0_g1|TRINIT…	http://www.genome.jp/kegg-bin/show_pathway?ko05205/K04437%09red/K04660%09red/K05725%09red/K05719%09red/K16865%09red/K01365%09red/K06497%09red/K05692%09red/K01116%09red/K00922%09red/K04688%09red/K02991%09red/K04392%09red/K07827%09red/K04361%09red/K06269%09red/K06278%09red/K05762%09red
Basal cell carcinoma	KEGG PATHWAY	ko05217	2	11	0.270410785338	0.843061813025	TRINITY_DN41958_c1_g1|TRINITY_DN32112_c0_g1	http://www.genome.jp/kegg-bin/show_pathway?ko05217/K06231%09red/K03083%09red
Endocytosis	KEGG PATHWAY	ko04144	25	255	0.273558534196	0.843061813025	TRINITY_DN45025_c0_g4|TRINITY_DN16545_c0_g1|TRINITY_DN15266_c0_g1|TRINITY_DN15032_c0_g1|TRINITY_DN53325_c1_g1|TRINITY_DN52466_c0_g2|TRINITY_DN61256_c0_g1|TRINITY_DN39751_c0_g1|TRINITY_DN51611_c0_g1|TRINITY_DN53530_c0_g1|TRINITY_DN51767_c0_g1|TRINITY_DN55564_c0_g1|TRINITY_DN9551_c0_g1|TRINITY_DN19742_c0_g1|TRINITY_DN57535_c0_g1|TRINITY_DN43729_c0_g1|TRINITY_DN47324_c0_g7|TRINITY_DN50782_c0_g2|TRIN…	http://www.genome.jp/kegg-bin/show_pathway?ko04144/K11248%09red/K18441%09red/K04646%09red/K11824%09red/K04705%09red/K06069%09red/K11826%09red/K12493%09red/K07937%09red/K04361%09red/K06278%09red/K03283%09red
Natural killer cell mediated cytotoxicity	KEGG PATHWAY	ko04650	5	40	0.274201936439	0.843061813025	TRINITY_DN5647_c0_g1|TRINITY_DN8445_c0_g1|TRINITY_DN24487_c0_g2|TRINITY_DN53567_c0_g1|TRINITY_DN36549_c0_g1	http://www.genome.jp/kegg-bin/show_pathway?ko04650/K00922%09red/K07827%09red/K01116%09red/K04392%09red/K06268%09red
Phototransduction - fly	KEGG PATHWAY	ko04745	14	135	0.276273634674	0.843061813025	TRINITY_DN34495_c0_g2|TRINITY_DN53149_c2_g4|TRINITY_DN53149_c2_g1|TRINITY_DN389_c0_g1|TRINITY_DN9534_c0_g1|TRINITY_DN43183_c0_g1|TRINITY_DN28049_c0_g1|TRINITY_DN59710_c0_g1|TRINITY_DN47151_c0_g3|TRINITY_DN60450_c0_g1|TRINITY_DN43803_c0_g1|TRINITY_DN14583_c0_g1|TRINITY_DN32421_c0_g1|TRINITY_DN8198_c0_g1	http://www.genome.jp/kegg-bin/show_pathway?ko04745/K13803%09red/K13805%09red/K05692%09red/K07972%09red/K02183%09red
Aminobenzoate degradation	KEGG PATHWAY	ko00627	3	21	0.288480194366	0.863875927016	TRINITY_DN53130_c0_g6|TRINITY_DN49873_c0_g2|TRINITY_DN49873_c0_g1	http://www.genome.jp/kegg-bin/show_pathway?ko00627/K01077%09red
TGF-beta signaling pathway	KEGG PATHWAY	ko04350	6	52	0.29970098988	0.863875927016	TRINITY_DN35942_c1_g1|TRINITY_DN56028_c0_g1|TRINITY_DN35942_c0_g1|TRINITY_DN31051_c0_g1|TRINITY_DN61363_c0_g1|TRINITY_DN34990_c0_g1	http://www.genome.jp/kegg-bin/show_pathway?ko04350/K04498%09red/K04660%09red/K03868%09red/K04688%09red/K03347%09red
Tropane, piperidine and pyridine alkaloid biosynthesis	KEGG PATHWAY	ko00960	2	12	0.300339658477	0.863875927016	TRINITY_DN42519_c1_g1|TRINITY_DN14297_c0_g1	http://www.genome.jp/kegg-bin/show_pathway?ko00960/K14455%09red/K00815%09red
Taurine and hypotaurine metabolism	KEGG PATHWAY	ko00430	2	12	0.300339658477	0.863875927016	TRINITY_DN40142_c0_g1|TRINITY_DN42941_c0_g1	http://www.genome.jp/kegg-bin/show_pathway?ko00430/K18592%09red
Circadian rhythm - fly	KEGG PATHWAY	ko04711	2	12	0.300339658477	0.863875927016	TRINITY_DN41958_c1_g1|TRINITY_DN60633_c0_g1	http://www.genome.jp/kegg-bin/show_pathway?ko04711/K08960%09red/K03083%09red
Shigellosis	KEGG PATHWAY	ko05131	13	127	0.300605474604	0.863875927016	TRINITY_DN34495_c0_g2|TRINITY_DN53149_c2_g4|TRINITY_DN43183_c0_g1|TRINITY_DN53149_c2_g1|TRINITY_DN9534_c0_g1|TRINITY_DN5647_c0_g1|TRINITY_DN52345_c0_g2|TRINITY_DN28049_c0_g1|TRINITY_DN43198_c0_g1|TRINITY_DN35661_c0_g1|TRINITY_DN14583_c0_g1|TRINITY_DN32421_c0_g1|TRINITY_DN6586_c0_g2	http://www.genome.jp/kegg-bin/show_pathway?ko05131/K05692%09red/K05719%09red/K12366%09red/K05758%09red/K04392%09red/K05755%09red
Tight junction	KEGG PATHWAY	ko04530	20	205	0.308196308746	0.867805734364	TRINITY_DN34495_c0_g2|TRINITY_DN53149_c2_g4|TRINITY_DN18521_c0_g2|TRINITY_DN51820_c0_g10|TRINITY_DN36296_c0_g1|TRINITY_DN36162_c0_g1|TRINITY_DN9534_c0_g1|TRINITY_DN43183_c0_g1|TRINITY_DN43729_c0_g1|TRINITY_DN28049_c0_g1|TRINITY_DN2627_c0_g1|TRINITY_DN53149_c2_g1|TRINITY_DN61887_c0_g1|TRINITY_DN17082_c0_g1|TRINITY_DN61797_c0_g1|TRINITY_DN24487_c0_g2|TRINITY_DN14583_c0_g1|TRINITY_DN45231_c0_g1|TRIN…	http://www.genome.jp/kegg-bin/show_pathway?ko04530/K06103%09red/K04354%09red/K05691%09red/K05702%09red/K03097%09red/K05692%09red/K12757%09red/K06111%09red/K06110%09red/K06092%09red/K07827%09red/K06069%09red/K06095%09red
Ras signaling pathway	KEGG PATHWAY	ko04014	14	139	0.309937339973	0.867805734364	TRINITY_DN5477_c0_g2|TRINITY_DN8445_c0_g1|TRINITY_DN61393_c0_g1|TRINITY_DN5647_c0_g1|TRINITY_DN53584_c0_g1|TRINITY_DN53567_c0_g1|TRINITY_DN8260_c0_g1|TRINITY_DN61887_c0_g1|TRINITY_DN53530_c0_g1|TRINITY_DN60450_c0_g1|TRINITY_DN43803_c0_g1|TRINITY_DN49765_c0_g1|TRINITY_DN24487_c0_g2|TRINITY_DN8198_c0_g1	http://www.genome.jp/kegg-bin/show_pathway?ko04014/K04361%09red/K02678%09red/K04539%09red/K05702%09red/K01116%09red/K00922%09red/K01047%09red/K04392%09red/K17633%09red/K07827%09red/K02183%09red
Pentose and glucuronate interconversions	KEGG PATHWAY	ko00040	8	74	0.310768269738	0.867805734364	TRINITY_DN51091_c0_g1|TRINITY_DN44077_c0_g1|TRINITY_DN49206_c0_g2|TRINITY_DN44337_c0_g1|TRINITY_DN51350_c0_g1|TRINITY_DN42018_c0_g1|TRINITY_DN55783_c0_g1|TRINITY_DN48211_c0_g1	http://www.genome.jp/kegg-bin/show_pathway?ko00040/K00011%09red/K00012%09red/K00699%09red/K01783%09red/K03331%09red
T cell receptor signaling pathway	KEGG PATHWAY	ko04660	6	53	0.313708550108	0.867829260112	TRINITY_DN8445_c0_g1|TRINITY_DN54070_c0_g1|TRINITY_DN53567_c0_g1|TRINITY_DN36549_c0_g1|TRINITY_DN41958_c1_g1|TRINITY_DN24487_c0_g2	http://www.genome.jp/kegg-bin/show_pathway?ko04660/K01116%09red/K03083%09red/K12076%09red/K00922%09red/K07827%09red/K06268%09red
Inflammatory mediator regulation of TRP channels	KEGG PATHWAY	ko04750	11	107	0.317222040605	0.869423370546	TRINITY_DN49816_c0_g1|TRINITY_DN8445_c0_g1|TRINITY_DN1724_c0_g1|TRINITY_DN44895_c0_g1|TRINITY_DN2387_c0_g1|TRINITY_DN53567_c0_g1|TRINITY_DN8198_c0_g1|TRINITY_DN60450_c0_g1|TRINITY_DN43803_c0_g1|TRINITY_DN58947_c0_g1|TRINITY_DN52442_c0_g1	http://www.genome.jp/kegg-bin/show_pathway?ko04750/K04984%09red/K01116%09red/K00922%09red/K07418%09red/K04632%09red/K06269%09red/K07413%09red/K02183%09red
B cell receptor signaling pathway	KEGG PATHWAY	ko04662	5	43	0.321033853269	0.871798353832	TRINITY_DN5647_c0_g1|TRINITY_DN8445_c0_g1|TRINITY_DN24487_c0_g2|TRINITY_DN41958_c1_g1|TRINITY_DN36549_c0_g1	http://www.genome.jp/kegg-bin/show_pathway?ko04662/K03083%09red/K00922%09red/K07827%09red/K04392%09red/K06268%09red
Fc epsilon RI signaling pathway	KEGG PATHWAY	ko04664	4	33	0.327782922368	0.882034045644	TRINITY_DN5647_c0_g1|TRINITY_DN8445_c0_g1|TRINITY_DN24487_c0_g2|TRINITY_DN53567_c0_g1	http://www.genome.jp/kegg-bin/show_pathway?ko04664/K00922%09red/K07827%09red/K01116%09red/K04392%09red
Glioma	KEGG PATHWAY	ko05214	8	76	0.334554062184	0.889360812032	TRINITY_DN8445_c0_g1|TRINITY_DN60450_c0_g1|TRINITY_DN53567_c0_g1|TRINITY_DN53530_c0_g1|TRINITY_DN8260_c0_g1|TRINITY_DN43803_c0_g1|TRINITY_DN24487_c0_g2|TRINITY_DN8198_c0_g1	http://www.genome.jp/kegg-bin/show_pathway?ko05214/K01116%09red/K00922%09red/K04361%09red/K07827%09red/K02183%09red
Synaptic vesicle cycle	KEGG PATHWAY	ko04721	13	131	0.33651490185	0.889360812032	TRINITY_DN57054_c0_g1|TRINITY_DN51935_c0_g2|TRINITY_DN49361_c0_g3|TRINITY_DN48772_c0_g1|TRINITY_DN16477_c0_g2|TRINITY_DN57479_c0_g1|TRINITY_DN52662_c1_g1|TRINITY_DN48664_c0_g1|TRINITY_DN8138_c0_g2|TRINITY_DN662_c0_g1|TRINITY_DN46403_c0_g1|TRINITY_DN57694_c0_g1|TRINITY_DN57554_c0_g1	http://www.genome.jp/kegg-bin/show_pathway?ko04721/K11824%09red/K04646%09red/K06027%09red/K03661%09red/K15292%09red/K02145%09red/K11826%09red/K18211%09red/K02154%09red/K15290%09red/K13504%09red
Thyroid hormone signaling pathway	KEGG PATHWAY	ko04919	17	176	0.340890303223	0.892951590743	TRINITY_DN34495_c0_g2|TRINITY_DN53149_c2_g4|TRINITY_DN8445_c0_g1|TRINITY_DN53149_c2_g1|TRINITY_DN9534_c0_g1|TRINITY_DN32421_c0_g1|TRINITY_DN53027_c0_g8|TRINITY_DN28049_c0_g1|TRINITY_DN51183_c0_g1|TRINITY_DN53567_c0_g1|TRINITY_DN41958_c1_g1|TRINITY_DN23054_c0_g1|TRINITY_DN24487_c0_g2|TRINITY_DN43183_c0_g1|TRINITY_DN14583_c0_g1|TRINITY_DN31051_c0_g1|TRINITY_DN42498_c0_g1	http://www.genome.jp/kegg-bin/show_pathway?ko04919/K08187%09red/K05692%09red/K01116%09red/K11404%09red/K03083%09red/K04498%09red/K01540%09red/K00922%09red/K07299%09red/K07827%09red
Chagas disease (American trypanosomiasis)	KEGG PATHWAY	ko05142	5	45	0.352749469287	0.901535258353	TRINITY_DN60164_c0_g1|TRINITY_DN8445_c0_g1|TRINITY_DN45231_c0_g1|TRINITY_DN58947_c0_g1|TRINITY_DN8109_c0_g1	http://www.genome.jp/kegg-bin/show_pathway?ko05142/K01283%09red/K00922%09red/K08057%09red/K04632%09red/K04354%09red
Primary bile acid biosynthesis	KEGG PATHWAY	ko00120	3	24	0.354577455605	0.901535258353	TRINITY_DN42769_c0_g1|TRINITY_DN23915_c0_g1|TRINITY_DN52932_c0_g1	http://www.genome.jp/kegg-bin/show_pathway?ko00120/K12405%09red/K08764%09red
Hepatitis C	KEGG PATHWAY	ko05160	7	67	0.357970792666	0.901535258353	TRINITY_DN8445_c0_g1|TRINITY_DN45536_c0_g1|TRINITY_DN53530_c0_g1|TRINITY_DN41958_c1_g1|TRINITY_DN8260_c0_g1|TRINITY_DN45231_c0_g1|TRINITY_DN24487_c0_g2	http://www.genome.jp/kegg-bin/show_pathway?ko05160/K02861%09red/K07827%09red/K04354%09red/K03083%09red/K00922%09red/K04361%09red
Cysteine and methionine metabolism	KEGG PATHWAY	ko00270	10	100	0.358017757469	0.901535258353	TRINITY_DN42519_c1_g1|TRINITY_DN50149_c1_g1|TRINITY_DN50149_c1_g2|TRINITY_DN62077_c0_g1|TRINITY_DN46059_c0_g1|TRINITY_DN52317_c0_g1|TRINITY_DN6359_c0_g1|TRINITY_DN63019_c0_g1|TRINITY_DN14297_c0_g1|TRINITY_DN46453_c0_g5	http://www.genome.jp/kegg-bin/show_pathway?ko00270/K14455%09red/K01697%09red/K01758%09red/K00772%09red/K01611%09red/K00815%09red/K00025%09red/K00026%09red
Malaria	KEGG PATHWAY	ko05144	2	14	0.359395812451	0.901535258353	TRINITY_DN55684_c0_g1|TRINITY_DN57291_c0_g1	http://www.genome.jp/kegg-bin/show_pathway?ko05144/K04550%09red
Wnt signaling pathway	KEGG PATHWAY	ko04310	11	113	0.377404961457	0.91941954407	TRINITY_DN54797_c0_g1|TRINITY_DN38749_c0_g1|TRINITY_DN60633_c0_g1|TRINITY_DN5647_c0_g1|TRINITY_DN56028_c0_g1|TRINITY_DN36549_c0_g1|TRINITY_DN41958_c1_g1|TRINITY_DN50239_c0_g1|TRINITY_DN51820_c0_g10|TRINITY_DN31051_c0_g1|TRINITY_DN34990_c0_g1	http://www.genome.jp/kegg-bin/show_pathway?ko04310/K04507%09red/K03868%09red/K03097%09red/K08960%09red/K03083%09red/K04498%09red/K08110%09red/K03347%09red/K02222%09red/K06268%09red/K04392%09red
TNF signaling pathway	KEGG PATHWAY	ko04668	4	36	0.382521033843	0.91941954407	TRINITY_DN8445_c0_g1|TRINITY_DN63293_c0_g1|TRINITY_DN43672_c0_g1|TRINITY_DN45536_c0_g1	http://www.genome.jp/kegg-bin/show_pathway?ko04668/K16060%09red/K00922%09red/K02861%09red/K04445%09red
ABC transporters	KEGG PATHWAY	ko02010	7	69	0.384116528021	0.91941954407	TRINITY_DN39130_c0_g1|TRINITY_DN47507_c0_g1|TRINITY_DN4504_c0_g2|TRINITY_DN52555_c0_g1|TRINITY_DN47883_c0_g1|TRINITY_DN45582_c1_g1|TRINITY_DN3650_c0_g1	http://www.genome.jp/kegg-bin/show_pathway?ko02010/K05676%09red/K05673%09red/K05683%09red/K05679%09red/K05655%09red/K05665%09red/K05666%09red
Pancreatic cancer	KEGG PATHWAY	ko05212	5	47	0.384592285928	0.91941954407	TRINITY_DN5647_c0_g1|TRINITY_DN8445_c0_g1|TRINITY_DN24487_c0_g2|TRINITY_DN53530_c0_g1|TRINITY_DN8260_c0_g1	http://www.genome.jp/kegg-bin/show_pathway?ko05212/K00922%09red/K04361%09red/K04392%09red/K07827%09red
Nucleotide excision repair	KEGG PATHWAY	ko03420	13	137	0.391805975239	0.91941954407	TRINITY_DN39924_c0_g1|TRINITY_DN41212_c0_g1|TRINITY_DN46978_c0_g1|TRINITY_DN36790_c0_g1|TRINITY_DN44243_c1_g1|TRINITY_DN43996_c0_g4|TRINITY_DN50457_c0_g2|TRINITY_DN2453_c0_g1|TRINITY_DN34990_c0_g1|TRINITY_DN37487_c0_g1|TRINITY_DN52318_c1_g2|TRINITY_DN45728_c0_g3|TRINITY_DN37869_c0_g1	http://www.genome.jp/kegg-bin/show_pathway?ko03420/K10842%09red/K10756%09red/K10755%09red/K03868%09red/K03144%09red/K10848%09red/K10570%09red/K10841%09red/K02324%09red/K02327%09red/K02202%09red
Vibrio cholerae infection	KEGG PATHWAY	ko05110	21	228	0.391979956465	0.91941954407	TRINITY_DN34495_c0_g2|TRINITY_DN57054_c0_g1|TRINITY_DN49361_c0_g3|TRINITY_DN53149_c2_g1|TRINITY_DN48772_c0_g1|TRINITY_DN53149_c2_g4|TRINITY_DN9534_c0_g1|TRINITY_DN43183_c0_g1|TRINITY_DN57479_c0_g1|TRINITY_DN28049_c0_g1|TRINITY_DN51011_c0_g1|TRINITY_DN46423_c0_g1|TRINITY_DN8138_c0_g2|TRINITY_DN56523_c0_g1|TRINITY_DN53567_c0_g1|TRINITY_DN9037_c0_g1|TRINITY_DN14583_c0_g1|TRINITY_DN32421_c0_g1|TRINIT…	http://www.genome.jp/kegg-bin/show_pathway?ko05110/K03661%09red/K09481%09red/K03662%09red/K10956%09red/K05692%09red/K01116%09red/K10951%09red/K02145%09red/K04632%09red/K02154%09red/K07937%09red
Vasopressin-regulated water reabsorption	KEGG PATHWAY	ko04962	7	70	0.39721336423	0.91941954407	TRINITY_DN50957_c0_g2|TRINITY_DN50130_c0_g1|TRINITY_DN48664_c0_g1|TRINITY_DN55590_c0_g1|TRINITY_DN46403_c0_g1|TRINITY_DN58947_c0_g1|TRINITY_DN63177_c0_g1	http://www.genome.jp/kegg-bin/show_pathway?ko04962/K10413%09red/K12462%09red/K10418%09red/K04632%09red/K06027%09red/K10426%09red/K13504%09red
Hematopoietic cell lineage	KEGG PATHWAY	ko04640	3	26	0.398276763598	0.91941954407	TRINITY_DN44680_c0_g2|TRINITY_DN49566_c0_g2|TRINITY_DN10853_c0_g1	http://www.genome.jp/kegg-bin/show_pathway?ko04640/K11140%09red
Toxoplasmosis	KEGG PATHWAY	ko05145	16	172	0.400000359448	0.91941954407	TRINITY_DN19742_c0_g1|TRINITY_DN8445_c0_g1|TRINITY_DN39751_c0_g1|TRINITY_DN51611_c0_g1|TRINITY_DN63293_c0_g1|TRINITY_DN45025_c0_g4|TRINITY_DN52345_c0_g2|TRINITY_DN47324_c0_g7|TRINITY_DN51767_c0_g1|TRINITY_DN57535_c0_g1|TRINITY_DN55564_c0_g1|TRINITY_DN53325_c1_g1|TRINITY_DN55983_c0_g1|TRINITY_DN9551_c0_g1|TRINITY_DN52466_c0_g2|TRINITY_DN51611_c2_g1	http://www.genome.jp/kegg-bin/show_pathway?ko05145/K00922%09red/K05719%09red/K16060%09red/K03283%09red
GABAergic synapse	KEGG PATHWAY	ko04727	5	48	0.400494275116	0.91941954407	TRINITY_DN49765_c0_g1|TRINITY_DN46403_c0_g1|TRINITY_DN3646_c0_g1|TRINITY_DN7787_c0_g1|TRINITY_DN53991_c0_g1	http://www.genome.jp/kegg-bin/show_pathway?ko04727/K06027%09red/K01425%09red/K05181%09red/K04539%09red/K01915%09red
NF-kappa B signaling pathway	KEGG PATHWAY	ko04064	4	37	0.400692976976	0.91941954407	TRINITY_DN63293_c0_g1|TRINITY_DN51820_c0_g10|TRINITY_DN53567_c0_g1|TRINITY_DN45536_c0_g1	http://www.genome.jp/kegg-bin/show_pathway?ko04064/K02861%09red/K01116%09red/K03097%09red/K16060%09red
Glycosaminoglycan biosynthesis - chondroitin sulfate / dermatan sulfate	KEGG PATHWAY	ko00532	2	16	0.416510159909	0.93016014928	TRINITY_DN48564_c0_g1|TRINITY_DN46371_c0_g1	http://www.genome.jp/kegg-bin/show_pathway?ko00532/K01017%09red
Estrogen signaling pathway	KEGG PATHWAY	ko04915	23	255	0.420560423125	0.93016014928	TRINITY_DN53325_c1_g1|TRINITY_DN52466_c0_g2|TRINITY_DN24487_c0_g2|TRINITY_DN8198_c0_g1|TRINITY_DN39751_c0_g1|TRINITY_DN51611_c0_g1|TRINITY_DN7125_c0_g1|TRINITY_DN53530_c0_g1|TRINITY_DN8260_c0_g1|TRINITY_DN51767_c0_g1|TRINITY_DN55564_c0_g1|TRINITY_DN43803_c0_g1|TRINITY_DN9551_c0_g1|TRINITY_DN58947_c0_g1|TRINITY_DN19742_c0_g1|TRINITY_DN8445_c0_g1|TRINITY_DN57535_c0_g1|TRINITY_DN45025_c0_g4|TRINITY_…	http://www.genome.jp/kegg-bin/show_pathway?ko04915/K02183%09red/K07827%09red/K00922%09red/K04079%09red/K04632%09red/K04361%09red/K03283%09red
Other glycan degradation	KEGG PATHWAY	ko00511	6	61	0.427670591994	0.93016014928	TRINITY_DN48522_c0_g2|TRINITY_DN40202_c0_g1|TRINITY_DN47398_c0_g1|TRINITY_DN57114_c0_g1|TRINITY_DN7765_c0_g1|TRINITY_DN39868_c0_g1	http://www.genome.jp/kegg-bin/show_pathway?ko00511/K14459%09red/K01201%09red/K12373%09red
Bile secretion	KEGG PATHWAY	ko04976	8	84	0.431407712233	0.93016014928	TRINITY_DN53027_c0_g8|TRINITY_DN47507_c0_g1|TRINITY_DN3650_c0_g1|TRINITY_DN62241_c0_g1|TRINITY_DN52555_c0_g1|TRINITY_DN42498_c0_g1|TRINITY_DN58947_c0_g1|TRINITY_DN43831_c0_g1	http://www.genome.jp/kegg-bin/show_pathway?ko04976/K13855%09red/K05673%09red/K05683%09red/K01540%09red/K07299%09red/K14158%09red/K04632%09red/K05666%09red
Thiamine metabolism	KEGG PATHWAY	ko00730	1	6	0.434507354235	0.93016014928	TRINITY_DN55504_c0_g1	http://www.genome.jp/kegg-bin/show_pathway?ko00730/K04487%09red
Aflatoxin biosynthesis	KEGG PATHWAY	ko00254	1	6	0.434507354235	0.93016014928	TRINITY_DN61286_c0_g1	http://www.genome.jp/kegg-bin/show_pathway?ko00254/K11262%09red
Protein processing in endoplasmic reticulum	KEGG PATHWAY	ko04141	47	536	0.435697258387	0.93016014928	TRINITY_DN45025_c0_g4|TRINITY_DN6140_c0_g1|TRINITY_DN33689_c0_g2|TRINITY_DN40207_c0_g1|TRINITY_DN59118_c0_g1|TRINITY_DN50949_c0_g1|TRINITY_DN51938_c0_g1|TRINITY_DN53325_c1_g1|TRINITY_DN52466_c0_g2|TRINITY_DN41039_c0_g1|TRINITY_DN44790_c0_g1|TRINITY_DN39751_c0_g1|TRINITY_DN51611_c0_g1|TRINITY_DN45809_c0_g2|TRINITY_DN7125_c0_g1|TRINITY_DN53221_c0_g1|TRINITY_DN55564_c0_g1|TRINITY_DN51767_c0_g1|TRINI…	http://www.genome.jp/kegg-bin/show_pathway?ko04141/K11519%09red/K13989%09red/K13984%09red/K04554%09red/K09485%09red/K14027%09red/K03868%09red/K09481%09red/K10956%09red/K14001%09red/K07151%09red/K05546%09red/K11718%09red/K13250%09red/K01230%09red/K14007%09red/K14005%09red/K07953%09red/K10082%09red/K08057%09red/K09586%09red/K09580%09red/K08054%09red/K13525%09red/K09490%09red/K06689%09red/K09523%09r…
Glycerolipid metabolism	KEGG PATHWAY	ko00561	7	73	0.436425889741	0.93016014928	TRINITY_DN43109_c0_g1|TRINITY_DN59549_c0_g1|TRINITY_DN56101_c0_g1|TRINITY_DN27635_c0_g1|TRINITY_DN42018_c0_g1|TRINITY_DN49611_c2_g1|TRINITY_DN49836_c7_g1	http://www.genome.jp/kegg-bin/show_pathway?ko00561/K09881%09red/K01080%09red/K00011%09red/K11155%09red/K14073%09red/K13517%09red
Starch and sucrose metabolism	KEGG PATHWAY	ko00500	11	119	0.438578495448	0.93016014928	TRINITY_DN51091_c0_g1|TRINITY_DN12605_c0_g1|TRINITY_DN40962_c0_g1|TRINITY_DN49488_c0_g1|TRINITY_DN44337_c0_g1|TRINITY_DN51350_c0_g1|TRINITY_DN46020_c0_g1|TRINITY_DN47737_c0_g1|TRINITY_DN43105_c0_g1|TRINITY_DN55783_c0_g1|TRINITY_DN48211_c0_g1	http://www.genome.jp/kegg-bin/show_pathway?ko00500/K01176%09red/K00844%09red/K00700%09red/K08678%09red/K00699%09red/K00012%09red/K01084%09red
Aldosterone-regulated sodium reabsorption	KEGG PATHWAY	ko04960	3	28	0.441119575769	0.93016014928	TRINITY_DN8445_c0_g1|TRINITY_DN24487_c0_g2|TRINITY_DN53027_c0_g8	http://www.genome.jp/kegg-bin/show_pathway?ko04960/K01540%09red/K00922%09red/K07827%09red
Synthesis and degradation of ketone bodies	KEGG PATHWAY	ko00072	2	17	0.444093377842	0.93016014928	TRINITY_DN961_c0_g1|TRINITY_DN50727_c1_g1	http://www.genome.jp/kegg-bin/show_pathway?ko00072/K00019%09red/K01027%09red
Insect hormone biosynthesis	KEGG PATHWAY	ko00981	2	17	0.444093377842	0.93016014928	TRINITY_DN51402_c0_g3|TRINITY_DN52527_c0_g1	http://www.genome.jp/kegg-bin/show_pathway?ko00981/K01063%09red/K10721%09red
Spliceosome	KEGG PATHWAY	ko03040	33	375	0.44622547702	0.93016014928	TRINITY_DN49265_c0_g1|TRINITY_DN63137_c0_g1|TRINITY_DN50180_c0_g2|TRINITY_DN24227_c0_g1|TRINITY_DN45756_c1_g1|TRINITY_DN46739_c0_g4|TRINITY_DN23016_c0_g1|TRINITY_DN53325_c1_g1|TRINITY_DN52466_c0_g2|TRINITY_DN39511_c0_g1|TRINITY_DN39751_c0_g1|TRINITY_DN51611_c0_g1|TRINITY_DN46393_c0_g1|TRINITY_DN42439_c0_g1|TRINITY_DN49970_c0_g1|TRINITY_DN51767_c0_g1|TRINITY_DN38934_c0_g1|TRINITY_DN55564_c0_g1|TRI…	http://www.genome.jp/kegg-bin/show_pathway?ko03040/K12862%09red/K12826%09red/K12837%09red/K12825%09red/K12830%09red/K12856%09red/K11092%09red/K12870%09red/K12861%09red/K12866%09red/K12874%09red/K12811%09red/K11984%09red/K12844%09red/K12813%09red/K03283%09red/K11086%09red/K12841%09red/K12854%09red
Various types of N-glycan biosynthesis	KEGG PATHWAY	ko00513	6	63	0.455981184777	0.937294657598	TRINITY_DN48522_c0_g2|TRINITY_DN43770_c0_g1|TRINITY_DN9241_c0_g1|TRINITY_DN40207_c0_g1|TRINITY_DN47125_c0_g1|TRINITY_DN51938_c0_g1	http://www.genome.jp/kegg-bin/show_pathway?ko00513/K03843%09red/K03847%09red/K14459%09red/K00717%09red/K07151%09red/K01230%09red
Serotonergic synapse	KEGG PATHWAY	ko04726	6	63	0.455981184777	0.937294657598	TRINITY_DN2387_c0_g1|TRINITY_DN49765_c0_g1|TRINITY_DN24487_c0_g2|TRINITY_DN58947_c0_g1|TRINITY_DN3646_c0_g1|TRINITY_DN52442_c0_g1	http://www.genome.jp/kegg-bin/show_pathway?ko04726/K05181%09red/K04539%09red/K07418%09red/K04632%09red/K07827%09red/K07413%09red
Amoebiasis	KEGG PATHWAY	ko05146	9	98	0.460737887492	0.938310149575	TRINITY_DN46835_c0_g1|TRINITY_DN55247_c0_g1|TRINITY_DN8445_c0_g1|TRINITY_DN53247_c0_g6|TRINITY_DN48262_c1_g1|TRINITY_DN4646_c0_g1|TRINITY_DN58836_c0_g1|TRINITY_DN4542_c0_g1|TRINITY_DN58947_c0_g1	http://www.genome.jp/kegg-bin/show_pathway?ko05146/K05725%09red/K13963%09red/K00922%09red/K01319%09red/K04632%09red/K06237%09red
Chemical carcinogenesis	KEGG PATHWAY	ko05204	12	133	0.46285402484	0.938310149575	TRINITY_DN45834_c0_g1|TRINITY_DN45617_c0_g2|TRINITY_DN56591_c0_g1|TRINITY_DN51350_c0_g1|TRINITY_DN2387_c0_g1|TRINITY_DN44337_c0_g1|TRINITY_DN45635_c1_g11|TRINITY_DN39564_c0_g1|TRINITY_DN39400_c0_g1|TRINITY_DN52107_c0_g1|TRINITY_DN55783_c0_g1|TRINITY_DN48211_c0_g1	http://www.genome.jp/kegg-bin/show_pathway?ko05204/K00816%09red/K00699%09red/K07413%09red/K00799%09red
Fatty acid degradation	KEGG PATHWAY	ko00071	13	146	0.475646729279	0.938310149575	TRINITY_DN19803_c0_g2|TRINITY_DN6562_c0_g1|TRINITY_DN52038_c0_g2|TRINITY_DN36687_c1_g1|TRINITY_DN1213_c0_g1|TRINITY_DN36687_c0_g1|TRINITY_DN10533_c0_g1|TRINITY_DN45623_c0_g2|TRINITY_DN17538_c0_g1|TRINITY_DN1335_c0_g1|TRINITY_DN17735_c0_g1|TRINITY_DN14044_c0_g1|TRINITY_DN48791_c0_g1	http://www.genome.jp/kegg-bin/show_pathway?ko00071/K01897%09red/K13239%09red/K00232%09red/K15013%09red/K08765%09red
Ascorbate and aldarate metabolism	KEGG PATHWAY	ko00053	5	53	0.478848765057	0.938310149575	TRINITY_DN51350_c0_g1|TRINITY_DN55783_c0_g1|TRINITY_DN48211_c0_g1|TRINITY_DN51091_c0_g1|TRINITY_DN44337_c0_g1	http://www.genome.jp/kegg-bin/show_pathway?ko00053/K00012%09red/K00699%09red
Transcriptional misregulation in cancer	KEGG PATHWAY	ko05202	9	100	0.483216675942	0.938310149575	TRINITY_DN46835_c0_g1|TRINITY_DN33109_c0_g1|TRINITY_DN49586_c0_g1|TRINITY_DN4646_c0_g1|TRINITY_DN49884_c0_g1|TRINITY_DN47125_c0_g1|TRINITY_DN58042_c0_g1|TRINITY_DN58836_c0_g1|TRINITY_DN23794_c0_g1	http://www.genome.jp/kegg-bin/show_pathway?ko05202/K00717%09red/K02211%09red/K15627%09red/K05725%09red/K11253%09red
Insulin secretion	KEGG PATHWAY	ko04911	6	65	0.48394410892	0.938310149575	TRINITY_DN16477_c0_g2|TRINITY_DN53027_c0_g8|TRINITY_DN55322_c0_g1|TRINITY_DN48664_c0_g1|TRINITY_DN58947_c0_g1|TRINITY_DN42498_c0_g1	http://www.genome.jp/kegg-bin/show_pathway?ko04911/K04962%09red/K01540%09red/K07299%09red/K04632%09red/K18211%09red/K13504%09red
Epithelial cell signaling in Helicobacter pylori infection	KEGG PATHWAY	ko05120	10	112	0.486411324338	0.938310149575	TRINITY_DN57054_c0_g1|TRINITY_DN49361_c0_g3|TRINITY_DN48772_c0_g1|TRINITY_DN5647_c0_g1|TRINITY_DN57479_c0_g1|TRINITY_DN53567_c0_g1|TRINITY_DN8138_c0_g2|TRINITY_DN53530_c0_g1|TRINITY_DN8260_c0_g1|TRINITY_DN52867_c0_g3	http://www.genome.jp/kegg-bin/show_pathway?ko05120/K04361%09red/K03662%09red/K03661%09red/K01116%09red/K04392%09red/K02154%09red/K02145%09red
Signaling pathways regulating pluripotency of stem cells	KEGG PATHWAY	ko04550	3	31	0.502963264247	0.938310149575	TRINITY_DN41958_c1_g1|TRINITY_DN8445_c0_g1|TRINITY_DN24487_c0_g2	http://www.genome.jp/kegg-bin/show_pathway?ko04550/K00922%09red/K07827%09red/K03083%09red
HIF-1 signaling pathway	KEGG PATHWAY	ko04066	13	149	0.503281232532	0.938310149575	TRINITY_DN8445_c0_g1|TRINITY_DN41654_c0_g1|TRINITY_DN54454_c0_g1|TRINITY_DN35942_c1_g1|TRINITY_DN4700_c0_g1|TRINITY_DN53567_c0_g1|TRINITY_DN43105_c0_g1|TRINITY_DN53530_c0_g1|TRINITY_DN8260_c0_g1|TRINITY_DN34990_c0_g1|TRINITY_DN31051_c0_g1|TRINITY_DN35942_c0_g1|TRINITY_DN42498_c0_g1	http://www.genome.jp/kegg-bin/show_pathway?ko04066/K00134%09red/K03868%09red/K00844%09red/K00161%09red/K01116%09red/K00922%09red/K04688%09red/K04498%09red/K02991%09red/K07299%09red/K04361%09red
Apoptosis	KEGG PATHWAY	ko04210	5	55	0.509259770789	0.938310149575	TRINITY_DN63293_c0_g1|TRINITY_DN8445_c0_g1|TRINITY_DN45536_c0_g1|TRINITY_DN36549_c0_g1|TRINITY_DN6271_c0_g1	http://www.genome.jp/kegg-bin/show_pathway?ko04210/K00922%09red/K01173%09red/K02861%09red/K16060%09red/K06268%09red
Sphingolipid signaling pathway	KEGG PATHWAY	ko04071	12	138	0.510887412968	0.938310149575	TRINITY_DN8445_c0_g1|TRINITY_DN46447_c0_g1|TRINITY_DN47349_c1_g1|TRINITY_DN38477_c0_g1|TRINITY_DN5647_c0_g1|TRINITY_DN39130_c0_g1|TRINITY_DN41672_c0_g2|TRINITY_DN24487_c0_g2|TRINITY_DN46977_c0_g1|TRINITY_DN45231_c0_g1|TRINITY_DN52537_c0_g3|TRINITY_DN47019_c0_g1	http://www.genome.jp/kegg-bin/show_pathway?ko04071/K01441%09red/K04354%09red/K12350%09red/K00654%09red/K04712%09red/K00922%09red/K04710%09red/K04392%09red/K07827%09red/K05665%09red
Cell cycle	KEGG PATHWAY	ko04110	18	209	0.511107664662	0.938310149575	TRINITY_DN42512_c0_g1|TRINITY_DN39416_c0_g1|TRINITY_DN52154_c0_g2|TRINITY_DN52576_c0_g1|TRINITY_DN49910_c0_g1|TRINITY_DN61931_c0_g1|TRINITY_DN5313_c0_g1|TRINITY_DN44243_c1_g1|TRINITY_DN56028_c0_g1|TRINITY_DN44948_c0_g1|TRINITY_DN40311_c0_g1|TRINITY_DN41958_c1_g1|TRINITY_DN44872_c0_g1|TRINITY_DN42897_c0_g4|TRINITY_DN36243_c0_g1|TRINITY_DN49947_c0_g1|TRINITY_DN31051_c0_g1|TRINITY_DN34990_c0_g1	http://www.genome.jp/kegg-bin/show_pathway?ko04110/K16197%09red/K02537%09red/K06671%09red/K03868%09red/K03347%09red/K05868%09red/K06642%09red/K03083%09red/K02202%09red/K04498%09red/K02214%09red/K06638%09red/K02603%09red/K02206%09red/K02607%09red/K02178%09red/K06630%09red/K02540%09red
Pathogenic Escherichia coli infection	KEGG PATHWAY	ko05130	23	269	0.517139406526	0.938310149575	TRINITY_DN52345_c0_g2|TRINITY_DN28049_c0_g1|TRINITY_DN43055_c2_g1|TRINITY_DN43198_c0_g1|TRINITY_DN32421_c0_g1|TRINITY_DN53149_c2_g4|TRINITY_DN53149_c2_g1|TRINITY_DN45128_c0_g3|TRINITY_DN45128_c0_g1|TRINITY_DN14583_c0_g1|TRINITY_DN663_c0_g1|TRINITY_DN34495_c0_g2|TRINITY_DN14507_c0_g1|TRINITY_DN47397_c0_g1|TRINITY_DN43969_c2_g1|TRINITY_DN43055_c3_g5|TRINITY_DN46345_c2_g2|TRINITY_DN9534_c0_g1|TRINIT…	http://www.genome.jp/kegg-bin/show_pathway?ko05130/K05719%09red/K05692%09red/K07374%09red/K07375%09red/K05758%09red/K05755%09red
Drug metabolism - cytochrome P450	KEGG PATHWAY	ko00982	10	115	0.517865595309	0.938310149575	TRINITY_DN51350_c0_g1|TRINITY_DN45617_c0_g2|TRINITY_DN56591_c0_g1|TRINITY_DN44337_c0_g1|TRINITY_DN45635_c1_g11|TRINITY_DN39564_c0_g1|TRINITY_DN39400_c0_g1|TRINITY_DN52107_c0_g1|TRINITY_DN55783_c0_g1|TRINITY_DN48211_c0_g1	http://www.genome.jp/kegg-bin/show_pathway?ko00982/K00699%09red/K00799%09red
Pantothenate and CoA biosynthesis	KEGG PATHWAY	ko00770	2	20	0.522181794355	0.938310149575	TRINITY_DN61717_c0_g1|TRINITY_DN51031_c0_g1	http://www.genome.jp/kegg-bin/show_pathway?ko00770/K01464%09red/K09680%09red
Cyanoamino acid metabolism	KEGG PATHWAY	ko00460	2	20	0.522181794355	0.938310149575	TRINITY_DN40142_c0_g1|TRINITY_DN42941_c0_g1	http://www.genome.jp/kegg-bin/show_pathway?ko00460/K18592%09red
D-Glutamine and D-glutamate metabolism	KEGG PATHWAY	ko00471	2	20	0.522181794355	0.938310149575	TRINITY_DN49661_c0_g1|TRINITY_DN53991_c0_g1	http://www.genome.jp/kegg-bin/show_pathway?ko00471/K00261%09red/K01425%09red
MAPK signaling pathway - yeast	KEGG PATHWAY	ko04011	2	20	0.522181794355	0.938310149575	TRINITY_DN58864_c0_g1|TRINITY_DN389_c0_g1	http://www.genome.jp/kegg-bin/show_pathway?ko04011/K07972%09red/K01759%09red
Morphine addiction	KEGG PATHWAY	ko05032	3	32	0.522786846648	0.938310149575	TRINITY_DN49765_c0_g1|TRINITY_DN58947_c0_g1|TRINITY_DN3646_c0_g1	http://www.genome.jp/kegg-bin/show_pathway?ko05032/K04632%09red/K05181%09red/K04539%09red
Protein export	KEGG PATHWAY	ko03060	8	92	0.526608011582	0.938310149575	TRINITY_DN21253_c0_g1|TRINITY_DN61208_c0_g1|TRINITY_DN62908_c0_g1|TRINITY_DN48349_c0_g4|TRINITY_DN56523_c0_g1|TRINITY_DN38111_c0_g1|TRINITY_DN198_c0_g1|TRINITY_DN46423_c0_g1	http://www.genome.jp/kegg-bin/show_pathway?ko03060/K09490%09red/K09481%09red/K10956%09red/K03109%09red/K03106%09red/K03104%09red/K12948%09red
Salmonella infection	KEGG PATHWAY	ko05132	13	152	0.530548996417	0.938310149575	TRINITY_DN34495_c0_g2|TRINITY_DN53149_c2_g4|TRINITY_DN53149_c2_g1|TRINITY_DN9534_c0_g1|TRINITY_DN5647_c0_g1|TRINITY_DN28049_c0_g1|TRINITY_DN45626_c0_g1|TRINITY_DN55590_c0_g1|TRINITY_DN43198_c0_g1|TRINITY_DN43183_c0_g1|TRINITY_DN14583_c0_g1|TRINITY_DN32421_c0_g1|TRINITY_DN6586_c0_g2	http://www.genome.jp/kegg-bin/show_pathway?ko05132/K04437%09red/K05692%09red/K05758%09red/K10413%09red/K04392%09red/K05755%09red
mRNA surveillance pathway	KEGG PATHWAY	ko03015	16	188	0.532757107412	0.938310149575	TRINITY_DN49816_c0_g1|TRINITY_DN50677_c0_g1|TRINITY_DN1724_c0_g1|TRINITY_DN48728_c0_g2|TRINITY_DN38152_c0_g1|TRINITY_DN4324_c0_g1|TRINITY_DN51998_c0_g2|TRINITY_DN46163_c0_g1|TRINITY_DN52483_c0_g1|TRINITY_DN42803_c0_g1|TRINITY_DN7612_c0_g1|TRINITY_DN42715_c0_g1|TRINITY_DN51163_c0_g1|TRINITY_DN8950_c0_g1|TRINITY_DN45231_c0_g1|TRINITY_DN31375_c0_g1	http://www.genome.jp/kegg-bin/show_pathway?ko03015/K14405%09red/K14328%09red/K04354%09red/K14402%09red/K14396%09red/K14326%09red/K03265%09red/K00565%09red/K14406%09red/K14404%09red/K14294%09red/K06269%09red/K14397%09red/K13126%09red
Prostate cancer	KEGG PATHWAY	ko05215	9	105	0.538268172317	0.938310149575	TRINITY_DN8445_c0_g1|TRINITY_DN7125_c0_g1|TRINITY_DN49727_c0_g2|TRINITY_DN53530_c0_g1|TRINITY_DN41958_c1_g1|TRINITY_DN24487_c0_g2|TRINITY_DN8260_c0_g1|TRINITY_DN44872_c0_g1|TRINITY_DN31051_c0_g1	http://www.genome.jp/kegg-bin/show_pathway?ko05215/K07827%09red/K03083%09red/K04498%09red/K00922%09red/K04079%09red/K02206%09red/K04361%09red
Insulin signaling pathway	KEGG PATHWAY	ko04910	19	225	0.542261715303	0.938310149575	TRINITY_DN49816_c0_g1|TRINITY_DN8445_c0_g1|TRINITY_DN61286_c0_g1|TRINITY_DN1724_c0_g1|TRINITY_DN24487_c0_g2|TRINITY_DN35942_c1_g1|TRINITY_DN43729_c0_g1|TRINITY_DN47432_c0_g1|TRINITY_DN22905_c0_g1|TRINITY_DN35942_c0_g1|TRINITY_DN46020_c0_g1|TRINITY_DN41958_c1_g1|TRINITY_DN57687_c0_g1|TRINITY_DN60450_c0_g1|TRINITY_DN43803_c0_g1|TRINITY_DN43105_c0_g1|TRINITY_DN54454_c0_g1|TRINITY_DN8198_c0_g1|TRINIT…	http://www.genome.jp/kegg-bin/show_pathway?ko04910/K07189%09red/K07827%09red/K00844%09red/K06269%09red/K04688%09red/K03083%09red/K02991%09red/K07198%09red/K07199%09red/K00922%09red/K07195%09red/K11262%09red/K01084%09red/K06069%09red/K02183%09red
Ubiquitin mediated proteolysis	KEGG PATHWAY	ko04120	19	225	0.542261715303	0.938310149575	TRINITY_DN41039_c0_g1|TRINITY_DN16921_c0_g1|TRINITY_DN56028_c0_g1|TRINITY_DN60447_c0_g1|TRINITY_DN54981_c0_g1|TRINITY_DN36790_c0_g1|TRINITY_DN33689_c0_g2|TRINITY_DN46510_c0_g1|TRINITY_DN49031_c2_g1|TRINITY_DN52049_c0_g1|TRINITY_DN43441_c0_g1|TRINITY_DN45204_c0_g1|TRINITY_DN47345_c0_g1|TRINITY_DN63293_c0_g1|TRINITY_DN50644_c0_g1|TRINITY_DN49742_c0_g2|TRINITY_DN61704_c0_g1|TRINITY_DN62066_c0_g1|TRI…	http://www.genome.jp/kegg-bin/show_pathway?ko04120/K10600%09red/K10582%09red/K10596%09red/K10588%09red/K03868%09red/K10605%09red/K10585%09red/K10579%09red/K06689%09red/K04552%09red/K10598%09red/K10573%09red/K10570%09red/K04554%09red/K16060%09red/K03347%09red/K10593%09red/K10571%09red
Viral carcinogenesis	KEGG PATHWAY	ko05203	21	249	0.543232227688	0.938310149575	TRINITY_DN48656_c0_g1|TRINITY_DN8445_c0_g1|TRINITY_DN54871_c0_g1|TRINITY_DN48870_c0_g1|TRINITY_DN31051_c0_g1|TRINITY_DN54070_c0_g1|TRINITY_DN53856_c0_g1|TRINITY_DN5647_c0_g1|TRINITY_DN58975_c0_g1|TRINITY_DN51183_c0_g1|TRINITY_DN44872_c0_g1|TRINITY_DN40311_c0_g1|TRINITY_DN31981_c0_g1|TRINITY_DN24487_c0_g2|TRINITY_DN44256_c0_g1|TRINITY_DN42897_c0_g4|TRINITY_DN36243_c0_g1|TRINITY_DN920_c0_g1|TRINITY…	http://www.genome.jp/kegg-bin/show_pathway?ko05203/K09504%09red/K07827%09red/K04378%09red/K11224%09red/K04392%09red/K03144%09red/K16197%09red/K10691%09red/K11404%09red/K12076%09red/K04498%09red/K03124%09red/K00922%09red/K11643%09red/K05768%09red/K06638%09red/K11838%09red/K02206%09red/K15305%09red/K06630%09red/K03120%09red
Steroid biosynthesis	KEGG PATHWAY	ko00100	2	21	0.546523853669	0.938310149575	TRINITY_DN17684_c0_g1|TRINITY_DN34612_c0_g1	http://www.genome.jp/kegg-bin/show_pathway?ko00100/K00227%09red/K01052%09red
Mismatch repair	KEGG PATHWAY	ko03430	6	70	0.551592836754	0.938310149575	TRINITY_DN39924_c0_g1|TRINITY_DN41212_c0_g1|TRINITY_DN46978_c0_g1|TRINITY_DN2390_c0_g1|TRINITY_DN45728_c0_g3|TRINITY_DN37487_c0_g1	http://www.genome.jp/kegg-bin/show_pathway?ko03430/K08735%09red/K10756%09red/K10755%09red/K02327%09red
Colorectal cancer	KEGG PATHWAY	ko05210	5	58	0.553441333214	0.938310149575	TRINITY_DN2390_c0_g1|TRINITY_DN8445_c0_g1|TRINITY_DN24487_c0_g2|TRINITY_DN41958_c1_g1|TRINITY_DN5647_c0_g1	http://www.genome.jp/kegg-bin/show_pathway?ko05210/K08735%09red/K00922%09red/K07827%09red/K04392%09red/K03083%09red
Glycosaminoglycan biosynthesis - keratan sulfate	KEGG PATHWAY	ko00533	1	9	0.55709648194	0.938310149575	TRINITY_DN47125_c0_g1	http://www.genome.jp/kegg-bin/show_pathway?ko00533/K00717%09red
Arginine and proline metabolism	KEGG PATHWAY	ko00330	12	143	0.557678588913	0.938310149575	TRINITY_DN42519_c1_g1|TRINITY_DN46523_c0_g1|TRINITY_DN52200_c0_g4|TRINITY_DN45791_c0_g1|TRINITY_DN53991_c0_g1|TRINITY_DN7787_c0_g1|TRINITY_DN49661_c0_g1|TRINITY_DN52317_c0_g1|TRINITY_DN48101_c0_g1|TRINITY_DN40446_c0_g1|TRINITY_DN43037_c0_g1|TRINITY_DN23117_c0_g1	http://www.genome.jp/kegg-bin/show_pathway?ko00330/K00261%09red/K14455%09red/K11394%09red/K00294%09red/K01940%09red/K08660%09red/K00472%09red/K01915%09red/K01611%09red/K00933%09red/K01425%09red
Pyruvate metabolism	KEGG PATHWAY	ko00620	10	119	0.558805494769	0.938310149575	TRINITY_DN51316_c0_g2|TRINITY_DN41654_c0_g1|TRINITY_DN61286_c0_g1|TRINITY_DN48439_c0_g1|TRINITY_DN6359_c0_g1|TRINITY_DN63019_c0_g1|TRINITY_DN58864_c0_g1|TRINITY_DN46453_c0_g5|TRINITY_DN11084_c0_g1|TRINITY_DN39845_c0_g1	http://www.genome.jp/kegg-bin/show_pathway?ko00620/K00026%09red/K01958%09red/K01679%09red/K01759%09red/K00161%09red/K00382%09red/K00025%09red/K11262%09red/K00627%09red
Nitrogen metabolism	KEGG PATHWAY	ko00910	3	34	0.561084109712	0.938310149575	TRINITY_DN49661_c0_g1|TRINITY_DN54213_c0_g1|TRINITY_DN7787_c0_g1	http://www.genome.jp/kegg-bin/show_pathway?ko00910/K00261%09red/K00264%09red/K01915%09red
Chronic myeloid leukemia	KEGG PATHWAY	ko05220	3	35	0.579517574514	0.963692146382	TRINITY_DN8445_c0_g1|TRINITY_DN54871_c0_g1|TRINITY_DN24487_c0_g2	http://www.genome.jp/kegg-bin/show_pathway?ko05220/K11224%09red/K00922%09red/K07827%09red
Hepatitis B	KEGG PATHWAY	ko05161	7	85	0.586155768726	0.966372880063	TRINITY_DN8445_c0_g1|TRINITY_DN24487_c0_g2|TRINITY_DN44872_c0_g1|TRINITY_DN36243_c0_g1|TRINITY_DN54871_c0_g1|TRINITY_DN31051_c0_g1|TRINITY_DN52867_c0_g3	http://www.genome.jp/kegg-bin/show_pathway?ko05161/K16197%09red/K03662%09red/K04498%09red/K11224%09red/K00922%09red/K02206%09red/K07827%09red
Isoquinoline alkaloid biosynthesis	KEGG PATHWAY	ko00950	2	23	0.592546620124	0.966372880063	TRINITY_DN42519_c1_g1|TRINITY_DN14297_c0_g1	http://www.genome.jp/kegg-bin/show_pathway?ko00950/K14455%09red/K00815%09red
Endocrine and other factor-regulated calcium reabsorption	KEGG PATHWAY	ko04961	5	61	0.595578112939	0.966372880063	TRINITY_DN57554_c0_g1|TRINITY_DN51935_c0_g2|TRINITY_DN52662_c1_g1|TRINITY_DN58947_c0_g1|TRINITY_DN53027_c0_g8	http://www.genome.jp/kegg-bin/show_pathway?ko04961/K11826%09red/K04632%09red/K11824%09red/K01540%09red/K04646%09red
Neurotrophin signaling pathway	KEGG PATHWAY	ko04722	11	135	0.595869281752	0.966372880063	TRINITY_DN8445_c0_g1|TRINITY_DN50130_c0_g1|TRINITY_DN5647_c0_g1|TRINITY_DN53567_c0_g1|TRINITY_DN41958_c1_g1|TRINITY_DN60450_c0_g1|TRINITY_DN43803_c0_g1|TRINITY_DN42897_c0_g4|TRINITY_DN43672_c0_g1|TRINITY_DN24487_c0_g2|TRINITY_DN8198_c0_g1	http://www.genome.jp/kegg-bin/show_pathway?ko04722/K01116%09red/K03083%09red/K00922%09red/K12462%09red/K04392%09red/K04445%09red/K07827%09red/K06630%09red/K02183%09red
Fatty acid elongation	KEGG PATHWAY	ko00062	3	36	0.597453503552	0.966372880063	TRINITY_DN52844_c0_g6|TRINITY_DN31022_c0_g1|TRINITY_DN44053_c0_g1	http://www.genome.jp/kegg-bin/show_pathway?ko00062/K01068%09red/K10251%09red/K10258%09red
Hedgehog signaling pathway	KEGG PATHWAY	ko04340	4	49	0.603231782039	0.970416345019	TRINITY_DN41958_c1_g1|TRINITY_DN60633_c0_g1|TRINITY_DN44471_c0_g1|TRINITY_DN32112_c0_g1	http://www.genome.jp/kegg-bin/show_pathway?ko04340/K08959%09red/K06231%09red/K08960%09red/K03083%09red
Phosphatidylinositol signaling system	KEGG PATHWAY	ko04070	7	87	0.609207170142	0.971304894716	TRINITY_DN8445_c0_g1|TRINITY_DN62364_c0_g1|TRINITY_DN3408_c0_g1|TRINITY_DN53567_c0_g1|TRINITY_DN60450_c0_g1|TRINITY_DN43803_c0_g1|TRINITY_DN8198_c0_g1	http://www.genome.jp/kegg-bin/show_pathway?ko04070/K15759%09red/K00922%09red/K00888%09red/K01116%09red/K02183%09red
Glycine, serine and threonine metabolism	KEGG PATHWAY	ko00260	9	112	0.611270404154	0.971304894716	TRINITY_DN50149_c1_g1|TRINITY_DN48220_c0_g1|TRINITY_DN51949_c0_g2|TRINITY_DN62077_c0_g1|TRINITY_DN50149_c1_g2|TRINITY_DN47314_c0_g2|TRINITY_DN45115_c0_g1|TRINITY_DN50286_c0_g1|TRINITY_DN39845_c0_g1	http://www.genome.jp/kegg-bin/show_pathway?ko00260/K00108%09red/K01697%09red/K01758%09red/K00639%09red/K00382%09red/K00831%09red
Neuroactive ligand-receptor interaction	KEGG PATHWAY	ko04080	6	75	0.61488940227	0.971304894716	TRINITY_DN4542_c0_g1|TRINITY_DN32019_c0_g1|TRINITY_DN44552_c0_g1|TRINITY_DN47993_c0_g3|TRINITY_DN20207_c0_g1|TRINITY_DN3646_c0_g1	http://www.genome.jp/kegg-bin/show_pathway?ko04080/K05202%09red/K01319%09red/K01315%09red/K05181%09red/K04818%09red/K01312%09red
Melanogenesis	KEGG PATHWAY	ko04916	7	88	0.620472124499	0.971304894716	TRINITY_DN31051_c0_g1|TRINITY_DN8198_c0_g1|TRINITY_DN41958_c1_g1|TRINITY_DN60450_c0_g1|TRINITY_DN43803_c0_g1|TRINITY_DN24487_c0_g2|TRINITY_DN58947_c0_g1	http://www.genome.jp/kegg-bin/show_pathway?ko04916/K04498%09red/K04632%09red/K07827%09red/K03083%09red/K02183%09red
Circadian rhythm - plant	KEGG PATHWAY	ko04712	1	11	0.623678635761	0.971304894716	TRINITY_DN51820_c0_g10	http://www.genome.jp/kegg-bin/show_pathway?ko04712/K03097%09red
Thyroid cancer	KEGG PATHWAY	ko05216	1	11	0.623678635761	0.971304894716	TRINITY_DN24487_c0_g2	http://www.genome.jp/kegg-bin/show_pathway?ko05216/K07827%09red
Metabolism of xenobiotics by cytochrome P450	KEGG PATHWAY	ko00980	10	126	0.626754171928	0.971304894716	TRINITY_DN51350_c0_g1|TRINITY_DN45617_c0_g2|TRINITY_DN56591_c0_g1|TRINITY_DN44337_c0_g1|TRINITY_DN45635_c1_g11|TRINITY_DN39564_c0_g1|TRINITY_DN39400_c0_g1|TRINITY_DN52107_c0_g1|TRINITY_DN55783_c0_g1|TRINITY_DN48211_c0_g1	http://www.genome.jp/kegg-bin/show_pathway?ko00980/K00699%09red/K00799%09red
Gap junction	KEGG PATHWAY	ko04540	17	213	0.631544098505	0.973630485195	TRINITY_DN43055_c3_g5|TRINITY_DN45128_c0_g3|TRINITY_DN663_c0_g1|TRINITY_DN46345_c2_g2|TRINITY_DN45128_c0_g1|TRINITY_DN54675_c0_g1|TRINITY_DN44471_c0_g1|TRINITY_DN43055_c2_g1|TRINITY_DN41302_c0_g1|TRINITY_DN53530_c0_g1|TRINITY_DN42940_c3_g2|TRINITY_DN14507_c0_g1|TRINITY_DN8260_c0_g1|TRINITY_DN47397_c0_g1|TRINITY_DN43969_c2_g1|TRINITY_DN24487_c0_g2|TRINITY_DN58947_c0_g1	http://www.genome.jp/kegg-bin/show_pathway?ko04540/K07827%09red/K08959%09red/K07374%09red/K07375%09red/K04632%09red/K04361%09red
Type II diabetes mellitus	KEGG PATHWAY	ko04930	2	25	0.634983809914	0.973861179971	TRINITY_DN8445_c0_g1|TRINITY_DN43105_c0_g1	http://www.genome.jp/kegg-bin/show_pathway?ko04930/K00922%09red/K00844%09red
Herpes simplex infection	KEGG PATHWAY	ko05168	12	153	0.645444420536	0.977904334094	TRINITY_DN49816_c0_g1|TRINITY_DN56028_c0_g1|TRINITY_DN1724_c0_g1|TRINITY_DN38182_c0_g1|TRINITY_DN29013_c0_g1|TRINITY_DN43061_c0_g1|TRINITY_DN44872_c0_g1|TRINITY_DN50832_c0_g3|TRINITY_DN51820_c0_g10|TRINITY_DN31051_c0_g1|TRINITY_DN31981_c0_g1|TRINITY_DN920_c0_g1	http://www.genome.jp/kegg-bin/show_pathway?ko05168/K04498%09red/K15129%09red/K03097%09red/K03006%09red/K03134%09red/K03120%09red/K03347%09red/K11838%09red/K02206%09red/K06269%09red/K03133%09red
Phenylalanine metabolism	KEGG PATHWAY	ko00360	3	39	0.648176407369	0.977904334094	TRINITY_DN42519_c1_g1|TRINITY_DN14297_c0_g1|TRINITY_DN49040_c0_g2	http://www.genome.jp/kegg-bin/show_pathway?ko00360/K00500%09red/K14455%09red/K00815%09red
mTOR signaling pathway	KEGG PATHWAY	ko04150	6	78	0.650345134416	0.977904334094	TRINITY_DN8445_c0_g1|TRINITY_DN43473_c0_g1|TRINITY_DN35942_c1_g1|TRINITY_DN47432_c0_g1|TRINITY_DN54454_c0_g1|TRINITY_DN35942_c0_g1	http://www.genome.jp/kegg-bin/show_pathway?ko04150/K08266%09red/K02991%09red/K07198%09red/K00922%09red/K04688%09red
Styrene degradation	KEGG PATHWAY	ko00643	1	12	0.653117623297	0.977904334094	TRINITY_DN47771_c0_g1	http://www.genome.jp/kegg-bin/show_pathway?ko00643/K01800%09red
Meiosis - yeast	KEGG PATHWAY	ko04113	10	129	0.654138709968	0.977904334094	TRINITY_DN42512_c0_g1|TRINITY_DN49816_c0_g1|TRINITY_DN39416_c0_g1|TRINITY_DN1724_c0_g1|TRINITY_DN52576_c0_g1|TRINITY_DN61931_c0_g1|TRINITY_DN5313_c0_g1|TRINITY_DN44948_c0_g1|TRINITY_DN49910_c0_g1|TRINITY_DN44710_c0_g1	http://www.genome.jp/kegg-bin/show_pathway?ko04113/K02537%09red/K06671%09red/K02607%09red/K02830%09red/K02214%09red/K02603%09red/K02540%09red/K06269%09red/K02178%09red
Long-term potentiation	KEGG PATHWAY	ko04720	8	105	0.666119649598	0.990353246052	TRINITY_DN49816_c0_g1|TRINITY_DN1724_c0_g1|TRINITY_DN24487_c0_g2|TRINITY_DN36549_c0_g1|TRINITY_DN60450_c0_g1|TRINITY_DN43803_c0_g1|TRINITY_DN31051_c0_g1|TRINITY_DN8198_c0_g1	http://www.genome.jp/kegg-bin/show_pathway?ko04720/K04498%09red/K07827%09red/K06269%09red/K06268%09red/K02183%09red
Legionellosis	KEGG PATHWAY	ko05134	21	268	0.669157598684	0.990353246052	TRINITY_DN53325_c1_g1|TRINITY_DN19742_c0_g1|TRINITY_DN39751_c0_g1|TRINITY_DN51611_c0_g1|TRINITY_DN52911_c0_g1|TRINITY_DN30031_c0_g4|TRINITY_DN45025_c0_g4|TRINITY_DN37012_c0_g1|TRINITY_DN47338_c0_g2|TRINITY_DN47324_c0_g7|TRINITY_DN51767_c0_g1|TRINITY_DN57535_c0_g1|TRINITY_DN56813_c0_g1|TRINITY_DN55564_c0_g1|TRINITY_DN21947_c0_g1|TRINITY_DN55983_c0_g1|TRINITY_DN9551_c0_g1|TRINITY_DN15251_c0_g1|TRIN…	http://www.genome.jp/kegg-bin/show_pathway?ko05134/K13525%09red/K07953%09red/K07937%09red/K03231%09red/K04077%09red/K03233%09red/K03283%09red
Two-component system	KEGG PATHWAY	ko02020	4	54	0.674339455172	0.993057108114	TRINITY_DN53130_c0_g6|TRINITY_DN49873_c0_g2|TRINITY_DN7787_c0_g1|TRINITY_DN49873_c0_g1	http://www.genome.jp/kegg-bin/show_pathway?ko02020/K01077%09red/K01915%09red
Toll-like receptor signaling pathway	KEGG PATHWAY	ko04620	3	41	0.679369224519	0.994835124409	TRINITY_DN5647_c0_g1|TRINITY_DN8445_c0_g1|TRINITY_DN45536_c0_g1	http://www.genome.jp/kegg-bin/show_pathway?ko04620/K00922%09red/K02861%09red/K04392%09red
Fructose and mannose metabolism	KEGG PATHWAY	ko00051	6	81	0.683730535754	0.994835124409	TRINITY_DN44421_c0_g1|TRINITY_DN50430_c0_g2|TRINITY_DN43105_c0_g1|TRINITY_DN42018_c0_g1|TRINITY_DN42838_c0_g1|TRINITY_DN52145_c0_g1	http://www.genome.jp/kegg-bin/show_pathway?ko00051/K01809%09red/K00966%09red/K18334%09red/K00844%09red/K01623%09red/K00011%09red
AMPK signaling pathway	KEGG PATHWAY	ko04152	12	158	0.685629612768	0.994835124409	TRINITY_DN8445_c0_g1|TRINITY_DN52926_c0_g6|TRINITY_DN35942_c1_g1|TRINITY_DN61286_c0_g1|TRINITY_DN47432_c0_g1|TRINITY_DN17538_c0_g1|TRINITY_DN35942_c0_g1|TRINITY_DN46020_c0_g1|TRINITY_DN56138_c0_g1|TRINITY_DN45231_c0_g1|TRINITY_DN43998_c1_g1|TRINITY_DN61879_c0_g1	http://www.genome.jp/kegg-bin/show_pathway?ko04152/K11262%09red/K04354%09red/K04688%09red/K08765%09red/K00922%09red/K07198%09red/K07199%09red/K07901%09red/K07881%09red/K01084%09red/K00507%09red
Oxytocin signaling pathway	KEGG PATHWAY	ko04921	22	285	0.696354689063	0.999997987965	TRINITY_DN49816_c0_g1|TRINITY_DN1724_c0_g1|TRINITY_DN28049_c0_g1|TRINITY_DN24487_c0_g2|TRINITY_DN8198_c0_g1|TRINITY_DN53149_c2_g4|TRINITY_DN53149_c2_g1|TRINITY_DN60450_c0_g1|TRINITY_DN32421_c0_g1|TRINITY_DN53530_c0_g1|TRINITY_DN43803_c0_g1|TRINITY_DN14583_c0_g1|TRINITY_DN58947_c0_g1|TRINITY_DN34495_c0_g2|TRINITY_DN8445_c0_g1|TRINITY_DN55322_c0_g1|TRINITY_DN52926_c0_g6|TRINITY_DN9534_c0_g1|TRINITY…	http://www.genome.jp/kegg-bin/show_pathway?ko04921/K04962%09red/K07827%09red/K05692%09red/K00922%09red/K07198%09red/K07199%09red/K04632%09red/K04361%09red/K06269%09red/K06268%09red/K02183%09red
Amyotrophic lateral sclerosis (ALS)	KEGG PATHWAY	ko05014	4	56	0.700172414145	0.999997987965	TRINITY_DN5647_c0_g1|TRINITY_DN11296_c0_g1|TRINITY_DN36549_c0_g1|TRINITY_DN30789_c0_g1	http://www.genome.jp/kegg-bin/show_pathway?ko05014/K04565%09red/K04392%09red/K11519%09red/K06268%09red
Epstein-Barr virus infection	KEGG PATHWAY	ko05169	34	439	0.721158968349	0.999997987965	TRINITY_DN46572_c0_g1|TRINITY_DN53325_c1_g1|TRINITY_DN42897_c0_g4|TRINITY_DN52466_c0_g2|TRINITY_DN31051_c0_g1|TRINITY_DN59594_c0_g1|TRINITY_DN45958_c0_g2|TRINITY_DN39751_c0_g1|TRINITY_DN51611_c0_g1|TRINITY_DN53567_c0_g1|TRINITY_DN55564_c0_g1|TRINITY_DN51767_c0_g1|TRINITY_DN41958_c1_g1|TRINITY_DN51261_c0_g1|TRINITY_DN45025_c0_g4|TRINITY_DN36243_c0_g1|TRINITY_DN51820_c0_g10|TRINITY_DN920_c0_g1|TRIN…	http://www.genome.jp/kegg-bin/show_pathway?ko05169/K16197%09red/K03038%09red/K01116%09red/K03083%09red/K03020%09red/K03124%09red/K03120%09red/K03027%09red/K03028%09red/K02861%09red/K07936%09red/K11838%09red/K06630%09red/K03097%09red/K03015%09red/K00922%09red/K03012%09red/K02206%09red/K03031%09red/K03006%09red/K04498%09red/K03283%09red
Proximal tubule bicarbonate reclamation	KEGG PATHWAY	ko04964	4	58	0.724494020809	0.999997987965	TRINITY_DN49661_c0_g1|TRINITY_DN53991_c0_g1|TRINITY_DN53027_c0_g8|TRINITY_DN63019_c0_g1	http://www.genome.jp/kegg-bin/show_pathway?ko04964/K00025%09red/K01540%09red/K00261%09red/K01425%09red
Phosphonate and phosphinate metabolism	KEGG PATHWAY	ko00440	1	15	0.728327125291	0.999997987965	TRINITY_DN61232_c0_g1	http://www.genome.jp/kegg-bin/show_pathway?ko00440/K00993%09red
Dopaminergic synapse	KEGG PATHWAY	ko04728	10	138	0.729070185055	0.999997987965	TRINITY_DN49816_c0_g1|TRINITY_DN61051_c0_g1|TRINITY_DN1724_c0_g1|TRINITY_DN8198_c0_g1|TRINITY_DN41958_c1_g1|TRINITY_DN60450_c0_g1|TRINITY_DN43803_c0_g1|TRINITY_DN49765_c0_g1|TRINITY_DN45231_c0_g1|TRINITY_DN58947_c0_g1	http://www.genome.jp/kegg-bin/show_pathway?ko04728/K04539%09red/K04354%09red/K03083%09red/K10396%09red/K04632%09red/K06269%09red/K02183%09red
Thyroid hormone synthesis	KEGG PATHWAY	ko04918	8	112	0.729965593602	0.999997987965	TRINITY_DN62908_c0_g1|TRINITY_DN53027_c0_g8|TRINITY_DN43707_c0_g1|TRINITY_DN53221_c0_g1|TRINITY_DN40983_c0_g1|TRINITY_DN52834_c2_g3|TRINITY_DN58947_c0_g1|TRINITY_DN49338_c0_g1	http://www.genome.jp/kegg-bin/show_pathway?ko04918/K08054%09red/K09490%09red/K01540%09red/K15173%09red/K00432%09red/K04632%09red
GnRH signaling pathway	KEGG PATHWAY	ko04912	7	100	0.740505105036	0.999997987965	TRINITY_DN60450_c0_g1|TRINITY_DN8198_c0_g1|TRINITY_DN53530_c0_g1|TRINITY_DN8260_c0_g1|TRINITY_DN43803_c0_g1|TRINITY_DN24487_c0_g2|TRINITY_DN58947_c0_g1	http://www.genome.jp/kegg-bin/show_pathway?ko04912/K04632%09red/K04361%09red/K07827%09red/K02183%09red
Ovarian steroidogenesis	KEGG PATHWAY	ko04913	2	31	0.7414869725	0.999997987965	TRINITY_DN58947_c0_g1|TRINITY_DN52442_c0_g1	http://www.genome.jp/kegg-bin/show_pathway?ko04913/K04632%09red/K07418%09red
cAMP signaling pathway	KEGG PATHWAY	ko04024	17	230	0.742524384951	0.999997987965	TRINITY_DN49816_c0_g1|TRINITY_DN10533_c0_g1|TRINITY_DN8445_c0_g1|TRINITY_DN1724_c0_g1|TRINITY_DN5647_c0_g1|TRINITY_DN53027_c0_g8|TRINITY_DN55322_c0_g1|TRINITY_DN8198_c0_g1|TRINITY_DN61887_c0_g1|TRINITY_DN60450_c0_g1|TRINITY_DN43803_c0_g1|TRINITY_DN17735_c0_g1|TRINITY_DN52555_c0_g1|TRINITY_DN32112_c0_g1|TRINITY_DN31051_c0_g1|TRINITY_DN58947_c0_g1|TRINITY_DN14044_c0_g1	http://www.genome.jp/kegg-bin/show_pathway?ko04024/K04962%09red/K05673%09red/K05702%09red/K00232%09red/K04498%09red/K01540%09red/K00922%09red/K04392%09red/K04632%09red/K06231%09red/K06269%09red/K02183%09red
DNA replication	KEGG PATHWAY	ko03030	8	114	0.746590116379	0.999997987965	TRINITY_DN39924_c0_g1|TRINITY_DN41212_c0_g1|TRINITY_DN46978_c0_g1|TRINITY_DN52576_c0_g1|TRINITY_DN2453_c0_g1|TRINITY_DN45728_c0_g3|TRINITY_DN41296_c0_g1|TRINITY_DN37487_c0_g1	http://www.genome.jp/kegg-bin/show_pathway?ko03030/K10756%09red/K10755%09red/K10743%09red/K02540%09red/K02327%09red/K02324%09red
Sulfur relay system	KEGG PATHWAY	ko04122	1	16	0.749581960517	0.999997987965	TRINITY_DN55504_c0_g1	http://www.genome.jp/kegg-bin/show_pathway?ko04122/K04487%09red
Phagosome	KEGG PATHWAY	ko04145	42	547	0.756507318316	0.999997987965	TRINITY_DN36075_c2_g1|TRINITY_DN52345_c0_g2|TRINITY_DN28049_c0_g1|TRINITY_DN43055_c2_g1|TRINITY_DN6625_c0_g1|TRINITY_DN55590_c0_g1|TRINITY_DN32421_c0_g1|TRINITY_DN53149_c2_g4|TRINITY_DN49361_c0_g3|TRINITY_DN53149_c2_g1|TRINITY_DN8138_c0_g2|TRINITY_DN54820_c0_g1|TRINITY_DN52462_c0_g1|TRINITY_DN53221_c0_g1|TRINITY_DN45128_c0_g3|TRINITY_DN45128_c0_g1|TRINITY_DN14583_c0_g1|TRINITY_DN663_c0_g1|TRINITY…	http://www.genome.jp/kegg-bin/show_pathway?ko04145/K08054%09red/K03991%09red/K03661%09red/K05719%09red/K10074%09red/K01365%09red/K10956%09red/K05692%09red/K07374%09red/K07375%09red/K03662%09red/K10413%09red/K08057%09red/K02145%09red/K04392%09red/K02154%09red/K06560%09red/K09481%09red
Phototransduction	KEGG PATHWAY	ko04744	3	47	0.76047038447	0.999997987965	TRINITY_DN43803_c0_g1|TRINITY_DN8198_c0_g1|TRINITY_DN60450_c0_g1	http://www.genome.jp/kegg-bin/show_pathway?ko04744/K02183%09red
Glyoxylate and dicarboxylate metabolism	KEGG PATHWAY	ko00630	8	116	0.762486873198	0.999997987965	TRINITY_DN53636_c0_g1|TRINITY_DN51149_c1_g1|TRINITY_DN43692_c0_g1|TRINITY_DN9879_c0_g1|TRINITY_DN7787_c0_g1|TRINITY_DN6359_c0_g1|TRINITY_DN63019_c0_g1|TRINITY_DN46453_c0_g5	http://www.genome.jp/kegg-bin/show_pathway?ko00630/K01847%09red/K00026%09red/K01681%09red/K01966%09red/K01915%09red/K00025%09red/K01432%09red
Adrenergic signaling in cardiomyocytes	KEGG PATHWAY	ko04261	14	195	0.763704842954	0.999997987965	TRINITY_DN49816_c0_g1|TRINITY_DN8445_c0_g1|TRINITY_DN1724_c0_g1|TRINITY_DN53027_c0_g8|TRINITY_DN55322_c0_g1|TRINITY_DN8198_c0_g1|TRINITY_DN25812_c1_g1|TRINITY_DN60450_c0_g1|TRINITY_DN43803_c0_g1|TRINITY_DN43672_c0_g1|TRINITY_DN45231_c0_g1|TRINITY_DN53745_c0_g1|TRINITY_DN58947_c0_g1|TRINITY_DN33349_c0_g1	http://www.genome.jp/kegg-bin/show_pathway?ko04261/K04962%09red/K04354%09red/K05865%09red/K01540%09red/K00922%09red/K04445%09red/K12314%09red/K04632%09red/K10373%09red/K06269%09red/K02183%09red
Ubiquinone and other terpenoid-quinone biosynthesis	KEGG PATHWAY	ko00130	1	17	0.769174419377	0.999997987965	TRINITY_DN14297_c0_g1	http://www.genome.jp/kegg-bin/show_pathway?ko00130/K00815%09red
Streptomycin biosynthesis	KEGG PATHWAY	ko00521	1	17	0.769174419377	0.999997987965	TRINITY_DN43105_c0_g1	http://www.genome.jp/kegg-bin/show_pathway?ko00521/K00844%09red
Purine metabolism	KEGG PATHWAY	ko00230	19	261	0.7721335162	0.999997987965	TRINITY_DN45121_c0_g2|TRINITY_DN39924_c0_g1|TRINITY_DN43773_c0_g1|TRINITY_DN29462_c0_g1|TRINITY_DN45958_c0_g2|TRINITY_DN2453_c0_g1|TRINITY_DN32160_c0_g1|TRINITY_DN56347_c0_g1|TRINITY_DN29013_c0_g1|TRINITY_DN46189_c0_g1|TRINITY_DN41691_c0_g1|TRINITY_DN55966_c0_g1|TRINITY_DN17686_c0_g1|TRINITY_DN50744_c0_g1|TRINITY_DN20046_c0_g1|TRINITY_DN35408_c0_g4|TRINITY_DN8618_c0_g1|TRINITY_DN48347_c0_g1|TRINI…	http://www.genome.jp/kegg-bin/show_pathway?ko00230/K03020%09red/K03015%09red/K03027%09red/K02327%09red/K00760%09red/K03006%09red/K18532%09red/K01587%09red/K02324%09red/K00939%09red/K03012%09red/K00106%09red/K01081%09red/K00940%09red
Cytosolic DNA-sensing pathway	KEGG PATHWAY	ko04623	3	48	0.77223169531	0.999997987965	TRINITY_DN45958_c0_g2|TRINITY_DN20046_c0_g1|TRINITY_DN45536_c0_g1	http://www.genome.jp/kegg-bin/show_pathway?ko04623/K03020%09red/K02861%09red/K03027%09red
Lysosome	KEGG PATHWAY	ko04142	36	478	0.778783844812	0.999997987965	TRINITY_DN4542_c0_g1|TRINITY_DN36075_c2_g1|TRINITY_DN40202_c0_g1|TRINITY_DN33788_c0_g1|TRINITY_DN1630_c0_g1|TRINITY_DN6625_c0_g1|TRINITY_DN57231_c0_g1|TRINITY_DN59270_c0_g1|TRINITY_DN57054_c0_g1|TRINITY_DN49361_c0_g3|TRINITY_DN47398_c0_g1|TRINITY_DN17684_c0_g1|TRINITY_DN54820_c0_g1|TRINITY_DN5330_c0_g1|TRINITY_DN47452_c0_g1|TRINITY_DN31701_c0_g1|TRINITY_DN41664_c0_g1|TRINITY_DN7765_c0_g1|TRINITY_…	http://www.genome.jp/kegg-bin/show_pathway?ko04142/K12397%09red/K01369%09red/K12391%09red/K01365%09red/K12398%09red/K12373%09red/K01363%09red/K02154%09red/K08568%09red/K04646%09red/K12350%09red/K01275%09red/K01137%09red/K01319%09red/K12301%09red/K12383%09red/K12385%09red/K03662%09red/K03661%09red/K13289%09red/K06497%09red/K01052%09red/K01201%09red/K01204%09red/K01205%09red
Gastric acid secretion	KEGG PATHWAY	ko04971	6	91	0.779304524484	0.999997987965	TRINITY_DN53027_c0_g8|TRINITY_DN8198_c0_g1|TRINITY_DN62241_c0_g1|TRINITY_DN60450_c0_g1|TRINITY_DN43803_c0_g1|TRINITY_DN58947_c0_g1	http://www.genome.jp/kegg-bin/show_pathway?ko04971/K13855%09red/K04632%09red/K01540%09red/K02183%09red
Cholinergic synapse	KEGG PATHWAY	ko04725	3	49	0.783515421261	0.999997987965	TRINITY_DN49765_c0_g1|TRINITY_DN8445_c0_g1|TRINITY_DN24487_c0_g2	http://www.genome.jp/kegg-bin/show_pathway?ko04725/K00922%09red/K07827%09red/K04539%09red
Osteoclast differentiation	KEGG PATHWAY	ko04380	3	50	0.794332439614	0.999997987965	TRINITY_DN5647_c0_g1|TRINITY_DN8445_c0_g1|TRINITY_DN36549_c0_g1	http://www.genome.jp/kegg-bin/show_pathway?ko04380/K00922%09red/K04392%09red/K06268%09red
RNA degradation	KEGG PATHWAY	ko03018	12	174	0.794680208273	0.999997987965	TRINITY_DN37770_c0_g1|TRINITY_DN14932_c0_g1|TRINITY_DN46814_c0_g1|TRINITY_DN9213_c0_g1|TRINITY_DN47338_c0_g2|TRINITY_DN12390_c0_g1|TRINITY_DN27518_c0_g1|TRINITY_DN4324_c0_g1|TRINITY_DN41174_c0_g1|TRINITY_DN8476_c0_g2|TRINITY_DN32623_c0_g1|TRINITY_DN34721_c0_g1	http://www.genome.jp/kegg-bin/show_pathway?ko03018/K12591%09red/K12604%09red/K12605%09red/K12602%09red/K12593%09red/K12590%09red/K10643%09red/K04077%09red/K12581%09red/K12571%09red/K13126%09red/K12580%09red
Progesterone-mediated oocyte maturation	KEGG PATHWAY	ko04914	9	134	0.795275842501	0.999997987965	TRINITY_DN8445_c0_g1|TRINITY_DN52154_c0_g2|TRINITY_DN49727_c0_g2|TRINITY_DN5313_c0_g1|TRINITY_DN7125_c0_g1|TRINITY_DN40311_c0_g1|TRINITY_DN44872_c0_g1|TRINITY_DN49910_c0_g1|TRINITY_DN24487_c0_g2	http://www.genome.jp/kegg-bin/show_pathway?ko04914/K02537%09red/K05868%09red/K00922%09red/K06638%09red/K04079%09red/K02206%09red/K07827%09red/K02178%09red
Circadian entrainment	KEGG PATHWAY	ko04713	7	107	0.796862542953	0.999997987965	TRINITY_DN55322_c0_g1|TRINITY_DN8198_c0_g1|TRINITY_DN60450_c0_g1|TRINITY_DN43803_c0_g1|TRINITY_DN49765_c0_g1|TRINITY_DN43672_c0_g1|TRINITY_DN58947_c0_g1	http://www.genome.jp/kegg-bin/show_pathway?ko04713/K04962%09red/K04445%09red/K04632%09red/K04539%09red/K02183%09red
Taste transduction	KEGG PATHWAY	ko04742	1	19	0.803881950434	0.999997987965	TRINITY_DN58947_c0_g1	http://www.genome.jp/kegg-bin/show_pathway?ko04742/K04632%09red
Homologous recombination	KEGG PATHWAY	ko03440	3	51	0.804694209643	0.999997987965	TRINITY_DN20346_c0_g1|TRINITY_DN21128_c0_g2|TRINITY_DN39924_c0_g1	http://www.genome.jp/kegg-bin/show_pathway?ko03440/K10866%09red/K10875%09red/K02327%09red
Valine, leucine and isoleucine degradation	KEGG PATHWAY	ko00280	8	122	0.805847462317	0.999997987965	TRINITY_DN51149_c1_g1|TRINITY_DN50727_c1_g1|TRINITY_DN46019_c0_g1|TRINITY_DN8458_c0_g1|TRINITY_DN47750_c0_g5|TRINITY_DN9879_c0_g1|TRINITY_DN52515_c0_g2|TRINITY_DN39845_c0_g1	http://www.genome.jp/kegg-bin/show_pathway?ko00280/K01027%09red/K00167%09red/K11538%09red/K01966%09red/K00382%09red/K00253%09red/K01847%09red/K09699%09red
p53 signaling pathway	KEGG PATHWAY	ko04115	3	52	0.814612665078	0.999997987965	TRINITY_DN44872_c0_g1|TRINITY_DN52154_c0_g2|TRINITY_DN38708_c0_g1	http://www.genome.jp/kegg-bin/show_pathway?ko04115/K02206%09red/K05868%09red/K10137%09red
Oocyte meiosis	KEGG PATHWAY	ko04114	14	205	0.818795806291	0.999997987965	TRINITY_DN49816_c0_g1|TRINITY_DN56028_c0_g1|TRINITY_DN1724_c0_g1|TRINITY_DN49910_c0_g1|TRINITY_DN5313_c0_g1|TRINITY_DN36549_c0_g1|TRINITY_DN44872_c0_g1|TRINITY_DN60450_c0_g1|TRINITY_DN43803_c0_g1|TRINITY_DN42897_c0_g4|TRINITY_DN36243_c0_g1|TRINITY_DN49844_c0_g4|TRINITY_DN8198_c0_g1|TRINITY_DN34990_c0_g1	http://www.genome.jp/kegg-bin/show_pathway?ko04114/K11481%09red/K16197%09red/K02537%09red/K03868%09red/K06268%09red/K03347%09red/K02206%09red/K06269%09red/K02178%09red/K06630%09red/K02183%09red
RNA polymerase	KEGG PATHWAY	ko03020	5	82	0.819859353515	0.999997987965	TRINITY_DN45958_c0_g2|TRINITY_DN20046_c0_g1|TRINITY_DN29013_c0_g1|TRINITY_DN41691_c0_g1|TRINITY_DN29462_c0_g1	http://www.genome.jp/kegg-bin/show_pathway?ko03020/K03006%09red/K03020%09red/K03027%09red/K03015%09red/K03012%09red
Calcium signaling pathway	KEGG PATHWAY	ko04020	17	245	0.820499982866	0.999997987965	TRINITY_DN51873_c0_g3|TRINITY_DN44084_c0_g2|TRINITY_DN26269_c0_g1|TRINITY_DN55304_c0_g1|TRINITY_DN61842_c0_g2|TRINITY_DN55322_c0_g1|TRINITY_DN53567_c0_g1|TRINITY_DN8198_c0_g1|TRINITY_DN53530_c0_g1|TRINITY_DN39339_c0_g1|TRINITY_DN60450_c0_g1|TRINITY_DN43803_c0_g1|TRINITY_DN8260_c0_g1|TRINITY_DN36549_c0_g1|TRINITY_DN53745_c0_g1|TRINITY_DN58947_c0_g1|TRINITY_DN1069_c0_g1	http://www.genome.jp/kegg-bin/show_pathway?ko04020/K05849%09red/K04962%09red/K05865%09red/K01116%09red/K05863%09red/K05853%09red/K04632%09red/K04361%09red/K06268%09red/K02183%09red
Salivary secretion	KEGG PATHWAY	ko04970	9	141	0.837809336177	0.999997987965	TRINITY_DN53027_c0_g8|TRINITY_DN51011_c0_g1|TRINITY_DN8198_c0_g1|TRINITY_DN48664_c0_g1|TRINITY_DN60450_c0_g1|TRINITY_DN43803_c0_g1|TRINITY_DN58947_c0_g1|TRINITY_DN9037_c0_g1|TRINITY_DN62241_c0_g1	http://www.genome.jp/kegg-bin/show_pathway?ko04970/K13855%09red/K10951%09red/K01540%09red/K04632%09red/K13504%09red/K02183%09red
Glutamatergic synapse	KEGG PATHWAY	ko04724	6	99	0.838668236775	0.999997987965	TRINITY_DN32019_c0_g1|TRINITY_DN53991_c0_g1|TRINITY_DN7787_c0_g1|TRINITY_DN36549_c0_g1|TRINITY_DN49765_c0_g1|TRINITY_DN58947_c0_g1	http://www.genome.jp/kegg-bin/show_pathway?ko04724/K05202%09red/K04539%09red/K01915%09red/K04632%09red/K06268%09red/K01425%09red
Antigen processing and presentation	KEGG PATHWAY	ko04612	25	355	0.84210847167	0.999997987965	TRINITY_DN36075_c2_g1|TRINITY_DN6625_c0_g1|TRINITY_DN57231_c0_g1|TRINITY_DN53325_c1_g1|TRINITY_DN52466_c0_g2|TRINITY_DN39751_c0_g1|TRINITY_DN51611_c0_g1|TRINITY_DN54820_c0_g1|TRINITY_DN7125_c0_g1|TRINITY_DN53221_c0_g1|TRINITY_DN51767_c0_g1|TRINITY_DN41664_c0_g1|TRINITY_DN55564_c0_g1|TRINITY_DN9551_c0_g1|TRINITY_DN262_c0_g1|TRINITY_DN19742_c0_g1|TRINITY_DN57535_c0_g1|TRINITY_DN45025_c0_g4|TRINITY_…	http://www.genome.jp/kegg-bin/show_pathway?ko04612/K08054%09red/K08057%09red/K01369%09red/K01365%09red/K01363%09red/K04079%09red/K03283%09red
Leishmaniasis	KEGG PATHWAY	ko05140	1	22	0.846410879999	0.999997987965	TRINITY_DN52345_c0_g2	http://www.genome.jp/kegg-bin/show_pathway?ko05140/K05719%09red
RIG-I-like receptor signaling pathway	KEGG PATHWAY	ko04622	1	22	0.846410879999	0.999997987965	TRINITY_DN45536_c0_g1	http://www.genome.jp/kegg-bin/show_pathway?ko04622/K02861%09red
Type I diabetes mellitus	KEGG PATHWAY	ko04940	1	22	0.846410879999	0.999997987965	TRINITY_DN47338_c0_g2	http://www.genome.jp/kegg-bin/show_pathway?ko04940/K04077%09red
Mucin type O-Glycan biosynthesis	KEGG PATHWAY	ko00512	1	22	0.846410879999	0.999997987965	TRINITY_DN40692_c0_g1	http://www.genome.jp/kegg-bin/show_pathway?ko00512/K00731%09red
Butanoate metabolism	KEGG PATHWAY	ko00650	2	40	0.850892491055	0.999997987965	TRINITY_DN961_c0_g1|TRINITY_DN50727_c1_g1	http://www.genome.jp/kegg-bin/show_pathway?ko00650/K00019%09red/K01027%09red
One carbon pool by folate	KEGG PATHWAY	ko00670	2	40	0.850892491055	0.999997987965	TRINITY_DN9030_c0_g1|TRINITY_DN15628_c0_g1	http://www.genome.jp/kegg-bin/show_pathway?ko00670/K01934%09red/K00287%09red
cGMP-PKG signaling pathway	KEGG PATHWAY	ko04022	16	239	0.851793196005	0.999997987965	TRINITY_DN49816_c0_g1|TRINITY_DN51873_c0_g3|TRINITY_DN8445_c0_g1|TRINITY_DN26269_c0_g1|TRINITY_DN1724_c0_g1|TRINITY_DN61842_c0_g2|TRINITY_DN55304_c0_g1|TRINITY_DN58975_c0_g1|TRINITY_DN44084_c0_g2|TRINITY_DN39339_c0_g1|TRINITY_DN60450_c0_g1|TRINITY_DN43803_c0_g1|TRINITY_DN53027_c0_g8|TRINITY_DN36549_c0_g1|TRINITY_DN8198_c0_g1|TRINITY_DN1069_c0_g1	http://www.genome.jp/kegg-bin/show_pathway?ko04022/K05849%09red/K01540%09red/K05863%09red/K04378%09red/K00922%09red/K05853%09red/K06269%09red/K06268%09red/K02183%09red
Citrate cycle (TCA cycle)	KEGG PATHWAY	ko00020	12	185	0.851932760709	0.999997987965	TRINITY_DN51316_c0_g2|TRINITY_DN53636_c0_g1|TRINITY_DN41654_c0_g1|TRINITY_DN47295_c0_g1|TRINITY_DN48439_c0_g1|TRINITY_DN6359_c0_g1|TRINITY_DN40031_c0_g1|TRINITY_DN63019_c0_g1|TRINITY_DN44534_c0_g1|TRINITY_DN46453_c0_g5|TRINITY_DN11084_c0_g1|TRINITY_DN39845_c0_g1	http://www.genome.jp/kegg-bin/show_pathway?ko00020/K00382%09red/K01958%09red/K01679%09red/K00161%09red/K01681%09red/K01899%09red/K00025%09red/K00026%09red/K00627%09red/K00658%09red/K00030%09red
Vascular smooth muscle contraction	KEGG PATHWAY	ko04270	7	116	0.855012602085	0.999997987965	TRINITY_DN49816_c0_g1|TRINITY_DN61393_c0_g1|TRINITY_DN1724_c0_g1|TRINITY_DN8198_c0_g1|TRINITY_DN60450_c0_g1|TRINITY_DN43803_c0_g1|TRINITY_DN58947_c0_g1	http://www.genome.jp/kegg-bin/show_pathway?ko04270/K04632%09red/K01047%09red/K06269%09red/K02183%09red
Glutathione metabolism	KEGG PATHWAY	ko00480	14	217	0.871637383545	0.999997987965	TRINITY_DN42941_c0_g1|TRINITY_DN56591_c0_g1|TRINITY_DN40142_c0_g1|TRINITY_DN43707_c0_g1|TRINITY_DN49338_c0_g1|TRINITY_DN45635_c1_g11|TRINITY_DN39564_c0_g1|TRINITY_DN49566_c0_g2|TRINITY_DN40983_c0_g1|TRINITY_DN44680_c0_g2|TRINITY_DN45617_c0_g2|TRINITY_DN39400_c0_g1|TRINITY_DN52107_c0_g1|TRINITY_DN10853_c0_g1	http://www.genome.jp/kegg-bin/show_pathway?ko00480/K11140%09red/K00432%09red/K18592%09red/K00799%09red
Tyrosine metabolism	KEGG PATHWAY	ko00350	3	59	0.872689673913	0.999997987965	TRINITY_DN42519_c1_g1|TRINITY_DN47771_c0_g1|TRINITY_DN14297_c0_g1	http://www.genome.jp/kegg-bin/show_pathway?ko00350/K01800%09red/K14455%09red/K00815%09red
Inositol phosphate metabolism	KEGG PATHWAY	ko00562	4	75	0.87460993668	0.999997987965	TRINITY_DN8445_c0_g1|TRINITY_DN62364_c0_g1|TRINITY_DN53567_c0_g1|TRINITY_DN3408_c0_g1	http://www.genome.jp/kegg-bin/show_pathway?ko00562/K15759%09red/K00922%09red/K01116%09red/K00888%09red
Olfactory transduction	KEGG PATHWAY	ko04740	4	76	0.880679252639	0.999997987965	TRINITY_DN43803_c0_g1|TRINITY_DN35614_c1_g2|TRINITY_DN8198_c0_g1|TRINITY_DN60450_c0_g1	http://www.genome.jp/kegg-bin/show_pathway?ko04740/K05028%09red/K02183%09red
RNA transport	KEGG PATHWAY	ko03013	27	394	0.881829855009	0.999997987965	TRINITY_DN40875_c0_g1|TRINITY_DN51120_c0_g1|TRINITY_DN48000_c0_g1|TRINITY_DN45046_c0_g1|TRINITY_DN44602_c0_g1|TRINITY_DN53129_c1_g2|TRINITY_DN34278_c0_g1|TRINITY_DN34483_c0_g1|TRINITY_DN48178_c0_g1|TRINITY_DN12892_c0_g2|TRINITY_DN7612_c0_g1|TRINITY_DN51761_c0_g3|TRINITY_DN36874_c0_g1|TRINITY_DN47953_c0_g2|TRINITY_DN4324_c0_g1|TRINITY_DN29381_c0_g1|TRINITY_DN21947_c0_g1|TRINITY_DN59594_c0_g1|TRINI…	http://www.genome.jp/kegg-bin/show_pathway?ko03013/K00974%09red/K14302%09red/K03260%09red/K14320%09red/K14326%09red/K03254%09red/K07936%09red/K00784%09red/K03538%09red/K03539%09red/K14530%09red/K02516%09red/K01164%09red/K03239%09red/K03113%09red/K03231%09red/K14319%09red/K13135%09red/K14328%09red/K13126%09red/K14298%09red/K14297%09red/K14294%09red
Retrograde endocannabinoid signaling	KEGG PATHWAY	ko04723	2	44	0.884370761254	0.999997987965	TRINITY_DN49765_c0_g1|TRINITY_DN3646_c0_g1	http://www.genome.jp/kegg-bin/show_pathway?ko04723/K05181%09red/K04539%09red
Histidine metabolism	KEGG PATHWAY	ko00340	2	44	0.884370761254	0.999997987965	TRINITY_DN45791_c0_g1|TRINITY_DN49582_c0_g1	http://www.genome.jp/kegg-bin/show_pathway?ko00340/K01745%09red/K08660%09red
Collecting duct acid secretion	KEGG PATHWAY	ko04966	4	77	0.886491516891	0.999997987965	TRINITY_DN8138_c0_g2|TRINITY_DN57054_c0_g1|TRINITY_DN57479_c0_g1|TRINITY_DN48772_c0_g1	http://www.genome.jp/kegg-bin/show_pathway?ko04966/K02154%09red/K02145%09red
Carbon fixation in photosynthetic organisms	KEGG PATHWAY	ko00710	7	123	0.89023020542	0.999997987965	TRINITY_DN42519_c1_g1|TRINITY_DN50430_c0_g2|TRINITY_DN4700_c0_g1|TRINITY_DN49206_c0_g2|TRINITY_DN6359_c0_g1|TRINITY_DN63019_c0_g1|TRINITY_DN46453_c0_g5	http://www.genome.jp/kegg-bin/show_pathway?ko00710/K00134%09red/K14455%09red/K01623%09red/K01783%09red/K00025%09red/K00026%09red
Pyrimidine metabolism	KEGG PATHWAY	ko00240	15	236	0.89048601144	0.999997987965	TRINITY_DN45958_c0_g2|TRINITY_DN39924_c0_g1|TRINITY_DN43773_c0_g1|TRINITY_DN29462_c0_g1|TRINITY_DN2453_c0_g1|TRINITY_DN51031_c0_g1|TRINITY_DN29013_c0_g1|TRINITY_DN41691_c0_g1|TRINITY_DN55966_c0_g1|TRINITY_DN53317_c0_g4|TRINITY_DN8618_c0_g1|TRINITY_DN59753_c0_g1|TRINITY_DN45908_c0_g1|TRINITY_DN20046_c0_g1|TRINITY_DN50564_c1_g1	http://www.genome.jp/kegg-bin/show_pathway?ko00240/K03020%09red/K03015%09red/K03027%09red/K02327%09red/K03006%09red/K01464%09red/K00761%09red/K02324%09red/K03012%09red/K01081%09red/K00940%09red/K01937%09red/K00254%09red
Carbon fixation pathways in prokaryotes	KEGG PATHWAY	ko00720	4	78	0.89205492732	0.999997987965	TRINITY_DN53636_c0_g1|TRINITY_DN51149_c1_g1|TRINITY_DN11084_c0_g1|TRINITY_DN48439_c0_g1	http://www.genome.jp/kegg-bin/show_pathway?ko00720/K01679%09red/K01847%09red/K01958%09red/K01681%09red
Pertussis	KEGG PATHWAY	ko05133	4	78	0.89205492732	0.999997987965	TRINITY_DN43803_c0_g1|TRINITY_DN52345_c0_g2|TRINITY_DN8198_c0_g1|TRINITY_DN60450_c0_g1	http://www.genome.jp/kegg-bin/show_pathway?ko05133/K05719%09red/K02183%09red
Galactose metabolism	KEGG PATHWAY	ko00052	3	62	0.892207864223	0.999997987965	TRINITY_DN46020_c0_g1|TRINITY_DN42018_c0_g1|TRINITY_DN43105_c0_g1	http://www.genome.jp/kegg-bin/show_pathway?ko00052/K00011%09red/K01084%09red/K00844%09red
Sulfur metabolism	KEGG PATHWAY	ko00920	1	28	0.905806916072	0.999997987965	TRINITY_DN3408_c0_g1	http://www.genome.jp/kegg-bin/show_pathway?ko00920/K15759%09red
Lysine degradation	KEGG PATHWAY	ko00310	4	84	0.920659645681	0.999997987965	TRINITY_DN40031_c0_g1|TRINITY_DN43447_c0_g1|TRINITY_DN48642_c0_g1|TRINITY_DN46182_c0_g1	http://www.genome.jp/kegg-bin/show_pathway?ko00310/K11423%09red/K11420%09red/K00658%09red/K11433%09red
Regulation of autophagy	KEGG PATHWAY	ko04140	1	31	0.926237659174	0.999997987965	TRINITY_DN47432_c0_g1	http://www.genome.jp/kegg-bin/show_pathway?ko04140/K07198%09red
Long-term depression	KEGG PATHWAY	ko04730	2	52	0.931425791909	0.999997987965	TRINITY_DN24487_c0_g2|TRINITY_DN58947_c0_g1	http://www.genome.jp/kegg-bin/show_pathway?ko04730/K04632%09red/K07827%09red
Systemic lupus erythematosus	KEGG PATHWAY	ko05322	6	119	0.932205332165	0.999997987965	TRINITY_DN4542_c0_g1|TRINITY_DN43972_c0_g1|TRINITY_DN49586_c0_g1|TRINITY_DN23794_c0_g1|TRINITY_DN58042_c0_g1|TRINITY_DN55082_c0_g1	http://www.genome.jp/kegg-bin/show_pathway?ko05322/K01319%09red/K11086%09red/K11251%09red/K11253%09red
Ribosome biogenesis in eukaryotes	KEGG PATHWAY	ko03008	13	224	0.934806892665	0.999997987965	TRINITY_DN36874_c0_g1|TRINITY_DN35774_c0_g1|TRINITY_DN47953_c0_g2|TRINITY_DN32160_c0_g1|TRINITY_DN37001_c0_g1|TRINITY_DN48000_c0_g1|TRINITY_DN34483_c0_g1|TRINITY_DN21312_c0_g1|TRINITY_DN43133_c0_g3|TRINITY_DN59594_c0_g1|TRINITY_DN51820_c0_g10|TRINITY_DN45119_c0_g1|TRINITY_DN51948_c1_g2	http://www.genome.jp/kegg-bin/show_pathway?ko03008/K14560%09red/K13288%09red/K14574%09red/K18532%09red/K14555%09red/K03097%09red/K01164%09red/K14546%09red/K11129%09red/K07936%09red/K03538%09red/K03539%09red/K14530%09red
Rheumatoid arthritis	KEGG PATHWAY	ko05323	11	197	0.939358320436	0.999997987965	TRINITY_DN57054_c0_g1|TRINITY_DN49361_c0_g3|TRINITY_DN36075_c2_g1|TRINITY_DN48772_c0_g1|TRINITY_DN54820_c0_g1|TRINITY_DN57479_c0_g1|TRINITY_DN40717_c6_g1|TRINITY_DN6625_c0_g1|TRINITY_DN8138_c0_g2|TRINITY_DN57758_c0_g1|TRINITY_DN52867_c0_g3	http://www.genome.jp/kegg-bin/show_pathway?ko05323/K01365%09red/K03662%09red/K02154%09red/K02145%09red/K03661%09red
Tryptophan metabolism	KEGG PATHWAY	ko00380	4	92	0.948180201385	0.999997987965	TRINITY_DN43692_c0_g1|TRINITY_DN45834_c0_g1|TRINITY_DN48926_c0_g2|TRINITY_DN47215_c0_g1	http://www.genome.jp/kegg-bin/show_pathway?ko00380/K03392%09red/K01432%09red/K01556%09red/K00816%09red
Propanoate metabolism	KEGG PATHWAY	ko00640	4	94	0.953532044708	0.999997987965	TRINITY_DN61286_c0_g1|TRINITY_DN51149_c1_g1|TRINITY_DN9879_c0_g1|TRINITY_DN44534_c0_g1	http://www.genome.jp/kegg-bin/show_pathway?ko00640/K11262%09red/K01966%09red/K01847%09red/K01899%09red
Pentose phosphate pathway	KEGG PATHWAY	ko00030	4	96	0.95837030983	0.999997987965	TRINITY_DN37758_c0_g1|TRINITY_DN50430_c0_g2|TRINITY_DN49206_c0_g2|TRINITY_DN25250_c0_g2	http://www.genome.jp/kegg-bin/show_pathway?ko00030/K01623%09red/K01783%09red/K00852%09red
Alcoholism	KEGG PATHWAY	ko05034	13	239	0.96193048148	0.999997987965	TRINITY_DN49816_c0_g1|TRINITY_DN1724_c0_g1|TRINITY_DN49586_c0_g1|TRINITY_DN23794_c0_g1|TRINITY_DN51183_c0_g1|TRINITY_DN58947_c0_g1|TRINITY_DN58042_c0_g1|TRINITY_DN60450_c0_g1|TRINITY_DN43803_c0_g1|TRINITY_DN49765_c0_g1|TRINITY_DN55082_c0_g1|TRINITY_DN24487_c0_g2|TRINITY_DN8198_c0_g1	http://www.genome.jp/kegg-bin/show_pathway?ko05034/K11251%09red/K04539%09red/K11253%09red/K11404%09red/K04632%09red/K07827%09red/K06269%09red/K02183%09red
Amphetamine addiction	KEGG PATHWAY	ko05031	7	151	0.967976646088	0.999997987965	TRINITY_DN49816_c0_g1|TRINITY_DN1724_c0_g1|TRINITY_DN8198_c0_g1|TRINITY_DN60450_c0_g1|TRINITY_DN43803_c0_g1|TRINITY_DN36549_c0_g1|TRINITY_DN58947_c0_g1	http://www.genome.jp/kegg-bin/show_pathway?ko05031/K04632%09red/K06269%09red/K06268%09red/K02183%09red
Plant-pathogen interaction	KEGG PATHWAY	ko04626	5	118	0.968009489416	0.999997987965	TRINITY_DN43803_c0_g1|TRINITY_DN7125_c0_g1|TRINITY_DN49727_c0_g2|TRINITY_DN8198_c0_g1|TRINITY_DN60450_c0_g1	http://www.genome.jp/kegg-bin/show_pathway?ko04626/K04079%09red/K02183%09red
Cardiac muscle contraction	KEGG PATHWAY	ko04260	8	169	0.970769927136	0.999997987965	TRINITY_DN39684_c1_g1|TRINITY_DN33953_c0_g1|TRINITY_DN53027_c0_g8|TRINITY_DN55322_c0_g1|TRINITY_DN25812_c1_g1|TRINITY_DN18239_c0_g1|TRINITY_DN53745_c0_g1|TRINITY_DN33349_c0_g1	http://www.genome.jp/kegg-bin/show_pathway?ko04260/K02256%09red/K01540%09red/K05865%09red/K04962%09red/K12314%09red/K02272%09red/K02267%09red/K10373%09red
NOD-like receptor signaling pathway	KEGG PATHWAY	ko04621	3	85	0.972305677531	0.999997987965	TRINITY_DN7125_c0_g1|TRINITY_DN49727_c0_g2|TRINITY_DN63293_c0_g1	http://www.genome.jp/kegg-bin/show_pathway?ko04621/K16060%09red/K04079%09red
Tuberculosis	KEGG PATHWAY	ko05152	14	270	0.97922536824	0.999997987965	TRINITY_DN57054_c0_g1|TRINITY_DN49361_c0_g3|TRINITY_DN48772_c0_g1|TRINITY_DN33646_c0_g1|TRINITY_DN60450_c0_g1|TRINITY_DN52462_c0_g1|TRINITY_DN47338_c0_g2|TRINITY_DN36549_c0_g1|TRINITY_DN52752_c1_g22|TRINITY_DN52788_c0_g4|TRINITY_DN43803_c0_g1|TRINITY_DN31051_c0_g1|TRINITY_DN8198_c0_g1|TRINITY_DN52867_c0_g3	http://www.genome.jp/kegg-bin/show_pathway?ko05152/K10074%09red/K03662%09red/K03661%09red/K04498%09red/K10049%09red/K04077%09red/K02154%09red/K06268%09red/K06560%09red/K02183%09red
Aminoacyl-tRNA biosynthesis	KEGG PATHWAY	ko00970	12	242	0.981233789415	0.999997987965	TRINITY_DN51694_c0_g1|TRINITY_DN39243_c0_g3|TRINITY_DN6451_c0_g1|TRINITY_DN51279_c0_g2|TRINITY_DN45076_c0_g1|TRINITY_DN5761_c0_g1|TRINITY_DN44755_c0_g1|TRINITY_DN53369_c0_g1|TRINITY_DN49911_c0_g2|TRINITY_DN23426_c0_g1|TRINITY_DN47107_c0_g1|TRINITY_DN24303_c0_g1	http://www.genome.jp/kegg-bin/show_pathway?ko00970/K02434%09red/K01876%09red/K01887%09red/K01880%09red/K01870%09red/K01872%09red/K01874%09red/K02433%09red/K01893%09red/K01892%09red/K01885%09red
Nicotine addiction	KEGG PATHWAY	ko05033	1	48	0.98155188188	0.999997987965	TRINITY_DN3646_c0_g1	http://www.genome.jp/kegg-bin/show_pathway?ko05033/K05181%09red
2-Oxocarboxylic acid metabolism	KEGG PATHWAY	ko01210	3	93	0.983200019812	0.999997987965	TRINITY_DN42519_c1_g1|TRINITY_DN53636_c0_g1|TRINITY_DN47295_c0_g1	http://www.genome.jp/kegg-bin/show_pathway?ko01210/K14455%09red/K00030%09red/K01681%09red
Prion diseases	KEGG PATHWAY	ko05020	2	74	0.984784868041	0.999997987965	TRINITY_DN62908_c0_g1|TRINITY_DN11296_c0_g1	http://www.genome.jp/kegg-bin/show_pathway?ko05020/K04565%09red/K09490%09red
Biosynthesis of amino acids	KEGG PATHWAY	ko01230	16	310	0.985685598283	0.999997987965	TRINITY_DN42519_c1_g1|TRINITY_DN50149_c1_g1|TRINITY_DN48220_c0_g1|TRINITY_DN53636_c0_g1|TRINITY_DN62077_c0_g1|TRINITY_DN50430_c0_g2|TRINITY_DN49040_c0_g2|TRINITY_DN47295_c0_g1|TRINITY_DN4700_c0_g1|TRINITY_DN7787_c0_g1|TRINITY_DN49206_c0_g2|TRINITY_DN50149_c1_g2|TRINITY_DN14297_c0_g1|TRINITY_DN48101_c0_g1|TRINITY_DN11084_c0_g1|TRINITY_DN54213_c0_g1	http://www.genome.jp/kegg-bin/show_pathway?ko01230/K00134%09red/K14455%09red/K01958%09red/K00264%09red/K01697%09red/K00831%09red/K01758%09red/K01940%09red/K01681%09red/K01623%09red/K01783%09red/K00815%09red/K01915%09red/K00500%09red/K00030%09red
beta-Alanine metabolism	KEGG PATHWAY	ko00410	2	78	0.988520939191	0.999997987965	TRINITY_DN45791_c0_g1|TRINITY_DN51031_c0_g1	http://www.genome.jp/kegg-bin/show_pathway?ko00410/K01464%09red/K08660%09red
Glycolysis / Gluconeogenesis	KEGG PATHWAY	ko00010	8	204	0.994582591552	0.999997987965	TRINITY_DN51316_c0_g2|TRINITY_DN41654_c0_g1|TRINITY_DN44384_c0_g1|TRINITY_DN4700_c0_g1|TRINITY_DN43105_c0_g1|TRINITY_DN46020_c0_g1|TRINITY_DN39845_c0_g1|TRINITY_DN50430_c0_g2	http://www.genome.jp/kegg-bin/show_pathway?ko00010/K00134%09red/K00844%09red/K01084%09red/K01792%09red/K00161%09red/K01623%09red/K00382%09red/K00627%09red
Ribosome	KEGG PATHWAY	ko03010	98	1505	0.996857726539	0.999997987965	TRINITY_DN37181_c1_g1|TRINITY_DN11518_c0_g1|TRINITY_DN25004_c0_g1|TRINITY_DN31345_c0_g1|TRINITY_DN60582_c0_g1|TRINITY_DN7229_c0_g1|TRINITY_DN61861_c0_g1|TRINITY_DN55226_c0_g1|TRINITY_DN26210_c0_g1|TRINITY_DN40726_c0_g1|TRINITY_DN60415_c0_g1|TRINITY_DN59208_c0_g1|TRINITY_DN59525_c0_g1|TRINITY_DN63342_c0_g1|TRINITY_DN62589_c0_g1|TRINITY_DN29127_c0_g1|TRINITY_DN60422_c0_g1|TRINITY_DN1136_c0_g1|TRINI…	http://www.genome.jp/kegg-bin/show_pathway?ko03010/K02910%09red/K02951%09red/K02892%09red/K02893%09red/K02946%09red/K02883%09red/K02998%09red/K02925%09red/K02957%09red/K02955%09red/K02918%09red/K02889%09red/K02866%09red/K02937%09red/K02936%09red/K02912%09red/K02887%09red/K02868%09red/K02917%09red/K02880%09red/K02915%09red/K02882%09red/K02993%09red/K02991%09red/K02997%09red/K02996%09red/K02995%09r…
Methane metabolism	KEGG PATHWAY	ko00680	2	99	0.997458510629	0.999997987965	TRINITY_DN48220_c0_g1|TRINITY_DN50430_c0_g2	http://www.genome.jp/kegg-bin/show_pathway?ko00680/K01623%09red/K00831%09red
Cocaine addiction	KEGG PATHWAY	ko05030	1	79	0.998528872287	0.999997987965	TRINITY_DN58947_c0_g1	http://www.genome.jp/kegg-bin/show_pathway?ko05030/K04632%09red
Alzheimer's disease	KEGG PATHWAY	ko05010	21	446	0.998569255948	0.999997987965	TRINITY_DN11016_c0_g1|TRINITY_DN17063_c0_g1|TRINITY_DN52213_c0_g3|TRINITY_DN61368_c0_g1|TRINITY_DN39684_c1_g1|TRINITY_DN47744_c0_g1|TRINITY_DN33953_c0_g1|TRINITY_DN55684_c0_g1|TRINITY_DN59263_c0_g1|TRINITY_DN4700_c0_g1|TRINITY_DN57291_c0_g1|TRINITY_DN44084_c0_g2|TRINITY_DN61708_c0_g1|TRINITY_DN41075_c0_g1|TRINITY_DN41958_c1_g1|TRINITY_DN47557_c0_g1|TRINITY_DN60450_c0_g1|TRINITY_DN43803_c0_g1|TRIN…	http://www.genome.jp/kegg-bin/show_pathway?ko05010/K02256%09red/K00134%09red/K04550%09red/K01408%09red/K04532%09red/K03083%09red/K02131%09red/K02128%09red/K06172%09red/K05853%09red/K03953%09red/K02272%09red/K02133%09red/K02132%09red/K02135%09red/K06268%09red/K02267%09red/K02183%09red
Non-alcoholic fatty liver disease (NAFLD)	KEGG PATHWAY	ko04932	9	258	0.999180249183	0.999997987965	TRINITY_DN8445_c0_g1|TRINITY_DN39684_c1_g1|TRINITY_DN47744_c0_g1|TRINITY_DN33953_c0_g1|TRINITY_DN52926_c0_g6|TRINITY_DN47432_c0_g1|TRINITY_DN41958_c1_g1|TRINITY_DN5647_c0_g1|TRINITY_DN18239_c0_g1	http://www.genome.jp/kegg-bin/show_pathway?ko04932/K02256%09red/K03083%09red/K03953%09red/K00922%09red/K07198%09red/K04392%09red/K02272%09red/K02267%09red/K07199%09red
Oxidative phosphorylation	KEGG PATHWAY	ko00190	20	445	0.999224917101	0.999997987965	TRINITY_DN57054_c0_g1|TRINITY_DN47719_c0_g1|TRINITY_DN17063_c0_g1|TRINITY_DN26415_c0_g1|TRINITY_DN61368_c0_g1|TRINITY_DN48772_c0_g1|TRINITY_DN39684_c1_g1|TRINITY_DN47744_c0_g1|TRINITY_DN33953_c0_g1|TRINITY_DN57479_c0_g1|TRINITY_DN58099_c0_g1|TRINITY_DN61708_c0_g1|TRINITY_DN8138_c0_g2|TRINITY_DN8812_c0_g1|TRINITY_DN49361_c0_g3|TRINITY_DN59263_c0_g1|TRINITY_DN18239_c0_g1|TRINITY_DN55784_c0_g1|TRINI…	http://www.genome.jp/kegg-bin/show_pathway?ko00190/K02256%09red/K02132%09red/K03662%09red/K03661%09red/K03884%09red/K03953%09red/K02140%09red/K02131%09red/K02128%09red/K02129%09red/K02145%09red/K02272%09red/K02130%09red/K02133%09red/K02154%09red/K02135%09red/K02257%09red/K02267%09red
Carbon metabolism	KEGG PATHWAY	ko01200	19	442	0.999561068532	0.999997987965	TRINITY_DN42519_c1_g1|TRINITY_DN51316_c0_g2|TRINITY_DN48220_c0_g1|TRINITY_DN51149_c1_g1|TRINITY_DN41654_c0_g1|TRINITY_DN50430_c0_g2|TRINITY_DN47295_c0_g1|TRINITY_DN4700_c0_g1|TRINITY_DN48439_c0_g1|TRINITY_DN43105_c0_g1|TRINITY_DN6359_c0_g1|TRINITY_DN40031_c0_g1|TRINITY_DN63019_c0_g1|TRINITY_DN49206_c0_g2|TRINITY_DN44534_c0_g1|TRINITY_DN46453_c0_g5|TRINITY_DN53636_c0_g1|TRINITY_DN11084_c0_g1|TRINI…	http://www.genome.jp/kegg-bin/show_pathway?ko01200/K00134%09red/K14455%09red/K01899%09red/K01958%09red/K00844%09red/K01679%09red/K00026%09red/K00161%09red/K01681%09red/K01623%09red/K01783%09red/K00382%09red/K00831%09red/K00025%09red/K01847%09red/K00627%09red/K00658%09red/K00030%09red
Huntington's disease	KEGG PATHWAY	ko05016	24	550	0.999860928841	0.999997987965	TRINITY_DN61368_c0_g1|TRINITY_DN39684_c1_g1|TRINITY_DN61842_c0_g2|TRINITY_DN11296_c0_g1|TRINITY_DN61708_c0_g1|TRINITY_DN27259_c0_g1|TRINITY_DN31051_c0_g1|TRINITY_DN33953_c0_g1|TRINITY_DN55304_c0_g1|TRINITY_DN18239_c0_g1|TRINITY_DN47744_c0_g1|TRINITY_DN29013_c0_g1|TRINITY_DN39339_c0_g1|TRINITY_DN59263_c0_g1|TRINITY_DN31981_c0_g1|TRINITY_DN50957_c0_g2|TRINITY_DN51935_c0_g2|TRINITY_DN17063_c0_g1|TRI…	http://www.genome.jp/kegg-bin/show_pathway?ko05016/K02256%09red/K04533%09red/K03006%09red/K02272%09red/K03120%09red/K02131%09red/K02133%09red/K02132%09red/K02135%09red/K04646%09red/K05863%09red/K04565%09red/K10426%09red/K03015%09red/K02128%09red/K03012%09red/K02267%09red/K03953%09red/K04498%09red/K10412%09red/K11826%09red/K11824%09red
Parkinson's disease	KEGG PATHWAY	ko05012	16	467	0.999988858338	0.999997987965	TRINITY_DN41039_c0_g1|TRINITY_DN33903_c0_g1|TRINITY_DN17063_c0_g1|TRINITY_DN61368_c0_g1|TRINITY_DN39684_c1_g1|TRINITY_DN47744_c0_g1|TRINITY_DN33953_c0_g1|TRINITY_DN61842_c0_g2|TRINITY_DN59263_c0_g1|TRINITY_DN61708_c0_g1|TRINITY_DN39339_c0_g1|TRINITY_DN55304_c0_g1|TRINITY_DN18239_c0_g1|TRINITY_DN55784_c0_g1|TRINITY_DN11016_c0_g1|TRINITY_DN62066_c0_g1	http://www.genome.jp/kegg-bin/show_pathway?ko05012/K02256%09red/K04552%09red/K05863%09red/K04554%09red/K05687%09red/K02131%09red/K02128%09red/K03884%09red/K03953%09red/K02272%09red/K02133%09red/K02132%09red/K02135%09red/K02267%09red
Proteasome	KEGG PATHWAY	ko03050	4	249	0.999997987965	0.999997987965	TRINITY_DN4825_c0_g1|TRINITY_DN4727_c0_g1|TRINITY_DN51261_c0_g1|TRINITY_DN46572_c0_g1	http://www.genome.jp/kegg-bin/show_pathway?ko03050/K03028%09red/K02738%09red/K03031%09red/K03038%09red
--------------------
#Term	Database	ID	Input number	Background number	P-Value	Corrected P-Value	Input	Hyperlink
--------------------
#Term	Database	ID	Input number	Background number	P-Value	Corrected P-Value	Input	Hyperlink
--------------------
